# Supplementary material for: Construction of Brassica A and C genome-based ordered pan-transcriptomes for use in rapeseed genomic research
Source: Data Brief. 2015 Jul 2;4:357–62. doi: 10.1016/j.dib.2015.06.016 (PMC4510581; doi:10.1016/j.dib.2015.06.016)
Supplement: Supplementary file 1 — Supplementary data [file mmc1.zip]

Archive with 7 entries (7 files):
- Additional_file_1_B.rapa.gene.V2.0_16-6-15.gff
- Additional_file_2_B rapa v2 scaffolds to split_11-2-15.xlsx
- Additional_file_3_B rapa scaffold re-assembly_7_11-2-15.xlsx
- Additional_file_4_cds_interpolation_18-6-15.txt
- Additional_file_5_Brassica AC v9 CDS order_18-6-15.xlsx
- Additional_file_6_Brassica_A_genome_cds_16-6-15.fa
- Additional_file_7_Brassica_C_genome_cds_16-6-15.fa
