# Supplementary material for: Construction of Brassica A and C genome-based ordered pan-transcriptomes for use in rapeseed genomic research
Source: Data Brief. 2015 Jul 2;4:357–62. doi: 10.1016/j.dib.2015.06.016 (PMC4510581; doi:10.1016/j.dib.2015.06.016)
Supplement: Supplementary file 1 — Supplementary data [file mmc1.zip › Additional_file_1_B.rapa.gene.V2.0_16-6-15.gff]

Scaffold000001	GLEAN	mRNA	83	743	0.999967	-	.	ID=Cab000001.1;source_id=Cabbage_GLEAN_10047994;part_support_id=CUFF1.3.1;
Scaffold000001	GLEAN	CDS	402	743	.	-	0	Parent=Cab000001.1;
Scaffold000001	GLEAN	CDS	83	322	.	-	0	Parent=Cab000001.1;
Scaffold000001	GLEAN	mRNA	11424	15918	0.999816	-	.	ID=Cab000002.1;source_id=Cabbage_GLEAN_10047995;identical_support_id=CUFF1.5.1;
Scaffold000001	GLEAN	UTR_5	15806	15918	.	-	.	Parent=Cab000002.1;support_id=CUFF1.5.1;
Scaffold000001	GLEAN	CDS	15465	15805	.	-	0	Parent=Cab000002.1;
Scaffold000001	GLEAN	CDS	14779	14950	.	-	1	Parent=Cab000002.1;
Scaffold000001	GLEAN	CDS	13062	13243	.	-	0	Parent=Cab000002.1;
Scaffold000001	GLEAN	CDS	12787	12945	.	-	1	Parent=Cab000002.1;
Scaffold000001	GLEAN	CDS	11643	11991	.	-	1	Parent=Cab000002.1;
Scaffold000001	GLEAN	UTR_3	11424	11642	.	-	.	Parent=Cab000002.1;support_id=CUFF1.5.1;
Scaffold000001	Cuff	mRNA	17492	21212	1000	+	.	ID=Cab000003.1;source_id=CUFF1.7.1;
Scaffold000001	Cuff	UTR_5	17492	17564	1000	+	.	Parent=Cab000003.1;support_id=CUFF1.7.1;
Scaffold000001	Cuff	CDS	17565	17664	1000	+	0	Parent=Cab000003.1;
Scaffold000001	Cuff	CDS	20977	21095	1000	+	2	Parent=Cab000003.1;
Scaffold000001	Cuff	UTR_3	21096	21212	1000	+	.	Parent=Cab000003.1;support_id=CUFF1.7.1;
Scaffold000001	GLEAN	mRNA	53108	55505	0.999886	+	.	ID=Cab000004.4;source_id=Cabbage_GLEAN_10047998;
Scaffold000001	GLEAN	CDS	53108	53314	.	+	0	Parent=Cab000004.4;
Scaffold000001	GLEAN	CDS	53445	53609	.	+	0	Parent=Cab000004.4;
Scaffold000001	GLEAN	CDS	53687	53773	.	+	0	Parent=Cab000004.4;
Scaffold000001	GLEAN	CDS	54441	54533	.	+	0	Parent=Cab000004.4;
Scaffold000001	GLEAN	CDS	54640	54825	.	+	0	Parent=Cab000004.4;
Scaffold000001	GLEAN	CDS	54911	54991	.	+	0	Parent=Cab000004.4;
Scaffold000001	GLEAN	CDS	55086	55223	.	+	0	Parent=Cab000004.4;
Scaffold000001	GLEAN	CDS	55308	55505	.	+	0	Parent=Cab000004.4;
Scaffold000001	Cuff	mRNA	57309	58380	1000	-	.	ID=Cab000005.1;source_id=CUFF1.31.2;
Scaffold000001	Cuff	UTR_5	57909	58380	1000	-	.	Parent=Cab000005.1;support_id=CUFF1.31.2;
Scaffold000001	Cuff	CDS	57639	57908	1000	-	0	Parent=Cab000005.1;
Scaffold000001	Cuff	UTR_3	57309	57638	1000	-	.	Parent=Cab000005.1;support_id=CUFF1.31.2;
Scaffold000001	GLEAN	mRNA	60941	62367	0.998522	+	.	ID=Cab000006.1;source_id=Cabbage_GLEAN_10047999;
Scaffold000001	GLEAN	CDS	60941	61448	.	+	0	Parent=Cab000006.1;
Scaffold000001	GLEAN	CDS	61714	62272	.	+	2	Parent=Cab000006.1;
Scaffold000001	GLEAN	CDS	62358	62367	.	+	1	Parent=Cab000006.1;
Scaffold000001	GLEAN	mRNA	71872	72358	0.872351	-	.	ID=Cab000007.1;source_id=Cabbage_GLEAN_10048000;
Scaffold000001	GLEAN	CDS	72251	72358	.	-	0	Parent=Cab000007.1;
Scaffold000001	GLEAN	CDS	72150	72163	.	-	0	Parent=Cab000007.1;
Scaffold000001	GLEAN	CDS	71872	72079	.	-	1	Parent=Cab000007.1;
Scaffold000001	GLEAN	mRNA	74859	78348	1	-	.	ID=Cab000008.1;source_id=Cabbage_GLEAN_10048001;part_support_id=CUFF1.53.2;
Scaffold000001	GLEAN	CDS	77216	78348	.	-	0	Parent=Cab000008.1;
Scaffold000001	GLEAN	CDS	76399	76630	.	-	1	Parent=Cab000008.1;
Scaffold000001	GLEAN	CDS	74859	76313	.	-	0	Parent=Cab000008.1;
Scaffold000001	GLEAN	mRNA	90225	91978	0.999947	+	.	ID=Cab000009.1;source_id=Cabbage_GLEAN_10048002;part_support_id=CUFF1.79.1;
Scaffold000001	GLEAN	CDS	90225	90290	.	+	0	Parent=Cab000009.1;
Scaffold000001	GLEAN	CDS	90482	90551	.	+	0	Parent=Cab000009.1;
Scaffold000001	GLEAN	CDS	90640	90687	.	+	2	Parent=Cab000009.1;
Scaffold000001	GLEAN	CDS	90781	90896	.	+	2	Parent=Cab000009.1;
Scaffold000001	GLEAN	CDS	91572	91668	.	+	0	Parent=Cab000009.1;
Scaffold000001	GLEAN	CDS	91764	91978	.	+	2	Parent=Cab000009.1;
Scaffold000001	GLEAN	mRNA	100033	101411	0.757305	-	.	ID=Cab000010.1;source_id=Cabbage_GLEAN_10048003;
Scaffold000001	GLEAN	CDS	100590	101411	.	-	0	Parent=Cab000010.1;
Scaffold000001	GLEAN	CDS	100033	100482	.	-	0	Parent=Cab000010.1;
Scaffold000001	GLEAN	mRNA	110407	112414	0.545941	+	.	ID=Cab000011.1;source_id=Cabbage_GLEAN_10048004;
Scaffold000001	GLEAN	CDS	110407	111223	.	+	0	Parent=Cab000011.1;
Scaffold000001	GLEAN	CDS	111306	111419	.	+	2	Parent=Cab000011.1;
Scaffold000001	GLEAN	CDS	111515	111871	.	+	2	Parent=Cab000011.1;
Scaffold000001	GLEAN	CDS	111954	112414	.	+	2	Parent=Cab000011.1;
Scaffold000001	GLEAN	mRNA	114052	114417	0.946368	-	.	ID=Cab000012.1;source_id=Cabbage_GLEAN_10048005;
Scaffold000001	GLEAN	CDS	114052	114417	.	-	0	Parent=Cab000012.1;
Scaffold000001	GLEAN	mRNA	116075	120887	0.999978	-	.	ID=Cab000013.1;source_id=Cabbage_GLEAN_10048006;part_support_id=CUFF1.95.1;
Scaffold000001	GLEAN	CDS	120832	120887	.	-	0	Parent=Cab000013.1;
Scaffold000001	GLEAN	CDS	120651	120750	.	-	1	Parent=Cab000013.1;
Scaffold000001	GLEAN	CDS	120502	120570	.	-	0	Parent=Cab000013.1;
Scaffold000001	GLEAN	CDS	120181	120414	.	-	0	Parent=Cab000013.1;
Scaffold000001	GLEAN	CDS	119930	120107	.	-	0	Parent=Cab000013.1;
Scaffold000001	GLEAN	CDS	119714	119846	.	-	2	Parent=Cab000013.1;
Scaffold000001	GLEAN	CDS	119478	119643	.	-	1	Parent=Cab000013.1;
Scaffold000001	GLEAN	CDS	119262	119412	.	-	0	Parent=Cab000013.1;
Scaffold000001	GLEAN	CDS	119093	119181	.	-	2	Parent=Cab000013.1;
Scaffold000001	GLEAN	CDS	118835	118990	.	-	0	Parent=Cab000013.1;
Scaffold000001	GLEAN	CDS	118647	118715	.	-	0	Parent=Cab000013.1;
Scaffold000001	GLEAN	CDS	118485	118553	.	-	0	Parent=Cab000013.1;
Scaffold000001	GLEAN	CDS	118285	118413	.	-	0	Parent=Cab000013.1;
Scaffold000001	GLEAN	CDS	118067	118195	.	-	0	Parent=Cab000013.1;
Scaffold000001	GLEAN	CDS	117814	117961	.	-	0	Parent=Cab000013.1;
Scaffold000001	GLEAN	CDS	117664	117674	.	-	2	Parent=Cab000013.1;
Scaffold000001	GLEAN	CDS	117444	117584	.	-	0	Parent=Cab000013.1;
Scaffold000001	GLEAN	CDS	117164	117292	.	-	0	Parent=Cab000013.1;
Scaffold000001	GLEAN	CDS	116999	117061	.	-	0	Parent=Cab000013.1;
Scaffold000001	GLEAN	CDS	116641	116848	.	-	0	Parent=Cab000013.1;
Scaffold000001	GLEAN	CDS	116289	116440	.	-	2	Parent=Cab000013.1;
Scaffold000001	GLEAN	CDS	116075	116188	.	-	0	Parent=Cab000013.1;
Scaffold000001	GLEAN	mRNA	122026	124550	0.999932	-	.	ID=Cab000014.1;source_id=Cabbage_GLEAN_10048007;identical_support_id=CUFF1.97.1;
Scaffold000001	GLEAN	UTR_5	124498	124550	.	-	.	Parent=Cab000014.1;support_id=CUFF1.97.1;
Scaffold000001	GLEAN	CDS	122278	124497	.	-	0	Parent=Cab000014.1;
Scaffold000001	GLEAN	UTR_3	122026	122277	.	-	.	Parent=Cab000014.1;support_id=CUFF1.97.1;
Scaffold000001	GLEAN	mRNA	143052	143225	1	+	.	ID=Cab000015.1;source_id=Cabbage_GLEAN_10048008;
Scaffold000001	GLEAN	CDS	143052	143225	.	+	0	Parent=Cab000015.1;
Scaffold000001	GLEAN	mRNA	146561	147974	1	+	.	ID=Cab000016.1;source_id=Cabbage_GLEAN_10048009;
Scaffold000001	GLEAN	CDS	146561	146718	.	+	0	Parent=Cab000016.1;
Scaffold000001	GLEAN	CDS	146791	146914	.	+	1	Parent=Cab000016.1;
Scaffold000001	GLEAN	CDS	147642	147974	.	+	0	Parent=Cab000016.1;
Scaffold000001	GLEAN	mRNA	148286	149072	0.999963	-	.	ID=Cab000017.1;source_id=Cabbage_GLEAN_10048010;
Scaffold000001	GLEAN	CDS	148700	149072	.	-	0	Parent=Cab000017.1;
Scaffold000001	GLEAN	CDS	148562	148618	.	-	2	Parent=Cab000017.1;
Scaffold000001	GLEAN	CDS	148286	148494	.	-	2	Parent=Cab000017.1;
Scaffold000001	GLEAN	mRNA	154085	154555	0.794554	-	.	ID=Cab000018.1;source_id=Cabbage_GLEAN_10048011;
Scaffold000001	GLEAN	CDS	154500	154555	.	-	0	Parent=Cab000018.1;
Scaffold000001	GLEAN	CDS	154248	154327	.	-	1	Parent=Cab000018.1;
Scaffold000001	GLEAN	CDS	154085	154167	.	-	2	Parent=Cab000018.1;
Scaffold000001	GLEAN	mRNA	158921	159914	0.959682	+	.	ID=Cab000019.1;source_id=Cabbage_GLEAN_10048013;
Scaffold000001	GLEAN	CDS	158921	159085	.	+	0	Parent=Cab000019.1;
Scaffold000001	GLEAN	CDS	159293	159386	.	+	0	Parent=Cab000019.1;
Scaffold000001	GLEAN	CDS	159811	159914	.	+	2	Parent=Cab000019.1;
Scaffold000001	GLEAN	mRNA	164215	165348	0.999993	+	.	ID=Cab000020.1;source_id=Cabbage_GLEAN_10048014;
Scaffold000001	GLEAN	CDS	164215	165348	.	+	0	Parent=Cab000020.1;
Scaffold000001	GLEAN	mRNA	165856	167319	1	-	.	ID=Cab000021.1;source_id=Cabbage_GLEAN_10048015;
Scaffold000001	GLEAN	CDS	165856	167319	.	-	0	Parent=Cab000021.1;
Scaffold000001	GLEAN	mRNA	168286	170292	1	-	.	ID=Cab000022.1;source_id=Cabbage_GLEAN_10048016;identical_support_id=CUFF1.135.1;
Scaffold000001	GLEAN	UTR_5	170149	170292	.	-	.	Parent=Cab000022.1;support_id=CUFF1.135.1;
Scaffold000001	GLEAN	CDS	168748	170148	.	-	0	Parent=Cab000022.1;
Scaffold000001	GLEAN	UTR_3	168286	168747	.	-	.	Parent=Cab000022.1;support_id=CUFF1.135.1;
Scaffold000001	GLEAN	mRNA	170573	171630	1	-	.	ID=Cab000023.1;source_id=Cabbage_GLEAN_10048017;identical_support_id=CUFF1.137.1;
Scaffold000001	GLEAN	UTR_5	171386	171630	.	-	.	Parent=Cab000023.1;support_id=CUFF1.137.1;
Scaffold000001	GLEAN	CDS	170948	171385	.	-	0	Parent=Cab000023.1;
Scaffold000001	GLEAN	UTR_3	170573	170947	.	-	.	Parent=Cab000023.1;support_id=CUFF1.137.1;
Scaffold000001	GLEAN	mRNA	190721	192843	0.660502	+	.	ID=Cab000024.1;source_id=Cabbage_GLEAN_10048018;
Scaffold000001	GLEAN	CDS	190721	190785	.	+	0	Parent=Cab000024.1;
Scaffold000001	GLEAN	CDS	191976	192843	.	+	1	Parent=Cab000024.1;
Scaffold000001	GLEAN	mRNA	194379	198919	1	+	.	ID=Cab000025.2;source_id=Cabbage_GLEAN_10048019;part_support_id=CUFF1.155.2;
Scaffold000001	GLEAN	CDS	194379	195535	.	+	0	Parent=Cab000025.2;
Scaffold000001	GLEAN	CDS	198673	198919	.	+	1	Parent=Cab000025.2;
Scaffold000001	GLEAN	mRNA	210046	211362	0.660804	+	.	ID=Cab000026.1;source_id=Cabbage_GLEAN_10048020;
Scaffold000001	GLEAN	CDS	210046	210055	.	+	0	Parent=Cab000026.1;
Scaffold000001	GLEAN	CDS	211088	211362	.	+	2	Parent=Cab000026.1;
Scaffold000001	GLEAN	mRNA	213261	214394	1	-	.	ID=Cab000027.1;source_id=Cabbage_GLEAN_10048021;
Scaffold000001	GLEAN	CDS	213261	214394	.	-	0	Parent=Cab000027.1;
Scaffold000001	GLEAN	mRNA	220371	222821	1	+	.	ID=Cab000028.1;source_id=Cabbage_GLEAN_10048022;part_support_id=CUFF1.155.4;
Scaffold000001	GLEAN	CDS	220371	220730	.	+	0	Parent=Cab000028.1;
Scaffold000001	GLEAN	CDS	220824	220931	.	+	0	Parent=Cab000028.1;
Scaffold000001	GLEAN	CDS	221260	221415	.	+	0	Parent=Cab000028.1;
Scaffold000001	GLEAN	CDS	221493	221708	.	+	0	Parent=Cab000028.1;
Scaffold000001	GLEAN	CDS	221779	221988	.	+	0	Parent=Cab000028.1;
Scaffold000001	GLEAN	CDS	222070	222207	.	+	0	Parent=Cab000028.1;
Scaffold000001	GLEAN	CDS	222294	222461	.	+	0	Parent=Cab000028.1;
Scaffold000001	GLEAN	CDS	222539	222623	.	+	0	Parent=Cab000028.1;
Scaffold000001	GLEAN	CDS	222724	222821	.	+	2	Parent=Cab000028.1;
Scaffold000001	GLEAN	mRNA	223222	223614	0.999967	-	.	ID=Cab000029.1;source_id=Cabbage_GLEAN_10048023;
Scaffold000001	GLEAN	CDS	223222	223614	.	-	0	Parent=Cab000029.1;
Scaffold000001	GLEAN	mRNA	224516	225790	1	-	.	ID=Cab000030.1;source_id=Cabbage_GLEAN_10048024;identical_support_id=CUFF1.157.5;
Scaffold000001	GLEAN	UTR_5	225304	225790	.	-	.	Parent=Cab000030.1;support_id=CUFF1.157.5;
Scaffold000001	GLEAN	CDS	225220	225303	.	-	0	Parent=Cab000030.1;
Scaffold000001	GLEAN	CDS	224681	225136	.	-	0	Parent=Cab000030.1;
Scaffold000001	GLEAN	UTR_3	224516	224680	.	-	.	Parent=Cab000030.1;support_id=CUFF1.157.5;
Scaffold000001	GLEAN	mRNA	235947	238372	0.67032	-	.	ID=Cab000031.1;source_id=Cabbage_GLEAN_10048025;part_support_id=CUFF1.179.1;
Scaffold000001	GLEAN	CDS	238068	238372	.	-	0	Parent=Cab000031.1;
Scaffold000001	GLEAN	CDS	237749	237876	.	-	1	Parent=Cab000031.1;
Scaffold000001	GLEAN	CDS	236847	237673	.	-	2	Parent=Cab000031.1;
Scaffold000001	GLEAN	CDS	235947	236627	.	-	0	Parent=Cab000031.1;
Scaffold000001	GLEAN	mRNA	241486	244391	0.99998	+	.	ID=Cab000032.1;source_id=Cabbage_GLEAN_10048026;part_support_id=CUFF1.181.1;
Scaffold000001	GLEAN	CDS	241486	242608	.	+	0	Parent=Cab000032.1;
Scaffold000001	GLEAN	CDS	243029	243594	.	+	2	Parent=Cab000032.1;
Scaffold000001	GLEAN	CDS	243696	244022	.	+	0	Parent=Cab000032.1;
Scaffold000001	GLEAN	CDS	244119	244199	.	+	0	Parent=Cab000032.1;
Scaffold000001	GLEAN	CDS	244287	244391	.	+	0	Parent=Cab000032.1;
Scaffold000001	GLEAN	mRNA	246460	248023	0.899091	+	.	ID=Cab000033.3;source_id=Cabbage_GLEAN_10048028;
Scaffold000001	GLEAN	CDS	246460	246495	.	+	0	Parent=Cab000033.3;
Scaffold000001	GLEAN	CDS	247673	248023	.	+	0	Parent=Cab000033.3;
Scaffold000001	GLEAN	mRNA	249184	249699	0.999999	+	.	ID=Cab000034.1;source_id=Cabbage_GLEAN_10048029;
Scaffold000001	GLEAN	CDS	249184	249699	.	+	0	Parent=Cab000034.1;
Scaffold000001	GLEAN	mRNA	250129	250803	0.997866	+	.	ID=Cab000035.1;source_id=Cabbage_GLEAN_10048030;part_support_id=CUFF1.187.2;
Scaffold000001	GLEAN	CDS	250129	250305	.	+	0	Parent=Cab000035.1;
Scaffold000001	GLEAN	CDS	250519	250803	.	+	0	Parent=Cab000035.1;
Scaffold000001	GLEAN	mRNA	251100	251267	0.987923	-	.	ID=Cab000036.1;source_id=Cabbage_GLEAN_10048031;
Scaffold000001	GLEAN	CDS	251100	251267	.	-	0	Parent=Cab000036.1;
Scaffold000001	GLEAN	mRNA	251586	252422	0.984398	-	.	ID=Cab000037.1;source_id=Cabbage_GLEAN_10048032;
Scaffold000001	GLEAN	CDS	251586	252422	.	-	0	Parent=Cab000037.1;
Scaffold000001	GLEAN	mRNA	257122	258312	1	+	.	ID=Cab000038.1;source_id=Cabbage_GLEAN_10048033;
Scaffold000001	GLEAN	CDS	257122	257440	.	+	0	Parent=Cab000038.1;
Scaffold000001	GLEAN	CDS	257680	257832	.	+	2	Parent=Cab000038.1;
Scaffold000001	GLEAN	CDS	257913	258010	.	+	2	Parent=Cab000038.1;
Scaffold000001	GLEAN	CDS	258091	258312	.	+	0	Parent=Cab000038.1;
Scaffold000001	GLEAN	mRNA	258672	261462	1	-	.	ID=Cab000039.1;source_id=Cabbage_GLEAN_10048034;part_support_id=CUFF1.201.2;
Scaffold000001	GLEAN	CDS	261358	261462	.	-	0	Parent=Cab000039.1;
Scaffold000001	GLEAN	CDS	261136	261290	.	-	0	Parent=Cab000039.1;
Scaffold000001	GLEAN	CDS	260893	261067	.	-	1	Parent=Cab000039.1;
Scaffold000001	GLEAN	CDS	260733	260804	.	-	0	Parent=Cab000039.1;
Scaffold000001	GLEAN	CDS	260531	260647	.	-	0	Parent=Cab000039.1;
Scaffold000001	GLEAN	CDS	260312	260392	.	-	0	Parent=Cab000039.1;
Scaffold000001	GLEAN	CDS	260127	260203	.	-	0	Parent=Cab000039.1;
Scaffold000001	GLEAN	CDS	259908	260011	.	-	1	Parent=Cab000039.1;
Scaffold000001	GLEAN	CDS	259602	259700	.	-	2	Parent=Cab000039.1;
Scaffold000001	GLEAN	CDS	259424	259509	.	-	2	Parent=Cab000039.1;
Scaffold000001	GLEAN	CDS	259156	259242	.	-	0	Parent=Cab000039.1;
Scaffold000001	GLEAN	CDS	258872	259069	.	-	0	Parent=Cab000039.1;
Scaffold000001	GLEAN	CDS	258672	258743	.	-	0	Parent=Cab000039.1;
Scaffold000001	GLEAN	mRNA	262036	264288	0.999987	+	.	ID=Cab000040.2;source_id=Cabbage_GLEAN_10048035;identical_support_id=CUFF1.203.1;
Scaffold000001	GLEAN	UTR_5	262036	262138	.	+	.	Parent=Cab000040.2;support_id=CUFF1.203.1;
Scaffold000001	GLEAN	CDS	262139	262532	.	+	0	Parent=Cab000040.2;
Scaffold000001	GLEAN	CDS	262662	262931	.	+	2	Parent=Cab000040.2;
Scaffold000001	GLEAN	CDS	263403	264088	.	+	2	Parent=Cab000040.2;
Scaffold000001	GLEAN	UTR_3	264089	264288	.	+	.	Parent=Cab000040.2;support_id=CUFF1.203.1;
Scaffold000001	GLEAN	mRNA	264706	265813	1	-	.	ID=Cab000041.1;source_id=Cabbage_GLEAN_10048036;identical_support_id=CUFF1.201.3;
Scaffold000001	GLEAN	UTR_5	265692	265813	.	-	.	Parent=Cab000041.1;support_id=CUFF1.201.3;
Scaffold000001	GLEAN	CDS	265591	265691	.	-	0	Parent=Cab000041.1;
Scaffold000001	GLEAN	CDS	265240	265316	.	-	1	Parent=Cab000041.1;
Scaffold000001	GLEAN	CDS	264926	265137	.	-	2	Parent=Cab000041.1;
Scaffold000001	GLEAN	UTR_3	264706	264925	.	-	.	Parent=Cab000041.1;support_id=CUFF1.201.3;
Scaffold000001	GLEAN	mRNA	266126	267091	0.512651	+	.	ID=Cab000042.1;source_id=Cabbage_GLEAN_10048037;
Scaffold000001	GLEAN	CDS	266126	266275	.	+	0	Parent=Cab000042.1;
Scaffold000001	GLEAN	CDS	266392	266444	.	+	0	Parent=Cab000042.1;
Scaffold000001	GLEAN	CDS	266731	266769	.	+	1	Parent=Cab000042.1;
Scaffold000001	GLEAN	CDS	266879	266948	.	+	1	Parent=Cab000042.1;
Scaffold000001	GLEAN	CDS	267041	267091	.	+	0	Parent=Cab000042.1;
Scaffold000001	GLEAN	mRNA	269311	273065	0.999999	-	.	ID=Cab000043.1;source_id=Cabbage_GLEAN_10048038;part_support_id=CUFF1.211.1;
Scaffold000001	GLEAN	CDS	271527	273065	.	-	0	Parent=Cab000043.1;
Scaffold000001	GLEAN	CDS	269696	270229	.	-	0	Parent=Cab000043.1;
Scaffold000001	GLEAN	CDS	269311	269622	.	-	0	Parent=Cab000043.1;
Scaffold000001	GLEAN	mRNA	273992	274858	1	+	.	ID=Cab000044.1;source_id=Cabbage_GLEAN_10048039;identical_support_id=CUFF1.213.1;
Scaffold000001	GLEAN	UTR_5	273992	274173	.	+	.	Parent=Cab000044.1;support_id=CUFF1.213.1;
Scaffold000001	GLEAN	CDS	274174	274644	.	+	0	Parent=Cab000044.1;
Scaffold000001	GLEAN	UTR_3	274645	274858	.	+	.	Parent=Cab000044.1;support_id=CUFF1.213.1;
Scaffold000001	GLEAN	mRNA	279833	280312	1	+	.	ID=Cab000045.1;source_id=Cabbage_GLEAN_10048040;
Scaffold000001	GLEAN	CDS	279833	280312	.	+	0	Parent=Cab000045.1;
Scaffold000001	GLEAN	mRNA	282491	282973	0.652907	+	.	ID=Cab000046.1;source_id=Cabbage_GLEAN_10048041;part_support_id=CUFF1.219.1;
Scaffold000001	GLEAN	CDS	282491	282526	.	+	0	Parent=Cab000046.1;
Scaffold000001	GLEAN	CDS	282623	282973	.	+	0	Parent=Cab000046.1;
Scaffold000001	GLEAN	mRNA	289952	291096	1	+	.	ID=Cab000047.1;source_id=Cabbage_GLEAN_10048042;identical_support_id=CUFF1.221.1;
Scaffold000001	GLEAN	UTR_5	289952	290196	.	+	.	Parent=Cab000047.1;support_id=CUFF1.221.1;
Scaffold000001	GLEAN	CDS	290197	290514	.	+	0	Parent=Cab000047.1;
Scaffold000001	GLEAN	CDS	290643	290999	.	+	0	Parent=Cab000047.1;
Scaffold000001	GLEAN	UTR_3	291000	291096	.	+	.	Parent=Cab000047.1;support_id=CUFF1.221.1;
Scaffold000001	GLEAN	mRNA	304369	309539	0.188164	+	.	ID=Cab000048.1;source_id=Cabbage_GLEAN_10048043;
Scaffold000001	GLEAN	CDS	304369	304836	.	+	0	Parent=Cab000048.1;
Scaffold000001	GLEAN	CDS	304940	305130	.	+	0	Parent=Cab000048.1;
Scaffold000001	GLEAN	CDS	305245	305296	.	+	1	Parent=Cab000048.1;
Scaffold000001	GLEAN	CDS	309307	309357	.	+	0	Parent=Cab000048.1;
Scaffold000001	GLEAN	CDS	309438	309539	.	+	0	Parent=Cab000048.1;
Scaffold000001	GLEAN	mRNA	317119	317886	0.999977	+	.	ID=Cab000049.1;source_id=Cabbage_GLEAN_10048044;
Scaffold000001	GLEAN	CDS	317119	317886	.	+	0	Parent=Cab000049.1;
Scaffold000001	GLEAN	mRNA	318662	318874	0.907707	-	.	ID=Cab000050.1;source_id=Cabbage_GLEAN_10048045;
Scaffold000001	GLEAN	CDS	318662	318874	.	-	0	Parent=Cab000050.1;
Scaffold000001	GLEAN	mRNA	323381	324976	1	+	.	ID=Cab000051.1;source_id=Cabbage_GLEAN_10048046;identical_support_id=CUFF1.243.1;
Scaffold000001	GLEAN	UTR_5	323381	323386	.	+	.	Parent=Cab000051.1;support_id=CUFF1.243.1;
Scaffold000001	GLEAN	CDS	323387	323451	.	+	0	Parent=Cab000051.1;
Scaffold000001	GLEAN	CDS	323555	323762	.	+	1	Parent=Cab000051.1;
Scaffold000001	GLEAN	CDS	323874	324090	.	+	0	Parent=Cab000051.1;
Scaffold000001	GLEAN	CDS	324432	324538	.	+	2	Parent=Cab000051.1;
Scaffold000001	GLEAN	CDS	324645	324836	.	+	0	Parent=Cab000051.1;
Scaffold000001	GLEAN	UTR_3	324837	324976	.	+	.	Parent=Cab000051.1;support_id=CUFF1.243.1;
Scaffold000001	GLEAN	mRNA	327522	331743	0.662361	-	.	ID=Cab000052.1;source_id=Cabbage_GLEAN_10048047;
Scaffold000001	GLEAN	CDS	331708	331743	.	-	0	Parent=Cab000052.1;
Scaffold000001	GLEAN	CDS	331544	331624	.	-	0	Parent=Cab000052.1;
Scaffold000001	GLEAN	CDS	331394	331462	.	-	0	Parent=Cab000052.1;
Scaffold000001	GLEAN	CDS	331268	331331	.	-	0	Parent=Cab000052.1;
Scaffold000001	GLEAN	CDS	331111	331190	.	-	2	Parent=Cab000052.1;
Scaffold000001	GLEAN	CDS	330613	330696	.	-	0	Parent=Cab000052.1;
Scaffold000001	GLEAN	CDS	330444	330528	.	-	0	Parent=Cab000052.1;
Scaffold000001	GLEAN	CDS	330276	330361	.	-	2	Parent=Cab000052.1;
Scaffold000001	GLEAN	CDS	329561	329691	.	-	0	Parent=Cab000052.1;
Scaffold000001	GLEAN	CDS	329228	329288	.	-	1	Parent=Cab000052.1;
Scaffold000001	GLEAN	CDS	329022	329120	.	-	0	Parent=Cab000052.1;
Scaffold000001	GLEAN	CDS	328854	328955	.	-	0	Parent=Cab000052.1;
Scaffold000001	GLEAN	CDS	327522	327662	.	-	0	Parent=Cab000052.1;
Scaffold000001	GLEAN	mRNA	344710	348000	0.492637	+	.	ID=Cab000053.1;source_id=Cabbage_GLEAN_10048048;
Scaffold000001	GLEAN	CDS	344710	344774	.	+	0	Parent=Cab000053.1;
Scaffold000001	GLEAN	CDS	344879	345086	.	+	1	Parent=Cab000053.1;
Scaffold000001	GLEAN	CDS	346013	346229	.	+	0	Parent=Cab000053.1;
Scaffold000001	GLEAN	CDS	346799	346905	.	+	2	Parent=Cab000053.1;
Scaffold000001	GLEAN	CDS	346997	347155	.	+	0	Parent=Cab000053.1;
Scaffold000001	GLEAN	CDS	347563	348000	.	+	0	Parent=Cab000053.1;
Scaffold000001	GLEAN	mRNA	350209	362088	0.265339	-	.	ID=Cab000054.1;source_id=Cabbage_GLEAN_10048049;
Scaffold000001	GLEAN	CDS	362001	362088	.	-	0	Parent=Cab000054.1;
Scaffold000001	GLEAN	CDS	354819	354901	.	-	2	Parent=Cab000054.1;
Scaffold000001	GLEAN	CDS	353135	353215	.	-	0	Parent=Cab000054.1;
Scaffold000001	GLEAN	CDS	352986	353054	.	-	0	Parent=Cab000054.1;
Scaffold000001	GLEAN	CDS	352864	352930	.	-	0	Parent=Cab000054.1;
Scaffold000001	GLEAN	CDS	352704	352786	.	-	2	Parent=Cab000054.1;
Scaffold000001	GLEAN	CDS	352247	352330	.	-	0	Parent=Cab000054.1;
Scaffold000001	GLEAN	CDS	352072	352156	.	-	0	Parent=Cab000054.1;
Scaffold000001	GLEAN	CDS	351900	351985	.	-	2	Parent=Cab000054.1;
Scaffold000001	GLEAN	CDS	351197	351327	.	-	0	Parent=Cab000054.1;
Scaffold000001	GLEAN	CDS	350956	351016	.	-	1	Parent=Cab000054.1;
Scaffold000001	GLEAN	CDS	350752	350850	.	-	0	Parent=Cab000054.1;
Scaffold000001	GLEAN	CDS	350450	350491	.	-	0	Parent=Cab000054.1;
Scaffold000001	GLEAN	CDS	350209	350349	.	-	0	Parent=Cab000054.1;
Scaffold000001	GLEAN	mRNA	384533	386515	0.998859	+	.	ID=Cab000055.1;source_id=Cabbage_GLEAN_10048050;
Scaffold000001	GLEAN	CDS	384533	384597	.	+	0	Parent=Cab000055.1;
Scaffold000001	GLEAN	CDS	384708	384915	.	+	1	Parent=Cab000055.1;
Scaffold000001	GLEAN	CDS	385029	385245	.	+	0	Parent=Cab000055.1;
Scaffold000001	GLEAN	CDS	386117	386223	.	+	2	Parent=Cab000055.1;
Scaffold000001	GLEAN	CDS	386324	386515	.	+	0	Parent=Cab000055.1;
Scaffold000001	GLEAN	mRNA	387798	390048	1	+	.	ID=Cab000056.1;source_id=Cabbage_GLEAN_10048051;identical_support_id=CUFF1.297.1;
Scaffold000001	GLEAN	UTR_5	387798	387940	.	+	.	Parent=Cab000056.1;support_id=CUFF1.297.1;
Scaffold000001	GLEAN	CDS	387941	388124	.	+	0	Parent=Cab000056.1;
Scaffold000001	GLEAN	CDS	388552	389111	.	+	2	Parent=Cab000056.1;
Scaffold000001	GLEAN	CDS	389215	389388	.	+	0	Parent=Cab000056.1;
Scaffold000001	GLEAN	UTR_3	389389	390048	.	+	.	Parent=Cab000056.1;support_id=CUFF1.297.1;
Scaffold000001	GLEAN	mRNA	391789	393462	1	-	.	ID=Cab000057.1;source_id=Cabbage_GLEAN_10048052;
Scaffold000001	GLEAN	CDS	393115	393462	.	-	0	Parent=Cab000057.1;
Scaffold000001	GLEAN	CDS	392697	393017	.	-	0	Parent=Cab000057.1;
Scaffold000001	GLEAN	CDS	391789	392220	.	-	0	Parent=Cab000057.1;
Scaffold000001	GLEAN	mRNA	401915	403058	0.999967	-	.	ID=Cab000058.1;source_id=Cabbage_GLEAN_10048053;part_support_id=CUFF1.295.2;
Scaffold000001	GLEAN	CDS	402994	403058	.	-	0	Parent=Cab000058.1;
Scaffold000001	GLEAN	CDS	402715	402922	.	-	1	Parent=Cab000058.1;
Scaffold000001	GLEAN	CDS	402414	402630	.	-	0	Parent=Cab000058.1;
Scaffold000001	GLEAN	CDS	402208	402314	.	-	2	Parent=Cab000058.1;
Scaffold000001	GLEAN	CDS	401915	402106	.	-	0	Parent=Cab000058.1;
Scaffold000001	GLEAN	mRNA	405540	406711	1	-	.	ID=Cab000059.1;source_id=Cabbage_GLEAN_10048054;
Scaffold000001	GLEAN	CDS	406647	406711	.	-	0	Parent=Cab000059.1;
Scaffold000001	GLEAN	CDS	406346	406553	.	-	1	Parent=Cab000059.1;
Scaffold000001	GLEAN	CDS	406023	406239	.	-	0	Parent=Cab000059.1;
Scaffold000001	GLEAN	CDS	405825	405931	.	-	2	Parent=Cab000059.1;
Scaffold000001	GLEAN	CDS	405540	405731	.	-	0	Parent=Cab000059.1;
Scaffold000001	GLEAN	mRNA	410394	411485	1	-	.	ID=Cab000060.1;source_id=Cabbage_GLEAN_10048055;
Scaffold000001	GLEAN	CDS	411448	411485	.	-	0	Parent=Cab000060.1;
Scaffold000001	GLEAN	CDS	411166	411373	.	-	1	Parent=Cab000060.1;
Scaffold000001	GLEAN	CDS	410874	411090	.	-	0	Parent=Cab000060.1;
Scaffold000001	GLEAN	CDS	410677	410783	.	-	2	Parent=Cab000060.1;
Scaffold000001	GLEAN	CDS	410394	410585	.	-	0	Parent=Cab000060.1;
Scaffold000001	GLEAN	mRNA	414250	415327	1	-	.	ID=Cab000061.1;source_id=Cabbage_GLEAN_10048056;
Scaffold000001	GLEAN	CDS	415263	415327	.	-	0	Parent=Cab000061.1;
Scaffold000001	GLEAN	CDS	415001	415127	.	-	1	Parent=Cab000061.1;
Scaffold000001	GLEAN	CDS	414710	414926	.	-	0	Parent=Cab000061.1;
Scaffold000001	GLEAN	CDS	414528	414634	.	-	2	Parent=Cab000061.1;
Scaffold000001	GLEAN	CDS	414250	414441	.	-	0	Parent=Cab000061.1;
Scaffold000001	GLEAN	mRNA	420331	420906	0.999993	+	.	ID=Cab000062.1;source_id=Cabbage_GLEAN_10048057;
Scaffold000001	GLEAN	CDS	420331	420906	.	+	0	Parent=Cab000062.1;
Scaffold000001	GLEAN	mRNA	429096	429338	0.999989	+	.	ID=Cab000063.1;source_id=Cabbage_GLEAN_10048058;
Scaffold000001	GLEAN	CDS	429096	429242	.	+	0	Parent=Cab000063.1;
Scaffold000001	GLEAN	CDS	429321	429338	.	+	0	Parent=Cab000063.1;
Scaffold000001	GLEAN	mRNA	429342	430678	1	-	.	ID=Cab000064.1;source_id=Cabbage_GLEAN_10048059;identical_support_id=CUFF1.295.4;part_support_id=CUFF1.295.1;
Scaffold000001	GLEAN	UTR_5	430582	430678	.	-	.	Parent=Cab000064.1;support_id=CUFF1.295.4;
Scaffold000001	GLEAN	CDS	430517	430581	.	-	0	Parent=Cab000064.1;
Scaffold000001	GLEAN	CDS	430235	430442	.	-	1	Parent=Cab000064.1;
Scaffold000001	GLEAN	CDS	429943	430159	.	-	0	Parent=Cab000064.1;
Scaffold000001	GLEAN	CDS	429753	429859	.	-	2	Parent=Cab000064.1;
Scaffold000001	GLEAN	CDS	429470	429661	.	-	0	Parent=Cab000064.1;
Scaffold000001	GLEAN	UTR_3	429342	429469	.	-	.	Parent=Cab000064.1;support_id=CUFF1.295.4;
Scaffold000001	GLEAN	mRNA	432157	434028	1	+	.	ID=Cab000065.1;source_id=Cabbage_GLEAN_10048060;
Scaffold000001	GLEAN	CDS	432157	434028	.	+	0	Parent=Cab000065.1;
Scaffold000001	GLEAN	mRNA	435155	438815	0.487078	-	.	ID=Cab000066.1;source_id=Cabbage_GLEAN_10048061;identical_support_id=CUFF1.323.1;
Scaffold000001	GLEAN	UTR_5	438729	438815	.	-	.	Parent=Cab000066.1;support_id=CUFF1.323.1;
Scaffold000001	GLEAN	CDS	438708	438728	.	-	0	Parent=Cab000066.1;
Scaffold000001	GLEAN	CDS	438536	438625	.	-	0	Parent=Cab000066.1;
Scaffold000001	GLEAN	CDS	438174	438464	.	-	0	Parent=Cab000066.1;
Scaffold000001	GLEAN	CDS	438014	438112	.	-	0	Parent=Cab000066.1;
Scaffold000001	GLEAN	CDS	437763	437878	.	-	0	Parent=Cab000066.1;
Scaffold000001	GLEAN	CDS	437532	437588	.	-	1	Parent=Cab000066.1;
Scaffold000001	GLEAN	CDS	436197	437411	.	-	1	Parent=Cab000066.1;
Scaffold000001	GLEAN	CDS	436000	436101	.	-	1	Parent=Cab000066.1;
Scaffold000001	GLEAN	CDS	435384	435912	.	-	1	Parent=Cab000066.1;
Scaffold000001	GLEAN	UTR_3	435155	435383	.	-	.	Parent=Cab000066.1;support_id=CUFF1.323.1;
Scaffold000001	GLEAN	mRNA	446422	449185	1	+	.	ID=Cab000067.1;source_id=Cabbage_GLEAN_10048062;identical_support_id=CUFF1.327.1;
Scaffold000001	GLEAN	UTR_5	446422	446526	.	+	.	Parent=Cab000067.1;support_id=CUFF1.327.1;
Scaffold000001	GLEAN	CDS	446527	446631	.	+	0	Parent=Cab000067.1;
Scaffold000001	GLEAN	CDS	446736	446887	.	+	0	Parent=Cab000067.1;
Scaffold000001	GLEAN	CDS	446990	447234	.	+	1	Parent=Cab000067.1;
Scaffold000001	GLEAN	CDS	447325	447453	.	+	2	Parent=Cab000067.1;
Scaffold000001	GLEAN	CDS	447536	448510	.	+	2	Parent=Cab000067.1;
Scaffold000001	GLEAN	CDS	448647	448777	.	+	2	Parent=Cab000067.1;
Scaffold000001	GLEAN	UTR_3	448778	449185	.	+	.	Parent=Cab000067.1;support_id=CUFF1.327.1;
Scaffold000001	GLEAN	mRNA	474488	475166	0.999382	-	.	ID=Cab000068.1;source_id=Cabbage_GLEAN_10048063;
Scaffold000001	GLEAN	CDS	475088	475166	.	-	0	Parent=Cab000068.1;
Scaffold000001	GLEAN	CDS	474858	474991	.	-	2	Parent=Cab000068.1;
Scaffold000001	GLEAN	CDS	474660	474758	.	-	0	Parent=Cab000068.1;
Scaffold000001	GLEAN	CDS	474488	474562	.	-	0	Parent=Cab000068.1;
Scaffold000001	GLEAN	mRNA	475697	475849	0.999996	-	.	ID=Cab000069.1;source_id=Cabbage_GLEAN_10048064;
Scaffold000001	GLEAN	CDS	475697	475849	.	-	0	Parent=Cab000069.1;
Scaffold000001	GLEAN	mRNA	487228	491690	0.998757	+	.	ID=Cab000070.1;source_id=Cabbage_GLEAN_10048065;part_support_id=CUFF1.351.1;
Scaffold000001	GLEAN	CDS	487228	487432	.	+	0	Parent=Cab000070.1;
Scaffold000001	GLEAN	CDS	488515	489824	.	+	2	Parent=Cab000070.1;
Scaffold000001	GLEAN	CDS	489984	490296	.	+	0	Parent=Cab000070.1;
Scaffold000001	GLEAN	CDS	490472	490878	.	+	2	Parent=Cab000070.1;
Scaffold000001	GLEAN	CDS	491121	491690	.	+	0	Parent=Cab000070.1;
Scaffold000001	GLEAN	mRNA	496707	499058	0.606823	+	.	ID=Cab000071.1;source_id=Cabbage_GLEAN_10048066;
Scaffold000001	GLEAN	CDS	496707	496814	.	+	0	Parent=Cab000071.1;
Scaffold000001	GLEAN	CDS	498792	499058	.	+	0	Parent=Cab000071.1;
Scaffold000001	GLEAN	mRNA	500186	501582	0.878603	-	.	ID=Cab000072.1;source_id=Cabbage_GLEAN_10048067;
Scaffold000001	GLEAN	CDS	501472	501582	.	-	0	Parent=Cab000072.1;
Scaffold000001	GLEAN	CDS	500556	500651	.	-	0	Parent=Cab000072.1;
Scaffold000001	GLEAN	CDS	500186	500485	.	-	0	Parent=Cab000072.1;
Scaffold000001	GLEAN	mRNA	502080	504328	0.999996	-	.	ID=Cab000073.1;source_id=Cabbage_GLEAN_10048068;part_support_id=CUFF1.361.1;
Scaffold000001	GLEAN	CDS	504234	504328	.	-	0	Parent=Cab000073.1;
Scaffold000001	GLEAN	CDS	504070	504156	.	-	1	Parent=Cab000073.1;
Scaffold000001	GLEAN	CDS	503963	503996	.	-	1	Parent=Cab000073.1;
Scaffold000001	GLEAN	CDS	502376	503894	.	-	0	Parent=Cab000073.1;
Scaffold000001	GLEAN	CDS	502204	502300	.	-	2	Parent=Cab000073.1;
Scaffold000001	GLEAN	CDS	502080	502113	.	-	1	Parent=Cab000073.1;
Scaffold000001	GLEAN	mRNA	510621	515951	0.999778	-	.	ID=Cab000074.1;source_id=Cabbage_GLEAN_10048069;part_support_id=CUFF1.365.1;
Scaffold000001	GLEAN	CDS	515751	515951	.	-	0	Parent=Cab000074.1;
Scaffold000001	GLEAN	CDS	514420	514998	.	-	0	Parent=Cab000074.1;
Scaffold000001	GLEAN	CDS	514264	514330	.	-	0	Parent=Cab000074.1;
Scaffold000001	GLEAN	CDS	512307	512401	.	-	2	Parent=Cab000074.1;
Scaffold000001	GLEAN	CDS	511999	512208	.	-	0	Parent=Cab000074.1;
Scaffold000001	GLEAN	CDS	511762	511899	.	-	0	Parent=Cab000074.1;
Scaffold000001	GLEAN	CDS	511456	511617	.	-	0	Parent=Cab000074.1;
Scaffold000001	GLEAN	CDS	510621	510800	.	-	0	Parent=Cab000074.1;
Scaffold000001	GLEAN	mRNA	546792	548341	0.999835	+	.	ID=Cab000075.1;source_id=Cabbage_GLEAN_10048070;part_support_id=CUFF1.371.3;
Scaffold000001	GLEAN	CDS	546792	546884	.	+	0	Parent=Cab000075.1;
Scaffold000001	GLEAN	CDS	547074	547148	.	+	0	Parent=Cab000075.1;
Scaffold000001	GLEAN	CDS	547290	547401	.	+	0	Parent=Cab000075.1;
Scaffold000001	GLEAN	CDS	547535	547845	.	+	2	Parent=Cab000075.1;
Scaffold000001	GLEAN	CDS	547931	548341	.	+	0	Parent=Cab000075.1;
Scaffold000001	GLEAN	mRNA	560844	565553	0.999816	-	.	ID=Cab000076.1;source_id=Cabbage_GLEAN_10048071;part_support_id=CUFF1.381.2;
Scaffold000001	GLEAN	CDS	565335	565553	.	-	0	Parent=Cab000076.1;
Scaffold000001	GLEAN	CDS	564910	564981	.	-	0	Parent=Cab000076.1;
Scaffold000001	GLEAN	CDS	564627	564781	.	-	0	Parent=Cab000076.1;
Scaffold000001	GLEAN	CDS	564365	564548	.	-	1	Parent=Cab000076.1;
Scaffold000001	GLEAN	CDS	563763	563881	.	-	0	Parent=Cab000076.1;
Scaffold000001	GLEAN	CDS	563358	563670	.	-	1	Parent=Cab000076.1;
Scaffold000001	GLEAN	CDS	563097	563270	.	-	0	Parent=Cab000076.1;
Scaffold000001	GLEAN	CDS	562873	562989	.	-	0	Parent=Cab000076.1;
Scaffold000001	GLEAN	CDS	562456	562622	.	-	0	Parent=Cab000076.1;
Scaffold000001	GLEAN	CDS	562136	562360	.	-	1	Parent=Cab000076.1;
Scaffold000001	GLEAN	CDS	561392	561958	.	-	1	Parent=Cab000076.1;
Scaffold000001	GLEAN	CDS	561154	561292	.	-	1	Parent=Cab000076.1;
Scaffold000001	GLEAN	CDS	560975	561060	.	-	0	Parent=Cab000076.1;
Scaffold000001	GLEAN	CDS	560844	560892	.	-	1	Parent=Cab000076.1;
Scaffold000001	GLEAN	mRNA	567929	568282	0.999996	-	.	ID=Cab000077.1;source_id=Cabbage_GLEAN_10048072;
Scaffold000001	GLEAN	CDS	567929	568282	.	-	0	Parent=Cab000077.1;
Scaffold000001	GLEAN	mRNA	569212	570380	0.999987	+	.	ID=Cab000078.1;source_id=Cabbage_GLEAN_10048073;identical_support_id=CUFF1.389.1;
Scaffold000001	GLEAN	UTR_5	569212	569341	.	+	.	Parent=Cab000078.1;support_id=CUFF1.389.1;
Scaffold000001	GLEAN	CDS	569342	569801	.	+	0	Parent=Cab000078.1;
Scaffold000001	GLEAN	CDS	569914	570209	.	+	2	Parent=Cab000078.1;
Scaffold000001	GLEAN	UTR_3	570210	570380	.	+	.	Parent=Cab000078.1;support_id=CUFF1.389.1;
Scaffold000001	GLEAN	mRNA	573464	580781	0.799655	+	.	ID=Cab000079.1;source_id=Cabbage_GLEAN_10048074;part_support_id=CUFF1.395.2;
Scaffold000001	GLEAN	CDS	573464	573752	.	+	0	Parent=Cab000079.1;
Scaffold000001	GLEAN	CDS	573821	574150	.	+	2	Parent=Cab000079.1;
Scaffold000001	GLEAN	CDS	577396	577502	.	+	2	Parent=Cab000079.1;
Scaffold000001	GLEAN	CDS	577564	577585	.	+	0	Parent=Cab000079.1;
Scaffold000001	GLEAN	CDS	577705	577763	.	+	2	Parent=Cab000079.1;
Scaffold000001	GLEAN	CDS	577840	577915	.	+	0	Parent=Cab000079.1;
Scaffold000001	GLEAN	CDS	577987	578061	.	+	2	Parent=Cab000079.1;
Scaffold000001	GLEAN	CDS	578139	578226	.	+	2	Parent=Cab000079.1;
Scaffold000001	GLEAN	CDS	578376	578601	.	+	1	Parent=Cab000079.1;
Scaffold000001	GLEAN	CDS	578747	578862	.	+	0	Parent=Cab000079.1;
Scaffold000001	GLEAN	CDS	579636	579853	.	+	1	Parent=Cab000079.1;
Scaffold000001	GLEAN	CDS	579946	579980	.	+	2	Parent=Cab000079.1;
Scaffold000001	GLEAN	CDS	580100	580202	.	+	0	Parent=Cab000079.1;
Scaffold000001	GLEAN	CDS	580368	580476	.	+	2	Parent=Cab000079.1;
Scaffold000001	GLEAN	CDS	580553	580781	.	+	1	Parent=Cab000079.1;
Scaffold000001	GLEAN	mRNA	600433	601571	1	+	.	ID=Cab000080.1;source_id=Cabbage_GLEAN_10048075;part_support_id=CUFF1.411.4;
Scaffold000001	GLEAN	CDS	600433	600582	.	+	0	Parent=Cab000080.1;
Scaffold000001	GLEAN	CDS	600647	600949	.	+	0	Parent=Cab000080.1;
Scaffold000001	GLEAN	CDS	601026	601151	.	+	0	Parent=Cab000080.1;
Scaffold000001	GLEAN	CDS	601248	601571	.	+	0	Parent=Cab000080.1;
Scaffold000001	Cuff	mRNA	623031	626361	1000	+	.	ID=Cab000081.2;source_id=CUFF1.419.3;
Scaffold000001	Cuff	UTR_5	623031	623182	1000	+	.	Parent=Cab000081.2;support_id=CUFF1.419.3;
Scaffold000001	Cuff	CDS	623183	623464	1000	+	0	Parent=Cab000081.2;
Scaffold000001	Cuff	CDS	623638	623697	1000	+	0	Parent=Cab000081.2;
Scaffold000001	Cuff	CDS	624531	624599	1000	+	0	Parent=Cab000081.2;
Scaffold000001	Cuff	CDS	625205	625273	1000	+	0	Parent=Cab000081.2;
Scaffold000001	Cuff	CDS	625534	625596	1000	+	0	Parent=Cab000081.2;
Scaffold000001	Cuff	CDS	625674	625754	1000	+	0	Parent=Cab000081.2;
Scaffold000001	Cuff	CDS	625847	626116	1000	+	0	Parent=Cab000081.2;
Scaffold000001	Cuff	UTR_3	626117	626361	1000	+	.	Parent=Cab000081.2;support_id=CUFF1.419.3;
Scaffold000001	GLEAN	mRNA	644839	646749	0.999943	+	.	ID=Cab000082.1;source_id=Cabbage_GLEAN_10048077;identical_support_id=CUFF1.427.1;
Scaffold000001	GLEAN	UTR_5	644839	645024	.	+	.	Parent=Cab000082.1;support_id=CUFF1.427.1;
Scaffold000001	GLEAN	CDS	645025	646524	.	+	0	Parent=Cab000082.1;
Scaffold000001	GLEAN	UTR_3	646525	646749	.	+	.	Parent=Cab000082.1;support_id=CUFF1.427.1;
Scaffold000001	GLEAN	mRNA	650605	653223	0.649358	+	.	ID=Cab000083.1;source_id=Cabbage_GLEAN_10048078;
Scaffold000001	GLEAN	CDS	650605	650819	.	+	0	Parent=Cab000083.1;
Scaffold000001	GLEAN	CDS	650889	651018	.	+	1	Parent=Cab000083.1;
Scaffold000001	GLEAN	CDS	651100	651566	.	+	0	Parent=Cab000083.1;
Scaffold000001	GLEAN	CDS	651656	651818	.	+	1	Parent=Cab000083.1;
Scaffold000001	GLEAN	CDS	651893	651963	.	+	0	Parent=Cab000083.1;
Scaffold000001	GLEAN	CDS	652046	652136	.	+	1	Parent=Cab000083.1;
Scaffold000001	GLEAN	CDS	652283	652358	.	+	0	Parent=Cab000083.1;
Scaffold000001	GLEAN	CDS	652435	652506	.	+	2	Parent=Cab000083.1;
Scaffold000001	GLEAN	CDS	653114	653223	.	+	2	Parent=Cab000083.1;
Scaffold000001	GLEAN	mRNA	657816	660150	1	-	.	ID=Cab000084.1;source_id=Cabbage_GLEAN_10048079;identical_support_id=CUFF1.435.2;part_support_id=CUFF1.435.1;
Scaffold000001	GLEAN	UTR_5	660004	660150	.	-	.	Parent=Cab000084.1;support_id=CUFF1.435.2;
Scaffold000001	GLEAN	CDS	659999	660003	.	-	0	Parent=Cab000084.1;
Scaffold000001	GLEAN	CDS	659793	659816	.	-	1	Parent=Cab000084.1;
Scaffold000001	GLEAN	CDS	659571	659676	.	-	1	Parent=Cab000084.1;
Scaffold000001	GLEAN	CDS	659427	659495	.	-	0	Parent=Cab000084.1;
Scaffold000001	GLEAN	CDS	658861	659354	.	-	0	Parent=Cab000084.1;
Scaffold000001	GLEAN	CDS	658400	658661	.	-	1	Parent=Cab000084.1;
Scaffold000001	GLEAN	CDS	658047	658255	.	-	0	Parent=Cab000084.1;
Scaffold000001	GLEAN	CDS	657887	657953	.	-	1	Parent=Cab000084.1;
Scaffold000001	GLEAN	UTR_3	657816	657886	.	-	.	Parent=Cab000084.1;support_id=CUFF1.435.2;
Scaffold000001	GLEAN	mRNA	664896	667543	1	+	.	ID=Cab000085.1;source_id=Cabbage_GLEAN_10048080;identical_support_id=CUFF1.439.1;
Scaffold000001	GLEAN	UTR_5	664896	665022	.	+	.	Parent=Cab000085.1;support_id=CUFF1.439.1;
Scaffold000001	GLEAN	CDS	665023	665533	.	+	0	Parent=Cab000085.1;
Scaffold000001	GLEAN	CDS	666166	666554	.	+	2	Parent=Cab000085.1;
Scaffold000001	GLEAN	CDS	666671	667276	.	+	0	Parent=Cab000085.1;
Scaffold000001	GLEAN	UTR_3	667277	667543	.	+	.	Parent=Cab000085.1;support_id=CUFF1.439.1;
Scaffold000001	GLEAN	mRNA	676364	678370	1	+	.	ID=Cab000086.1;source_id=Cabbage_GLEAN_10048081;part_support_id=CUFF1.445.2;
Scaffold000001	GLEAN	CDS	676364	676523	.	+	0	Parent=Cab000086.1;
Scaffold000001	GLEAN	CDS	676620	676685	.	+	2	Parent=Cab000086.1;
Scaffold000001	GLEAN	CDS	676751	676971	.	+	2	Parent=Cab000086.1;
Scaffold000001	GLEAN	CDS	677040	677243	.	+	0	Parent=Cab000086.1;
Scaffold000001	GLEAN	CDS	677336	677551	.	+	0	Parent=Cab000086.1;
Scaffold000001	GLEAN	CDS	677725	677911	.	+	0	Parent=Cab000086.1;
Scaffold000001	GLEAN	CDS	678066	678370	.	+	2	Parent=Cab000086.1;
Scaffold000001	GLEAN	mRNA	686797	687582	0.589128	+	.	ID=Cab000087.1;source_id=Cabbage_GLEAN_10048082;
Scaffold000001	GLEAN	CDS	686797	687582	.	+	0	Parent=Cab000087.1;
Scaffold000001	GLEAN	mRNA	707461	708573	0.999921	+	.	ID=Cab000088.1;source_id=Cabbage_GLEAN_10048083;
Scaffold000001	GLEAN	CDS	707461	708573	.	+	0	Parent=Cab000088.1;
Scaffold000001	GLEAN	mRNA	719050	719430	0.999999	+	.	ID=Cab000089.1;source_id=Cabbage_GLEAN_10048084;
Scaffold000001	GLEAN	CDS	719050	719430	.	+	0	Parent=Cab000089.1;
Scaffold000001	GLEAN	mRNA	724097	724507	0.998928	+	.	ID=Cab000090.1;source_id=Cabbage_GLEAN_10048085;
Scaffold000001	GLEAN	CDS	724097	724507	.	+	0	Parent=Cab000090.1;
Scaffold000001	GLEAN	mRNA	733708	734746	1	-	.	ID=Cab000091.2;source_id=Cabbage_GLEAN_10048086;part_support_id=CUFF1.467.1;
Scaffold000001	GLEAN	CDS	734608	734746	.	-	0	Parent=Cab000091.2;
Scaffold000001	GLEAN	CDS	734422	734501	.	-	2	Parent=Cab000091.2;
Scaffold000001	GLEAN	CDS	734298	734349	.	-	0	Parent=Cab000091.2;
Scaffold000001	GLEAN	CDS	734053	734209	.	-	2	Parent=Cab000091.2;
Scaffold000001	GLEAN	CDS	733708	733960	.	-	1	Parent=Cab000091.2;
Scaffold000001	GLEAN	mRNA	738068	739909	0.999957	+	.	ID=Cab000092.1;source_id=Cabbage_GLEAN_10048087;part_support_id=CUFF1.469.3;
Scaffold000001	GLEAN	CDS	738068	738339	.	+	0	Parent=Cab000092.1;
Scaffold000001	GLEAN	CDS	738516	738855	.	+	1	Parent=Cab000092.1;
Scaffold000001	GLEAN	CDS	738942	739160	.	+	0	Parent=Cab000092.1;
Scaffold000001	GLEAN	CDS	739237	739296	.	+	0	Parent=Cab000092.1;
Scaffold000001	GLEAN	CDS	739383	739538	.	+	0	Parent=Cab000092.1;
Scaffold000001	GLEAN	CDS	739618	739711	.	+	0	Parent=Cab000092.1;
Scaffold000001	GLEAN	CDS	739788	739909	.	+	2	Parent=Cab000092.1;
Scaffold000001	GLEAN	mRNA	745919	746479	0.700464	+	.	ID=Cab000093.1;source_id=Cabbage_GLEAN_10048088;part_support_id=CUFF1.479.1;
Scaffold000001	GLEAN	CDS	745919	746479	.	+	0	Parent=Cab000093.1;
Scaffold000001	GLEAN	mRNA	751874	759491	0.998642	-	.	ID=Cab000094.1;source_id=Cabbage_GLEAN_10048089;part_support_id=CUFF1.491.3;
Scaffold000001	GLEAN	CDS	759345	759491	.	-	0	Parent=Cab000094.1;
Scaffold000001	GLEAN	CDS	758350	758549	.	-	0	Parent=Cab000094.1;
Scaffold000001	GLEAN	CDS	758053	758206	.	-	1	Parent=Cab000094.1;
Scaffold000001	GLEAN	CDS	757848	757957	.	-	0	Parent=Cab000094.1;
Scaffold000001	GLEAN	CDS	757659	757728	.	-	1	Parent=Cab000094.1;
Scaffold000001	GLEAN	CDS	757483	757565	.	-	0	Parent=Cab000094.1;
Scaffold000001	GLEAN	CDS	757318	757396	.	-	1	Parent=Cab000094.1;
Scaffold000001	GLEAN	CDS	757189	757229	.	-	0	Parent=Cab000094.1;
Scaffold000001	GLEAN	CDS	756857	756979	.	-	1	Parent=Cab000094.1;
Scaffold000001	GLEAN	CDS	756373	756523	.	-	1	Parent=Cab000094.1;
Scaffold000001	GLEAN	CDS	756063	756177	.	-	0	Parent=Cab000094.1;
Scaffold000001	GLEAN	CDS	755888	755970	.	-	2	Parent=Cab000094.1;
Scaffold000001	GLEAN	CDS	755711	755785	.	-	0	Parent=Cab000094.1;
Scaffold000001	GLEAN	CDS	755331	755368	.	-	0	Parent=Cab000094.1;
Scaffold000001	GLEAN	CDS	755155	755243	.	-	1	Parent=Cab000094.1;
Scaffold000001	GLEAN	CDS	754980	755062	.	-	2	Parent=Cab000094.1;
Scaffold000001	GLEAN	CDS	754803	754877	.	-	0	Parent=Cab000094.1;
Scaffold000001	GLEAN	CDS	754423	754497	.	-	0	Parent=Cab000094.1;
Scaffold000001	GLEAN	CDS	753550	754335	.	-	0	Parent=Cab000094.1;
Scaffold000001	GLEAN	CDS	752940	753112	.	-	0	Parent=Cab000094.1;
Scaffold000001	GLEAN	CDS	752047	752333	.	-	1	Parent=Cab000094.1;
Scaffold000001	GLEAN	CDS	751874	751941	.	-	2	Parent=Cab000094.1;
Scaffold000001	GLEAN	mRNA	772646	777925	0.999576	+	.	ID=Cab000095.1;source_id=Cabbage_GLEAN_10048090;part_support_id=CUFF1.509.2;
Scaffold000001	GLEAN	CDS	772646	773320	.	+	0	Parent=Cab000095.1;
Scaffold000001	GLEAN	CDS	773524	773679	.	+	0	Parent=Cab000095.1;
Scaffold000001	GLEAN	CDS	773938	774096	.	+	0	Parent=Cab000095.1;
Scaffold000001	GLEAN	CDS	774179	774262	.	+	0	Parent=Cab000095.1;
Scaffold000001	GLEAN	CDS	774755	774834	.	+	0	Parent=Cab000095.1;
Scaffold000001	GLEAN	CDS	774916	774966	.	+	1	Parent=Cab000095.1;
Scaffold000001	GLEAN	CDS	775053	775161	.	+	1	Parent=Cab000095.1;
Scaffold000001	GLEAN	CDS	775846	775928	.	+	0	Parent=Cab000095.1;
Scaffold000001	GLEAN	CDS	776125	776170	.	+	1	Parent=Cab000095.1;
Scaffold000001	GLEAN	CDS	776245	776332	.	+	0	Parent=Cab000095.1;
Scaffold000001	GLEAN	CDS	776421	776590	.	+	2	Parent=Cab000095.1;
Scaffold000001	GLEAN	CDS	776874	777059	.	+	0	Parent=Cab000095.1;
Scaffold000001	GLEAN	CDS	777140	777238	.	+	0	Parent=Cab000095.1;
Scaffold000001	GLEAN	CDS	777308	777925	.	+	0	Parent=Cab000095.1;
Scaffold000001	GLEAN	mRNA	787539	791465	1	-	.	ID=Cab000096.1;source_id=Cabbage_GLEAN_10048091;identical_support_id=CUFF1.535.1;
Scaffold000001	GLEAN	UTR_5	791341	791465	.	-	.	Parent=Cab000096.1;support_id=CUFF1.535.1;
Scaffold000001	GLEAN	CDS	789306	791340	.	-	0	Parent=Cab000096.1;
Scaffold000001	GLEAN	CDS	788380	789199	.	-	2	Parent=Cab000096.1;
Scaffold000001	GLEAN	CDS	787761	788259	.	-	1	Parent=Cab000096.1;
Scaffold000001	GLEAN	UTR_3	787539	787760	.	-	.	Parent=Cab000096.1;support_id=CUFF1.535.1;
Scaffold000001	GLEAN	mRNA	797484	798821	1	+	.	ID=Cab000097.1;source_id=Cabbage_GLEAN_10048092;part_support_id=CUFF1.543.1;
Scaffold000001	GLEAN	CDS	797484	797680	.	+	0	Parent=Cab000097.1;
Scaffold000001	GLEAN	CDS	797754	797928	.	+	1	Parent=Cab000097.1;
Scaffold000001	GLEAN	CDS	798028	798153	.	+	0	Parent=Cab000097.1;
Scaffold000001	GLEAN	CDS	798632	798697	.	+	0	Parent=Cab000097.1;
Scaffold000001	GLEAN	CDS	798789	798821	.	+	0	Parent=Cab000097.1;
Scaffold000001	GLEAN	mRNA	812467	812985	1	+	.	ID=Cab000098.1;source_id=Cabbage_GLEAN_10048093;part_support_id=CUFF1.567.1;
Scaffold000001	GLEAN	CDS	812467	812985	.	+	0	Parent=Cab000098.1;
Scaffold000001	GLEAN	mRNA	822944	826090	0.999816	+	.	ID=Cab000099.1;source_id=Cabbage_GLEAN_10048094;identical_support_id=CUFF1.573.3;part_support_id=CUFF1.573.2;
Scaffold000001	GLEAN	UTR_5	822944	823076	.	+	.	Parent=Cab000099.1;support_id=CUFF1.573.3;
Scaffold000001	GLEAN	CDS	823077	823445	.	+	0	Parent=Cab000099.1;
Scaffold000001	GLEAN	CDS	823623	824090	.	+	0	Parent=Cab000099.1;
Scaffold000001	GLEAN	CDS	824167	824307	.	+	0	Parent=Cab000099.1;
Scaffold000001	GLEAN	CDS	824467	824568	.	+	0	Parent=Cab000099.1;
Scaffold000001	GLEAN	CDS	824734	824945	.	+	0	Parent=Cab000099.1;
Scaffold000001	GLEAN	CDS	825046	825096	.	+	1	Parent=Cab000099.1;
Scaffold000001	GLEAN	CDS	825192	825261	.	+	1	Parent=Cab000099.1;
Scaffold000001	GLEAN	CDS	825551	825619	.	+	0	Parent=Cab000099.1;
Scaffold000001	GLEAN	CDS	825724	825774	.	+	0	Parent=Cab000099.1;
Scaffold000001	GLEAN	CDS	825848	826006	.	+	0	Parent=Cab000099.1;
Scaffold000001	GLEAN	UTR_3	826007	826090	.	+	.	Parent=Cab000099.1;support_id=CUFF1.573.3;
Scaffold000001	GLEAN	mRNA	837338	837841	1	+	.	ID=Cab000100.1;source_id=Cabbage_GLEAN_10048095;
Scaffold000001	GLEAN	CDS	837338	837841	.	+	0	Parent=Cab000100.1;
Scaffold000001	GLEAN	mRNA	839622	841895	1	-	.	ID=Cab000101.1;source_id=Cabbage_GLEAN_10048096;identical_support_id=CUFF1.587.2;
Scaffold000001	GLEAN	UTR_5	841813	841895	.	-	.	Parent=Cab000101.1;support_id=CUFF1.587.2;
Scaffold000001	GLEAN	CDS	841585	841812	.	-	0	Parent=Cab000101.1;
Scaffold000001	GLEAN	CDS	841294	841516	.	-	0	Parent=Cab000101.1;
Scaffold000001	GLEAN	CDS	840816	840968	.	-	2	Parent=Cab000101.1;
Scaffold000001	GLEAN	CDS	840057	840721	.	-	2	Parent=Cab000101.1;
Scaffold000001	GLEAN	UTR_3	839622	840056	.	-	.	Parent=Cab000101.1;support_id=CUFF1.587.2;
Scaffold000001	GLEAN	mRNA	853396	854759	0.997335	-	.	ID=Cab000102.1;source_id=Cabbage_GLEAN_10048097;
Scaffold000001	GLEAN	CDS	854584	854759	.	-	0	Parent=Cab000102.1;
Scaffold000001	GLEAN	CDS	853396	853540	.	-	1	Parent=Cab000102.1;
Scaffold000001	GLEAN	mRNA	856205	857033	0.963036	-	.	ID=Cab000103.1;source_id=Cabbage_GLEAN_10048098;
Scaffold000001	GLEAN	CDS	856588	857033	.	-	0	Parent=Cab000103.1;
Scaffold000001	GLEAN	CDS	856205	856370	.	-	1	Parent=Cab000103.1;
Scaffold000001	GLEAN	mRNA	859700	860892	0.335512	-	.	ID=Cab000104.1;source_id=Cabbage_GLEAN_10048099;
Scaffold000001	GLEAN	CDS	860201	860892	.	-	0	Parent=Cab000104.1;
Scaffold000001	GLEAN	CDS	859700	860030	.	-	1	Parent=Cab000104.1;
Scaffold000001	GLEAN	mRNA	885144	886987	0.999975	+	.	ID=Cab000105.1;source_id=Cabbage_GLEAN_10048100;identical_support_id=CUFF1.613.1;
Scaffold000001	GLEAN	UTR_5	885144	885257	.	+	.	Parent=Cab000105.1;support_id=CUFF1.613.1;
Scaffold000001	GLEAN	CDS	885258	886769	.	+	0	Parent=Cab000105.1;
Scaffold000001	GLEAN	UTR_3	886770	886987	.	+	.	Parent=Cab000105.1;support_id=CUFF1.613.1;
Scaffold000001	GLEAN	mRNA	898807	904293	0.912012	+	.	ID=Cab000106.1;source_id=Cabbage_GLEAN_10048101;
Scaffold000001	GLEAN	CDS	898807	898817	.	+	0	Parent=Cab000106.1;
Scaffold000001	GLEAN	CDS	902861	903018	.	+	1	Parent=Cab000106.1;
Scaffold000001	GLEAN	CDS	903143	903902	.	+	2	Parent=Cab000106.1;
Scaffold000001	GLEAN	CDS	904101	904293	.	+	1	Parent=Cab000106.1;
Scaffold000001	GLEAN	mRNA	929849	932328	0.998757	+	.	ID=Cab000107.3;source_id=Cabbage_GLEAN_10048102;identical_support_id=CUFF1.649.2;
Scaffold000001	GLEAN	UTR_5	929849	930042	.	+	.	Parent=Cab000107.3;support_id=CUFF1.649.2;
Scaffold000001	GLEAN	CDS	930043	931092	.	+	0	Parent=Cab000107.3;
Scaffold000001	GLEAN	CDS	931931	932062	.	+	0	Parent=Cab000107.3;
Scaffold000001	GLEAN	UTR_3	932063	932328	.	+	.	Parent=Cab000107.3;support_id=CUFF1.649.2;
Scaffold000001	GLEAN	mRNA	933499	934229	1	+	.	ID=Cab000108.1;source_id=Cabbage_GLEAN_10048103;part_support_id=CUFF1.655.3;
Scaffold000001	GLEAN	CDS	933499	933622	.	+	0	Parent=Cab000108.1;
Scaffold000001	GLEAN	CDS	933704	933772	.	+	2	Parent=Cab000108.1;
Scaffold000001	GLEAN	CDS	933867	933973	.	+	2	Parent=Cab000108.1;
Scaffold000001	GLEAN	CDS	934077	934229	.	+	0	Parent=Cab000108.1;
Scaffold000001	GLEAN	mRNA	944852	947713	0.516846	-	.	ID=Cab000109.1;source_id=Cabbage_GLEAN_10048104;part_support_id=CUFF1.675.2;
Scaffold000001	GLEAN	CDS	947668	947713	.	-	0	Parent=Cab000109.1;
Scaffold000001	GLEAN	CDS	946217	947572	.	-	2	Parent=Cab000109.1;
Scaffold000001	GLEAN	CDS	945245	945315	.	-	2	Parent=Cab000109.1;
Scaffold000001	GLEAN	CDS	944852	945151	.	-	0	Parent=Cab000109.1;
Scaffold000001	GLEAN	mRNA	952551	954384	1	+	.	ID=Cab000110.1;source_id=Cabbage_GLEAN_10048105;identical_support_id=CUFF1.689.1;
Scaffold000001	GLEAN	UTR_5	952551	952671	.	+	.	Parent=Cab000110.1;support_id=CUFF1.689.1;
Scaffold000001	GLEAN	CDS	952672	952977	.	+	0	Parent=Cab000110.1;
Scaffold000001	GLEAN	CDS	953599	953755	.	+	0	Parent=Cab000110.1;
Scaffold000001	GLEAN	CDS	953834	953991	.	+	2	Parent=Cab000110.1;
Scaffold000001	GLEAN	UTR_3	953992	954384	.	+	.	Parent=Cab000110.1;support_id=CUFF1.689.1;
Scaffold000001	GLEAN	mRNA	960933	962792	1	+	.	ID=Cab000111.1;source_id=Cabbage_GLEAN_10048106;identical_support_id=CUFF1.697.2;
Scaffold000001	GLEAN	UTR_5	960933	961192	.	+	.	Parent=Cab000111.1;support_id=CUFF1.697.2;
Scaffold000001	GLEAN	CDS	961193	961456	.	+	0	Parent=Cab000111.1;
Scaffold000001	GLEAN	CDS	961535	961693	.	+	0	Parent=Cab000111.1;
Scaffold000001	GLEAN	CDS	961783	961917	.	+	0	Parent=Cab000111.1;
Scaffold000001	GLEAN	CDS	962010	962084	.	+	0	Parent=Cab000111.1;
Scaffold000001	GLEAN	CDS	962165	962269	.	+	0	Parent=Cab000111.1;
Scaffold000001	GLEAN	CDS	962350	962428	.	+	0	Parent=Cab000111.1;
Scaffold000001	GLEAN	CDS	962532	962575	.	+	2	Parent=Cab000111.1;
Scaffold000001	GLEAN	UTR_3	962576	962792	.	+	.	Parent=Cab000111.1;support_id=CUFF1.697.2;
Scaffold000001	GLEAN	mRNA	973044	982681	0.346791	-	.	ID=Cab000112.1;source_id=Cabbage_GLEAN_10048107;part_support_id=CUFF1.719.2;
Scaffold000001	GLEAN	CDS	982537	982681	.	-	0	Parent=Cab000112.1;
Scaffold000001	GLEAN	CDS	982335	982457	.	-	2	Parent=Cab000112.1;
Scaffold000001	GLEAN	CDS	981221	982105	.	-	2	Parent=Cab000112.1;
Scaffold000001	GLEAN	CDS	981020	981144	.	-	2	Parent=Cab000112.1;
Scaffold000001	GLEAN	CDS	980770	980921	.	-	0	Parent=Cab000112.1;
Scaffold000001	GLEAN	CDS	980471	980593	.	-	1	Parent=Cab000112.1;
Scaffold000001	GLEAN	CDS	980208	980381	.	-	1	Parent=Cab000112.1;
Scaffold000001	GLEAN	CDS	980044	980125	.	-	1	Parent=Cab000112.1;
Scaffold000001	GLEAN	CDS	979890	979940	.	-	0	Parent=Cab000112.1;
Scaffold000001	GLEAN	CDS	979719	979800	.	-	0	Parent=Cab000112.1;
Scaffold000001	GLEAN	CDS	979493	979604	.	-	2	Parent=Cab000112.1;
Scaffold000001	GLEAN	CDS	979305	979424	.	-	1	Parent=Cab000112.1;
Scaffold000001	GLEAN	CDS	978914	979084	.	-	1	Parent=Cab000112.1;
Scaffold000001	GLEAN	CDS	978498	978693	.	-	1	Parent=Cab000112.1;
Scaffold000001	GLEAN	CDS	978239	978421	.	-	0	Parent=Cab000112.1;
Scaffold000001	GLEAN	CDS	977902	978044	.	-	0	Parent=Cab000112.1;
Scaffold000001	GLEAN	CDS	977771	977833	.	-	1	Parent=Cab000112.1;
Scaffold000001	GLEAN	CDS	977476	977686	.	-	1	Parent=Cab000112.1;
Scaffold000001	GLEAN	CDS	977270	977399	.	-	0	Parent=Cab000112.1;
Scaffold000001	GLEAN	CDS	977052	977118	.	-	2	Parent=Cab000112.1;
Scaffold000001	GLEAN	CDS	973775	973865	.	-	1	Parent=Cab000112.1;
Scaffold000001	GLEAN	CDS	973044	973193	.	-	0	Parent=Cab000112.1;
Scaffold000001	GLEAN	mRNA	984743	984964	0.646596	-	.	ID=Cab000113.1;source_id=Cabbage_GLEAN_10048108;
Scaffold000001	GLEAN	CDS	984743	984964	.	-	0	Parent=Cab000113.1;
Scaffold000001	GLEAN	mRNA	1012631	1013003	0.782182	+	.	ID=Cab000114.1;source_id=Cabbage_GLEAN_10048109;identical_support_id=CUFF1.753.1;
Scaffold000001	GLEAN	UTR_5	1012631	1012751	.	+	.	Parent=Cab000114.1;support_id=CUFF1.753.1;
Scaffold000001	GLEAN	CDS	1012752	1012991	.	+	0	Parent=Cab000114.1;
Scaffold000001	GLEAN	UTR_3	1012992	1013003	.	+	.	Parent=Cab000114.1;support_id=CUFF1.753.1;
Scaffold000001	GLEAN	mRNA	1019995	1022547	0.999912	+	.	ID=Cab000115.1;source_id=Cabbage_GLEAN_10048110;
Scaffold000001	GLEAN	CDS	1019995	1020165	.	+	0	Parent=Cab000115.1;
Scaffold000001	GLEAN	CDS	1020265	1022058	.	+	0	Parent=Cab000115.1;
Scaffold000001	GLEAN	CDS	1022128	1022547	.	+	0	Parent=Cab000115.1;
Scaffold000001	GLEAN	mRNA	1025805	1027095	0.647135	-	.	ID=Cab000116.1;source_id=Cabbage_GLEAN_10048111;
Scaffold000001	GLEAN	CDS	1026785	1027095	.	-	0	Parent=Cab000116.1;
Scaffold000001	GLEAN	CDS	1025805	1026012	.	-	1	Parent=Cab000116.1;
Scaffold000001	GLEAN	mRNA	1031310	1035126	0.726818	+	.	ID=Cab000117.2;source_id=Cabbage_GLEAN_10048112;part_support_id=CUFF1.777.6;
Scaffold000001	GLEAN	CDS	1031310	1031448	.	+	0	Parent=Cab000117.2;
Scaffold000001	GLEAN	CDS	1031528	1031837	.	+	2	Parent=Cab000117.2;
Scaffold000001	GLEAN	CDS	1031942	1032169	.	+	1	Parent=Cab000117.2;
Scaffold000001	GLEAN	CDS	1032235	1032447	.	+	1	Parent=Cab000117.2;
Scaffold000001	GLEAN	CDS	1032543	1032617	.	+	1	Parent=Cab000117.2;
Scaffold000001	GLEAN	CDS	1032797	1032935	.	+	1	Parent=Cab000117.2;
Scaffold000001	GLEAN	CDS	1033121	1033272	.	+	0	Parent=Cab000117.2;
Scaffold000001	GLEAN	CDS	1033352	1033434	.	+	1	Parent=Cab000117.2;
Scaffold000001	GLEAN	CDS	1033554	1033675	.	+	2	Parent=Cab000117.2;
Scaffold000001	GLEAN	CDS	1033759	1033837	.	+	0	Parent=Cab000117.2;
Scaffold000001	GLEAN	CDS	1033919	1034099	.	+	2	Parent=Cab000117.2;
Scaffold000001	GLEAN	CDS	1034188	1034371	.	+	1	Parent=Cab000117.2;
Scaffold000001	GLEAN	CDS	1034448	1034639	.	+	0	Parent=Cab000117.2;
Scaffold000001	GLEAN	CDS	1034712	1034780	.	+	0	Parent=Cab000117.2;
Scaffold000001	GLEAN	CDS	1034868	1034944	.	+	0	Parent=Cab000117.2;
Scaffold000001	GLEAN	CDS	1035060	1035126	.	+	1	Parent=Cab000117.2;
Scaffold000001	GLEAN	mRNA	1038660	1042215	0.999989	-	.	ID=Cab000118.1;source_id=Cabbage_GLEAN_10048113;identical_support_id=CUFF1.781.1;
Scaffold000001	GLEAN	UTR_5	1042124	1042215	.	-	.	Parent=Cab000118.1;support_id=CUFF1.781.1;
Scaffold000001	GLEAN	CDS	1042031	1042123	.	-	0	Parent=Cab000118.1;
Scaffold000001	GLEAN	CDS	1041614	1041817	.	-	0	Parent=Cab000118.1;
Scaffold000001	GLEAN	CDS	1041333	1041514	.	-	0	Parent=Cab000118.1;
Scaffold000001	GLEAN	CDS	1041126	1041252	.	-	1	Parent=Cab000118.1;
Scaffold000001	GLEAN	CDS	1040874	1041026	.	-	0	Parent=Cab000118.1;
Scaffold000001	GLEAN	CDS	1040468	1040788	.	-	0	Parent=Cab000118.1;
Scaffold000001	GLEAN	CDS	1040254	1040373	.	-	0	Parent=Cab000118.1;
Scaffold000001	GLEAN	CDS	1040008	1040081	.	-	0	Parent=Cab000118.1;
Scaffold000001	GLEAN	CDS	1039867	1039918	.	-	1	Parent=Cab000118.1;
Scaffold000001	GLEAN	CDS	1039662	1039745	.	-	0	Parent=Cab000118.1;
Scaffold000001	GLEAN	CDS	1039013	1039586	.	-	0	Parent=Cab000118.1;
Scaffold000001	GLEAN	CDS	1038888	1038928	.	-	2	Parent=Cab000118.1;
Scaffold000001	GLEAN	UTR_3	1038660	1038887	.	-	.	Parent=Cab000118.1;support_id=CUFF1.781.1;
Scaffold000001	GLEAN	mRNA	1052916	1054508	0.999999	+	.	ID=Cab000119.1;source_id=Cabbage_GLEAN_10048114;part_support_id=CUFF1.787.1;
Scaffold000001	GLEAN	CDS	1052916	1052959	.	+	0	Parent=Cab000119.1;
Scaffold000001	GLEAN	CDS	1053156	1053281	.	+	1	Parent=Cab000119.1;
Scaffold000001	GLEAN	CDS	1053399	1053579	.	+	1	Parent=Cab000119.1;
Scaffold000001	GLEAN	CDS	1053678	1053776	.	+	0	Parent=Cab000119.1;
Scaffold000001	GLEAN	CDS	1053881	1053985	.	+	0	Parent=Cab000119.1;
Scaffold000001	GLEAN	CDS	1054087	1054141	.	+	0	Parent=Cab000119.1;
Scaffold000001	GLEAN	CDS	1054348	1054508	.	+	2	Parent=Cab000119.1;
Scaffold000001	GLEAN	mRNA	1056316	1061591	0.980225	+	.	ID=Cab000120.1;source_id=Cabbage_GLEAN_10048115;part_support_id=CUFF1.787.1;
Scaffold000001	GLEAN	CDS	1056316	1060662	.	+	0	Parent=Cab000120.1;
Scaffold000001	GLEAN	CDS	1060761	1060859	.	+	0	Parent=Cab000120.1;
Scaffold000001	GLEAN	CDS	1060964	1061068	.	+	0	Parent=Cab000120.1;
Scaffold000001	GLEAN	CDS	1061170	1061224	.	+	0	Parent=Cab000120.1;
Scaffold000001	GLEAN	CDS	1061431	1061591	.	+	2	Parent=Cab000120.1;
Scaffold000001	GLEAN	mRNA	1066987	1068568	0.999537	+	.	ID=Cab000121.1;source_id=Cabbage_GLEAN_10048116;part_support_id=CUFF1.787.3;
Scaffold000001	GLEAN	CDS	1066987	1067030	.	+	0	Parent=Cab000121.1;
Scaffold000001	GLEAN	CDS	1067227	1067352	.	+	1	Parent=Cab000121.1;
Scaffold000001	GLEAN	CDS	1067471	1067651	.	+	1	Parent=Cab000121.1;
Scaffold000001	GLEAN	CDS	1067748	1067846	.	+	0	Parent=Cab000121.1;
Scaffold000001	GLEAN	CDS	1067951	1068055	.	+	0	Parent=Cab000121.1;
Scaffold000001	GLEAN	CDS	1068157	1068211	.	+	0	Parent=Cab000121.1;
Scaffold000001	GLEAN	CDS	1068408	1068568	.	+	2	Parent=Cab000121.1;
Scaffold000001	GLEAN	mRNA	1095369	1097072	1	+	.	ID=Cab000122.3;source_id=Cabbage_GLEAN_10048117;
Scaffold000001	GLEAN	CDS	1095369	1095636	.	+	0	Parent=Cab000122.3;
Scaffold000001	GLEAN	CDS	1095719	1095828	.	+	2	Parent=Cab000122.3;
Scaffold000001	GLEAN	CDS	1095924	1096028	.	+	0	Parent=Cab000122.3;
Scaffold000001	GLEAN	CDS	1096110	1096306	.	+	0	Parent=Cab000122.3;
Scaffold000001	GLEAN	CDS	1096403	1096577	.	+	1	Parent=Cab000122.3;
Scaffold000001	GLEAN	CDS	1096650	1096784	.	+	0	Parent=Cab000122.3;
Scaffold000001	GLEAN	CDS	1096863	1097072	.	+	0	Parent=Cab000122.3;
Scaffold000001	GLEAN	mRNA	1099813	1101238	1	+	.	ID=Cab000123.1;source_id=Cabbage_GLEAN_10048118;
Scaffold000001	GLEAN	CDS	1099813	1099970	.	+	0	Parent=Cab000123.1;
Scaffold000001	GLEAN	CDS	1100051	1100174	.	+	1	Parent=Cab000123.1;
Scaffold000001	GLEAN	CDS	1100906	1101238	.	+	0	Parent=Cab000123.1;
Scaffold000001	GLEAN	mRNA	1101453	1102111	0.999837	-	.	ID=Cab000124.1;source_id=Cabbage_GLEAN_10048119;
Scaffold000001	GLEAN	CDS	1101865	1102111	.	-	0	Parent=Cab000124.1;
Scaffold000001	GLEAN	CDS	1101735	1101791	.	-	2	Parent=Cab000124.1;
Scaffold000001	GLEAN	CDS	1101453	1101667	.	-	2	Parent=Cab000124.1;
Scaffold000001	GLEAN	mRNA	1102114	1102437	0.999774	-	.	ID=Cab000125.1;source_id=Cabbage_GLEAN_10048120;
Scaffold000001	GLEAN	CDS	1102114	1102437	.	-	0	Parent=Cab000125.1;
Scaffold000001	GLEAN	mRNA	1105024	1107825	0.66913	-	.	ID=Cab000126.2;source_id=Cabbage_GLEAN_10048121;part_support_id=CUFF1.823.2;
Scaffold000001	GLEAN	CDS	1107788	1107825	.	-	0	Parent=Cab000126.2;
Scaffold000001	GLEAN	CDS	1107221	1107642	.	-	1	Parent=Cab000126.2;
Scaffold000001	GLEAN	CDS	1106236	1107141	.	-	2	Parent=Cab000126.2;
Scaffold000001	GLEAN	CDS	1105024	1106159	.	-	2	Parent=Cab000126.2;
Scaffold000001	GLEAN	mRNA	1108010	1110223	0.999886	+	.	ID=Cab000127.1;source_id=Cabbage_GLEAN_10048122;identical_support_id=CUFF1.825.1;
Scaffold000001	GLEAN	UTR_5	1108010	1108026	.	+	.	Parent=Cab000127.1;support_id=CUFF1.825.1;
Scaffold000001	GLEAN	CDS	1108027	1109615	.	+	0	Parent=Cab000127.1;
Scaffold000001	GLEAN	CDS	1109705	1110170	.	+	1	Parent=Cab000127.1;
Scaffold000001	GLEAN	UTR_3	1110171	1110223	.	+	.	Parent=Cab000127.1;support_id=CUFF1.825.1;
Scaffold000001	GLEAN	mRNA	1118981	1121015	1	+	.	ID=Cab000128.1;source_id=Cabbage_GLEAN_10048123;
Scaffold000001	GLEAN	CDS	1118981	1119125	.	+	0	Parent=Cab000128.1;
Scaffold000001	GLEAN	CDS	1119197	1119308	.	+	2	Parent=Cab000128.1;
Scaffold000001	GLEAN	CDS	1119443	1119473	.	+	1	Parent=Cab000128.1;
Scaffold000001	GLEAN	CDS	1119939	1121015	.	+	0	Parent=Cab000128.1;
Scaffold000001	GLEAN	mRNA	1131144	1132184	1	+	.	ID=Cab000129.1;source_id=Cabbage_GLEAN_10048124;
Scaffold000001	GLEAN	CDS	1131144	1132184	.	+	0	Parent=Cab000129.1;
Scaffold000001	GLEAN	mRNA	1134507	1136237	0.911592	+	.	ID=Cab000130.1;source_id=Cabbage_GLEAN_10048125;
Scaffold000001	GLEAN	CDS	1134507	1134559	.	+	0	Parent=Cab000130.1;
Scaffold000001	GLEAN	CDS	1134640	1134806	.	+	1	Parent=Cab000130.1;
Scaffold000001	GLEAN	CDS	1134878	1134989	.	+	2	Parent=Cab000130.1;
Scaffold000001	GLEAN	CDS	1135766	1136237	.	+	1	Parent=Cab000130.1;
Scaffold000001	GLEAN	mRNA	1140662	1143027	0.999174	-	.	ID=Cab000131.1;source_id=Cabbage_GLEAN_10048126;
Scaffold000001	GLEAN	CDS	1142848	1143027	.	-	0	Parent=Cab000131.1;
Scaffold000001	GLEAN	CDS	1142518	1142775	.	-	0	Parent=Cab000131.1;
Scaffold000001	GLEAN	CDS	1142327	1142422	.	-	0	Parent=Cab000131.1;
Scaffold000001	GLEAN	CDS	1141485	1141646	.	-	0	Parent=Cab000131.1;
Scaffold000001	GLEAN	CDS	1141012	1141409	.	-	0	Parent=Cab000131.1;
Scaffold000001	GLEAN	CDS	1140812	1140901	.	-	1	Parent=Cab000131.1;
Scaffold000001	GLEAN	CDS	1140662	1140701	.	-	1	Parent=Cab000131.1;
Scaffold000001	GLEAN	mRNA	1148277	1151353	0.996595	-	.	ID=Cab000132.2;source_id=Cabbage_GLEAN_10048127;part_support_id=CUFF1.843.2;
Scaffold000001	GLEAN	CDS	1148716	1151353	.	-	0	Parent=Cab000132.2;
Scaffold000001	GLEAN	CDS	1148277	1148638	.	-	2	Parent=Cab000132.2;
Scaffold000001	GLEAN	mRNA	1161937	1163384	0.982093	+	.	ID=Cab000133.1;source_id=Cabbage_GLEAN_10048128;
Scaffold000001	GLEAN	CDS	1161937	1162078	.	+	0	Parent=Cab000133.1;
Scaffold000001	GLEAN	CDS	1162150	1162261	.	+	2	Parent=Cab000133.1;
Scaffold000001	GLEAN	CDS	1163054	1163384	.	+	1	Parent=Cab000133.1;
Scaffold000001	GLEAN	mRNA	1170969	1172000	1	+	.	ID=Cab000134.1;source_id=Cabbage_GLEAN_10048129;
Scaffold000001	GLEAN	CDS	1170969	1172000	.	+	0	Parent=Cab000134.1;
Scaffold000001	GLEAN	mRNA	1176505	1177377	0.526769	+	.	ID=Cab000135.1;source_id=Cabbage_GLEAN_10048130;
Scaffold000001	GLEAN	CDS	1176505	1177377	.	+	0	Parent=Cab000135.1;
Scaffold000001	GLEAN	mRNA	1183315	1184346	1	+	.	ID=Cab000136.1;source_id=Cabbage_GLEAN_10048131;
Scaffold000001	GLEAN	CDS	1183315	1184346	.	+	0	Parent=Cab000136.1;
Scaffold000001	GLEAN	mRNA	1194354	1197006	1	+	.	ID=Cab000137.1;source_id=Cabbage_GLEAN_10048132;identical_support_id=CUFF1.873.1;
Scaffold000001	GLEAN	UTR_5	1194354	1194460	.	+	.	Parent=Cab000137.1;support_id=CUFF1.873.1;
Scaffold000001	GLEAN	CDS	1194461	1194571	.	+	0	Parent=Cab000137.1;
Scaffold000001	GLEAN	CDS	1194849	1194925	.	+	0	Parent=Cab000137.1;
Scaffold000001	GLEAN	CDS	1195023	1195094	.	+	1	Parent=Cab000137.1;
Scaffold000001	GLEAN	CDS	1195215	1195252	.	+	1	Parent=Cab000137.1;
Scaffold000001	GLEAN	CDS	1195498	1195541	.	+	2	Parent=Cab000137.1;
Scaffold000001	GLEAN	CDS	1195740	1195786	.	+	0	Parent=Cab000137.1;
Scaffold000001	GLEAN	CDS	1195891	1196065	.	+	1	Parent=Cab000137.1;
Scaffold000001	GLEAN	CDS	1196147	1196314	.	+	0	Parent=Cab000137.1;
Scaffold000001	GLEAN	UTR_3	1196315	1197006	.	+	.	Parent=Cab000137.1;support_id=CUFF1.873.1;
Scaffold000001	GLEAN	mRNA	1197496	1197654	0.679921	+	.	ID=Cab000138.1;source_id=Cabbage_GLEAN_10048133;
Scaffold000001	GLEAN	CDS	1197496	1197654	.	+	0	Parent=Cab000138.1;
Scaffold000001	GLEAN	mRNA	1200250	1200881	1	+	.	ID=Cab000139.1;source_id=Cabbage_GLEAN_10048134;identical_support_id=CUFF1.885.1;
Scaffold000001	GLEAN	UTR_5	1200250	1200319	.	+	.	Parent=Cab000139.1;support_id=CUFF1.885.1;
Scaffold000001	GLEAN	CDS	1200320	1200727	.	+	0	Parent=Cab000139.1;
Scaffold000001	GLEAN	UTR_3	1200728	1200881	.	+	.	Parent=Cab000139.1;support_id=CUFF1.885.1;
Scaffold000001	GLEAN	mRNA	1201375	1201710	0.98818	-	.	ID=Cab000140.1;source_id=Cabbage_GLEAN_10048135;
Scaffold000001	GLEAN	CDS	1201694	1201710	.	-	0	Parent=Cab000140.1;
Scaffold000001	GLEAN	CDS	1201491	1201626	.	-	1	Parent=Cab000140.1;
Scaffold000001	GLEAN	CDS	1201375	1201395	.	-	0	Parent=Cab000140.1;
Scaffold000001	GLEAN	mRNA	1202008	1202711	0.853697	-	.	ID=Cab000141.1;source_id=Cabbage_GLEAN_10048136;part_support_id=CUFF1.887.1;
Scaffold000001	GLEAN	CDS	1202528	1202711	.	-	0	Parent=Cab000141.1;
Scaffold000001	GLEAN	CDS	1202397	1202454	.	-	2	Parent=Cab000141.1;
Scaffold000001	GLEAN	CDS	1202259	1202275	.	-	1	Parent=Cab000141.1;
Scaffold000001	GLEAN	CDS	1202008	1202177	.	-	2	Parent=Cab000141.1;
Scaffold000001	GLEAN	mRNA	1205642	1206743	0.654102	+	.	ID=Cab000142.1;source_id=Cabbage_GLEAN_10048137;identical_support_id=CUFF1.889.1;
Scaffold000001	GLEAN	UTR_5	1205642	1206114	.	+	.	Parent=Cab000142.1;support_id=CUFF1.889.1;
Scaffold000001	GLEAN	CDS	1206115	1206591	.	+	0	Parent=Cab000142.1;
Scaffold000001	GLEAN	UTR_3	1206592	1206743	.	+	.	Parent=Cab000142.1;support_id=CUFF1.889.1;
Scaffold000001	GLEAN	mRNA	1210189	1212294	0.99908	+	.	ID=Cab000143.1;source_id=Cabbage_GLEAN_10048138;
Scaffold000001	GLEAN	CDS	1210189	1210383	.	+	0	Parent=Cab000143.1;
Scaffold000001	GLEAN	CDS	1210487	1210615	.	+	0	Parent=Cab000143.1;
Scaffold000001	GLEAN	CDS	1210704	1210790	.	+	0	Parent=Cab000143.1;
Scaffold000001	GLEAN	CDS	1212193	1212294	.	+	0	Parent=Cab000143.1;
Scaffold000001	GLEAN	mRNA	1215971	1216192	0.999788	-	.	ID=Cab000144.1;source_id=Cabbage_GLEAN_10048139;
Scaffold000001	GLEAN	CDS	1215971	1216192	.	-	0	Parent=Cab000144.1;
Scaffold000001	Cuff	mRNA	1228858	1230644	296	-	.	ID=Cab000145.2;source_id=CUFF1.915.3;
Scaffold000001	Cuff	UTR_5	1230023	1230644	296	-	.	Parent=Cab000145.2;support_id=CUFF1.915.3;
Scaffold000001	Cuff	CDS	1230021	1230022	296	-	0	Parent=Cab000145.2;
Scaffold000001	Cuff	CDS	1229581	1229731	296	-	1	Parent=Cab000145.2;
Scaffold000001	Cuff	UTR_3	1228858	1229580	296	-	.	Parent=Cab000145.2;support_id=CUFF1.915.3;
Scaffold000001	Cuff	mRNA	1245508	1249404	938	+	.	ID=Cab000146.1;source_id=CUFF1.923.1;
Scaffold000001	Cuff	UTR_5	1245508	1246073	938	+	.	Parent=Cab000146.1;support_id=CUFF1.923.1;
Scaffold000001	Cuff	CDS	1246074	1248200	938	+	0	Parent=Cab000146.1;
Scaffold000001	Cuff	CDS	1248270	1248380	938	+	0	Parent=Cab000146.1;
Scaffold000001	Cuff	UTR_3	1248381	1249404	938	+	.	Parent=Cab000146.1;support_id=CUFF1.923.1;
Scaffold000001	GLEAN	mRNA	1252393	1253801	1	+	.	ID=Cab000147.1;source_id=Cabbage_GLEAN_10048141;identical_support_id=CUFF1.929.2;part_support_id=CUFF1.929.1;
Scaffold000001	GLEAN	UTR_5	1252393	1252503	.	+	.	Parent=Cab000147.1;support_id=CUFF1.929.2;
Scaffold000001	GLEAN	CDS	1252504	1252740	.	+	0	Parent=Cab000147.1;
Scaffold000001	GLEAN	CDS	1252960	1253339	.	+	0	Parent=Cab000147.1;
Scaffold000001	GLEAN	CDS	1253520	1253712	.	+	1	Parent=Cab000147.1;
Scaffold000001	GLEAN	UTR_3	1253713	1253801	.	+	.	Parent=Cab000147.1;support_id=CUFF1.929.2;
Scaffold000001	GLEAN	mRNA	1254725	1255749	1	+	.	ID=Cab000148.1;source_id=Cabbage_GLEAN_10048142;
Scaffold000001	GLEAN	CDS	1254725	1254961	.	+	0	Parent=Cab000148.1;
Scaffold000001	GLEAN	CDS	1255092	1255471	.	+	0	Parent=Cab000148.1;
Scaffold000001	GLEAN	CDS	1255560	1255749	.	+	1	Parent=Cab000148.1;
Scaffold000001	GLEAN	mRNA	1258107	1259764	0.669906	+	.	ID=Cab000149.1;source_id=Cabbage_GLEAN_10048143;part_support_id=CUFF1.935.1;
Scaffold000001	GLEAN	CDS	1258107	1258234	.	+	0	Parent=Cab000149.1;
Scaffold000001	GLEAN	CDS	1258336	1258449	.	+	1	Parent=Cab000149.1;
Scaffold000001	GLEAN	CDS	1258533	1258628	.	+	1	Parent=Cab000149.1;
Scaffold000001	GLEAN	CDS	1258724	1258766	.	+	1	Parent=Cab000149.1;
Scaffold000001	GLEAN	CDS	1258842	1258991	.	+	0	Parent=Cab000149.1;
Scaffold000001	GLEAN	CDS	1259097	1259165	.	+	0	Parent=Cab000149.1;
Scaffold000001	GLEAN	CDS	1259350	1259460	.	+	0	Parent=Cab000149.1;
Scaffold000001	GLEAN	CDS	1259561	1259764	.	+	0	Parent=Cab000149.1;
Scaffold000001	GLEAN	mRNA	1266410	1266979	1	-	.	ID=Cab000150.1;source_id=Cabbage_GLEAN_10048144;
Scaffold000001	GLEAN	CDS	1266602	1266979	.	-	0	Parent=Cab000150.1;
Scaffold000001	GLEAN	CDS	1266410	1266514	.	-	0	Parent=Cab000150.1;
Scaffold000001	GLEAN	mRNA	1285643	1286619	0.999155	-	.	ID=Cab000151.1;source_id=Cabbage_GLEAN_10048145;
Scaffold000001	GLEAN	CDS	1286605	1286619	.	-	0	Parent=Cab000151.1;
Scaffold000001	GLEAN	CDS	1285942	1286025	.	-	0	Parent=Cab000151.1;
Scaffold000001	GLEAN	CDS	1285643	1285777	.	-	0	Parent=Cab000151.1;
Scaffold000001	GLEAN	mRNA	1303865	1305310	0.999162	+	.	ID=Cab000152.1;source_id=Cabbage_GLEAN_10048146;
Scaffold000001	GLEAN	CDS	1303865	1304224	.	+	0	Parent=Cab000152.1;
Scaffold000001	GLEAN	CDS	1304714	1305310	.	+	0	Parent=Cab000152.1;
Scaffold000001	Cuff	mRNA	1317503	1320000	884	+	.	ID=Cab000153.1;source_id=CUFF1.969.1;
Scaffold000001	Cuff	UTR_5	1317503	1318020	884	+	.	Parent=Cab000153.1;support_id=CUFF1.969.1;
Scaffold000001	Cuff	CDS	1318021	1318451	884	+	0	Parent=Cab000153.1;
Scaffold000001	Cuff	CDS	1319380	1319701	884	+	1	Parent=Cab000153.1;
Scaffold000001	Cuff	UTR_3	1319702	1320000	884	+	.	Parent=Cab000153.1;support_id=CUFF1.969.1;
Scaffold000001	Cuff	mRNA	1326796	1327208	1000	+	.	ID=Cab000154.1;source_id=CUFF1.999.1;
Scaffold000001	Cuff	UTR_5	1326796	1326900	1000	+	.	Parent=Cab000154.1;support_id=CUFF1.999.1;
Scaffold000001	Cuff	CDS	1326901	1327098	1000	+	0	Parent=Cab000154.1;
Scaffold000001	Cuff	UTR_3	1327099	1327208	1000	+	.	Parent=Cab000154.1;support_id=CUFF1.999.1;
Scaffold000001	GLEAN	mRNA	1330349	1341903	0.658147	+	.	ID=Cab000155.1;source_id=Cabbage_GLEAN_10048149;part_support_id=CUFF1.1003.1;
Scaffold000001	GLEAN	CDS	1330349	1331282	.	+	0	Parent=Cab000155.1;
Scaffold000001	GLEAN	CDS	1331373	1332068	.	+	2	Parent=Cab000155.1;
Scaffold000001	GLEAN	CDS	1332269	1332928	.	+	2	Parent=Cab000155.1;
Scaffold000001	GLEAN	CDS	1333095	1333151	.	+	2	Parent=Cab000155.1;
Scaffold000001	GLEAN	CDS	1333522	1334652	.	+	2	Parent=Cab000155.1;
Scaffold000001	GLEAN	CDS	1334844	1335208	.	+	2	Parent=Cab000155.1;
Scaffold000001	GLEAN	CDS	1335288	1335821	.	+	0	Parent=Cab000155.1;
Scaffold000001	GLEAN	CDS	1335916	1336016	.	+	0	Parent=Cab000155.1;
Scaffold000001	GLEAN	CDS	1336402	1337437	.	+	1	Parent=Cab000155.1;
Scaffold000001	GLEAN	CDS	1337526	1337623	.	+	0	Parent=Cab000155.1;
Scaffold000001	GLEAN	CDS	1337724	1337889	.	+	1	Parent=Cab000155.1;
Scaffold000001	GLEAN	CDS	1337966	1338066	.	+	0	Parent=Cab000155.1;
Scaffold000001	GLEAN	CDS	1338457	1338556	.	+	1	Parent=Cab000155.1;
Scaffold000001	GLEAN	CDS	1338672	1338767	.	+	0	Parent=Cab000155.1;
Scaffold000001	GLEAN	CDS	1338986	1339153	.	+	0	Parent=Cab000155.1;
Scaffold000001	GLEAN	CDS	1339240	1339365	.	+	0	Parent=Cab000155.1;
Scaffold000001	GLEAN	CDS	1339500	1339553	.	+	0	Parent=Cab000155.1;
Scaffold000001	GLEAN	CDS	1339657	1339904	.	+	0	Parent=Cab000155.1;
Scaffold000001	GLEAN	CDS	1341117	1341225	.	+	1	Parent=Cab000155.1;
Scaffold000001	GLEAN	CDS	1341318	1341620	.	+	0	Parent=Cab000155.1;
Scaffold000001	GLEAN	CDS	1341727	1341903	.	+	0	Parent=Cab000155.1;
Scaffold000001	GLEAN	mRNA	1342465	1345315	0.999943	-	.	ID=Cab000156.1;source_id=Cabbage_GLEAN_10048150;
Scaffold000001	GLEAN	CDS	1345181	1345315	.	-	0	Parent=Cab000156.1;
Scaffold000001	GLEAN	CDS	1344570	1345110	.	-	0	Parent=Cab000156.1;
Scaffold000001	GLEAN	CDS	1343909	1344389	.	-	2	Parent=Cab000156.1;
Scaffold000001	GLEAN	CDS	1343398	1343833	.	-	1	Parent=Cab000156.1;
Scaffold000001	GLEAN	CDS	1342465	1343322	.	-	0	Parent=Cab000156.1;
Scaffold000001	GLEAN	mRNA	1353917	1354416	1	+	.	ID=Cab000157.1;source_id=Cabbage_GLEAN_10048151;
Scaffold000001	GLEAN	CDS	1353917	1354026	.	+	0	Parent=Cab000157.1;
Scaffold000001	GLEAN	CDS	1354134	1354416	.	+	1	Parent=Cab000157.1;
Scaffold000001	GLEAN	mRNA	1372451	1378792	0.997195	+	.	ID=Cab000158.2;source_id=Cabbage_GLEAN_10048152;
Scaffold000001	GLEAN	CDS	1372451	1372749	.	+	0	Parent=Cab000158.2;
Scaffold000001	GLEAN	CDS	1372823	1372946	.	+	1	Parent=Cab000158.2;
Scaffold000001	GLEAN	CDS	1373073	1373146	.	+	0	Parent=Cab000158.2;
Scaffold000001	GLEAN	CDS	1373293	1373377	.	+	1	Parent=Cab000158.2;
Scaffold000001	GLEAN	CDS	1373468	1373627	.	+	0	Parent=Cab000158.2;
Scaffold000001	GLEAN	CDS	1373707	1373783	.	+	2	Parent=Cab000158.2;
Scaffold000001	GLEAN	CDS	1373871	1373924	.	+	0	Parent=Cab000158.2;
Scaffold000001	GLEAN	CDS	1374001	1374091	.	+	0	Parent=Cab000158.2;
Scaffold000001	GLEAN	CDS	1374166	1374467	.	+	2	Parent=Cab000158.2;
Scaffold000001	GLEAN	CDS	1374535	1374816	.	+	0	Parent=Cab000158.2;
Scaffold000001	GLEAN	CDS	1374895	1375208	.	+	0	Parent=Cab000158.2;
Scaffold000001	GLEAN	CDS	1375300	1375460	.	+	1	Parent=Cab000158.2;
Scaffold000001	GLEAN	CDS	1375536	1375639	.	+	2	Parent=Cab000158.2;
Scaffold000001	GLEAN	CDS	1375723	1375876	.	+	0	Parent=Cab000158.2;
Scaffold000001	GLEAN	CDS	1375952	1376044	.	+	2	Parent=Cab000158.2;
Scaffold000001	GLEAN	CDS	1376164	1376237	.	+	2	Parent=Cab000158.2;
Scaffold000001	GLEAN	CDS	1376303	1376611	.	+	0	Parent=Cab000158.2;
Scaffold000001	GLEAN	CDS	1376701	1376991	.	+	0	Parent=Cab000158.2;
Scaffold000001	GLEAN	CDS	1377070	1377153	.	+	0	Parent=Cab000158.2;
Scaffold000001	GLEAN	CDS	1377250	1377383	.	+	0	Parent=Cab000158.2;
Scaffold000001	GLEAN	CDS	1377476	1377703	.	+	1	Parent=Cab000158.2;
Scaffold000001	GLEAN	CDS	1377801	1377972	.	+	1	Parent=Cab000158.2;
Scaffold000001	GLEAN	CDS	1378062	1378316	.	+	0	Parent=Cab000158.2;
Scaffold000001	GLEAN	CDS	1378526	1378792	.	+	0	Parent=Cab000158.2;
Scaffold000001	GLEAN	mRNA	1380832	1381005	0.921354	+	.	ID=Cab000159.1;source_id=Cabbage_GLEAN_10048153;
Scaffold000001	GLEAN	CDS	1380832	1381005	.	+	0	Parent=Cab000159.1;
Scaffold000001	GLEAN	mRNA	1402423	1404158	0.6944	-	.	ID=Cab000160.1;source_id=Cabbage_GLEAN_10048154;part_support_id=CUFF1.1027.1;
Scaffold000001	GLEAN	CDS	1403997	1404158	.	-	0	Parent=Cab000160.1;
Scaffold000001	GLEAN	CDS	1403731	1403856	.	-	0	Parent=Cab000160.1;
Scaffold000001	GLEAN	CDS	1403579	1403644	.	-	0	Parent=Cab000160.1;
Scaffold000001	GLEAN	CDS	1402423	1402623	.	-	0	Parent=Cab000160.1;
Scaffold000001	GLEAN	mRNA	1406977	1411032	0.530525	+	.	ID=Cab000161.1;source_id=Cabbage_GLEAN_10048155;part_support_id=CUFF1.1033.1;
Scaffold000001	GLEAN	CDS	1406977	1406979	.	+	0	Parent=Cab000161.1;
Scaffold000001	GLEAN	CDS	1407305	1407424	.	+	0	Parent=Cab000161.1;
Scaffold000001	GLEAN	CDS	1407516	1407561	.	+	0	Parent=Cab000161.1;
Scaffold000001	GLEAN	CDS	1407915	1408000	.	+	2	Parent=Cab000161.1;
Scaffold000001	GLEAN	CDS	1408092	1408221	.	+	0	Parent=Cab000161.1;
Scaffold000001	GLEAN	CDS	1408319	1408404	.	+	2	Parent=Cab000161.1;
Scaffold000001	GLEAN	CDS	1409122	1409611	.	+	0	Parent=Cab000161.1;
Scaffold000001	GLEAN	CDS	1410704	1411032	.	+	2	Parent=Cab000161.1;
Scaffold000001	GLEAN	mRNA	1417211	1419393	1	-	.	ID=Cab000162.1;source_id=Cabbage_GLEAN_10048156;identical_support_id=CUFF1.1051.1;
Scaffold000001	GLEAN	UTR_5	1419379	1419393	.	-	.	Parent=Cab000162.1;support_id=CUFF1.1051.1;
Scaffold000001	GLEAN	CDS	1417492	1419378	.	-	0	Parent=Cab000162.1;
Scaffold000001	GLEAN	UTR_3	1417211	1417491	.	-	.	Parent=Cab000162.1;support_id=CUFF1.1051.1;
Scaffold000001	GLEAN	mRNA	1425096	1427330	0.998957	-	.	ID=Cab000163.2;source_id=Cabbage_GLEAN_10048157;identical_support_id=CUFF1.1055.1;
Scaffold000001	GLEAN	UTR_5	1427251	1427330	.	-	.	Parent=Cab000163.2;support_id=CUFF1.1055.1;
Scaffold000001	GLEAN	CDS	1427026	1427250	.	-	0	Parent=Cab000163.2;
Scaffold000001	GLEAN	CDS	1426727	1426915	.	-	0	Parent=Cab000163.2;
Scaffold000001	GLEAN	CDS	1426158	1426640	.	-	0	Parent=Cab000163.2;
Scaffold000001	GLEAN	CDS	1425931	1426077	.	-	0	Parent=Cab000163.2;
Scaffold000001	GLEAN	CDS	1425833	1425860	.	-	0	Parent=Cab000163.2;
Scaffold000001	GLEAN	CDS	1425687	1425757	.	-	2	Parent=Cab000163.2;
Scaffold000001	GLEAN	CDS	1425531	1425590	.	-	0	Parent=Cab000163.2;
Scaffold000001	GLEAN	CDS	1425350	1425418	.	-	0	Parent=Cab000163.2;
Scaffold000001	GLEAN	UTR_3	1425096	1425349	.	-	.	Parent=Cab000163.2;support_id=CUFF1.1055.1;
Scaffold000001	GLEAN	mRNA	1429180	1431184	0.997617	+	.	ID=Cab000164.1;source_id=Cabbage_GLEAN_10048158;
Scaffold000001	GLEAN	CDS	1429180	1429236	.	+	0	Parent=Cab000164.1;
Scaffold000001	GLEAN	CDS	1429335	1429469	.	+	0	Parent=Cab000164.1;
Scaffold000001	GLEAN	CDS	1431161	1431184	.	+	0	Parent=Cab000164.1;
Scaffold000001	GLEAN	mRNA	1433515	1435686	0.995743	+	.	ID=Cab000165.1;source_id=Cabbage_GLEAN_10048159;part_support_id=CUFF1.1077.1;
Scaffold000001	GLEAN	CDS	1433515	1433588	.	+	0	Parent=Cab000165.1;
Scaffold000001	GLEAN	CDS	1433686	1433782	.	+	1	Parent=Cab000165.1;
Scaffold000001	GLEAN	CDS	1433905	1434228	.	+	0	Parent=Cab000165.1;
Scaffold000001	GLEAN	CDS	1434333	1434464	.	+	0	Parent=Cab000165.1;
Scaffold000001	GLEAN	CDS	1434542	1435150	.	+	0	Parent=Cab000165.1;
Scaffold000001	GLEAN	CDS	1435513	1435686	.	+	0	Parent=Cab000165.1;
Scaffold000001	GLEAN	mRNA	1436584	1438452	0.999054	-	.	ID=Cab000166.1;source_id=Cabbage_GLEAN_10048160;part_support_id=CUFF1.1085.1;
Scaffold000001	GLEAN	CDS	1438368	1438452	.	-	0	Parent=Cab000166.1;
Scaffold000001	GLEAN	CDS	1438185	1438284	.	-	2	Parent=Cab000166.1;
Scaffold000001	GLEAN	CDS	1437935	1438118	.	-	1	Parent=Cab000166.1;
Scaffold000001	GLEAN	CDS	1437783	1437861	.	-	0	Parent=Cab000166.1;
Scaffold000001	GLEAN	CDS	1437530	1437709	.	-	2	Parent=Cab000166.1;
Scaffold000001	GLEAN	CDS	1437358	1437455	.	-	2	Parent=Cab000166.1;
Scaffold000001	GLEAN	CDS	1437148	1437236	.	-	0	Parent=Cab000166.1;
Scaffold000001	GLEAN	CDS	1436844	1437017	.	-	1	Parent=Cab000166.1;
Scaffold000001	GLEAN	CDS	1436584	1436755	.	-	1	Parent=Cab000166.1;
Scaffold000001	GLEAN	mRNA	1460457	1461404	0.999912	-	.	ID=Cab000167.1;source_id=Cabbage_GLEAN_10048161;part_support_id=CUFF1.1095.1;
Scaffold000001	GLEAN	CDS	1460457	1461404	.	-	0	Parent=Cab000167.1;
Scaffold000001	GLEAN	mRNA	1465733	1467655	0.388764	-	.	ID=Cab000168.1;source_id=Cabbage_GLEAN_10048162;
Scaffold000001	GLEAN	CDS	1467385	1467655	.	-	0	Parent=Cab000168.1;
Scaffold000001	GLEAN	CDS	1467133	1467230	.	-	2	Parent=Cab000168.1;
Scaffold000001	GLEAN	CDS	1467016	1467052	.	-	0	Parent=Cab000168.1;
Scaffold000001	GLEAN	CDS	1466865	1466926	.	-	2	Parent=Cab000168.1;
Scaffold000001	GLEAN	CDS	1466670	1466786	.	-	0	Parent=Cab000168.1;
Scaffold000001	GLEAN	CDS	1466468	1466572	.	-	0	Parent=Cab000168.1;
Scaffold000001	GLEAN	CDS	1466280	1466354	.	-	0	Parent=Cab000168.1;
Scaffold000001	GLEAN	CDS	1466048	1466204	.	-	0	Parent=Cab000168.1;
Scaffold000001	GLEAN	CDS	1465859	1465961	.	-	2	Parent=Cab000168.1;
Scaffold000001	GLEAN	CDS	1465733	1465775	.	-	1	Parent=Cab000168.1;
Scaffold000001	GLEAN	mRNA	1467813	1469244	1	-	.	ID=Cab000169.1;source_id=Cabbage_GLEAN_10048163;identical_support_id=CUFF1.1101.1;
Scaffold000001	GLEAN	UTR_5	1469192	1469244	.	-	.	Parent=Cab000169.1;support_id=CUFF1.1101.1;
Scaffold000001	GLEAN	CDS	1467998	1469191	.	-	0	Parent=Cab000169.1;
Scaffold000001	GLEAN	UTR_3	1467813	1467997	.	-	.	Parent=Cab000169.1;support_id=CUFF1.1101.1;
Scaffold000001	GLEAN	mRNA	1470026	1472912	0.987323	+	.	ID=Cab000170.2;source_id=Cabbage_GLEAN_10048164;
Scaffold000001	GLEAN	CDS	1470026	1470425	.	+	0	Parent=Cab000170.2;
Scaffold000001	GLEAN	CDS	1470754	1470854	.	+	2	Parent=Cab000170.2;
Scaffold000001	GLEAN	CDS	1471502	1471713	.	+	0	Parent=Cab000170.2;
Scaffold000001	GLEAN	CDS	1471885	1472006	.	+	1	Parent=Cab000170.2;
Scaffold000001	GLEAN	CDS	1472206	1472273	.	+	2	Parent=Cab000170.2;
Scaffold000001	GLEAN	CDS	1472352	1472912	.	+	0	Parent=Cab000170.2;
Scaffold000001	GLEAN	mRNA	1473677	1476149	0.893604	-	.	ID=Cab000171.1;source_id=Cabbage_GLEAN_10048165;part_support_id=CUFF1.1101.3;
Scaffold000001	GLEAN	CDS	1476064	1476149	.	-	0	Parent=Cab000171.1;
Scaffold000001	GLEAN	CDS	1475381	1476008	.	-	1	Parent=Cab000171.1;
Scaffold000001	GLEAN	CDS	1475198	1475305	.	-	0	Parent=Cab000171.1;
Scaffold000001	GLEAN	CDS	1474917	1475129	.	-	0	Parent=Cab000171.1;
Scaffold000001	GLEAN	CDS	1474640	1474834	.	-	0	Parent=Cab000171.1;
Scaffold000001	GLEAN	CDS	1474200	1474547	.	-	0	Parent=Cab000171.1;
Scaffold000001	GLEAN	CDS	1473677	1474111	.	-	0	Parent=Cab000171.1;
Scaffold000001	GLEAN	mRNA	1476399	1479162	0.893606	-	.	ID=Cab000172.1;source_id=Cabbage_GLEAN_10048166;identical_support_id=CUFF1.1101.4;
Scaffold000001	GLEAN	UTR_5	1478963	1479162	.	-	.	Parent=Cab000172.1;support_id=CUFF1.1101.4;
Scaffold000001	GLEAN	CDS	1478204	1478962	.	-	0	Parent=Cab000172.1;
Scaffold000001	GLEAN	CDS	1478025	1478141	.	-	0	Parent=Cab000172.1;
Scaffold000001	GLEAN	CDS	1477719	1477931	.	-	0	Parent=Cab000172.1;
Scaffold000001	GLEAN	CDS	1477447	1477638	.	-	0	Parent=Cab000172.1;
Scaffold000001	GLEAN	CDS	1476468	1477370	.	-	0	Parent=Cab000172.1;
Scaffold000001	GLEAN	UTR_3	1476399	1476467	.	-	.	Parent=Cab000172.1;support_id=CUFF1.1101.4;
Scaffold000001	GLEAN	mRNA	1487044	1492275	0.881745	-	.	ID=Cab000173.1;source_id=Cabbage_GLEAN_10048167;
Scaffold000001	GLEAN	CDS	1492160	1492275	.	-	0	Parent=Cab000173.1;
Scaffold000001	GLEAN	CDS	1491979	1492054	.	-	1	Parent=Cab000173.1;
Scaffold000001	GLEAN	CDS	1491588	1491677	.	-	0	Parent=Cab000173.1;
Scaffold000001	GLEAN	CDS	1487547	1487589	.	-	0	Parent=Cab000173.1;
Scaffold000001	GLEAN	CDS	1487386	1487468	.	-	2	Parent=Cab000173.1;
Scaffold000001	GLEAN	CDS	1487044	1487136	.	-	0	Parent=Cab000173.1;
Scaffold000001	GLEAN	mRNA	1494957	1495511	0.983466	+	.	ID=Cab000174.1;source_id=Cabbage_GLEAN_10048168;
Scaffold000001	GLEAN	CDS	1494957	1495511	.	+	0	Parent=Cab000174.1;
Scaffold000001	GLEAN	mRNA	1501436	1501678	0.999996	-	.	ID=Cab000175.1;source_id=Cabbage_GLEAN_10048169;
Scaffold000001	GLEAN	CDS	1501436	1501678	.	-	0	Parent=Cab000175.1;
Scaffold000001	GLEAN	mRNA	1504107	1509752	0.985612	+	.	ID=Cab000176.1;source_id=Cabbage_GLEAN_10048170;
Scaffold000001	GLEAN	CDS	1504107	1504291	.	+	0	Parent=Cab000176.1;
Scaffold000001	GLEAN	CDS	1507210	1507338	.	+	1	Parent=Cab000176.1;
Scaffold000001	GLEAN	CDS	1507975	1508103	.	+	1	Parent=Cab000176.1;
Scaffold000001	GLEAN	CDS	1508848	1509096	.	+	1	Parent=Cab000176.1;
Scaffold000001	GLEAN	CDS	1509659	1509752	.	+	1	Parent=Cab000176.1;
Scaffold000001	GLEAN	mRNA	1511582	1515027	1	+	.	ID=Cab000177.1;source_id=Cabbage_GLEAN_10048171;
Scaffold000001	GLEAN	CDS	1511582	1511732	.	+	0	Parent=Cab000177.1;
Scaffold000001	GLEAN	CDS	1512927	1513323	.	+	2	Parent=Cab000177.1;
Scaffold000001	GLEAN	CDS	1514133	1515027	.	+	1	Parent=Cab000177.1;
Scaffold000001	GLEAN	mRNA	1529689	1532143	0.907924	+	.	ID=Cab000178.1;source_id=Cabbage_GLEAN_10048172;part_support_id=CUFF1.1143.1;
Scaffold000001	GLEAN	CDS	1529689	1531015	.	+	0	Parent=Cab000178.1;
Scaffold000001	GLEAN	CDS	1531093	1531469	.	+	2	Parent=Cab000178.1;
Scaffold000001	GLEAN	CDS	1532129	1532143	.	+	0	Parent=Cab000178.1;
Scaffold000001	GLEAN	mRNA	1532839	1533358	0.995255	-	.	ID=Cab000179.1;source_id=Cabbage_GLEAN_10048173;
Scaffold000001	GLEAN	CDS	1533244	1533358	.	-	0	Parent=Cab000179.1;
Scaffold000001	GLEAN	CDS	1532839	1533041	.	-	2	Parent=Cab000179.1;
Scaffold000001	GLEAN	mRNA	1546705	1547088	0.999996	-	.	ID=Cab000180.1;source_id=Cabbage_GLEAN_10048174;
Scaffold000001	GLEAN	CDS	1546705	1547088	.	-	0	Parent=Cab000180.1;
Scaffold000001	GLEAN	mRNA	1548378	1551285	0.999799	+	.	ID=Cab000181.1;source_id=Cabbage_GLEAN_10048175;part_support_id=CUFF1.1157.2;
Scaffold000001	GLEAN	CDS	1548378	1548891	.	+	0	Parent=Cab000181.1;
Scaffold000001	GLEAN	CDS	1548963	1549084	.	+	2	Parent=Cab000181.1;
Scaffold000001	GLEAN	CDS	1549179	1549286	.	+	0	Parent=Cab000181.1;
Scaffold000001	GLEAN	CDS	1549372	1549452	.	+	0	Parent=Cab000181.1;
Scaffold000001	GLEAN	CDS	1549567	1549645	.	+	0	Parent=Cab000181.1;
Scaffold000001	GLEAN	CDS	1549721	1549806	.	+	2	Parent=Cab000181.1;
Scaffold000001	GLEAN	CDS	1549898	1549954	.	+	0	Parent=Cab000181.1;
Scaffold000001	GLEAN	CDS	1550057	1550124	.	+	0	Parent=Cab000181.1;
Scaffold000001	GLEAN	CDS	1550215	1550283	.	+	1	Parent=Cab000181.1;
Scaffold000001	GLEAN	CDS	1550579	1550672	.	+	1	Parent=Cab000181.1;
Scaffold000001	GLEAN	CDS	1550747	1550872	.	+	0	Parent=Cab000181.1;
Scaffold000001	GLEAN	CDS	1550993	1551085	.	+	0	Parent=Cab000181.1;
Scaffold000001	GLEAN	CDS	1551190	1551285	.	+	0	Parent=Cab000181.1;
Scaffold000001	GLEAN	mRNA	1555074	1555493	0.906907	-	.	ID=Cab000182.1;source_id=Cabbage_GLEAN_10048176;
Scaffold000001	GLEAN	CDS	1555074	1555493	.	-	0	Parent=Cab000182.1;
Scaffold000001	GLEAN	mRNA	1560267	1561227	0.999999	-	.	ID=Cab000183.1;source_id=Cabbage_GLEAN_10048177;
Scaffold000001	GLEAN	CDS	1560877	1561227	.	-	0	Parent=Cab000183.1;
Scaffold000001	GLEAN	CDS	1560267	1560806	.	-	0	Parent=Cab000183.1;
Scaffold000001	GLEAN	mRNA	1562282	1563292	0.560391	+	.	ID=Cab000184.1;source_id=Cabbage_GLEAN_10048178;
Scaffold000001	GLEAN	CDS	1562282	1562435	.	+	0	Parent=Cab000184.1;
Scaffold000001	GLEAN	CDS	1562700	1563292	.	+	2	Parent=Cab000184.1;
Scaffold000001	GLEAN	mRNA	1564365	1565375	1	+	.	ID=Cab000185.1;source_id=Cabbage_GLEAN_10048179;
Scaffold000001	GLEAN	CDS	1564365	1565375	.	+	0	Parent=Cab000185.1;
Scaffold000001	GLEAN	mRNA	1572562	1581836	0.340167	+	.	ID=Cab000186.1;source_id=Cabbage_GLEAN_10048180;
Scaffold000001	GLEAN	CDS	1572562	1572595	.	+	0	Parent=Cab000186.1;
Scaffold000001	GLEAN	CDS	1581364	1581448	.	+	2	Parent=Cab000186.1;
Scaffold000001	GLEAN	CDS	1581535	1581706	.	+	1	Parent=Cab000186.1;
Scaffold000001	GLEAN	CDS	1581783	1581836	.	+	0	Parent=Cab000186.1;
Scaffold000001	GLEAN	mRNA	1582002	1582385	0.787725	+	.	ID=Cab000187.1;source_id=Cabbage_GLEAN_10048181;part_support_id=CUFF1.1179.1;
Scaffold000001	GLEAN	CDS	1582002	1582073	.	+	0	Parent=Cab000187.1;
Scaffold000001	GLEAN	CDS	1582191	1582385	.	+	0	Parent=Cab000187.1;
Scaffold000001	GLEAN	mRNA	1583136	1584597	0.999909	-	.	ID=Cab000188.1;source_id=Cabbage_GLEAN_10048182;
Scaffold000001	GLEAN	CDS	1584477	1584597	.	-	0	Parent=Cab000188.1;
Scaffold000001	GLEAN	CDS	1584142	1584311	.	-	2	Parent=Cab000188.1;
Scaffold000001	GLEAN	CDS	1583889	1584080	.	-	0	Parent=Cab000188.1;
Scaffold000001	GLEAN	CDS	1583627	1583789	.	-	0	Parent=Cab000188.1;
Scaffold000001	GLEAN	CDS	1583374	1583560	.	-	2	Parent=Cab000188.1;
Scaffold000001	GLEAN	CDS	1583136	1583280	.	-	1	Parent=Cab000188.1;
Scaffold000001	GLEAN	mRNA	1589420	1590403	1	+	.	ID=Cab000189.1;source_id=Cabbage_GLEAN_10048183;
Scaffold000001	GLEAN	CDS	1589420	1590403	.	+	0	Parent=Cab000189.1;
Scaffold000001	GLEAN	mRNA	1601495	1601968	0.999987	+	.	ID=Cab000190.1;source_id=Cabbage_GLEAN_10048184;
Scaffold000001	GLEAN	CDS	1601495	1601968	.	+	0	Parent=Cab000190.1;
Scaffold000001	GLEAN	mRNA	1609229	1611591	0.543258	+	.	ID=Cab000191.2;source_id=Cabbage_GLEAN_10048185;
Scaffold000001	GLEAN	CDS	1609229	1609304	.	+	0	Parent=Cab000191.2;
Scaffold000001	GLEAN	CDS	1609405	1609551	.	+	2	Parent=Cab000191.2;
Scaffold000001	GLEAN	CDS	1609636	1609712	.	+	2	Parent=Cab000191.2;
Scaffold000001	GLEAN	CDS	1609813	1609935	.	+	0	Parent=Cab000191.2;
Scaffold000001	GLEAN	CDS	1610021	1610123	.	+	0	Parent=Cab000191.2;
Scaffold000001	GLEAN	CDS	1610227	1610261	.	+	2	Parent=Cab000191.2;
Scaffold000001	GLEAN	CDS	1610361	1610462	.	+	0	Parent=Cab000191.2;
Scaffold000001	GLEAN	CDS	1610554	1610640	.	+	0	Parent=Cab000191.2;
Scaffold000001	GLEAN	CDS	1610721	1610828	.	+	0	Parent=Cab000191.2;
Scaffold000001	GLEAN	CDS	1610954	1611025	.	+	0	Parent=Cab000191.2;
Scaffold000001	GLEAN	CDS	1611126	1611413	.	+	0	Parent=Cab000191.2;
Scaffold000001	GLEAN	CDS	1611511	1611591	.	+	0	Parent=Cab000191.2;
Scaffold000001	GLEAN	mRNA	1615784	1617432	0.529503	-	.	ID=Cab000192.1;source_id=Cabbage_GLEAN_10048186;
Scaffold000001	GLEAN	CDS	1617430	1617432	.	-	0	Parent=Cab000192.1;
Scaffold000001	GLEAN	CDS	1617054	1617216	.	-	0	Parent=Cab000192.1;
Scaffold000001	GLEAN	CDS	1616718	1616770	.	-	2	Parent=Cab000192.1;
Scaffold000001	GLEAN	CDS	1616182	1616350	.	-	0	Parent=Cab000192.1;
Scaffold000001	GLEAN	CDS	1615917	1616074	.	-	2	Parent=Cab000192.1;
Scaffold000001	GLEAN	CDS	1615784	1615822	.	-	0	Parent=Cab000192.1;
Scaffold000001	GLEAN	mRNA	1623660	1625367	1	+	.	ID=Cab000193.1;source_id=Cabbage_GLEAN_10048187;part_support_id=CUFF1.1207.2;
Scaffold000001	GLEAN	CDS	1623660	1624186	.	+	0	Parent=Cab000193.1;
Scaffold000001	GLEAN	CDS	1624447	1624531	.	+	1	Parent=Cab000193.1;
Scaffold000001	GLEAN	CDS	1624628	1624712	.	+	0	Parent=Cab000193.1;
Scaffold000001	GLEAN	CDS	1624792	1625036	.	+	2	Parent=Cab000193.1;
Scaffold000001	GLEAN	CDS	1625116	1625367	.	+	0	Parent=Cab000193.1;
Scaffold000001	GLEAN	mRNA	1633985	1637048	0.895889	-	.	ID=Cab000194.1;source_id=Cabbage_GLEAN_10048188;part_support_id=CUFF1.1245.4;
Scaffold000001	GLEAN	CDS	1636451	1637048	.	-	0	Parent=Cab000194.1;
Scaffold000001	GLEAN	CDS	1636033	1636294	.	-	2	Parent=Cab000194.1;
Scaffold000001	GLEAN	CDS	1635835	1635950	.	-	1	Parent=Cab000194.1;
Scaffold000001	GLEAN	CDS	1635646	1635755	.	-	2	Parent=Cab000194.1;
Scaffold000001	GLEAN	CDS	1635376	1635553	.	-	0	Parent=Cab000194.1;
Scaffold000001	GLEAN	CDS	1635181	1635310	.	-	2	Parent=Cab000194.1;
Scaffold000001	GLEAN	CDS	1634929	1635070	.	-	1	Parent=Cab000194.1;
Scaffold000001	GLEAN	CDS	1634441	1634618	.	-	0	Parent=Cab000194.1;
Scaffold000001	GLEAN	CDS	1634246	1634375	.	-	2	Parent=Cab000194.1;
Scaffold000001	GLEAN	CDS	1633985	1634135	.	-	1	Parent=Cab000194.1;
Scaffold000001	GLEAN	mRNA	1651755	1653058	0.999957	-	.	ID=Cab000195.1;source_id=Cabbage_GLEAN_10048189;part_support_id=CUFF1.1249.1;
Scaffold000001	GLEAN	CDS	1652711	1653058	.	-	0	Parent=Cab000195.1;
Scaffold000001	GLEAN	CDS	1652343	1652583	.	-	0	Parent=Cab000195.1;
Scaffold000001	GLEAN	CDS	1652045	1652248	.	-	2	Parent=Cab000195.1;
Scaffold000001	GLEAN	CDS	1651755	1651915	.	-	2	Parent=Cab000195.1;
Scaffold000001	GLEAN	mRNA	1657622	1658536	0.539383	-	.	ID=Cab000196.1;source_id=Cabbage_GLEAN_10048190;
Scaffold000001	GLEAN	CDS	1658402	1658536	.	-	0	Parent=Cab000196.1;
Scaffold000001	GLEAN	CDS	1658028	1658082	.	-	0	Parent=Cab000196.1;
Scaffold000001	GLEAN	CDS	1657622	1657848	.	-	2	Parent=Cab000196.1;
Scaffold000001	GLEAN	mRNA	1669172	1671424	0.6965	-	.	ID=Cab000197.1;source_id=Cabbage_GLEAN_10048191;
Scaffold000001	GLEAN	CDS	1671333	1671424	.	-	0	Parent=Cab000197.1;
Scaffold000001	GLEAN	CDS	1671035	1671149	.	-	1	Parent=Cab000197.1;
Scaffold000001	GLEAN	CDS	1670428	1670505	.	-	0	Parent=Cab000197.1;
Scaffold000001	GLEAN	CDS	1670209	1670292	.	-	0	Parent=Cab000197.1;
Scaffold000001	GLEAN	CDS	1670029	1670129	.	-	0	Parent=Cab000197.1;
Scaffold000001	GLEAN	CDS	1669818	1669941	.	-	1	Parent=Cab000197.1;
Scaffold000001	GLEAN	CDS	1669172	1669441	.	-	0	Parent=Cab000197.1;
Scaffold000001	GLEAN	mRNA	1675926	1676126	0.885448	+	.	ID=Cab000198.1;source_id=Cabbage_GLEAN_10048192;
Scaffold000001	GLEAN	CDS	1675926	1676126	.	+	0	Parent=Cab000198.1;
Scaffold000001	GLEAN	mRNA	1685554	1688466	0.998008	+	.	ID=Cab000199.2;source_id=Cabbage_GLEAN_10048193;part_support_id=CUFF1.1277.2;
Scaffold000001	GLEAN	CDS	1685554	1685710	.	+	0	Parent=Cab000199.2;
Scaffold000001	GLEAN	CDS	1685793	1685889	.	+	2	Parent=Cab000199.2;
Scaffold000001	GLEAN	CDS	1685997	1686182	.	+	1	Parent=Cab000199.2;
Scaffold000001	GLEAN	CDS	1686264	1686501	.	+	1	Parent=Cab000199.2;
Scaffold000001	GLEAN	CDS	1686580	1686907	.	+	0	Parent=Cab000199.2;
Scaffold000001	GLEAN	CDS	1687133	1687388	.	+	2	Parent=Cab000199.2;
Scaffold000001	GLEAN	CDS	1687466	1688193	.	+	1	Parent=Cab000199.2;
Scaffold000001	GLEAN	CDS	1688273	1688466	.	+	2	Parent=Cab000199.2;
Scaffold000001	GLEAN	mRNA	1693276	1694959	0.532512	-	.	ID=Cab000200.1;source_id=Cabbage_GLEAN_10048194;
Scaffold000001	GLEAN	CDS	1694909	1694959	.	-	0	Parent=Cab000200.1;
Scaffold000001	GLEAN	CDS	1694514	1694590	.	-	0	Parent=Cab000200.1;
Scaffold000001	GLEAN	CDS	1694323	1694379	.	-	1	Parent=Cab000200.1;
Scaffold000001	GLEAN	CDS	1693523	1693639	.	-	1	Parent=Cab000200.1;
Scaffold000001	GLEAN	CDS	1693276	1693330	.	-	1	Parent=Cab000200.1;
Scaffold000001	GLEAN	mRNA	1696160	1699349	0.995066	+	.	ID=Cab000201.1;source_id=Cabbage_GLEAN_10048195;identical_support_id=CUFF1.1287.1;
Scaffold000001	GLEAN	UTR_5	1696160	1696409	.	+	.	Parent=Cab000201.1;support_id=CUFF1.1287.1;
Scaffold000001	GLEAN	CDS	1696410	1698225	.	+	0	Parent=Cab000201.1;
Scaffold000001	GLEAN	CDS	1698307	1699022	.	+	2	Parent=Cab000201.1;
Scaffold000001	GLEAN	UTR_3	1699023	1699349	.	+	.	Parent=Cab000201.1;support_id=CUFF1.1287.1;
Scaffold000001	GLEAN	mRNA	1700031	1700971	0.999987	+	.	ID=Cab000202.1;source_id=Cabbage_GLEAN_10048196;
Scaffold000001	GLEAN	CDS	1700031	1700377	.	+	0	Parent=Cab000202.1;
Scaffold000001	GLEAN	CDS	1700524	1700971	.	+	1	Parent=Cab000202.1;
Scaffold000001	GLEAN	mRNA	1701356	1704796	1	-	.	ID=Cab000203.1;source_id=Cabbage_GLEAN_10048197;part_support_id=CUFF1.1289.2;
Scaffold000001	GLEAN	CDS	1704777	1704796	.	-	0	Parent=Cab000203.1;
Scaffold000001	GLEAN	CDS	1704098	1704530	.	-	1	Parent=Cab000203.1;
Scaffold000001	GLEAN	CDS	1703899	1704018	.	-	0	Parent=Cab000203.1;
Scaffold000001	GLEAN	CDS	1703594	1703814	.	-	0	Parent=Cab000203.1;
Scaffold000001	GLEAN	CDS	1703374	1703503	.	-	1	Parent=Cab000203.1;
Scaffold000001	GLEAN	CDS	1703225	1703287	.	-	0	Parent=Cab000203.1;
Scaffold000001	GLEAN	CDS	1703079	1703156	.	-	0	Parent=Cab000203.1;
Scaffold000001	GLEAN	CDS	1702058	1702149	.	-	0	Parent=Cab000203.1;
Scaffold000001	GLEAN	CDS	1701907	1701966	.	-	1	Parent=Cab000203.1;
Scaffold000001	GLEAN	CDS	1701658	1701835	.	-	1	Parent=Cab000203.1;
Scaffold000001	GLEAN	CDS	1701356	1701454	.	-	0	Parent=Cab000203.1;
Scaffold000001	GLEAN	mRNA	1706775	1708640	0.438936	+	.	ID=Cab000204.1;source_id=Cabbage_GLEAN_10048198;
Scaffold000001	GLEAN	CDS	1706775	1706864	.	+	0	Parent=Cab000204.1;
Scaffold000001	GLEAN	CDS	1707009	1707181	.	+	0	Parent=Cab000204.1;
Scaffold000001	GLEAN	CDS	1708217	1708408	.	+	1	Parent=Cab000204.1;
Scaffold000001	GLEAN	CDS	1708475	1708640	.	+	1	Parent=Cab000204.1;
Scaffold000001	GLEAN	mRNA	1711018	1713350	0.998034	+	.	ID=Cab000205.2;source_id=Cabbage_GLEAN_10048199;part_support_id=CUFF1.1287.6;
Scaffold000001	GLEAN	CDS	1711018	1711107	.	+	0	Parent=Cab000205.2;
Scaffold000001	GLEAN	CDS	1711196	1711240	.	+	0	Parent=Cab000205.2;
Scaffold000001	GLEAN	CDS	1711324	1711398	.	+	0	Parent=Cab000205.2;
Scaffold000001	GLEAN	CDS	1711564	1711653	.	+	0	Parent=Cab000205.2;
Scaffold000001	GLEAN	CDS	1711748	1711807	.	+	0	Parent=Cab000205.2;
Scaffold000001	GLEAN	CDS	1711888	1712047	.	+	0	Parent=Cab000205.2;
Scaffold000001	GLEAN	CDS	1712116	1712189	.	+	2	Parent=Cab000205.2;
Scaffold000001	GLEAN	CDS	1712469	1712499	.	+	0	Parent=Cab000205.2;
Scaffold000001	GLEAN	CDS	1712580	1712788	.	+	2	Parent=Cab000205.2;
Scaffold000001	GLEAN	CDS	1712855	1712932	.	+	0	Parent=Cab000205.2;
Scaffold000001	GLEAN	CDS	1713016	1713141	.	+	0	Parent=Cab000205.2;
Scaffold000001	GLEAN	CDS	1713225	1713350	.	+	0	Parent=Cab000205.2;
Scaffold000001	GLEAN	mRNA	1720648	1724438	0.983134	-	.	ID=Cab000206.1;source_id=Cabbage_GLEAN_10048200;
Scaffold000001	GLEAN	CDS	1723541	1724438	.	-	0	Parent=Cab000206.1;
Scaffold000001	GLEAN	CDS	1720648	1720856	.	-	2	Parent=Cab000206.1;
Scaffold000001	GLEAN	mRNA	1750995	1751738	0.901482	-	.	ID=Cab000207.1;source_id=Cabbage_GLEAN_10048201;
Scaffold000001	GLEAN	CDS	1750995	1751738	.	-	0	Parent=Cab000207.1;
Scaffold000001	GLEAN	mRNA	1762770	1763306	0.999996	+	.	ID=Cab000208.1;source_id=Cabbage_GLEAN_10048202;
Scaffold000001	GLEAN	CDS	1762770	1763306	.	+	0	Parent=Cab000208.1;
Scaffold000001	GLEAN	mRNA	1769186	1772388	0.693617	-	.	ID=Cab000209.1;source_id=Cabbage_GLEAN_10048203;
Scaffold000001	GLEAN	CDS	1772191	1772388	.	-	0	Parent=Cab000209.1;
Scaffold000001	GLEAN	CDS	1771057	1771451	.	-	0	Parent=Cab000209.1;
Scaffold000001	GLEAN	CDS	1769186	1769693	.	-	1	Parent=Cab000209.1;
Scaffold000001	GLEAN	mRNA	1786833	1787165	0.997883	+	.	ID=Cab000210.1;source_id=Cabbage_GLEAN_10048204;
Scaffold000001	GLEAN	CDS	1786833	1787165	.	+	0	Parent=Cab000210.1;
Scaffold000001	GLEAN	mRNA	1790368	1793175	0.998859	-	.	ID=Cab000211.1;source_id=Cabbage_GLEAN_10048205;part_support_id=CUFF1.1355.2;
Scaffold000001	GLEAN	CDS	1792853	1793175	.	-	0	Parent=Cab000211.1;
Scaffold000001	GLEAN	CDS	1791741	1791777	.	-	1	Parent=Cab000211.1;
Scaffold000001	GLEAN	CDS	1791287	1791523	.	-	0	Parent=Cab000211.1;
Scaffold000001	GLEAN	CDS	1791035	1791082	.	-	0	Parent=Cab000211.1;
Scaffold000001	GLEAN	CDS	1790368	1790958	.	-	0	Parent=Cab000211.1;
Scaffold000001	GLEAN	mRNA	1814151	1816585	0.667578	-	.	ID=Cab000212.1;source_id=Cabbage_GLEAN_10048206;part_support_id=CUFF1.1363.2;
Scaffold000001	GLEAN	CDS	1816333	1816585	.	-	0	Parent=Cab000212.1;
Scaffold000001	GLEAN	CDS	1815954	1816051	.	-	2	Parent=Cab000212.1;
Scaffold000001	GLEAN	CDS	1815766	1815852	.	-	0	Parent=Cab000212.1;
Scaffold000001	GLEAN	CDS	1815310	1815411	.	-	0	Parent=Cab000212.1;
Scaffold000001	GLEAN	CDS	1815168	1815229	.	-	0	Parent=Cab000212.1;
Scaffold000001	GLEAN	CDS	1814947	1815057	.	-	1	Parent=Cab000212.1;
Scaffold000001	GLEAN	CDS	1814785	1814863	.	-	1	Parent=Cab000212.1;
Scaffold000001	GLEAN	CDS	1814579	1814698	.	-	0	Parent=Cab000212.1;
Scaffold000001	GLEAN	CDS	1814384	1814497	.	-	0	Parent=Cab000212.1;
Scaffold000001	GLEAN	CDS	1814151	1814285	.	-	0	Parent=Cab000212.1;
Scaffold000001	GLEAN	mRNA	1817756	1818393	0.71589	+	.	ID=Cab000213.1;source_id=Cabbage_GLEAN_10048207;
Scaffold000001	GLEAN	CDS	1817756	1817774	.	+	0	Parent=Cab000213.1;
Scaffold000001	GLEAN	CDS	1818269	1818393	.	+	2	Parent=Cab000213.1;
Scaffold000001	GLEAN	mRNA	1819701	1821644	1	-	.	ID=Cab000214.1;source_id=Cabbage_GLEAN_10048208;identical_support_id=CUFF1.1367.2;
Scaffold000001	GLEAN	UTR_5	1821578	1821644	.	-	.	Parent=Cab000214.1;support_id=CUFF1.1367.2;
Scaffold000001	GLEAN	CDS	1821494	1821577	.	-	0	Parent=Cab000214.1;
Scaffold000001	GLEAN	CDS	1821371	1821418	.	-	0	Parent=Cab000214.1;
Scaffold000001	GLEAN	CDS	1820805	1820892	.	-	0	Parent=Cab000214.1;
Scaffold000001	GLEAN	CDS	1820670	1820713	.	-	2	Parent=Cab000214.1;
Scaffold000001	GLEAN	CDS	1820099	1820182	.	-	0	Parent=Cab000214.1;
Scaffold000001	GLEAN	UTR_3	1819701	1820098	.	-	.	Parent=Cab000214.1;support_id=CUFF1.1367.2;
Scaffold000001	GLEAN	mRNA	1821978	1823270	0.999499	+	.	ID=Cab000215.1;source_id=Cabbage_GLEAN_10048209;part_support_id=CUFF1.1369.3;
Scaffold000001	GLEAN	CDS	1821978	1822066	.	+	0	Parent=Cab000215.1;
Scaffold000001	GLEAN	CDS	1822213	1822291	.	+	1	Parent=Cab000215.1;
Scaffold000001	GLEAN	CDS	1822382	1822470	.	+	0	Parent=Cab000215.1;
Scaffold000001	GLEAN	CDS	1822557	1822612	.	+	1	Parent=Cab000215.1;
Scaffold000001	GLEAN	CDS	1822684	1822830	.	+	2	Parent=Cab000215.1;
Scaffold000001	GLEAN	CDS	1822922	1823047	.	+	2	Parent=Cab000215.1;
Scaffold000001	GLEAN	CDS	1823137	1823270	.	+	2	Parent=Cab000215.1;
Scaffold000001	GLEAN	mRNA	1828002	1828400	0.999999	-	.	ID=Cab000216.1;source_id=Cabbage_GLEAN_10048210;
Scaffold000001	GLEAN	CDS	1828002	1828400	.	-	0	Parent=Cab000216.1;
Scaffold000001	GLEAN	mRNA	1830903	1831197	1	+	.	ID=Cab000217.1;source_id=Cabbage_GLEAN_10048211;
Scaffold000001	GLEAN	CDS	1830903	1830949	.	+	0	Parent=Cab000217.1;
Scaffold000001	GLEAN	CDS	1831059	1831197	.	+	1	Parent=Cab000217.1;
Scaffold000001	GLEAN	mRNA	1836521	1838995	0.809319	+	.	ID=Cab000218.1;source_id=Cabbage_GLEAN_10048212;
Scaffold000001	GLEAN	CDS	1836521	1836620	.	+	0	Parent=Cab000218.1;
Scaffold000001	GLEAN	CDS	1836743	1836853	.	+	2	Parent=Cab000218.1;
Scaffold000001	GLEAN	CDS	1838693	1838820	.	+	2	Parent=Cab000218.1;
Scaffold000001	GLEAN	CDS	1838927	1838995	.	+	0	Parent=Cab000218.1;
Scaffold000001	GLEAN	mRNA	1839305	1842146	0.858777	+	.	ID=Cab000219.1;source_id=Cabbage_GLEAN_10048213;part_support_id=CUFF1.1383.2;
Scaffold000001	GLEAN	CDS	1839305	1840365	.	+	0	Parent=Cab000219.1;
Scaffold000001	GLEAN	CDS	1840472	1840719	.	+	1	Parent=Cab000219.1;
Scaffold000001	GLEAN	CDS	1841054	1841124	.	+	2	Parent=Cab000219.1;
Scaffold000001	GLEAN	CDS	1841230	1841354	.	+	0	Parent=Cab000219.1;
Scaffold000001	GLEAN	CDS	1842059	1842146	.	+	1	Parent=Cab000219.1;
Scaffold000001	GLEAN	mRNA	1853263	1854853	0.938679	-	.	ID=Cab000220.1;source_id=Cabbage_GLEAN_10048214;
Scaffold000001	GLEAN	CDS	1854747	1854853	.	-	0	Parent=Cab000220.1;
Scaffold000001	GLEAN	CDS	1853263	1853383	.	-	1	Parent=Cab000220.1;
Scaffold000001	GLEAN	mRNA	1862379	1863883	0.979598	-	.	ID=Cab000221.1;source_id=Cabbage_GLEAN_10048215;
Scaffold000001	GLEAN	CDS	1863543	1863883	.	-	0	Parent=Cab000221.1;
Scaffold000001	GLEAN	CDS	1863025	1863181	.	-	1	Parent=Cab000221.1;
Scaffold000001	GLEAN	CDS	1862379	1862831	.	-	0	Parent=Cab000221.1;
Scaffold000001	GLEAN	mRNA	1886572	1894730	0.99998	-	.	ID=Cab000222.1;source_id=Cabbage_GLEAN_10048216;identical_support_id=CUFF1.1423.1;
Scaffold000001	GLEAN	UTR_5	1894361	1894730	.	-	.	Parent=Cab000222.1;support_id=CUFF1.1423.1;
Scaffold000001	GLEAN	CDS	1893706	1894360	.	-	0	Parent=Cab000222.1;
Scaffold000001	GLEAN	CDS	1893535	1893611	.	-	2	Parent=Cab000222.1;
Scaffold000001	GLEAN	CDS	1892131	1892176	.	-	0	Parent=Cab000222.1;
Scaffold000001	GLEAN	CDS	1891881	1892025	.	-	2	Parent=Cab000222.1;
Scaffold000001	GLEAN	CDS	1891562	1891622	.	-	1	Parent=Cab000222.1;
Scaffold000001	GLEAN	CDS	1886913	1887029	.	-	0	Parent=Cab000222.1;
Scaffold000001	GLEAN	UTR_3	1886572	1886912	.	-	.	Parent=Cab000222.1;support_id=CUFF1.1423.1;
Scaffold000001	GLEAN	mRNA	1925769	1927033	1	-	.	ID=Cab000223.1;source_id=Cabbage_GLEAN_10048217;identical_support_id=CUFF1.1429.1;
Scaffold000001	GLEAN	UTR_5	1926965	1927033	.	-	.	Parent=Cab000223.1;support_id=CUFF1.1429.1;
Scaffold000001	GLEAN	CDS	1926834	1926964	.	-	0	Parent=Cab000223.1;
Scaffold000001	GLEAN	CDS	1926045	1926489	.	-	1	Parent=Cab000223.1;
Scaffold000001	GLEAN	UTR_3	1925769	1926044	.	-	.	Parent=Cab000223.1;support_id=CUFF1.1429.1;
Scaffold000001	GLEAN	mRNA	1927317	1928842	1	+	.	ID=Cab000224.2;source_id=Cabbage_GLEAN_10048218;part_support_id=CUFF1.1431.1;
Scaffold000001	GLEAN	CDS	1927317	1927489	.	+	0	Parent=Cab000224.2;
Scaffold000001	GLEAN	CDS	1927628	1927721	.	+	1	Parent=Cab000224.2;
Scaffold000001	GLEAN	CDS	1927806	1927945	.	+	0	Parent=Cab000224.2;
Scaffold000001	GLEAN	CDS	1928182	1928241	.	+	1	Parent=Cab000224.2;
Scaffold000001	GLEAN	CDS	1928332	1928489	.	+	1	Parent=Cab000224.2;
Scaffold000001	GLEAN	CDS	1928564	1928664	.	+	2	Parent=Cab000224.2;
Scaffold000001	GLEAN	CDS	1928777	1928842	.	+	0	Parent=Cab000224.2;
Scaffold000001	GLEAN	mRNA	1929621	1930547	1	+	.	ID=Cab000225.1;source_id=Cabbage_GLEAN_10048219;part_support_id=CUFF1.1433.1;
Scaffold000001	GLEAN	CDS	1929621	1930547	.	+	0	Parent=Cab000225.1;
Scaffold000001	GLEAN	mRNA	1931346	1934332	0.951466	-	.	ID=Cab000226.1;source_id=Cabbage_GLEAN_10048220;part_support_id=CUFF1.1435.3;
Scaffold000001	GLEAN	CDS	1934042	1934332	.	-	0	Parent=Cab000226.1;
Scaffold000001	GLEAN	CDS	1931346	1932518	.	-	0	Parent=Cab000226.1;
Scaffold000001	GLEAN	mRNA	1949885	1952057	1	+	.	ID=Cab000227.1;source_id=Cabbage_GLEAN_10048221;identical_support_id=CUFF1.1439.1;
Scaffold000001	GLEAN	UTR_5	1949885	1950290	.	+	.	Parent=Cab000227.1;support_id=CUFF1.1439.1;
Scaffold000001	GLEAN	CDS	1950291	1951077	.	+	0	Parent=Cab000227.1;
Scaffold000001	GLEAN	CDS	1951458	1951756	.	+	2	Parent=Cab000227.1;
Scaffold000001	GLEAN	UTR_3	1951757	1952057	.	+	.	Parent=Cab000227.1;support_id=CUFF1.1439.1;
Scaffold000001	GLEAN	mRNA	1952965	1953798	1	+	.	ID=Cab000228.1;source_id=Cabbage_GLEAN_10048222;
Scaffold000001	GLEAN	CDS	1952965	1953798	.	+	0	Parent=Cab000228.1;
Scaffold000001	GLEAN	mRNA	1954177	1955120	1	+	.	ID=Cab000229.1;source_id=Cabbage_GLEAN_10048223;
Scaffold000001	GLEAN	CDS	1954177	1954308	.	+	0	Parent=Cab000229.1;
Scaffold000001	GLEAN	CDS	1954598	1954663	.	+	0	Parent=Cab000229.1;
Scaffold000001	GLEAN	CDS	1954739	1954803	.	+	0	Parent=Cab000229.1;
Scaffold000001	GLEAN	CDS	1954947	1955040	.	+	1	Parent=Cab000229.1;
Scaffold000001	GLEAN	CDS	1955109	1955120	.	+	0	Parent=Cab000229.1;
Scaffold000001	GLEAN	mRNA	1957736	1959975	0.319267	+	.	ID=Cab000230.2;source_id=Cabbage_GLEAN_10048224;
Scaffold000001	GLEAN	CDS	1957736	1957867	.	+	0	Parent=Cab000230.2;
Scaffold000001	GLEAN	CDS	1958217	1958369	.	+	0	Parent=Cab000230.2;
Scaffold000001	GLEAN	CDS	1958446	1958559	.	+	0	Parent=Cab000230.2;
Scaffold000001	GLEAN	CDS	1958628	1958894	.	+	0	Parent=Cab000230.2;
Scaffold000001	GLEAN	CDS	1958965	1959108	.	+	0	Parent=Cab000230.2;
Scaffold000001	GLEAN	CDS	1959192	1959359	.	+	0	Parent=Cab000230.2;
Scaffold000001	GLEAN	CDS	1959425	1959494	.	+	0	Parent=Cab000230.2;
Scaffold000001	GLEAN	CDS	1959604	1959685	.	+	2	Parent=Cab000230.2;
Scaffold000001	GLEAN	CDS	1959795	1959975	.	+	1	Parent=Cab000230.2;
Scaffold000001	GLEAN	mRNA	1961761	1963213	1	-	.	ID=Cab000231.2;source_id=Cabbage_GLEAN_10048225;
Scaffold000001	GLEAN	CDS	1962972	1963213	.	-	0	Parent=Cab000231.2;
Scaffold000001	GLEAN	CDS	1962787	1962886	.	-	1	Parent=Cab000231.2;
Scaffold000001	GLEAN	CDS	1962605	1962685	.	-	0	Parent=Cab000231.2;
Scaffold000001	GLEAN	CDS	1962396	1962500	.	-	0	Parent=Cab000231.2;
Scaffold000001	GLEAN	CDS	1961960	1962169	.	-	0	Parent=Cab000231.2;
Scaffold000001	GLEAN	CDS	1961761	1961868	.	-	0	Parent=Cab000231.2;
Scaffold000001	GLEAN	mRNA	1966881	1973923	0.999943	+	.	ID=Cab000232.1;source_id=Cabbage_GLEAN_10048227;identical_support_id=CUFF1.1455.1;
Scaffold000001	GLEAN	UTR_5	1966881	1969335	.	+	.	Parent=Cab000232.1;support_id=CUFF1.1455.1;
Scaffold000001	GLEAN	CDS	1969336	1971600	.	+	0	Parent=Cab000232.1;
Scaffold000001	GLEAN	UTR_3	1971601	1973923	.	+	.	Parent=Cab000232.1;support_id=CUFF1.1455.1;
Scaffold000001	GLEAN	mRNA	1977398	1978532	0.664668	+	.	ID=Cab000233.1;source_id=Cabbage_GLEAN_10048229;
Scaffold000001	GLEAN	CDS	1977398	1977415	.	+	0	Parent=Cab000233.1;
Scaffold000001	GLEAN	CDS	1977629	1977721	.	+	0	Parent=Cab000233.1;
Scaffold000001	GLEAN	CDS	1978065	1978331	.	+	0	Parent=Cab000233.1;
Scaffold000001	GLEAN	CDS	1978458	1978532	.	+	0	Parent=Cab000233.1;
Scaffold000001	GLEAN	mRNA	2014524	2016968	0.482815	-	.	ID=Cab000234.1;source_id=Cabbage_GLEAN_10048230;
Scaffold000001	GLEAN	CDS	2016719	2016968	.	-	0	Parent=Cab000234.1;
Scaffold000001	GLEAN	CDS	2016140	2016631	.	-	2	Parent=Cab000234.1;
Scaffold000001	GLEAN	CDS	2014779	2014887	.	-	2	Parent=Cab000234.1;
Scaffold000001	GLEAN	CDS	2014524	2014704	.	-	1	Parent=Cab000234.1;
Scaffold000001	GLEAN	mRNA	2024844	2025122	1	+	.	ID=Cab000235.1;source_id=Cabbage_GLEAN_10048231;
Scaffold000001	GLEAN	CDS	2024844	2025122	.	+	0	Parent=Cab000235.1;
Scaffold000001	GLEAN	mRNA	2025424	2026207	0.999607	-	.	ID=Cab000236.2;source_id=Cabbage_GLEAN_10048232;part_support_id=CUFF1.1481.2;
Scaffold000001	GLEAN	CDS	2026096	2026207	.	-	0	Parent=Cab000236.2;
Scaffold000001	GLEAN	CDS	2025904	2025992	.	-	2	Parent=Cab000236.2;
Scaffold000001	GLEAN	CDS	2025641	2025811	.	-	0	Parent=Cab000236.2;
Scaffold000001	GLEAN	CDS	2025424	2025552	.	-	0	Parent=Cab000236.2;
Scaffold000001	GLEAN	mRNA	2035125	2036459	0.999816	+	.	ID=Cab000237.1;source_id=Cabbage_GLEAN_10048233;part_support_id=CUFF1.1491.2;
Scaffold000001	GLEAN	CDS	2035125	2035465	.	+	0	Parent=Cab000237.1;
Scaffold000001	GLEAN	CDS	2035541	2035665	.	+	1	Parent=Cab000237.1;
Scaffold000001	GLEAN	CDS	2036019	2036110	.	+	2	Parent=Cab000237.1;
Scaffold000001	GLEAN	CDS	2036194	2036280	.	+	0	Parent=Cab000237.1;
Scaffold000001	GLEAN	CDS	2036355	2036459	.	+	0	Parent=Cab000237.1;
Scaffold000001	GLEAN	mRNA	2037703	2039607	0.999538	+	.	ID=Cab000238.1;source_id=Cabbage_GLEAN_10048234;identical_support_id=CUFF1.1493.1;
Scaffold000001	GLEAN	UTR_5	2037703	2037790	.	+	.	Parent=Cab000238.1;support_id=CUFF1.1493.1;
Scaffold000001	GLEAN	CDS	2037791	2037801	.	+	0	Parent=Cab000238.1;
Scaffold000001	GLEAN	CDS	2037915	2038776	.	+	1	Parent=Cab000238.1;
Scaffold000001	GLEAN	CDS	2038842	2038976	.	+	0	Parent=Cab000238.1;
Scaffold000001	GLEAN	CDS	2039072	2039398	.	+	0	Parent=Cab000238.1;
Scaffold000001	GLEAN	UTR_3	2039399	2039607	.	+	.	Parent=Cab000238.1;support_id=CUFF1.1493.1;
Scaffold000001	GLEAN	mRNA	2039883	2040690	1	-	.	ID=Cab000239.1;source_id=Cabbage_GLEAN_10048235;
Scaffold000001	GLEAN	CDS	2040501	2040690	.	-	0	Parent=Cab000239.1;
Scaffold000001	GLEAN	CDS	2039883	2040403	.	-	2	Parent=Cab000239.1;
Scaffold000001	GLEAN	mRNA	2041315	2043931	0.815139	-	.	ID=Cab000240.1;source_id=Cabbage_GLEAN_10048236;part_support_id=CUFF1.1495.1;
Scaffold000001	GLEAN	CDS	2042742	2043931	.	-	0	Parent=Cab000240.1;
Scaffold000001	GLEAN	CDS	2042187	2042643	.	-	1	Parent=Cab000240.1;
Scaffold000001	GLEAN	CDS	2041315	2041833	.	-	0	Parent=Cab000240.1;
Scaffold000001	GLEAN	mRNA	2058683	2059596	1	-	.	ID=Cab000241.1;source_id=Cabbage_GLEAN_10048237;
Scaffold000001	GLEAN	CDS	2059405	2059596	.	-	0	Parent=Cab000241.1;
Scaffold000001	GLEAN	CDS	2059215	2059318	.	-	0	Parent=Cab000241.1;
Scaffold000001	GLEAN	CDS	2058996	2059134	.	-	1	Parent=Cab000241.1;
Scaffold000001	GLEAN	CDS	2058683	2058907	.	-	0	Parent=Cab000241.1;
Scaffold000001	GLEAN	mRNA	2083894	2085860	1	-	.	ID=Cab000242.2;source_id=Cabbage_GLEAN_10048238;
Scaffold000001	GLEAN	CDS	2085633	2085860	.	-	0	Parent=Cab000242.2;
Scaffold000001	GLEAN	CDS	2085337	2085400	.	-	0	Parent=Cab000242.2;
Scaffold000001	GLEAN	CDS	2084976	2085064	.	-	2	Parent=Cab000242.2;
Scaffold000001	GLEAN	CDS	2084237	2084281	.	-	0	Parent=Cab000242.2;
Scaffold000001	GLEAN	CDS	2083894	2083938	.	-	0	Parent=Cab000242.2;
Scaffold000001	GLEAN	mRNA	2086221	2086909	1	+	.	ID=Cab000243.1;source_id=Cabbage_GLEAN_10048239;identical_support_id=CUFF1.1545.1;
Scaffold000001	GLEAN	UTR_5	2086221	2086229	.	+	.	Parent=Cab000243.1;support_id=CUFF1.1545.1;
Scaffold000001	GLEAN	CDS	2086230	2086316	.	+	0	Parent=Cab000243.1;
Scaffold000001	GLEAN	CDS	2086413	2086727	.	+	0	Parent=Cab000243.1;
Scaffold000001	GLEAN	UTR_3	2086728	2086909	.	+	.	Parent=Cab000243.1;support_id=CUFF1.1545.1;
Scaffold000001	Cuff	mRNA	2089215	2089966	1000	-	.	ID=Cab000244.1;source_id=CUFF1.1549.1;
Scaffold000001	Cuff	UTR_5	2089840	2089966	1000	-	.	Parent=Cab000244.1;support_id=CUFF1.1549.1;
Scaffold000001	Cuff	CDS	2089570	2089839	1000	-	0	Parent=Cab000244.1;
Scaffold000001	Cuff	UTR_3	2089215	2089569	1000	-	.	Parent=Cab000244.1;support_id=CUFF1.1549.1;
Scaffold000001	Cuff	mRNA	2102345	2104665	1000	-	.	ID=Cab000245.1;source_id=CUFF1.1553.1;
Scaffold000001	Cuff	UTR_5	2104498	2104665	1000	-	.	Parent=Cab000245.1;support_id=CUFF1.1553.1;
Scaffold000001	Cuff	CDS	2104470	2104497	1000	-	0	Parent=Cab000245.1;
Scaffold000001	Cuff	CDS	2104198	2104306	1000	-	2	Parent=Cab000245.1;
Scaffold000001	Cuff	CDS	2104014	2104102	1000	-	1	Parent=Cab000245.1;
Scaffold000001	Cuff	CDS	2103871	2103939	1000	-	2	Parent=Cab000245.1;
Scaffold000001	Cuff	CDS	2103673	2103805	1000	-	2	Parent=Cab000245.1;
Scaffold000001	Cuff	CDS	2103225	2103374	1000	-	1	Parent=Cab000245.1;
Scaffold000001	Cuff	CDS	2102674	2103109	1000	-	1	Parent=Cab000245.1;
Scaffold000001	Cuff	CDS	2102438	2102596	1000	-	0	Parent=Cab000245.1;
Scaffold000001	Cuff	UTR_3	2102345	2102437	1000	-	.	Parent=Cab000245.1;support_id=CUFF1.1553.1;
Scaffold000001	GLEAN	mRNA	2108962	2109759	0.996513	+	.	ID=Cab000246.1;source_id=Cabbage_GLEAN_10048241;
Scaffold000001	GLEAN	CDS	2108962	2109168	.	+	0	Parent=Cab000246.1;
Scaffold000001	GLEAN	CDS	2109496	2109759	.	+	0	Parent=Cab000246.1;
Scaffold000001	GLEAN	mRNA	2112472	2114924	0.997916	+	.	ID=Cab000247.1;source_id=Cabbage_GLEAN_10048242;identical_support_id=CUFF1.1557.2;part_support_id=CUFF1.1557.1;
Scaffold000001	GLEAN	UTR_5	2112472	2112702	.	+	.	Parent=Cab000247.1;support_id=CUFF1.1557.2;
Scaffold000001	GLEAN	CDS	2112703	2112705	.	+	0	Parent=Cab000247.1;
Scaffold000001	GLEAN	CDS	2113004	2113195	.	+	0	Parent=Cab000247.1;
Scaffold000001	GLEAN	CDS	2113411	2113626	.	+	0	Parent=Cab000247.1;
Scaffold000001	GLEAN	CDS	2114375	2114617	.	+	0	Parent=Cab000247.1;
Scaffold000001	GLEAN	UTR_3	2114618	2114924	.	+	.	Parent=Cab000247.1;support_id=CUFF1.1557.2;
Scaffold000001	GLEAN	mRNA	2133030	2133350	0.977878	+	.	ID=Cab000248.1;source_id=Cabbage_GLEAN_10048243;
Scaffold000001	GLEAN	CDS	2133030	2133132	.	+	0	Parent=Cab000248.1;
Scaffold000001	GLEAN	CDS	2133220	2133350	.	+	2	Parent=Cab000248.1;
Scaffold000001	GLEAN	mRNA	2139473	2140074	0.63433	-	.	ID=Cab000249.1;source_id=Cabbage_GLEAN_10048244;
Scaffold000001	GLEAN	CDS	2139978	2140074	.	-	0	Parent=Cab000249.1;
Scaffold000001	GLEAN	CDS	2139814	2139861	.	-	2	Parent=Cab000249.1;
Scaffold000001	GLEAN	CDS	2139473	2139708	.	-	2	Parent=Cab000249.1;
Scaffold000001	GLEAN	mRNA	2141720	2142838	0.899169	-	.	ID=Cab000250.1;source_id=Cabbage_GLEAN_10048245;
Scaffold000001	GLEAN	CDS	2142740	2142838	.	-	0	Parent=Cab000250.1;
Scaffold000001	GLEAN	CDS	2141720	2141884	.	-	0	Parent=Cab000250.1;
Scaffold000001	GLEAN	mRNA	2149641	2151528	0.613078	-	.	ID=Cab000251.3;source_id=Cabbage_GLEAN_10048247;part_support_id=CUFF1.1575.2;
Scaffold000001	GLEAN	CDS	2151075	2151528	.	-	0	Parent=Cab000251.3;
Scaffold000001	GLEAN	CDS	2150770	2150996	.	-	2	Parent=Cab000251.3;
Scaffold000001	GLEAN	CDS	2149837	2149914	.	-	0	Parent=Cab000251.3;
Scaffold000001	GLEAN	CDS	2149641	2149733	.	-	0	Parent=Cab000251.3;
Scaffold000001	GLEAN	mRNA	2159823	2161065	0.896111	+	.	ID=Cab000252.1;source_id=Cabbage_GLEAN_10048248;identical_support_id=CUFF1.1587.1;
Scaffold000001	GLEAN	UTR_5	2159823	2159997	.	+	.	Parent=Cab000252.1;support_id=CUFF1.1587.1;
Scaffold000001	GLEAN	CDS	2159998	2160900	.	+	0	Parent=Cab000252.1;
Scaffold000001	GLEAN	UTR_3	2160901	2161065	.	+	.	Parent=Cab000252.1;support_id=CUFF1.1587.1;
Scaffold000001	GLEAN	mRNA	2162285	2163093	0.713475	+	.	ID=Cab000253.1;source_id=Cabbage_GLEAN_10048249;
Scaffold000001	GLEAN	CDS	2162285	2162367	.	+	0	Parent=Cab000253.1;
Scaffold000001	GLEAN	CDS	2162481	2162706	.	+	1	Parent=Cab000253.1;
Scaffold000001	GLEAN	CDS	2162762	2162865	.	+	0	Parent=Cab000253.1;
Scaffold000001	GLEAN	CDS	2162943	2163093	.	+	1	Parent=Cab000253.1;
Scaffold000001	GLEAN	mRNA	2169608	2170328	0.892368	+	.	ID=Cab000254.1;source_id=Cabbage_GLEAN_10048250;identical_support_id=CUFF1.1595.1;
Scaffold000001	GLEAN	UTR_5	2169608	2169809	.	+	.	Parent=Cab000254.1;support_id=CUFF1.1595.1;
Scaffold000001	GLEAN	CDS	2169810	2170142	.	+	0	Parent=Cab000254.1;
Scaffold000001	GLEAN	UTR_3	2170143	2170328	.	+	.	Parent=Cab000254.1;support_id=CUFF1.1595.1;
Scaffold000001	GLEAN	mRNA	2178850	2179777	0.612604	-	.	ID=Cab000255.1;source_id=Cabbage_GLEAN_10048251;
Scaffold000001	GLEAN	CDS	2179755	2179777	.	-	0	Parent=Cab000255.1;
Scaffold000001	GLEAN	CDS	2179412	2179664	.	-	1	Parent=Cab000255.1;
Scaffold000001	GLEAN	CDS	2178850	2179014	.	-	0	Parent=Cab000255.1;
Scaffold000001	GLEAN	mRNA	2183283	2184543	0.999456	-	.	ID=Cab000256.1;source_id=Cabbage_GLEAN_10048252;
Scaffold000001	GLEAN	CDS	2184459	2184543	.	-	0	Parent=Cab000256.1;
Scaffold000001	GLEAN	CDS	2183817	2184117	.	-	2	Parent=Cab000256.1;
Scaffold000001	GLEAN	CDS	2183283	2183673	.	-	1	Parent=Cab000256.1;
Scaffold000001	GLEAN	mRNA	2191752	2191952	0.903725	+	.	ID=Cab000257.1;source_id=Cabbage_GLEAN_10048253;
Scaffold000001	GLEAN	CDS	2191752	2191952	.	+	0	Parent=Cab000257.1;
Scaffold000001	Cuff	mRNA	2194570	2196306	1000	-	.	ID=Cab000258.1;source_id=CUFF1.1605.1;
Scaffold000001	Cuff	UTR_5	2196302	2196306	1000	-	.	Parent=Cab000258.1;support_id=CUFF1.1605.1;
Scaffold000001	Cuff	CDS	2194655	2196301	1000	-	0	Parent=Cab000258.1;
Scaffold000001	Cuff	UTR_3	2194570	2194654	1000	-	.	Parent=Cab000258.1;support_id=CUFF1.1605.1;
Scaffold000001	GLEAN	mRNA	2199859	2202021	1	-	.	ID=Cab000259.1;source_id=Cabbage_GLEAN_10048254;identical_support_id=CUFF1.1625.2;part_support_id=CUFF1.1625.1;
Scaffold000001	GLEAN	UTR_5	2201914	2202021	.	-	.	Parent=Cab000259.1;support_id=CUFF1.1625.2;
Scaffold000001	GLEAN	CDS	2201727	2201913	.	-	0	Parent=Cab000259.1;
Scaffold000001	GLEAN	CDS	2201368	2201633	.	-	2	Parent=Cab000259.1;
Scaffold000001	GLEAN	CDS	2200132	2200773	.	-	0	Parent=Cab000259.1;
Scaffold000001	GLEAN	UTR_3	2199859	2200131	.	-	.	Parent=Cab000259.1;support_id=CUFF1.1625.2;
Scaffold000001	GLEAN	mRNA	2215718	2218513	0.475985	+	.	ID=Cab000260.1;source_id=Cabbage_GLEAN_10048255;
Scaffold000001	GLEAN	CDS	2215718	2215834	.	+	0	Parent=Cab000260.1;
Scaffold000001	GLEAN	CDS	2216610	2216919	.	+	0	Parent=Cab000260.1;
Scaffold000001	GLEAN	CDS	2217529	2217999	.	+	2	Parent=Cab000260.1;
Scaffold000001	GLEAN	CDS	2218170	2218513	.	+	2	Parent=Cab000260.1;
Scaffold000001	GLEAN	mRNA	2223455	2226157	1	-	.	ID=Cab000261.1;source_id=Cabbage_GLEAN_10048256;
Scaffold000001	GLEAN	CDS	2226121	2226157	.	-	0	Parent=Cab000261.1;
Scaffold000001	GLEAN	CDS	2225908	2226044	.	-	2	Parent=Cab000261.1;
Scaffold000001	GLEAN	CDS	2225766	2225815	.	-	0	Parent=Cab000261.1;
Scaffold000001	GLEAN	CDS	2225320	2225672	.	-	1	Parent=Cab000261.1;
Scaffold000001	GLEAN	CDS	2224827	2224909	.	-	2	Parent=Cab000261.1;
Scaffold000001	GLEAN	CDS	2224353	2224428	.	-	0	Parent=Cab000261.1;
Scaffold000001	GLEAN	CDS	2224145	2224206	.	-	2	Parent=Cab000261.1;
Scaffold000001	GLEAN	CDS	2223948	2224043	.	-	0	Parent=Cab000261.1;
Scaffold000001	GLEAN	CDS	2223681	2223842	.	-	0	Parent=Cab000261.1;
Scaffold000001	GLEAN	CDS	2223455	2223583	.	-	0	Parent=Cab000261.1;
Scaffold000001	GLEAN	mRNA	2228520	2230680	1	-	.	ID=Cab000262.1;source_id=Cabbage_GLEAN_10048257;identical_support_id=CUFF1.1641.1;
Scaffold000001	GLEAN	UTR_5	2230557	2230680	.	-	.	Parent=Cab000262.1;support_id=CUFF1.1641.1;
Scaffold000001	GLEAN	CDS	2230188	2230556	.	-	0	Parent=Cab000262.1;
Scaffold000001	GLEAN	CDS	2229970	2230077	.	-	0	Parent=Cab000262.1;
Scaffold000001	GLEAN	CDS	2229835	2229879	.	-	0	Parent=Cab000262.1;
Scaffold000001	GLEAN	CDS	2229686	2229758	.	-	0	Parent=Cab000262.1;
Scaffold000001	GLEAN	CDS	2229486	2229598	.	-	2	Parent=Cab000262.1;
Scaffold000001	GLEAN	CDS	2229345	2229404	.	-	0	Parent=Cab000262.1;
Scaffold000001	GLEAN	CDS	2229206	2229253	.	-	0	Parent=Cab000262.1;
Scaffold000001	GLEAN	CDS	2229050	2229118	.	-	0	Parent=Cab000262.1;
Scaffold000001	GLEAN	CDS	2228895	2228956	.	-	0	Parent=Cab000262.1;
Scaffold000001	GLEAN	CDS	2228752	2228809	.	-	1	Parent=Cab000262.1;
Scaffold000001	GLEAN	UTR_3	2228520	2228751	.	-	.	Parent=Cab000262.1;support_id=CUFF1.1641.1;
Scaffold000001	GLEAN	mRNA	2242750	2243997	0.499999	+	.	ID=Cab000263.1;source_id=Cabbage_GLEAN_10048258;
Scaffold000001	GLEAN	CDS	2242750	2243027	.	+	0	Parent=Cab000263.1;
Scaffold000001	GLEAN	CDS	2243115	2243997	.	+	1	Parent=Cab000263.1;
Scaffold000001	GLEAN	mRNA	2244721	2248826	0.998847	+	.	ID=Cab000264.1;source_id=Cabbage_GLEAN_10048259;
Scaffold000001	GLEAN	CDS	2244721	2244834	.	+	0	Parent=Cab000264.1;
Scaffold000001	GLEAN	CDS	2245086	2245240	.	+	0	Parent=Cab000264.1;
Scaffold000001	GLEAN	CDS	2245378	2245581	.	+	1	Parent=Cab000264.1;
Scaffold000001	GLEAN	CDS	2245655	2245799	.	+	1	Parent=Cab000264.1;
Scaffold000001	GLEAN	CDS	2245874	2245933	.	+	0	Parent=Cab000264.1;
Scaffold000001	GLEAN	CDS	2246019	2246117	.	+	0	Parent=Cab000264.1;
Scaffold000001	GLEAN	CDS	2246197	2246559	.	+	0	Parent=Cab000264.1;
Scaffold000001	GLEAN	CDS	2246646	2246786	.	+	0	Parent=Cab000264.1;
Scaffold000001	GLEAN	CDS	2246850	2247020	.	+	0	Parent=Cab000264.1;
Scaffold000001	GLEAN	CDS	2247131	2247388	.	+	0	Parent=Cab000264.1;
Scaffold000001	GLEAN	CDS	2247478	2247632	.	+	0	Parent=Cab000264.1;
Scaffold000001	GLEAN	CDS	2247785	2248586	.	+	1	Parent=Cab000264.1;
Scaffold000001	GLEAN	CDS	2248680	2248826	.	+	0	Parent=Cab000264.1;
Scaffold000001	GLEAN	mRNA	2249282	2251417	1	-	.	ID=Cab000265.1;source_id=Cabbage_GLEAN_10048260;identical_support_id=CUFF1.1657.1;part_support_id=CUFF1.1657.2;
Scaffold000001	GLEAN	UTR_5	2251225	2251417	.	-	.	Parent=Cab000265.1;support_id=CUFF1.1657.1;
Scaffold000001	GLEAN	CDS	2251173	2251224	.	-	0	Parent=Cab000265.1;
Scaffold000001	GLEAN	CDS	2249960	2251080	.	-	2	Parent=Cab000265.1;
Scaffold000001	GLEAN	CDS	2249383	2249454	.	-	0	Parent=Cab000265.1;
Scaffold000001	GLEAN	UTR_3	2249282	2249382	.	-	.	Parent=Cab000265.1;support_id=CUFF1.1657.1;
Scaffold000001	GLEAN	mRNA	2261259	2261492	1	+	.	ID=Cab000266.1;source_id=Cabbage_GLEAN_10048261;part_support_id=CUFF1.1631.1;
Scaffold000001	GLEAN	CDS	2261259	2261492	.	+	0	Parent=Cab000266.1;
Scaffold000001	GLEAN	mRNA	2264085	2264703	1	+	.	ID=Cab000267.1;source_id=Cabbage_GLEAN_10048262;identical_support_id=CUFF1.1631.2;
Scaffold000001	GLEAN	UTR_5	2264085	2264286	.	+	.	Parent=Cab000267.1;support_id=CUFF1.1631.2;
Scaffold000001	GLEAN	CDS	2264287	2264532	.	+	0	Parent=Cab000267.1;
Scaffold000001	GLEAN	UTR_3	2264533	2264703	.	+	.	Parent=Cab000267.1;support_id=CUFF1.1631.2;
Scaffold000001	GLEAN	mRNA	2264919	2266929	0.999721	-	.	ID=Cab000268.1;source_id=Cabbage_GLEAN_10048263;
Scaffold000001	GLEAN	CDS	2266832	2266929	.	-	0	Parent=Cab000268.1;
Scaffold000001	GLEAN	CDS	2266584	2266730	.	-	1	Parent=Cab000268.1;
Scaffold000001	GLEAN	CDS	2266221	2266426	.	-	1	Parent=Cab000268.1;
Scaffold000001	GLEAN	CDS	2266060	2266123	.	-	2	Parent=Cab000268.1;
Scaffold000001	GLEAN	CDS	2265907	2265979	.	-	1	Parent=Cab000268.1;
Scaffold000001	GLEAN	CDS	2265707	2265827	.	-	0	Parent=Cab000268.1;
Scaffold000001	GLEAN	CDS	2265556	2265643	.	-	2	Parent=Cab000268.1;
Scaffold000001	GLEAN	CDS	2265351	2265476	.	-	1	Parent=Cab000268.1;
Scaffold000001	GLEAN	CDS	2265159	2265268	.	-	1	Parent=Cab000268.1;
Scaffold000001	GLEAN	CDS	2264919	2265067	.	-	2	Parent=Cab000268.1;
Scaffold000001	GLEAN	mRNA	2269412	2271942	0.999994	-	.	ID=Cab000269.1;source_id=Cabbage_GLEAN_10048264;
Scaffold000001	GLEAN	CDS	2271651	2271942	.	-	0	Parent=Cab000269.1;
Scaffold000001	GLEAN	CDS	2270401	2270455	.	-	2	Parent=Cab000269.1;
Scaffold000001	GLEAN	CDS	2269950	2270033	.	-	1	Parent=Cab000269.1;
Scaffold000001	GLEAN	CDS	2269643	2269794	.	-	1	Parent=Cab000269.1;
Scaffold000001	GLEAN	CDS	2269412	2269566	.	-	2	Parent=Cab000269.1;
Scaffold000001	GLEAN	mRNA	2279437	2281656	0.978569	-	.	ID=Cab000270.1;source_id=Cabbage_GLEAN_10048265;
Scaffold000001	GLEAN	CDS	2281654	2281656	.	-	0	Parent=Cab000270.1;
Scaffold000001	GLEAN	CDS	2281302	2281484	.	-	0	Parent=Cab000270.1;
Scaffold000001	GLEAN	CDS	2280187	2280285	.	-	0	Parent=Cab000270.1;
Scaffold000001	GLEAN	CDS	2279437	2279703	.	-	0	Parent=Cab000270.1;
Scaffold000001	GLEAN	mRNA	2293881	2300790	0.999877	+	.	ID=Cab000271.1;source_id=Cabbage_GLEAN_10048266;part_support_id=CUFF1.1683.1;
Scaffold000001	GLEAN	CDS	2293881	2293964	.	+	0	Parent=Cab000271.1;
Scaffold000001	GLEAN	CDS	2294050	2294141	.	+	0	Parent=Cab000271.1;
Scaffold000001	GLEAN	CDS	2294234	2294331	.	+	1	Parent=Cab000271.1;
Scaffold000001	GLEAN	CDS	2294420	2294575	.	+	2	Parent=Cab000271.1;
Scaffold000001	GLEAN	CDS	2294650	2295326	.	+	2	Parent=Cab000271.1;
Scaffold000001	GLEAN	CDS	2295535	2295623	.	+	0	Parent=Cab000271.1;
Scaffold000001	GLEAN	CDS	2295730	2295978	.	+	1	Parent=Cab000271.1;
Scaffold000001	GLEAN	CDS	2296044	2296158	.	+	1	Parent=Cab000271.1;
Scaffold000001	GLEAN	CDS	2296228	2296420	.	+	0	Parent=Cab000271.1;
Scaffold000001	GLEAN	CDS	2296508	2296941	.	+	2	Parent=Cab000271.1;
Scaffold000001	GLEAN	CDS	2297778	2297869	.	+	0	Parent=Cab000271.1;
Scaffold000001	GLEAN	CDS	2297950	2298047	.	+	1	Parent=Cab000271.1;
Scaffold000001	GLEAN	CDS	2298144	2298299	.	+	2	Parent=Cab000271.1;
Scaffold000001	GLEAN	CDS	2298396	2299072	.	+	2	Parent=Cab000271.1;
Scaffold000001	GLEAN	CDS	2299189	2299277	.	+	0	Parent=Cab000271.1;
Scaffold000001	GLEAN	CDS	2299345	2299593	.	+	1	Parent=Cab000271.1;
Scaffold000001	GLEAN	CDS	2299731	2299845	.	+	1	Parent=Cab000271.1;
Scaffold000001	GLEAN	CDS	2299938	2300130	.	+	0	Parent=Cab000271.1;
Scaffold000001	GLEAN	CDS	2300219	2300790	.	+	2	Parent=Cab000271.1;
Scaffold000001	GLEAN	mRNA	2306329	2307279	0.711786	-	.	ID=Cab000272.1;source_id=Cabbage_GLEAN_10048267;
Scaffold000001	GLEAN	CDS	2307195	2307279	.	-	0	Parent=Cab000272.1;
Scaffold000001	GLEAN	CDS	2306435	2306540	.	-	2	Parent=Cab000272.1;
Scaffold000001	GLEAN	CDS	2306329	2306356	.	-	1	Parent=Cab000272.1;
Scaffold000001	GLEAN	mRNA	2327808	2329075	0.557855	-	.	ID=Cab000273.1;source_id=Cabbage_GLEAN_10048268;
Scaffold000001	GLEAN	CDS	2328828	2329075	.	-	0	Parent=Cab000273.1;
Scaffold000001	GLEAN	CDS	2327808	2328057	.	-	1	Parent=Cab000273.1;
Scaffold000001	GLEAN	mRNA	2333548	2340223	0.999909	+	.	ID=Cab000274.1;source_id=Cabbage_GLEAN_10048269;
Scaffold000001	GLEAN	CDS	2333548	2333631	.	+	0	Parent=Cab000274.1;
Scaffold000001	GLEAN	CDS	2333719	2333810	.	+	0	Parent=Cab000274.1;
Scaffold000001	GLEAN	CDS	2333898	2333995	.	+	1	Parent=Cab000274.1;
Scaffold000001	GLEAN	CDS	2334098	2334253	.	+	2	Parent=Cab000274.1;
Scaffold000001	GLEAN	CDS	2334356	2335032	.	+	2	Parent=Cab000274.1;
Scaffold000001	GLEAN	CDS	2335139	2335227	.	+	0	Parent=Cab000274.1;
Scaffold000001	GLEAN	CDS	2338789	2339037	.	+	1	Parent=Cab000274.1;
Scaffold000001	GLEAN	CDS	2339154	2339268	.	+	1	Parent=Cab000274.1;
Scaffold000001	GLEAN	CDS	2339354	2339546	.	+	0	Parent=Cab000274.1;
Scaffold000001	GLEAN	CDS	2339652	2340223	.	+	2	Parent=Cab000274.1;
Scaffold000001	GLEAN	mRNA	2342650	2344644	0.479341	+	.	ID=Cab000275.1;source_id=Cabbage_GLEAN_10048270;
Scaffold000001	GLEAN	CDS	2342650	2342792	.	+	0	Parent=Cab000275.1;
Scaffold000001	GLEAN	CDS	2344182	2344644	.	+	1	Parent=Cab000275.1;
Scaffold000001	GLEAN	mRNA	2348715	2349218	0.717107	-	.	ID=Cab000276.1;source_id=Cabbage_GLEAN_10048271;
Scaffold000001	GLEAN	CDS	2348715	2349218	.	-	0	Parent=Cab000276.1;
Scaffold000001	GLEAN	mRNA	2360339	2361796	1	-	.	ID=Cab000277.1;source_id=Cabbage_GLEAN_10048272;identical_support_id=CUFF1.1711.1;
Scaffold000001	GLEAN	UTR_5	2361691	2361796	.	-	.	Parent=Cab000277.1;support_id=CUFF1.1711.1;
Scaffold000001	GLEAN	CDS	2361480	2361690	.	-	0	Parent=Cab000277.1;
Scaffold000001	GLEAN	CDS	2361237	2361409	.	-	2	Parent=Cab000277.1;
Scaffold000001	GLEAN	CDS	2361095	2361158	.	-	0	Parent=Cab000277.1;
Scaffold000001	GLEAN	CDS	2360558	2360769	.	-	2	Parent=Cab000277.1;
Scaffold000001	GLEAN	UTR_3	2360339	2360557	.	-	.	Parent=Cab000277.1;support_id=CUFF1.1711.1;
Scaffold000001	GLEAN	mRNA	2366731	2367323	0.997618	+	.	ID=Cab000278.1;source_id=Cabbage_GLEAN_10048273;
Scaffold000001	GLEAN	CDS	2366731	2366784	.	+	0	Parent=Cab000278.1;
Scaffold000001	GLEAN	CDS	2366873	2367053	.	+	0	Parent=Cab000278.1;
Scaffold000001	GLEAN	CDS	2367139	2367323	.	+	2	Parent=Cab000278.1;
Scaffold000001	GLEAN	mRNA	2370703	2370903	0.999557	-	.	ID=Cab000279.1;source_id=Cabbage_GLEAN_10048274;
Scaffold000001	GLEAN	CDS	2370703	2370903	.	-	0	Parent=Cab000279.1;
Scaffold000001	GLEAN	mRNA	2375615	2375815	0.999999	-	.	ID=Cab000280.1;source_id=Cabbage_GLEAN_10048275;
Scaffold000001	GLEAN	CDS	2375615	2375815	.	-	0	Parent=Cab000280.1;
Scaffold000001	GLEAN	mRNA	2388931	2389200	0.679921	-	.	ID=Cab000281.1;source_id=Cabbage_GLEAN_10048276;
Scaffold000001	GLEAN	CDS	2388931	2389200	.	-	0	Parent=Cab000281.1;
Scaffold000001	GLEAN	mRNA	2405557	2409322	1	-	.	ID=Cab000282.1;source_id=Cabbage_GLEAN_10048277;identical_support_id=CUFF1.1735.1;
Scaffold000001	GLEAN	UTR_5	2408959	2409322	.	-	.	Parent=Cab000282.1;support_id=CUFF1.1735.1;
Scaffold000001	GLEAN	CDS	2408862	2408958	.	-	0	Parent=Cab000282.1;
Scaffold000001	GLEAN	CDS	2408468	2408659	.	-	2	Parent=Cab000282.1;
Scaffold000001	GLEAN	CDS	2405765	2406069	.	-	2	Parent=Cab000282.1;
Scaffold000001	GLEAN	UTR_3	2405557	2405764	.	-	.	Parent=Cab000282.1;support_id=CUFF1.1735.1;
Scaffold000001	GLEAN	mRNA	2421880	2424648	0.999975	-	.	ID=Cab000283.1;source_id=Cabbage_GLEAN_10048278;identical_support_id=CUFF1.1741.2;
Scaffold000001	GLEAN	UTR_5	2424447	2424648	.	-	.	Parent=Cab000283.1;support_id=CUFF1.1741.2;
Scaffold000001	GLEAN	CDS	2423727	2424446	.	-	0	Parent=Cab000283.1;
Scaffold000001	GLEAN	CDS	2423369	2423579	.	-	0	Parent=Cab000283.1;
Scaffold000001	GLEAN	CDS	2422978	2423278	.	-	2	Parent=Cab000283.1;
Scaffold000001	GLEAN	CDS	2422351	2422818	.	-	1	Parent=Cab000283.1;
Scaffold000001	GLEAN	CDS	2422016	2422232	.	-	1	Parent=Cab000283.1;
Scaffold000001	GLEAN	UTR_3	2421880	2422015	.	-	.	Parent=Cab000283.1;support_id=CUFF1.1741.2;
Scaffold000001	GLEAN	mRNA	2433541	2440222	0.484588	+	.	ID=Cab000284.1;source_id=Cabbage_GLEAN_10048279;
Scaffold000001	GLEAN	CDS	2433541	2433563	.	+	0	Parent=Cab000284.1;
Scaffold000001	GLEAN	CDS	2434257	2434556	.	+	1	Parent=Cab000284.1;
Scaffold000001	GLEAN	CDS	2434679	2434808	.	+	1	Parent=Cab000284.1;
Scaffold000001	GLEAN	CDS	2434882	2435001	.	+	0	Parent=Cab000284.1;
Scaffold000001	GLEAN	CDS	2435068	2435244	.	+	0	Parent=Cab000284.1;
Scaffold000001	GLEAN	CDS	2435348	2435569	.	+	0	Parent=Cab000284.1;
Scaffold000001	GLEAN	CDS	2439699	2439856	.	+	0	Parent=Cab000284.1;
Scaffold000001	GLEAN	CDS	2439982	2440222	.	+	1	Parent=Cab000284.1;
Scaffold000001	GLEAN	mRNA	2444776	2450688	0.900587	+	.	ID=Cab000285.1;source_id=Cabbage_GLEAN_10048280;
Scaffold000001	GLEAN	CDS	2444776	2445239	.	+	0	Parent=Cab000285.1;
Scaffold000001	GLEAN	CDS	2445533	2445758	.	+	1	Parent=Cab000285.1;
Scaffold000001	GLEAN	CDS	2449666	2449786	.	+	0	Parent=Cab000285.1;
Scaffold000001	GLEAN	CDS	2450051	2450688	.	+	2	Parent=Cab000285.1;
Scaffold000001	GLEAN	mRNA	2456837	2458131	0.996255	-	.	ID=Cab000286.1;source_id=Cabbage_GLEAN_10048281;
Scaffold000001	GLEAN	CDS	2457800	2458131	.	-	0	Parent=Cab000286.1;
Scaffold000001	GLEAN	CDS	2457633	2457732	.	-	1	Parent=Cab000286.1;
Scaffold000001	GLEAN	CDS	2457439	2457561	.	-	0	Parent=Cab000286.1;
Scaffold000001	GLEAN	CDS	2456837	2456923	.	-	0	Parent=Cab000286.1;
Scaffold000001	Cuff	mRNA	2464828	2465353	1000	-	.	ID=Cab000287.1;source_id=CUFF1.1797.1;
Scaffold000001	Cuff	UTR_5	2465212	2465353	1000	-	.	Parent=Cab000287.1;support_id=CUFF1.1797.1;
Scaffold000001	Cuff	CDS	2465020	2465211	1000	-	0	Parent=Cab000287.1;
Scaffold000001	Cuff	UTR_3	2464828	2465019	1000	-	.	Parent=Cab000287.1;support_id=CUFF1.1797.1;
Scaffold000001	Cuff	mRNA	2475960	2477326	1000	-	.	ID=Cab000288.1;source_id=CUFF1.1811.1;
Scaffold000001	Cuff	UTR_5	2477285	2477326	1000	-	.	Parent=Cab000288.1;support_id=CUFF1.1811.1;
Scaffold000001	Cuff	CDS	2476220	2477284	1000	-	0	Parent=Cab000288.1;
Scaffold000001	Cuff	UTR_3	2475960	2476219	1000	-	.	Parent=Cab000288.1;support_id=CUFF1.1811.1;
Scaffold000001	GLEAN	mRNA	2477835	2485132	0.723153	-	.	ID=Cab000289.2;source_id=Cabbage_GLEAN_10048282;part_support_id=CUFF1.1801.1;
Scaffold000001	GLEAN	CDS	2485034	2485132	.	-	0	Parent=Cab000289.2;
Scaffold000001	GLEAN	CDS	2482109	2482650	.	-	0	Parent=Cab000289.2;
Scaffold000001	GLEAN	CDS	2481367	2481453	.	-	1	Parent=Cab000289.2;
Scaffold000001	GLEAN	CDS	2481142	2481198	.	-	1	Parent=Cab000289.2;
Scaffold000001	GLEAN	CDS	2480809	2481047	.	-	1	Parent=Cab000289.2;
Scaffold000001	GLEAN	CDS	2480597	2480715	.	-	2	Parent=Cab000289.2;
Scaffold000001	GLEAN	CDS	2480430	2480516	.	-	0	Parent=Cab000289.2;
Scaffold000001	GLEAN	CDS	2480253	2480306	.	-	0	Parent=Cab000289.2;
Scaffold000001	GLEAN	CDS	2477835	2477897	.	-	0	Parent=Cab000289.2;
Scaffold000001	GLEAN	mRNA	2486198	2489069	0.541861	+	.	ID=Cab000290.1;source_id=Cabbage_GLEAN_10048283;
Scaffold000001	GLEAN	CDS	2486198	2486489	.	+	0	Parent=Cab000290.1;
Scaffold000001	GLEAN	CDS	2488138	2488171	.	+	2	Parent=Cab000290.1;
Scaffold000001	GLEAN	CDS	2488444	2488527	.	+	1	Parent=Cab000290.1;
Scaffold000001	GLEAN	CDS	2488687	2488838	.	+	1	Parent=Cab000290.1;
Scaffold000001	GLEAN	CDS	2488915	2489069	.	+	2	Parent=Cab000290.1;
Scaffold000001	GLEAN	mRNA	2501595	2502524	0.648703	-	.	ID=Cab000291.1;source_id=Cabbage_GLEAN_10048284;
Scaffold000001	GLEAN	CDS	2502191	2502524	.	-	0	Parent=Cab000291.1;
Scaffold000001	GLEAN	CDS	2501984	2502130	.	-	2	Parent=Cab000291.1;
Scaffold000001	GLEAN	CDS	2501595	2501902	.	-	2	Parent=Cab000291.1;
Scaffold000001	GLEAN	mRNA	2504899	2505213	0.47386	-	.	ID=Cab000292.1;source_id=Cabbage_GLEAN_10048285;
Scaffold000001	GLEAN	CDS	2504899	2505213	.	-	0	Parent=Cab000292.1;
Scaffold000001	GLEAN	mRNA	2507765	2519566	0.572509	-	.	ID=Cab000293.1;source_id=Cabbage_GLEAN_10048286;
Scaffold000001	GLEAN	CDS	2519019	2519566	.	-	0	Parent=Cab000293.1;
Scaffold000001	GLEAN	CDS	2510018	2510256	.	-	1	Parent=Cab000293.1;
Scaffold000001	GLEAN	CDS	2508002	2508120	.	-	2	Parent=Cab000293.1;
Scaffold000001	GLEAN	CDS	2507765	2507860	.	-	0	Parent=Cab000293.1;
Scaffold000001	GLEAN	mRNA	2527097	2527390	0.99948	-	.	ID=Cab000294.1;source_id=Cabbage_GLEAN_10048287;
Scaffold000001	GLEAN	CDS	2527097	2527390	.	-	0	Parent=Cab000294.1;
Scaffold000001	GLEAN	mRNA	2536121	2536665	0.858035	+	.	ID=Cab000295.1;source_id=Cabbage_GLEAN_10048288;part_support_id=CUFF1.1895.1;
Scaffold000001	GLEAN	CDS	2536121	2536186	.	+	0	Parent=Cab000295.1;
Scaffold000001	GLEAN	CDS	2536332	2536372	.	+	0	Parent=Cab000295.1;
Scaffold000001	GLEAN	CDS	2536548	2536665	.	+	1	Parent=Cab000295.1;
Scaffold000001	GLEAN	mRNA	2540902	2541492	0.848792	-	.	ID=Cab000296.1;source_id=Cabbage_GLEAN_10048289;
Scaffold000001	GLEAN	CDS	2540902	2541492	.	-	0	Parent=Cab000296.1;
Scaffold000001	GLEAN	mRNA	2541567	2544631	0.662647	-	.	ID=Cab000297.1;source_id=Cabbage_GLEAN_10048290;
Scaffold000001	GLEAN	CDS	2543965	2544631	.	-	0	Parent=Cab000297.1;
Scaffold000001	GLEAN	CDS	2543218	2543815	.	-	2	Parent=Cab000297.1;
Scaffold000001	GLEAN	CDS	2541567	2542524	.	-	1	Parent=Cab000297.1;
Scaffold000001	GLEAN	mRNA	2560451	2561828	0.998751	+	.	ID=Cab000298.1;source_id=Cabbage_GLEAN_10048291;
Scaffold000001	GLEAN	CDS	2560451	2560591	.	+	0	Parent=Cab000298.1;
Scaffold000001	GLEAN	CDS	2561360	2561575	.	+	0	Parent=Cab000298.1;
Scaffold000001	GLEAN	CDS	2561679	2561828	.	+	0	Parent=Cab000298.1;
Scaffold000001	GLEAN	mRNA	2562671	2563661	0.995746	+	.	ID=Cab000299.1;source_id=Cabbage_GLEAN_10048292;
Scaffold000001	GLEAN	CDS	2562671	2562863	.	+	0	Parent=Cab000299.1;
Scaffold000001	GLEAN	CDS	2562955	2563023	.	+	2	Parent=Cab000299.1;
Scaffold000001	GLEAN	CDS	2563112	2563312	.	+	2	Parent=Cab000299.1;
Scaffold000001	GLEAN	CDS	2563390	2563661	.	+	2	Parent=Cab000299.1;
Scaffold000001	GLEAN	mRNA	2569011	2570541	0.65362	-	.	ID=Cab000300.1;source_id=Cabbage_GLEAN_10048293;
Scaffold000001	GLEAN	CDS	2570448	2570541	.	-	0	Parent=Cab000300.1;
Scaffold000001	GLEAN	CDS	2570149	2570273	.	-	2	Parent=Cab000300.1;
Scaffold000001	GLEAN	CDS	2569935	2570045	.	-	0	Parent=Cab000300.1;
Scaffold000001	GLEAN	CDS	2569616	2569687	.	-	0	Parent=Cab000300.1;
Scaffold000001	GLEAN	CDS	2569411	2569484	.	-	0	Parent=Cab000300.1;
Scaffold000001	GLEAN	CDS	2569137	2569270	.	-	1	Parent=Cab000300.1;
Scaffold000001	GLEAN	CDS	2569011	2569051	.	-	2	Parent=Cab000300.1;
Scaffold000001	GLEAN	mRNA	2576944	2579623	0.999999	+	.	ID=Cab000301.2;source_id=Cabbage_GLEAN_10048294;part_support_id=CUFF1.1901.2;
Scaffold000001	GLEAN	CDS	2576944	2577141	.	+	0	Parent=Cab000301.2;
Scaffold000001	GLEAN	CDS	2577212	2577290	.	+	0	Parent=Cab000301.2;
Scaffold000001	GLEAN	CDS	2577385	2577479	.	+	2	Parent=Cab000301.2;
Scaffold000001	GLEAN	CDS	2577563	2577667	.	+	0	Parent=Cab000301.2;
Scaffold000001	GLEAN	CDS	2577735	2577814	.	+	0	Parent=Cab000301.2;
Scaffold000001	GLEAN	CDS	2578412	2578502	.	+	1	Parent=Cab000301.2;
Scaffold000001	GLEAN	CDS	2578587	2578694	.	+	0	Parent=Cab000301.2;
Scaffold000001	GLEAN	CDS	2578777	2578863	.	+	0	Parent=Cab000301.2;
Scaffold000001	GLEAN	CDS	2579184	2579252	.	+	0	Parent=Cab000301.2;
Scaffold000001	GLEAN	CDS	2579492	2579623	.	+	0	Parent=Cab000301.2;
Scaffold000001	GLEAN	mRNA	2584148	2587614	0.999943	-	.	ID=Cab000302.1;source_id=Cabbage_GLEAN_10048295;identical_support_id=CUFF1.1907.1;part_support_id=CUFF1.1907.3;
Scaffold000001	GLEAN	UTR_5	2587365	2587614	.	-	.	Parent=Cab000302.1;support_id=CUFF1.1907.1;
Scaffold000001	GLEAN	CDS	2587102	2587364	.	-	0	Parent=Cab000302.1;
Scaffold000001	GLEAN	CDS	2585404	2586754	.	-	1	Parent=Cab000302.1;
Scaffold000001	GLEAN	CDS	2585066	2585320	.	-	0	Parent=Cab000302.1;
Scaffold000001	GLEAN	UTR_3	2584148	2585065	.	-	.	Parent=Cab000302.1;support_id=CUFF1.1907.1;
Scaffold000001	GLEAN	mRNA	2588954	2590462	0.995533	-	.	ID=Cab000303.1;source_id=Cabbage_GLEAN_10048296;
Scaffold000001	GLEAN	CDS	2590278	2590462	.	-	0	Parent=Cab000303.1;
Scaffold000001	GLEAN	CDS	2590062	2590188	.	-	1	Parent=Cab000303.1;
Scaffold000001	GLEAN	CDS	2588954	2589208	.	-	0	Parent=Cab000303.1;
Scaffold000001	GLEAN	mRNA	2601333	2604782	1	-	.	ID=Cab000304.1;source_id=Cabbage_GLEAN_10048297;identical_support_id=CUFF1.1915.1;
Scaffold000001	GLEAN	UTR_5	2604439	2604782	.	-	.	Parent=Cab000304.1;support_id=CUFF1.1915.1;
Scaffold000001	GLEAN	CDS	2603485	2604438	.	-	0	Parent=Cab000304.1;
Scaffold000001	GLEAN	CDS	2602857	2603408	.	-	0	Parent=Cab000304.1;
Scaffold000001	GLEAN	CDS	2602651	2602761	.	-	0	Parent=Cab000304.1;
Scaffold000001	GLEAN	UTR_3	2601333	2602650	.	-	.	Parent=Cab000304.1;support_id=CUFF1.1915.1;
Scaffold000001	GLEAN	mRNA	2614930	2615445	0.949341	+	.	ID=Cab000305.1;source_id=Cabbage_GLEAN_10048298;
Scaffold000001	GLEAN	CDS	2614930	2614983	.	+	0	Parent=Cab000305.1;
Scaffold000001	GLEAN	CDS	2615120	2615177	.	+	0	Parent=Cab000305.1;
Scaffold000001	GLEAN	CDS	2615276	2615445	.	+	2	Parent=Cab000305.1;
Scaffold000001	GLEAN	mRNA	2621729	2622497	0.897841	-	.	ID=Cab000306.1;source_id=Cabbage_GLEAN_10048299;
Scaffold000001	GLEAN	CDS	2622421	2622497	.	-	0	Parent=Cab000306.1;
Scaffold000001	GLEAN	CDS	2621729	2622323	.	-	1	Parent=Cab000306.1;
Scaffold000001	GLEAN	mRNA	2628322	2628904	0.458932	+	.	ID=Cab000307.1;source_id=Cabbage_GLEAN_10048300;
Scaffold000001	GLEAN	CDS	2628322	2628364	.	+	0	Parent=Cab000307.1;
Scaffold000001	GLEAN	CDS	2628459	2628529	.	+	2	Parent=Cab000307.1;
Scaffold000001	GLEAN	CDS	2628650	2628741	.	+	0	Parent=Cab000307.1;
Scaffold000001	GLEAN	CDS	2628838	2628904	.	+	1	Parent=Cab000307.1;
Scaffold000001	GLEAN	mRNA	2638292	2639874	0.649232	+	.	ID=Cab000308.1;source_id=Cabbage_GLEAN_10048301;identical_support_id=CUFF1.1945.1;
Scaffold000001	GLEAN	UTR_5	2638292	2638489	.	+	.	Parent=Cab000308.1;support_id=CUFF1.1945.1;
Scaffold000001	GLEAN	CDS	2638490	2638996	.	+	0	Parent=Cab000308.1;
Scaffold000001	GLEAN	CDS	2639372	2639734	.	+	0	Parent=Cab000308.1;
Scaffold000001	GLEAN	UTR_3	2639735	2639874	.	+	.	Parent=Cab000308.1;support_id=CUFF1.1945.1;
Scaffold000001	GLEAN	mRNA	2640868	2642674	1	+	.	ID=Cab000309.1;source_id=Cabbage_GLEAN_10048302;identical_support_id=CUFF1.1947.1;
Scaffold000001	GLEAN	UTR_5	2640868	2641230	.	+	.	Parent=Cab000309.1;support_id=CUFF1.1947.1;
Scaffold000001	GLEAN	CDS	2641231	2642058	.	+	0	Parent=Cab000309.1;
Scaffold000001	GLEAN	UTR_3	2642059	2642674	.	+	.	Parent=Cab000309.1;support_id=CUFF1.1947.1;
Scaffold000001	GLEAN	mRNA	2643712	2644944	1	+	.	ID=Cab000310.1;source_id=Cabbage_GLEAN_10048303;identical_support_id=CUFF1.1951.2;part_support_id=CUFF1.1951.3;
Scaffold000001	GLEAN	UTR_5	2643712	2644166	.	+	.	Parent=Cab000310.1;support_id=CUFF1.1951.2;
Scaffold000001	GLEAN	CDS	2644167	2644826	.	+	0	Parent=Cab000310.1;
Scaffold000001	GLEAN	UTR_3	2644827	2644944	.	+	.	Parent=Cab000310.1;support_id=CUFF1.1951.2;
Scaffold000001	GLEAN	mRNA	2646247	2646907	0.998874	+	.	ID=Cab000311.1;source_id=Cabbage_GLEAN_10048304;identical_support_id=CUFF1.1955.1;
Scaffold000001	GLEAN	UTR_5	2646247	2646343	.	+	.	Parent=Cab000311.1;support_id=CUFF1.1955.1;
Scaffold000001	GLEAN	CDS	2646344	2646685	.	+	0	Parent=Cab000311.1;
Scaffold000001	GLEAN	UTR_3	2646686	2646907	.	+	.	Parent=Cab000311.1;support_id=CUFF1.1955.1;
Scaffold000001	GLEAN	mRNA	2648304	2652753	0.903288	+	.	ID=Cab000312.1;source_id=Cabbage_GLEAN_10048305;identical_support_id=CUFF1.1961.1;
Scaffold000001	GLEAN	UTR_5	2648304	2649335	.	+	.	Parent=Cab000312.1;support_id=CUFF1.1961.1;
Scaffold000001	GLEAN	CDS	2649336	2649876	.	+	0	Parent=Cab000312.1;
Scaffold000001	GLEAN	CDS	2649988	2650410	.	+	2	Parent=Cab000312.1;
Scaffold000001	GLEAN	CDS	2650492	2650652	.	+	2	Parent=Cab000312.1;
Scaffold000001	GLEAN	UTR_3	2650653	2652753	.	+	.	Parent=Cab000312.1;support_id=CUFF1.1961.1;
Scaffold000001	GLEAN	mRNA	2656466	2657676	0.999828	+	.	ID=Cab000313.1;source_id=Cabbage_GLEAN_10048307;identical_support_id=CUFF1.1967.1;
Scaffold000001	GLEAN	UTR_5	2656466	2656677	.	+	.	Parent=Cab000313.1;support_id=CUFF1.1967.1;
Scaffold000001	GLEAN	CDS	2656678	2657439	.	+	0	Parent=Cab000313.1;
Scaffold000001	GLEAN	UTR_3	2657440	2657676	.	+	.	Parent=Cab000313.1;support_id=CUFF1.1967.1;
Scaffold000001	GLEAN	mRNA	2662472	2663449	0.500603	-	.	ID=Cab000314.1;source_id=Cabbage_GLEAN_10048308;
Scaffold000001	GLEAN	CDS	2663162	2663449	.	-	0	Parent=Cab000314.1;
Scaffold000001	GLEAN	CDS	2662904	2663059	.	-	0	Parent=Cab000314.1;
Scaffold000001	GLEAN	CDS	2662748	2662823	.	-	0	Parent=Cab000314.1;
Scaffold000001	GLEAN	CDS	2662472	2662641	.	-	2	Parent=Cab000314.1;
Scaffold000001	GLEAN	mRNA	2663930	2664957	0.999987	+	.	ID=Cab000315.1;source_id=Cabbage_GLEAN_10048309;
Scaffold000001	GLEAN	CDS	2663930	2663943	.	+	0	Parent=Cab000315.1;
Scaffold000001	GLEAN	CDS	2664084	2664159	.	+	1	Parent=Cab000315.1;
Scaffold000001	GLEAN	CDS	2664235	2664957	.	+	0	Parent=Cab000315.1;
Scaffold000001	GLEAN	mRNA	2669080	2669622	0.999996	+	.	ID=Cab000316.1;source_id=Cabbage_GLEAN_10048310;
Scaffold000001	GLEAN	CDS	2669080	2669622	.	+	0	Parent=Cab000316.1;
Scaffold000001	GLEAN	mRNA	2678199	2680054	1	+	.	ID=Cab000317.1;source_id=Cabbage_GLEAN_10048311;identical_support_id=CUFF1.1983.1;
Scaffold000001	GLEAN	UTR_5	2678199	2678230	.	+	.	Parent=Cab000317.1;support_id=CUFF1.1983.1;
Scaffold000001	GLEAN	CDS	2678231	2679847	.	+	0	Parent=Cab000317.1;
Scaffold000001	GLEAN	UTR_3	2679848	2680054	.	+	.	Parent=Cab000317.1;support_id=CUFF1.1983.1;
Scaffold000001	GLEAN	mRNA	2684792	2690021	0.816044	+	.	ID=Cab000318.1;source_id=Cabbage_GLEAN_10048312;part_support_id=CUFF1.1987.1;
Scaffold000001	GLEAN	CDS	2684792	2685534	.	+	0	Parent=Cab000318.1;
Scaffold000001	GLEAN	CDS	2685657	2686164	.	+	1	Parent=Cab000318.1;
Scaffold000001	GLEAN	CDS	2686402	2686763	.	+	0	Parent=Cab000318.1;
Scaffold000001	GLEAN	CDS	2687225	2687292	.	+	1	Parent=Cab000318.1;
Scaffold000001	GLEAN	CDS	2687437	2690021	.	+	2	Parent=Cab000318.1;
Scaffold000001	GLEAN	mRNA	2692039	2693265	1	+	.	ID=Cab000319.1;source_id=Cabbage_GLEAN_10048314;identical_support_id=CUFF1.1991.1;
Scaffold000001	GLEAN	UTR_5	2692039	2692072	.	+	.	Parent=Cab000319.1;support_id=CUFF1.1991.1;
Scaffold000001	GLEAN	CDS	2692073	2692267	.	+	0	Parent=Cab000319.1;
Scaffold000001	GLEAN	CDS	2692875	2693084	.	+	0	Parent=Cab000319.1;
Scaffold000001	GLEAN	UTR_3	2693085	2693265	.	+	.	Parent=Cab000319.1;support_id=CUFF1.1991.1;
Scaffold000001	GLEAN	mRNA	2693857	2695792	0.999989	+	.	ID=Cab000320.1;source_id=Cabbage_GLEAN_10048315;
Scaffold000001	GLEAN	CDS	2693857	2694099	.	+	0	Parent=Cab000320.1;
Scaffold000001	GLEAN	CDS	2694179	2694370	.	+	0	Parent=Cab000320.1;
Scaffold000001	GLEAN	CDS	2694433	2694598	.	+	0	Parent=Cab000320.1;
Scaffold000001	GLEAN	CDS	2695056	2695190	.	+	2	Parent=Cab000320.1;
Scaffold000001	GLEAN	CDS	2695380	2695792	.	+	2	Parent=Cab000320.1;
Scaffold000001	GLEAN	mRNA	2696442	2698954	0.817305	-	.	ID=Cab000321.1;source_id=Cabbage_GLEAN_10048316;part_support_id=CUFF1.1995.1;
Scaffold000001	GLEAN	CDS	2698731	2698954	.	-	0	Parent=Cab000321.1;
Scaffold000001	GLEAN	CDS	2697482	2697533	.	-	1	Parent=Cab000321.1;
Scaffold000001	GLEAN	CDS	2697090	2697269	.	-	0	Parent=Cab000321.1;
Scaffold000001	GLEAN	CDS	2696771	2697012	.	-	0	Parent=Cab000321.1;
Scaffold000001	GLEAN	CDS	2696442	2696703	.	-	1	Parent=Cab000321.1;
Scaffold000001	GLEAN	mRNA	2699516	2700892	0.998826	-	.	ID=Cab000322.1;source_id=Cabbage_GLEAN_10048317;
Scaffold000001	GLEAN	CDS	2700514	2700892	.	-	0	Parent=Cab000322.1;
Scaffold000001	GLEAN	CDS	2700085	2700206	.	-	2	Parent=Cab000322.1;
Scaffold000001	GLEAN	CDS	2699516	2699683	.	-	0	Parent=Cab000322.1;
Scaffold000001	GLEAN	mRNA	2701569	2702224	0.649367	+	.	ID=Cab000323.1;source_id=Cabbage_GLEAN_10048318;
Scaffold000001	GLEAN	CDS	2701569	2701601	.	+	0	Parent=Cab000323.1;
Scaffold000001	GLEAN	CDS	2701727	2701802	.	+	0	Parent=Cab000323.1;
Scaffold000001	GLEAN	CDS	2701884	2702224	.	+	2	Parent=Cab000323.1;
Scaffold000001	GLEAN	mRNA	2704771	2705744	1	-	.	ID=Cab000324.1;source_id=Cabbage_GLEAN_10048319;
Scaffold000001	GLEAN	CDS	2705655	2705744	.	-	0	Parent=Cab000324.1;
Scaffold000001	GLEAN	CDS	2705019	2705141	.	-	0	Parent=Cab000324.1;
Scaffold000001	GLEAN	CDS	2704771	2704902	.	-	0	Parent=Cab000324.1;
Scaffold000001	GLEAN	mRNA	2711084	2713332	0.747632	+	.	ID=Cab000325.1;source_id=Cabbage_GLEAN_10048320;part_support_id=CUFF1.2005.1;
Scaffold000001	GLEAN	CDS	2711084	2711215	.	+	0	Parent=Cab000325.1;
Scaffold000001	GLEAN	CDS	2711764	2711859	.	+	0	Parent=Cab000325.1;
Scaffold000001	GLEAN	CDS	2711977	2712033	.	+	0	Parent=Cab000325.1;
Scaffold000001	GLEAN	CDS	2712212	2712265	.	+	0	Parent=Cab000325.1;
Scaffold000001	GLEAN	CDS	2712831	2712896	.	+	0	Parent=Cab000325.1;
Scaffold000001	GLEAN	CDS	2713015	2713332	.	+	0	Parent=Cab000325.1;
Scaffold000001	GLEAN	mRNA	2737544	2740019	1	+	.	ID=Cab000326.1;source_id=Cabbage_GLEAN_10048321;identical_support_id=CUFF1.2021.1;
Scaffold000001	GLEAN	UTR_5	2737544	2738118	.	+	.	Parent=Cab000326.1;support_id=CUFF1.2021.1;
Scaffold000001	GLEAN	CDS	2738119	2738818	.	+	0	Parent=Cab000326.1;
Scaffold000001	GLEAN	CDS	2739327	2739727	.	+	2	Parent=Cab000326.1;
Scaffold000001	GLEAN	UTR_3	2739728	2740019	.	+	.	Parent=Cab000326.1;support_id=CUFF1.2021.1;
Scaffold000001	GLEAN	mRNA	2743894	2747318	0.999701	+	.	ID=Cab000327.1;source_id=Cabbage_GLEAN_10048322;
Scaffold000001	GLEAN	CDS	2743894	2745348	.	+	0	Parent=Cab000327.1;
Scaffold000001	GLEAN	CDS	2745426	2745575	.	+	0	Parent=Cab000327.1;
Scaffold000001	GLEAN	CDS	2745933	2746314	.	+	0	Parent=Cab000327.1;
Scaffold000001	GLEAN	CDS	2746390	2747032	.	+	2	Parent=Cab000327.1;
Scaffold000001	GLEAN	CDS	2747102	2747318	.	+	1	Parent=Cab000327.1;
Scaffold000001	GLEAN	mRNA	2751040	2757787	0.908682	-	.	ID=Cab000328.1;source_id=Cabbage_GLEAN_10048323;part_support_id=CUFF1.2039.1;
Scaffold000001	GLEAN	CDS	2757471	2757787	.	-	0	Parent=Cab000328.1;
Scaffold000001	GLEAN	CDS	2757085	2757164	.	-	1	Parent=Cab000328.1;
Scaffold000001	GLEAN	CDS	2756748	2756935	.	-	2	Parent=Cab000328.1;
Scaffold000001	GLEAN	CDS	2754326	2755220	.	-	0	Parent=Cab000328.1;
Scaffold000001	GLEAN	CDS	2754083	2754210	.	-	2	Parent=Cab000328.1;
Scaffold000001	GLEAN	CDS	2753917	2753976	.	-	0	Parent=Cab000328.1;
Scaffold000001	GLEAN	CDS	2753781	2753831	.	-	0	Parent=Cab000328.1;
Scaffold000001	GLEAN	CDS	2753620	2753668	.	-	0	Parent=Cab000328.1;
Scaffold000001	GLEAN	CDS	2753165	2753299	.	-	2	Parent=Cab000328.1;
Scaffold000001	GLEAN	CDS	2752883	2753058	.	-	2	Parent=Cab000328.1;
Scaffold000001	GLEAN	CDS	2751040	2752788	.	-	0	Parent=Cab000328.1;
Scaffold000001	GLEAN	mRNA	2771977	2776791	0.999942	+	.	ID=Cab000329.4;source_id=Cabbage_GLEAN_10048324;part_support_id=CUFF1.2047.1;
Scaffold000001	GLEAN	CDS	2771977	2772447	.	+	0	Parent=Cab000329.4;
Scaffold000001	GLEAN	CDS	2772524	2772598	.	+	0	Parent=Cab000329.4;
Scaffold000001	GLEAN	CDS	2772720	2772787	.	+	0	Parent=Cab000329.4;
Scaffold000001	GLEAN	CDS	2772857	2772962	.	+	1	Parent=Cab000329.4;
Scaffold000001	GLEAN	CDS	2773053	2773113	.	+	0	Parent=Cab000329.4;
Scaffold000001	GLEAN	CDS	2773202	2773368	.	+	2	Parent=Cab000329.4;
Scaffold000001	GLEAN	CDS	2773477	2773539	.	+	0	Parent=Cab000329.4;
Scaffold000001	GLEAN	CDS	2773604	2773651	.	+	0	Parent=Cab000329.4;
Scaffold000001	GLEAN	CDS	2773792	2773905	.	+	0	Parent=Cab000329.4;
Scaffold000001	GLEAN	CDS	2773991	2774081	.	+	0	Parent=Cab000329.4;
Scaffold000001	GLEAN	CDS	2774188	2774261	.	+	2	Parent=Cab000329.4;
Scaffold000001	GLEAN	CDS	2774480	2774600	.	+	0	Parent=Cab000329.4;
Scaffold000001	GLEAN	CDS	2774677	2774745	.	+	2	Parent=Cab000329.4;
Scaffold000001	GLEAN	CDS	2775629	2775818	.	+	2	Parent=Cab000329.4;
Scaffold000001	GLEAN	CDS	2775893	2775984	.	+	1	Parent=Cab000329.4;
Scaffold000001	GLEAN	CDS	2776117	2776561	.	+	2	Parent=Cab000329.4;
Scaffold000001	GLEAN	CDS	2776641	2776791	.	+	1	Parent=Cab000329.4;
Scaffold000001	GLEAN	mRNA	2780086	2784347	0.996094	+	.	ID=Cab000330.1;source_id=Cabbage_GLEAN_10048325;part_support_id=CUFF1.2049.2;
Scaffold000001	GLEAN	CDS	2780086	2780290	.	+	0	Parent=Cab000330.1;
Scaffold000001	GLEAN	CDS	2780350	2780439	.	+	2	Parent=Cab000330.1;
Scaffold000001	GLEAN	CDS	2780517	2780617	.	+	2	Parent=Cab000330.1;
Scaffold000001	GLEAN	CDS	2780718	2780831	.	+	0	Parent=Cab000330.1;
Scaffold000001	GLEAN	CDS	2780922	2781003	.	+	0	Parent=Cab000330.1;
Scaffold000001	GLEAN	CDS	2781087	2781154	.	+	2	Parent=Cab000330.1;
Scaffold000001	GLEAN	CDS	2781219	2781284	.	+	0	Parent=Cab000330.1;
Scaffold000001	GLEAN	CDS	2781366	2781490	.	+	0	Parent=Cab000330.1;
Scaffold000001	GLEAN	CDS	2781753	2782089	.	+	1	Parent=Cab000330.1;
Scaffold000001	GLEAN	CDS	2782274	2782402	.	+	0	Parent=Cab000330.1;
Scaffold000001	GLEAN	CDS	2782477	2783526	.	+	0	Parent=Cab000330.1;
Scaffold000001	GLEAN	CDS	2783613	2783938	.	+	0	Parent=Cab000330.1;
Scaffold000001	GLEAN	CDS	2784020	2784347	.	+	1	Parent=Cab000330.1;
Scaffold000001	GLEAN	mRNA	2785008	2786657	0.999967	-	.	ID=Cab000331.1;source_id=Cabbage_GLEAN_10048326;identical_support_id=CUFF1.2051.1;
Scaffold000001	GLEAN	UTR_5	2786375	2786657	.	-	.	Parent=Cab000331.1;support_id=CUFF1.2051.1;
Scaffold000001	GLEAN	CDS	2785292	2786374	.	-	0	Parent=Cab000331.1;
Scaffold000001	GLEAN	UTR_3	2785008	2785291	.	-	.	Parent=Cab000331.1;support_id=CUFF1.2051.1;
Scaffold000001	GLEAN	mRNA	2804511	2807327	0.649365	+	.	ID=Cab000332.1;source_id=Cabbage_GLEAN_10048327;identical_support_id=CUFF1.2069.1;
Scaffold000001	GLEAN	UTR_5	2804511	2804814	.	+	.	Parent=Cab000332.1;support_id=CUFF1.2069.1;
Scaffold000001	GLEAN	CDS	2804815	2804880	.	+	0	Parent=Cab000332.1;
Scaffold000001	GLEAN	CDS	2805439	2805627	.	+	0	Parent=Cab000332.1;
Scaffold000001	GLEAN	CDS	2805720	2805844	.	+	0	Parent=Cab000332.1;
Scaffold000001	GLEAN	CDS	2805930	2807112	.	+	1	Parent=Cab000332.1;
Scaffold000001	GLEAN	UTR_3	2807113	2807327	.	+	.	Parent=Cab000332.1;support_id=CUFF1.2069.1;
Scaffold000001	GLEAN	mRNA	2807532	2808413	1	-	.	ID=Cab000333.1;source_id=Cabbage_GLEAN_10048328;
Scaffold000001	GLEAN	CDS	2808389	2808413	.	-	0	Parent=Cab000333.1;
Scaffold000001	GLEAN	CDS	2807992	2808322	.	-	2	Parent=Cab000333.1;
Scaffold000001	GLEAN	CDS	2807532	2807820	.	-	1	Parent=Cab000333.1;
Scaffold000001	GLEAN	mRNA	2814623	2814940	0.999882	-	.	ID=Cab000334.1;source_id=Cabbage_GLEAN_10048329;
Scaffold000001	GLEAN	CDS	2814623	2814940	.	-	0	Parent=Cab000334.1;
Scaffold000001	GLEAN	mRNA	2818629	2819734	1	-	.	ID=Cab000335.1;source_id=Cabbage_GLEAN_10048330;identical_support_id=CUFF1.2085.1;
Scaffold000001	GLEAN	UTR_5	2819694	2819734	.	-	.	Parent=Cab000335.1;support_id=CUFF1.2085.1;
Scaffold000001	GLEAN	CDS	2819580	2819693	.	-	0	Parent=Cab000335.1;
Scaffold000001	GLEAN	CDS	2818982	2819458	.	-	0	Parent=Cab000335.1;
Scaffold000001	GLEAN	UTR_3	2818629	2818981	.	-	.	Parent=Cab000335.1;support_id=CUFF1.2085.1;
Scaffold000001	GLEAN	mRNA	2821730	2823652	1	+	.	ID=Cab000336.1;source_id=Cabbage_GLEAN_10048331;identical_support_id=CUFF1.2087.1;
Scaffold000001	GLEAN	UTR_5	2821730	2821812	.	+	.	Parent=Cab000336.1;support_id=CUFF1.2087.1;
Scaffold000001	GLEAN	CDS	2821813	2822172	.	+	0	Parent=Cab000336.1;
Scaffold000001	GLEAN	CDS	2822521	2822949	.	+	0	Parent=Cab000336.1;
Scaffold000001	GLEAN	CDS	2823039	2823326	.	+	0	Parent=Cab000336.1;
Scaffold000001	GLEAN	UTR_3	2823327	2823652	.	+	.	Parent=Cab000336.1;support_id=CUFF1.2087.1;
Scaffold000001	GLEAN	mRNA	2824830	2828333	1	+	.	ID=Cab000337.1;source_id=Cabbage_GLEAN_10048332;identical_support_id=CUFF1.2089.1;
Scaffold000001	GLEAN	UTR_5	2824830	2824990	.	+	.	Parent=Cab000337.1;support_id=CUFF1.2089.1;
Scaffold000001	GLEAN	CDS	2824991	2825877	.	+	0	Parent=Cab000337.1;
Scaffold000001	GLEAN	CDS	2826052	2826218	.	+	1	Parent=Cab000337.1;
Scaffold000001	GLEAN	CDS	2826694	2826778	.	+	2	Parent=Cab000337.1;
Scaffold000001	GLEAN	CDS	2826893	2827073	.	+	1	Parent=Cab000337.1;
Scaffold000001	GLEAN	UTR_3	2827074	2828333	.	+	.	Parent=Cab000337.1;support_id=CUFF1.2089.1;
Scaffold000001	GLEAN	mRNA	2838904	2839748	0.911689	+	.	ID=Cab000338.1;source_id=Cabbage_GLEAN_10048334;
Scaffold000001	GLEAN	CDS	2838904	2839052	.	+	0	Parent=Cab000338.1;
Scaffold000001	GLEAN	CDS	2839393	2839452	.	+	1	Parent=Cab000338.1;
Scaffold000001	GLEAN	CDS	2839622	2839748	.	+	1	Parent=Cab000338.1;
Scaffold000001	GLEAN	mRNA	2840657	2842692	1	+	.	ID=Cab000339.1;source_id=Cabbage_GLEAN_10048335;identical_support_id=CUFF1.2099.1;
Scaffold000001	GLEAN	UTR_5	2840657	2840753	.	+	.	Parent=Cab000339.1;support_id=CUFF1.2099.1;
Scaffold000001	GLEAN	CDS	2840754	2840926	.	+	0	Parent=Cab000339.1;
Scaffold000001	GLEAN	CDS	2841534	2841948	.	+	1	Parent=Cab000339.1;
Scaffold000001	GLEAN	CDS	2842251	2842415	.	+	0	Parent=Cab000339.1;
Scaffold000001	GLEAN	UTR_3	2842416	2842692	.	+	.	Parent=Cab000339.1;support_id=CUFF1.2099.1;
Scaffold000001	GLEAN	mRNA	2843934	2846976	0.999816	+	.	ID=Cab000340.1;source_id=Cabbage_GLEAN_10048336;part_support_id=CUFF1.2105.1;
Scaffold000001	GLEAN	CDS	2843934	2844017	.	+	0	Parent=Cab000340.1;
Scaffold000001	GLEAN	CDS	2844103	2844149	.	+	0	Parent=Cab000340.1;
Scaffold000001	GLEAN	CDS	2844238	2844308	.	+	1	Parent=Cab000340.1;
Scaffold000001	GLEAN	CDS	2844410	2844523	.	+	2	Parent=Cab000340.1;
Scaffold000001	GLEAN	CDS	2844802	2844977	.	+	2	Parent=Cab000340.1;
Scaffold000001	GLEAN	CDS	2845076	2845164	.	+	0	Parent=Cab000340.1;
Scaffold000001	GLEAN	CDS	2845303	2845420	.	+	1	Parent=Cab000340.1;
Scaffold000001	GLEAN	CDS	2845585	2845629	.	+	0	Parent=Cab000340.1;
Scaffold000001	GLEAN	CDS	2845785	2845858	.	+	0	Parent=Cab000340.1;
Scaffold000001	GLEAN	CDS	2845960	2846007	.	+	1	Parent=Cab000340.1;
Scaffold000001	GLEAN	CDS	2846091	2846253	.	+	1	Parent=Cab000340.1;
Scaffold000001	GLEAN	CDS	2846447	2846578	.	+	0	Parent=Cab000340.1;
Scaffold000001	GLEAN	CDS	2846657	2846755	.	+	0	Parent=Cab000340.1;
Scaffold000001	GLEAN	CDS	2846833	2846976	.	+	0	Parent=Cab000340.1;
Scaffold000001	GLEAN	mRNA	2854144	2855124	1	-	.	ID=Cab000341.1;source_id=Cabbage_GLEAN_10048337;
Scaffold000001	GLEAN	CDS	2855051	2855124	.	-	0	Parent=Cab000341.1;
Scaffold000001	GLEAN	CDS	2854529	2854595	.	-	1	Parent=Cab000341.1;
Scaffold000001	GLEAN	CDS	2854144	2854443	.	-	0	Parent=Cab000341.1;
Scaffold000001	GLEAN	mRNA	2856490	2858060	0.55935	+	.	ID=Cab000342.1;source_id=Cabbage_GLEAN_10048338;
Scaffold000001	GLEAN	CDS	2856490	2856502	.	+	0	Parent=Cab000342.1;
Scaffold000001	GLEAN	CDS	2856591	2856913	.	+	2	Parent=Cab000342.1;
Scaffold000001	GLEAN	CDS	2857056	2857268	.	+	0	Parent=Cab000342.1;
Scaffold000001	GLEAN	CDS	2857372	2857692	.	+	0	Parent=Cab000342.1;
Scaffold000001	GLEAN	CDS	2857836	2858060	.	+	0	Parent=Cab000342.1;
Scaffold000001	GLEAN	mRNA	2861631	2864075	0.999987	+	.	ID=Cab000343.1;source_id=Cabbage_GLEAN_10048339;part_support_id=CUFF1.2117.1;
Scaffold000001	GLEAN	CDS	2861631	2862366	.	+	0	Parent=Cab000343.1;
Scaffold000001	GLEAN	CDS	2862442	2862629	.	+	2	Parent=Cab000343.1;
Scaffold000001	GLEAN	CDS	2862998	2863221	.	+	0	Parent=Cab000343.1;
Scaffold000001	GLEAN	CDS	2863301	2864075	.	+	1	Parent=Cab000343.1;
Scaffold000001	GLEAN	mRNA	2864257	2864433	0.999471	-	.	ID=Cab000344.1;source_id=Cabbage_GLEAN_10048340;
Scaffold000001	GLEAN	CDS	2864257	2864433	.	-	0	Parent=Cab000344.1;
Scaffold000001	GLEAN	mRNA	2864447	2865070	0.999989	-	.	ID=Cab000345.1;source_id=Cabbage_GLEAN_10048341;
Scaffold000001	GLEAN	CDS	2864732	2865070	.	-	0	Parent=Cab000345.1;
Scaffold000001	GLEAN	CDS	2864447	2864656	.	-	0	Parent=Cab000345.1;
Scaffold000001	GLEAN	mRNA	2866658	2867711	1	+	.	ID=Cab000346.1;source_id=Cabbage_GLEAN_10048342;
Scaffold000001	GLEAN	CDS	2866658	2866756	.	+	0	Parent=Cab000346.1;
Scaffold000001	GLEAN	CDS	2866871	2866958	.	+	0	Parent=Cab000346.1;
Scaffold000001	GLEAN	CDS	2867058	2867167	.	+	2	Parent=Cab000346.1;
Scaffold000001	GLEAN	CDS	2867259	2867322	.	+	0	Parent=Cab000346.1;
Scaffold000001	GLEAN	CDS	2867402	2867532	.	+	2	Parent=Cab000346.1;
Scaffold000001	GLEAN	CDS	2867610	2867711	.	+	0	Parent=Cab000346.1;
Scaffold000001	GLEAN	mRNA	2868139	2872770	0.999509	-	.	ID=Cab000347.1;source_id=Cabbage_GLEAN_10048343;part_support_id=CUFF1.2123.4;
Scaffold000001	GLEAN	CDS	2872687	2872770	.	-	0	Parent=Cab000347.1;
Scaffold000001	GLEAN	CDS	2872483	2872579	.	-	0	Parent=Cab000347.1;
Scaffold000001	GLEAN	CDS	2872274	2872397	.	-	2	Parent=Cab000347.1;
Scaffold000001	GLEAN	CDS	2872002	2872187	.	-	1	Parent=Cab000347.1;
Scaffold000001	GLEAN	CDS	2871813	2871900	.	-	1	Parent=Cab000347.1;
Scaffold000001	GLEAN	CDS	2871617	2871673	.	-	0	Parent=Cab000347.1;
Scaffold000001	GLEAN	CDS	2871437	2871526	.	-	0	Parent=Cab000347.1;
Scaffold000001	GLEAN	CDS	2871224	2871346	.	-	0	Parent=Cab000347.1;
Scaffold000001	GLEAN	CDS	2870969	2871103	.	-	0	Parent=Cab000347.1;
Scaffold000001	GLEAN	CDS	2870607	2870723	.	-	0	Parent=Cab000347.1;
Scaffold000001	GLEAN	CDS	2870243	2870482	.	-	0	Parent=Cab000347.1;
Scaffold000001	GLEAN	CDS	2870099	2870167	.	-	0	Parent=Cab000347.1;
Scaffold000001	GLEAN	CDS	2869877	2869966	.	-	0	Parent=Cab000347.1;
Scaffold000001	GLEAN	CDS	2869712	2869801	.	-	0	Parent=Cab000347.1;
Scaffold000001	GLEAN	CDS	2869448	2869534	.	-	0	Parent=Cab000347.1;
Scaffold000001	GLEAN	CDS	2869227	2869295	.	-	0	Parent=Cab000347.1;
Scaffold000001	GLEAN	CDS	2869063	2869143	.	-	0	Parent=Cab000347.1;
Scaffold000001	GLEAN	CDS	2868876	2868983	.	-	0	Parent=Cab000347.1;
Scaffold000001	GLEAN	CDS	2868691	2868794	.	-	0	Parent=Cab000347.1;
Scaffold000001	GLEAN	CDS	2868434	2868553	.	-	1	Parent=Cab000347.1;
Scaffold000001	GLEAN	CDS	2868139	2868352	.	-	1	Parent=Cab000347.1;
Scaffold000001	GLEAN	mRNA	2873181	2875345	1	-	.	ID=Cab000348.1;source_id=Cabbage_GLEAN_10048344;identical_support_id=CUFF1.2125.1;
Scaffold000001	GLEAN	UTR_5	2875122	2875345	.	-	.	Parent=Cab000348.1;support_id=CUFF1.2125.1;
Scaffold000001	GLEAN	CDS	2873523	2875121	.	-	0	Parent=Cab000348.1;
Scaffold000001	GLEAN	UTR_3	2873181	2873522	.	-	.	Parent=Cab000348.1;support_id=CUFF1.2125.1;
Scaffold000001	GLEAN	mRNA	2881147	2883784	0.817319	-	.	ID=Cab000349.1;source_id=Cabbage_GLEAN_10048345;
Scaffold000001	GLEAN	CDS	2883489	2883784	.	-	0	Parent=Cab000349.1;
Scaffold000001	GLEAN	CDS	2883231	2883372	.	-	1	Parent=Cab000349.1;
Scaffold000001	GLEAN	CDS	2882700	2882935	.	-	0	Parent=Cab000349.1;
Scaffold000001	GLEAN	CDS	2882392	2882622	.	-	1	Parent=Cab000349.1;
Scaffold000001	GLEAN	CDS	2882165	2882300	.	-	1	Parent=Cab000349.1;
Scaffold000001	GLEAN	CDS	2881995	2882068	.	-	0	Parent=Cab000349.1;
Scaffold000001	GLEAN	CDS	2881832	2881913	.	-	1	Parent=Cab000349.1;
Scaffold000001	GLEAN	CDS	2881648	2881714	.	-	0	Parent=Cab000349.1;
Scaffold000001	GLEAN	CDS	2881501	2881572	.	-	2	Parent=Cab000349.1;
Scaffold000001	GLEAN	CDS	2881147	2881421	.	-	2	Parent=Cab000349.1;
Scaffold000001	GLEAN	mRNA	2886790	2887247	0.99765	+	.	ID=Cab000350.1;source_id=Cabbage_GLEAN_10048346;
Scaffold000001	GLEAN	CDS	2886790	2886961	.	+	0	Parent=Cab000350.1;
Scaffold000001	GLEAN	CDS	2887044	2887131	.	+	2	Parent=Cab000350.1;
Scaffold000001	GLEAN	CDS	2887226	2887247	.	+	1	Parent=Cab000350.1;
[truncated: 292,655 more rows]
