# Supplementary material for: Construction of Brassica A and C genome-based ordered pan-transcriptomes for use in rapeseed genomic research
Source: Data Brief. 2015 Jul 2;4:357–62. doi: 10.1016/j.dib.2015.06.016 (PMC4510581; doi:10.1016/j.dib.2015.06.016)
Supplement: Supplementary file 1 — Supplementary data [file mmc1.zip › Additional_file_2_B rapa v2 scaffolds to split_11-2-15.xlsx]

## Sheet: Coordinates for split scaffolds
	Start	Stop
Scaffold000001_front	1	1483000
Scaffold000001_mid1	1483001	2613000
Scaffold000001_mid2	2613001	6335000
Scaffold000001_mid3	6335001	6780000
Scaffold000001_back	6780001	end
Scaffold000003_front	1	418000
Scaffold000003_mid1	418001	824000
Scaffold000003_mid2	824001	4545000
Scaffold000003_mid3	4545001	8050000
Scaffold000003_back	8050001	end
Scaffold000005_front	1	1202000
Scaffold000005_mid1	1202001	2642000
Scaffold000005_mid2	2642001	6322000
Scaffold000005_back	6322001	end
Scaffold000006_front	1	804000
Scaffold000006_mid1	804001	4618000
Scaffold000006_mid2	4618001	6280000
Scaffold000006_back	6280001	end
Scaffold000007_front	1	2106000
Scaffold000007_back	2106001	end
Scaffold000008_front	1	870000
Scaffold000008_mid1	870001	3935000
Scaffold000008_mid2	3935001	6360000
Scaffold000008_back	6360001	end
Scaffold000009_front	1	1467000
Scaffold000009_mid	1467001	5050000
Scaffold000009_back	5050001	end
Scaffold000010_front	1	2450000
Scaffold000010_mid	2450001	4030000
Scaffold000010_back	4030001	end
Scaffold000011_front	1	5110000
Scaffold000011_back	5110001	end
Scaffold000012_front	1	2288000
Scaffold000012_back	2288001	end
Scaffold000013_front	1	2020000
Scaffold000013_mid	2020000	5250000
Scaffold000013_back	5250001	end
Scaffold000014_front	1	1424000
Scaffold000014_mid	1424001	4915000
Scaffold000014_back	4915001	end
Scaffold000015_front	1	4390000
Scaffold000015_back	4390001	end
Scaffold000016_front	1	1612000
Scaffold000016_back	1612001	end
Scaffold000021_front	1	2945000
Scaffold000021_back	2945001	end
Scaffold000022_front	1	498000
Scaffold000022_back	498001	end
Scaffold000025_front	1	1500000
Scaffold000025_mid	1500001	2370000
Scaffold000025_back	2370001	end
Scaffold000026_front	1	462000
Scaffold000026_mid	462001	1039000
Scaffold000026_back	1039001	end
Scaffold000027_front	1	120000
Scaffold000027_mid	120001	260000
Scaffold000027_back	260001	end
Scaffold000029_front	1	920000
Scaffold000029_mid1	920001	1740000
Scaffold000029_mid2	1740001	2195000
Scaffold000029_back	2195001	end
Scaffold000030_front	1	1640000
Scaffold000030_mid	1640001	2000000
Scaffold000030_back	2000001	end
Scaffold000031_front	1	919000
Scaffold000031_back	919001	end
Scaffold000034_front	1	740000
Scaffold000034_mid1	740001	1880000
Scaffold000034_mid2	1880001	2010000
Scaffold000034_back	2010001	end
Scaffold000040_front	1	1698000
Scaffold000040_mid	1698001	2010000
Scaffold000040_back	2010001	end
Scaffold000042_front	1	1220000
Scaffold000042_back	1220001	end
Scaffold000044_front	1	740000
Scaffold000044_back	740001	end
Scaffold000046_front	1	2010000
Scaffold000046_back	2010001	end
Scaffold000047_front	1	902000
Scaffold000047_mid	902001	1290000
Scaffold000047_back	1290001	end
Scaffold000048_front	1	2158000
Scaffold000048_back	2158001	end
Scaffold000051_front	1	192000
Scaffold000051_back	192001	end
Scaffold000054_front	1	199000
Scaffold000054_back	199001	end
Scaffold000060_front	1	1310000
Scaffold000060_back	1310001	end
Scaffold000064_front	1	340000
Scaffold000064_back	340001	end
Scaffold000065_front	1	320000
Scaffold000065_back	320001	end
Scaffold000069_front	1	1080000
Scaffold000069_back	1080001	end
Scaffold000074_front	1	885000
Scaffold000074_back	885001	end
Scaffold000075_front	1	750000
Scaffold000075_back	750001	end
Scaffold000083_front	1	30000
Scaffold000083_back	30001	end
Scaffold000089_front	1	240000
Scaffold000089_back	240001	end
Scaffold000090_front	1	156000
Scaffold000090_back	156001	end
Scaffold000099_front	1	75000
Scaffold000099_back	75001	end
Scaffold000106_front	1	50000
Scaffold000106_back	50001	end
Scaffold000107_front	1	336000
Scaffold000107_back	336001	end
Scaffold000108_front	1	423000
Scaffold000108_back	423001	end
Scaffold000119_front	1	140000
Scaffold000119_back	140000	end
Scaffold000125_front	1	320000
Scaffold000125_back	320001	end
Scaffold000133_front	1	262000
Scaffold000133_back	262001	end
Scaffold000164_front	1	50000
Scaffold000164_back	50001	end
