# Supplementary material for: Construction of Brassica A and C genome-based ordered pan-transcriptomes for use in rapeseed genomic research
Source: Data Brief. 2015 Jul 2;4:357–62. doi: 10.1016/j.dib.2015.06.016 (PMC4510581; doi:10.1016/j.dib.2015.06.016)
Supplement: Supplementary file 1 — Supplementary data [file mmc1.zip › Additional_file_3_B rapa scaffold re-assembly_7_11-2-15.xlsx]

## Sheet: Specification for assembly
order	LG	B.rapa Scaffold	B.rapa sense corrected
1	A1	Scaffold000019	-
2	A1	Scaffold000022_front	+
3	A1	Scaffold000081	-
4	A1	Scaffold000025_front	+
5	A1	Scaffold000562	+
6	A1	Scaffold000025_mid	+
7	A1	Scaffold000083_front	+
8	A1	Scaffold000025_back	+
9	A1	Scaffold000108_front	-
10	A1	Scaffold000010_mid	+
11	A1	Scaffold000099_front	+
12	A1	Scaffold000010_back	+
13	A1	Scaffold000001_mid3	+
14	A1	Scaffold000084	-
15	A1	Scaffold000064_front	-
16	A1	Scaffold000079	+
17	A1	Scaffold000075_front	+
18	A1	Scaffold000069_back	-
19	A1	Scaffold000077	+
20	A1	Scaffold000007_front	+
21	A1	Scaffold000110	-
22	A1	Scaffold000058	+
23	A1	Scaffold000030_front	-
24	A1	Scaffold000006_front	+
25	A1	Scaffold000080	+
26	A1	Scaffold000014_back	+
27	A1	Scaffold000164_back	-
28	A1	Scaffold000097	+
29	A1	Scaffold000128	-
30	A1	Scaffold000116	-
31	A1	Scaffold000135	-
32	A1	Scaffold000104	-
33	A1	Scaffold000138	+
34	A1	Scaffold000155	-
35	A1	Scaffold000181	+
36	A1	Scaffold000147	+
37	A1	Scaffold000151	-
38	A1	Scaffold000106_front	+
39	A1	Scaffold000542	+
40	A1	Scaffold000106_back	+
41	A2	Scaffold000068	-
42	A2	Scaffold000055	+
43	A2	Scaffold000113	-
44	A2	Scaffold000044_front	+
45	A2	Scaffold000599	-
46	A2	Scaffold000044_back	+
47	A2	Scaffold000096	+
48	A2	Scaffold000041	+
49	A2	Scaffold000123	+
50	A2	Scaffold000009_mid	-
51	A2	Scaffold000062	+
52	A2	Scaffold000012_front	-
53	A2	Scaffold000083_back	-
54	A2	Scaffold000107_back	-
55	A2	Scaffold000034_front	-
56	A2	Scaffold000065_front	+
57	A2	Scaffold000154	+
58	A2	Scaffold000034_mid1	-
59	A2	Scaffold000107_front	-
60	A2	Scaffold000102	-
61	A2	Scaffold000065_mid	+
62	A2	Scaffold000552	-
63	A2	Scaffold000065_back	+
64	A2	Scaffold000006_mid2	+
65	A2	Scaffold000130	-
66	A2	Scaffold000029_back	+
67	A2	Scaffold000030_back	-
68	A2	Scaffold000180	-
69	A2	Scaffold000030_mid	-
70	A2	Scaffold000021_back	-
71	A2	Scaffold000491	+
72	A2	Scaffold000021_front	-
73	A3	Scaffold000013_front	+
74	A3	Scaffold000584	+
75	A3	Scaffold000013_mid	+
76	A3	Scaffold000557	-
77	A3	Scaffold000013_back	+
78	A3	Scaffold000070	+
79	A3	Scaffold000002	+
80	A3	Scaffold000001_back	+
81	A3	Scaffold000008_mid2	-
82	A3	Scaffold000472	-
83	A3	Scaffold000008_mid1	-
84	A3	Scaffold000165	-
85	A4	Scaffold000018	-
86	A4	Scaffold000099_back	-
87	A4	Scaffold000014_front	+
88	A4	Scaffold000032	-
89	A4	Scaffold000040_front	-
90	A4	Scaffold000078	+
91	A4	Scaffold000028	+
92	A4	Scaffold000049	-
93	A4	Scaffold000051_back	-
94	A4	Scaffold000090_back	-
95	A4	Scaffold000161	+
96	A4	Scaffold000111	+
97	A4	Scaffold000048_back	+
98	A4	Scaffold000117	-
99	A4	Scaffold000163	+
100	A4	Scaffold000176	+
101	A5	Scaffold000056	+
102	A5	Scaffold000027_back	+
103	A5	Scaffold000132	+
104	A5	Scaffold000048_front	-
105	A5	Scaffold000051_front	+
106	A5	Scaffold000031_front	+
107	A5	Scaffold000001_front	+
108	A5	Scaffold000074_back	-
109	A5	Scaffold000059	+
110	A5	Scaffold000090_front	-
111	A5	Scaffold000034_back	+
112	A5	Scaffold000064_back	+
113	A5	Scaffold000038	-
114	A5	Scaffold000006_back	-
115	A5	Scaffold000076	-
116	A5	Scaffold000133_front	-
117	A5	Scaffold000042_front	-
118	A5	Scaffold000009_front	-
119	A5	Scaffold000133_back	+
120	A5	Scaffold000115	+
121	A5	Scaffold000024	-
122	A5	Scaffold000129	+
123	A5	Scaffold000160	+
124	A5	Scaffold000027_front	-
125	A5	Scaffold000119_back	-
126	A5	Scaffold000534	-
127	A5	Scaffold000119_front	-
128	A5	Scaffold000183	-
129	A5	Scaffold000127	+
130	A6	Scaffold000164_front	+
131	A6	Scaffold000118	-
132	A6	Scaffold000023	+
133	A6	Scaffold000026_mid	-
134	A6	Scaffold000008_back	-
135	A6	Scaffold000039	+
136	A6	Scaffold000087	+
137	A6	Scaffold000035	-
138	A6	Scaffold000026_front	-
139	A6	Scaffold000047_front	-
140	A6	Scaffold000139	+
141	A6	Scaffold000034_mid2	-
142	A6	Scaffold000047_mid	-
143	A6	Scaffold000008_front	-
144	A6	Scaffold000004	+
145	A6	Scaffold000052	+
146	A6	Scaffold000053	+
147	A6	Scaffold000082	-
148	A7	Scaffold000072	-
149	A7	Scaffold000060_front	+
150	A7	Scaffold000418	+
151	A7	Scaffold000114	+
152	A7	Scaffold000029_front	+
153	A7	Scaffold000003_front	-
154	A7	Scaffold000029_mid1	-
155	A7	Scaffold000003_mid2	+
156	A7	Scaffold000045	-
157	A7	Scaffold000006_mid1	+
158	A7	Scaffold000042_back	-
159	A7	Scaffold000010_front	+
160	A7	Scaffold000017	-
161	A7	Scaffold000020	-
162	A8	Scaffold000098	-
163	A8	Scaffold000005_back	+
164	A8	Scaffold000027_mid	-
165	A8	Scaffold000022_back	+
166	A8	Scaffold000069_front	+
167	A8	Scaffold000040_mid	-
168	A8	Scaffold000040_back	+
169	A8	Scaffold000046_front	+
170	A8	Scaffold000525	+
171	A8	Scaffold000046_back	+
172	A8	Scaffold000054_back	+
173	A8	Scaffold000146	+
174	A8	Scaffold000074_front	+
175	A8	Scaffold000026_back	-
176	A8	Scaffold000067	+
177	A8	Scaffold000031_back	-
178	A8	Scaffold000043	+
179	A9	Scaffold000060_back	-
180	A9	Scaffold000153	-
181	A9	Scaffold000085	+
182	A9	Scaffold000105	+
183	A9	Scaffold000131	+
184	A9	Scaffold000232	-
185	A9	Scaffold000063	-
186	A9	Scaffold000071	-
187	A9	Scaffold000093	-
188	A9	Scaffold000050	+
189	A9	Scaffold000047_back	+
190	A9	Scaffold000007_back	+
191	A9	Scaffold000061	-
192	A9	Scaffold000009_back	+
193	A9	Scaffold000073	+
194	A9	Scaffold000003_mid3	+
195	A9	Scaffold000016_front	+
196	A9	Scaffold000112	+
197	A9	Scaffold000140	-
198	A9	Scaffold000001_mid1	-
199	A9	Scaffold000012_back	-
200	A9	Scaffold000033	+
201	A9	Scaffold000109	-
202	A9	Scaffold000001_mid2	+
203	A9	Scaffold000036	-
204	A9	Scaffold000125_front	+
205	A9	Scaffold000586	+
206	A9	Scaffold000125_back	+
207	A9	Scaffold000011_front	+
208	A9	Scaffold000665	-
209	A9	Scaffold000011_back	+
210	A10	Scaffold000037	-
211	A10	Scaffold000057	+
212	A10	Scaffold000089_back	-
213	A10	Scaffold000086	-
214	A10	Scaffold000089_front	+
215	A10	Scaffold000075_back	+
216	A10	Scaffold000054_front	-
217	A10	Scaffold000108_back	+
218	A10	Scaffold000015_back	-
219	A10	Scaffold000137	+
220	A10	Scaffold000100	-
221	A10	Scaffold000015_front	-
222	A10	Scaffold000005_mid2	-
223	A10	Scaffold000005_mid1	+
224	A10	Scaffold000005_front	-
