# Supplementary material for: Construction of Brassica A and C genome-based ordered pan-transcriptomes for use in rapeseed genomic research
Source: Data Brief. 2015 Jul 2;4:357–62. doi: 10.1016/j.dib.2015.06.016 (PMC4510581; doi:10.1016/j.dib.2015.06.016)
Supplement: Supplementary file 1 — Supplementary data [file mmc1.zip › Additional_file_4_cds_interpolation_18-6-15.txt]

# Title: cds_interpolcation
# Version: 1.0
# Date: 2015-04-10
# Author: Zhesi He


########################################################################
## Functions to extract basic infomation from blast output
########################################################################
add.leading.zeros <- function(X, num)
{
	sprintf(paste("%0", num,"d", sep=""), as.numeric(X))
}


# add leading zeros
convert.two.digit <- function(X){
		chr.letter <- str_extract(X, "[A-Z]")
		chr.number <- gsub("[A-Z]", "", X)
		return(paste(chr.letter, sprintf("%02d", as.numeric(chr.number)), sep=""))
}


interpolate.loc <- function(loc, gap)
{
	gap.start <- unlist(str_split(loc, "_"))
	gap.end <- unlist(str_split(loc, "_"))	
	new.loc <- paste(max(as.numeric(temp[2:3])), sprintf("%03d", 1: gap.length), sep=".")
	return(str_c(temp[1], new.loc, new.loc, sep="_"))
}

chr.loc <- function(loc)
{
	return(unlist(str_split(loc, "_"))[1])
}

end.loc <- function(loc)
{
	temp <- unlist(str_split(loc, "_"))
	return(max(as.numeric(temp[2:3])))
}

blank.chunck <- function(order_column)
{
	blank.chuncks <- NULL
	blank.chunck <- c(start=0, end=0)
	gap.flag <- F
	for(i in 1:length(order_column))
	{
		if(is.na(order_column[i]))
		{
			if(!gap.flag)
			{
				blank.chunck["start"] <- i 
				gap.flag <- T
			}
		}
		else
		{
			if(gap.flag)
			{
				gap.flag <- F
				blank.chunck["end"] <- i 
				blank.chuncks <- rbind(blank.chuncks, blank.chunck-c(1, 0))
				# cat(blank.chunck, "\n")
			}			
		}
	}
	return(blank.chuncks)
}


add.column <- function(matrix, columnToAdd, columnname, rowIndex=names(columnToAdd))
{
	matrix <- cbind(as.matrix(matrix), "")
	colnames(matrix)[ncol(matrix)] <- columnname	
	matrix[rowIndex, columnname] <- columnToAdd
	return(matrix)
}

key.info.cols.in.blast.table <- c("sseqid", "sstart", "send", "evalue", "length","pident", "mismatch", "gaps")

add.blast.info <- function(matrix, blast.file, column.name)
{
	return(add.column(matrix, strip.space.concat.matrix(as.matrix(read.delim(blast.file, row.names=1))[, key.info.cols.in.blast.table]), column.name))
}


strip.space.concat.matrix <- function(X){
	if(any(str_detect(colnames(X), "sseqid")))
	{
		if(all(str_detect(X[, str_detect(colnames(X), "sseqid")], "\\b\\w\\d+\\b")))
		{
			X[, str_detect(colnames(X), "sseqid")] <- sapply(X[, str_detect(colnames(X), "sseqid")], convert.two.digit)
		}
	}
	if(any(str_detect(colnames(X), "start")))  X[, str_detect(colnames(X), "start")] <- sprintf("%09d", as.numeric(str_replace_all(X[, str_detect(colnames(X), "start")], " ", "")))
	if(any(str_detect(colnames(X), "end"))) X[, str_detect(colnames(X), "end")] <- sprintf("%09d", as.numeric(X[, str_detect(colnames(X), "end")]))
	res <- str_replace_all(apply(X, 1, str_c, collapse="_"), " ", "")
	names(res) <- rownames(X)
	return(res)
}


#########################
## -- cds ordering -- 
#########################


cds.order <- function(Bnapus_gene, Bnapus_gene_blast)
{
	Bnapus_gene_sort <- add.column(Bnapus_gene, strip.space.concat.matrix(Bnapus_gene_blast[, key.info.cols.in.blast.table]), "Bnapus_gene_blast")

	# compare if the hits are on the same chromosomes if not make them ""
	bn.chr <- str_extract(Bnapus_gene_sort[, 1], "^\\w\\d\\d")
	blast.chr <- str_extract(Bnapus_gene_sort[, 2], "^\\w\\d\\d")
	blast.chr[is.na(blast.chr)] <- ""
	chr_corrected_loc <- Bnapus_gene_sort[, 2]
	chr_corrected_loc[!(blast.chr==bn.chr)] <- ""
	chr_corrected_loc[chr_corrected_loc!=""] <- str_extract(chr_corrected_loc[chr_corrected_loc!=""], "^\\w\\d\\d\\_\\d+\\_\\d+")
	Bnapus_gene_sort <- cbind(Bnapus_gene_sort[, 1:2], chr_corrected_loc)

	# make a order based on the location

	chr_corrected_order <- chr_corrected_loc
	chr_corrected_order[chr_corrected_order!=""] <-rank(chr_corrected_loc[chr_corrected_loc!=""], ties.method = "first")
	Bnapus_gene_sort <- cbind(Bnapus_gene_sort[, 1:3], chr_corrected_order)


	blank.chunck <- function(order_column)
	{
		blank.chuncks <- NULL
		blank.chunck <- c(start=0, end=0)
		gap.flag <- F
		for(i in 1:length(order_column))
		{
			if(order_column[i] == "")
			{
				if(!gap.flag)
				{
					blank.chunck["start"] <- i 
					gap.flag <- T
				}
			}
			else
			{
				if(gap.flag)
				{
					gap.flag <- F
					blank.chunck["end"] <- i 
					blank.chuncks <- rbind(blank.chuncks, blank.chunck-c(1, 0))
					# cat(blank.chunck, "\n")
				}			
			}
		}
		return(blank.chuncks)
	}
	blank.chuncks <- blank.chunck(Bnapus_gene_sort[, "chr_corrected_order"])
	blank.chuncks.gaps <- as.numeric(Bnapus_gene_sort[blank.chuncks[,2], "chr_corrected_order"]) - as.numeric(Bnapus_gene_sort[blank.chuncks[,1], "chr_corrected_order"])

	# blank.chuncks[blank.chuncks.gaps < 0, ]

	chr_corrected_order <- rep("",nrow(Bnapus_gene_sort))
	chr_corrected_order[as.numeric(blank.chuncks[blank.chuncks.gaps < 0 & abs(blank.chuncks.gaps) > 5, 1])] <- "conflict_flag_start"
	chr_corrected_order[as.numeric(blank.chuncks[blank.chuncks.gaps < 0 & abs(blank.chuncks.gaps) > 5, 2])] <- "conflict_flag_end"
	Bnapus_gene_sort <- cbind(Bnapus_gene_sort[, 1:4], order_flag=chr_corrected_order)
	big_gap_flag <- rep("",nrow(Bnapus_gene_sort))
	new_order <- sprintf("%06d", as.numeric(Bnapus_gene_sort[, "chr_corrected_order"]))

	for(i in 1:nrow(blank.chuncks))
	{
		gap.start <- blank.chuncks[i, 1]; gap.end <- blank.chuncks[i, 2]; 
		gap <- (gap.start+ 1)  : (gap.end - 1) 
		gap.start.order <- as.numeric(new_order[gap.start]); gap.end.order <- as.numeric(new_order[gap.end])
		if(abs(gap.start.order - gap.end.order) > 10)
		{
			Bnapus_gene_sort[gap, "order_flag"] <- "big_gap"
			gap.neighbourhood <- Bnapus_gene_sort[c((gap.start-5) : (gap.start-1), (gap.end+1) : (gap.end+5)), "chr_corrected_order"]
			gap.neighbourhood.avg <- mean(as.numeric(gap.neighbourhood[gap.neighbourhood!=""]))
			if(is.na( gap.neighbourhood.avg)) gap.neighbourhood.avg <-  0
			if(abs(gap.start.order - gap.neighbourhood.avg) < abs(gap.end.order - gap.neighbourhood.avg))
				new_order[gap] <- paste(sprintf("%06d",gap.start.order), sprintf("%03d", 1: length(gap)), sep=".")
			else
				new_order[gap] <- paste(sprintf("%06d",gap.end.order -1), sprintf("%03d", (1000-length(gap)) : 999), sep=".")
		}
		else
		{
			new_order[gap] <- paste(sprintf("%06d", min(gap.start.order, gap.end.order)), sprintf("%03d", 1: length(gap)), sep=".")	
		}
	}
	Bnapus_gene_sort <- cbind(Bnapus_gene_sort[, 1:5], new_order)
	Bnapus_gene_sort[, "new_order"] <- paste("york_", Bnapus_gene_sort[, "new_order"], sep="")
	return(Bnapus_gene_sort)
}


########################################################################
## end of sub-functions
########################################################################


# A rapa
Bnapus_gene <- as.matrix(read.csv("gene_A.csv", row.names=1))
Bnapus_gene_blast  <- as.matrix(read.delim("blast/Bnapus_genes_blast_Brapa_genome.xls", row.names=1))
Bnapus_gene_sort <- cds.order(Bnapus_gene, Bnapus_gene_blast)
Bnapus_gene_sort <- add.blast.info(Bnapus_gene_sort, "blast/Bnapus_A_cds_blast_Brapa_cds.xls", "cds")
write.csv(Bnapus_gene_sort, file="Bnapus_gene_sort_A.csv")

# # C oleracea
# Bnapus_gene <- as.matrix(read.csv("gene_C.csv", row.names=1))
# Bnapus_gene_blast  <- as.matrix(read.delim("blast/Bnapus_genes_blast_Boleracea_genome.xls", row.names=1))
# Bnapus_gene_sort <- cds.order(Bnapus_gene, Bnapus_gene_blast)
# Bnapus_gene_sort <- add.blast.info(Bnapus_gene_sort, "blast/Bnapus_C_cds_blast_Boleracea_cds.xls", "cds")
# write.csv(Bnapus_gene_sort, file="Bnapus_gene_sort_C.csv")


# Going through blank chunks to add suffix
new_order <- Bnapus_gene_sort[, "new_order"]
interpolate_loc <- Bnapus_gene_sort[, "chr_corrected_loc"]
names(interpolate_loc) <- new_order
interpolated.index <- which(Bnapus_gene_sort[, "chr_corrected_loc"] == "")
for(i in 1:length(interpolated.index))
{
	starting.new_order <- str_replace(new_order[interpolated.index[i]], "\\.\\d+", "")
	interpolate_loc[interpolated.index[i]] <- str_replace(new_order[interpolated.index[i]], starting.new_order, interpolate_loc[starting.new_order])
}


Bnapus_gene_sort <- cbind(Bnapus_gene_sort[, 1:7], model=rownames(Bnapus_gene_sort), oleracea="1", napus="", interpolated="")
Bnapus_gene_sort[Bnapus_gene_sort[, "cds"] == "" & Bnapus_gene_sort[, "chr_corrected_loc"] != "", "napus"] <- 1
Bnapus_gene_sort[Bnapus_gene_sort[, "cds"] == "" & Bnapus_gene_sort[, "chr_corrected_loc"] != "", "oleracea"] <- ""
Bnapus_gene_sort[interpolated.index, "interpolated"] <- "1"
Bnapus_gene_sort[interpolated.index, "oleracea"] <- ""
Bnapus_gene_sort[interpolated.index, "napus"] <- "1"

Bnapus_gene_sort <- cbind(Bnapus_gene_sort, interpolate_loc)
napus.models <- Bnapus_gene_sort[Bnapus_gene_sort[,"napus"] == "1", c(8:12)]

# A rapa
rapa.cds.loc <- as.matrix(read.delim("../../Brapa/Brapa_gene_blast_Brapa_bancroft_v3.xls", row.names=1))
rapa.models <- as.matrix(data.frame(model=rownames(rapa.cds.loc), rapa=1, napus="", interpolated="", interpolate_loc=strip.space.concat.matrix(rapa.cds.loc[, c("sseqid", "sstart", "send")])))
Brassica_A_genome_cds <- rbind(napus.models, rapa.models )
write.csv(Bnapus_gene_sort, file="Bnapus_gene_sort_A.csv", na="")
colnames(Brassica_A_genome_cds)[2] <- "rapa"
write.csv(Brassica_A_genome_cds[order(Brassica_A_genome_cds[, "interpolate_loc"]), ], file="Brassica_A_genome_cds.csv", na="", row.names=F)

# # C oleracea
# oleracea.cds.loc <- as.matrix(read.csv("../../Boleracea/agr.gc.ca/Boleracea.v2.cds.csv", row.names=1))
# oleracea.cds.loc <- oleracea.cds.loc[grep("C\\d\\d\\_", oleracea.cds.loc[, "Location"]), ]
# oleracea.models <- as.matrix(data.frame(model=rownames(oleracea.cds.loc), oleracea=1, napus="", interpolated="", interpolate_loc=oleracea.cds.loc[, "Location"]))
# Brassica_C_genome_cds <- rbind(napus.models, oleracea.models )
# # write.csv(Bnapus_gene_sort, file="Bnapus_gene_sort_temp.csv", na="")
# write.csv(Brassica_C_genome_cds[order(Brassica_C_genome_cds[, "interpolate_loc"]), ], file="Brassica_C_genome_cds.csv", na="", row.names=F)
