# Supplementary material for: Construction of Brassica A and C genome-based ordered pan-transcriptomes for use in rapeseed genomic research
Source: Data Brief. 2015 Jul 2;4:357–62. doi: 10.1016/j.dib.2015.06.016 (PMC4510581; doi:10.1016/j.dib.2015.06.016)
Supplement: Supplementary file 1 — Supplementary data [file mmc1.zip › Additional_file_5_Brassica AC v9 CDS order_18-6-15.xlsx]

## Sheet: Legend
Inferred CDS model order in Brassica A and C pan-transcriptomes
Flags: 1 = yes
"B. rapa model?" = B. rapa was the source of CDS
"B. oleracea model?" = B. oleracea was the source of CDS
"B. napus model?" = B. napus Darmor-bzh was the source of CDS
"No sequence match" = B. napus CDS model did not have significant (1E-30) match to pseudomolecule so approximate position was interpolated based on flanking collinear CDS
Pseudomolecule mapping position format: Chromosome_start base of alignment_end base of alignment
B. napus mapping position format: Chromosome_start base of alignment_end base of alignment_Expect value_length of alignment_% identical matches_number of mismatches_total number of gaps

## Sheet: CDS order
CDS model	B. rapa model?	B. oleracea model?	B. napus model?	No sequence match	Pseudomolecule interpolated coordinate	B napus Darmor bzh coordinate	B. napus ZS11 coordinate	TAIR_id	TAIR_description
Cab020598.1	1				A01_000003992_000002266	chrA07_001921545_001921279_8e-135_268_99.25_1_1	A01_000001483_000001127_0e+00_357_99.16_3_0	AT3G04630.3	WVD2-like 1
Cab047254.1	1				A01_000005764_000004356	chrA07_001922339_001922209_1e-60_131_99.24_1_0	A01_000006892_000006569_1e-161_326_98.47_3_2	AT4G38360.2	Protein of unknown function (DUF300)
Cab020597.1	1				A01_000007596_000004363	chrA07_001922339_001922176_1e-75_164_98.17_3_0	A01_000006892_000006538_5e-180_355_98.87_4_0	AT4G38360.2	Protein of unknown function (DUF300)
Cab020596.1	1				A01_000009147_000008191		A01_000016071_000015313_0e+00_777_95.37_11_25	AT4G38250.1	Transmembrane amino acid transporter family protein
Cab020595.2	1				A01_000011403_000009778		A01_000023552_000022983_0e+00_570_99.30_4_0	AT4G38220.1	Peptidase M20/M25/M40 family protein
Cab020594.1	1				A01_000012765_000011917		A01_014692968_014693597_0e+00_630_99.68_2_0	AT4G38210.1	expansin A20
Cab020593.1	1				A01_000019131_000015619		A01_000036811_000038178_0e+00_1368_99.85_2_0	AT4G38190.1	cellulose synthase like D4
Cab020592.1	1				A01_000021944_000019956		A01_014721226_014720841_0e+00_386_99.22_3_0	AT4G38400.1	expansin-like A2
Cab020591.1	1				A01_000024271_000022281		A01_000047562_000048198_0e+00_640_98.91_4_3	AT4G38460.1	geranylgeranyl reductase
Cab020590.1	1				A01_000032446_000028836	chrA07_001922710_001922909_1e-90_200_97.00_6_0	A01_000052153_000052352_2e-100_200_100.00_0_0	AT4G38470.1	ACT-like protein tyrosine kinase family protein
Cab020589.1	1				A01_000033293_000032595	chrA07_001926884_001926723_1e-78_162_99.38_1_0	A01_000056482_000056321_1e-76_162_98.77_2_0
Cab020588.1	1				A01_000035983_000033952	chrA07_001943427_001943154_1e-138_274_99.27_2_0	A01_014756592_014755888_0e+00_705_98.87_8_0	AT4G38670.3	Pathogenesis-related thaumatin superfamily protein
Cab020586.1	1				A01_000048315_000046913	chrA09_031490734_031490508_6e-111_227_98.68_3_0	A09_044173472_044173646_2e-43_177_85.31_22_4
Cab020582.1	1				A01_000054123_000052959	chrA09_031490734_031490508_6e-111_227_98.68_3_0	A09_044173472_044173646_8e-57_176_89.77_16_2
Cab020581.1	1				A01_000063572_000063039		A01_000082651_000082118_0e+00_534_99.25_4_0
Cab020580.1	1				A01_000077000_000074987	chrA01_002423273_002422803_0e+00_471_100.00_0_0	A01_000086953_000086483_0e+00_471_99.79_1_0	AT4G38770.1	proline-rich protein 4
Cab020579.1	1				A01_000079019_000078723	chrA06_024348548_024348847_3e-114_300_91.67_22_3	A01_000089947_000089651_4e-155_297_100.00_0_0
Cab020578.1	1				A01_000083533_000082364	chrA01_002429170_002430339_0e+00_1170_99.91_1_0	A03_047954498_047953350_0e+00_1159_88.27_107_29
Cab020577.1	1				A01_000088358_000088041	chrA01_002434224_002434541_5e-167_318_100.00_0_0	A01_000095259_000095576_9e-167_318_100.00_0_0	AT4G38860.1	SAUR-like auxin-responsive protein family
BnaA01g05200D			1		A01_000093230_000093339
Cab020576.1	1				A01_000094861_000093230	chrA01_002439200_002440831_0e+00_1632_99.94_1_0	A01_000099318_000100946_0e+00_1632_99.33_8_3	AT4G38880.1	GLN phosphoribosyl pyrophosphate amidotransferase 3
Cab020575.1	1				A01_000097996_000095110	chrA01_002442381_002442104_6e-144_278_100.00_0_0	A01_000102477_000102200_1e-143_278_100.00_0_0	AT4G38890.1	FMN-linked oxidoreductases superfamily protein
Cab020574.1	1				A01_000100108_000098057	chrA01_002446581_002445793_0e+00_789_98.73_10_0	A01_000105808_000105011_0e+00_798_97.74_9_9	AT2G21240.2	basic pentacysteine 4
Cab020573.1	1				A01_000105326_000101322	chrA01_002449098_002448569_0e+00_543_96.69_4_14	A01_000108468_000107927_0e+00_542_99.63_2_0	AT4G38950.2	ATP binding microtubule motor family protein
Cab020572.1	1				A01_000108750_000106708	chrA08_013563774_013564056_6e-132_284_96.83_7_2	A01_000120571_000120293_8e-143_279_99.64_1_0	AT4G38970.2	fructose-bisphosphate aldolase 2
Cab020571.1	1				A01_000115025_000112704	chrA01_002461698_002461288_0e+00_411_99.76_1_0	A01_000126949_000126539_0e+00_411_99.76_1_0	AT4G39000.1	glycosyl hydrolase 9B17
Cab020570.1	1				A01_000119528_000116614	chrA01_002466226_002465868_0e+00_359_99.44_2_0	A01_000146825_000146467_0e+00_359_99.16_3_0	AT4G39010.1	glycosyl hydrolase 9B18
Cab020569.1	1				A01_000129775_000126831	chrA01_002485132_002485535_0e+00_410_98.05_2_6	A01_000153138_000153544_0e+00_410_99.27_0_3	AT4G39030.1	MATE efflux family protein
Cab020568.1	1				A01_000135472_000131405	chrA01_002490358_002489820_0e+00_539_99.26_0_4	A01_000158611_000158077_0e+00_535_99.44_3_0	AT4G39070.1	B-box zinc finger family protein
BnaA01g05310D			1	1	A01_000138993_000143003.001
Cab020567.1	1				A01_000143020_000139039	chrA01_002498149_002498362_2e-108_214_100.00_0_0	A01_000166421_000166634_4e-108_214_100.00_0_0	AT4G39080.1	vacuolar proton ATPase A3
Cab020566.1	1				A01_000144697_000143032	chrA01_002498894_002499087_6e-96_194_99.48_1_0	A01_000167630_000167835_4e-104_206_100.00_0_0	AT4G39080.1	vacuolar proton ATPase A3
BnaA01g05330D			1	1	A01_000146772_000145212.001	chrA01_002505368_002505098_8e-141_271_100.00_0_0	A01_000171427_000171157_6e-139_271_99.63_1_0	AT4G39120.1	myo-inositol monophosphatase like 2
BnaA01g05340D			1	1	A01_000146772_000145212.002	chrA01_002509194_002506615_0e+00_2580_100.00_0_0	A01_000175257_000172678_0e+00_2580_99.84_4_0	AT4G39110.1	Malectin/receptor-like protein kinase family protein
BnaA01g05350D			1	1	A01_000146772_000145212.003	chrA01_002510660_002510539_7e-58_122_100.00_0_0	A01_000176723_000176602_1e-57_122_100.00_0_0	AT4G39120.1	myo-inositol monophosphatase like 2
Cab020565.1	1				A01_000146829_000145011	chrA01_002502426_002501897_0e+00_530_98.49_8_0	A01_000169313_000168784_0e+00_530_98.49_8_0	AT4G39090.1	Papain family cysteine protease
Cab020564.1	1				A01_000154117_000152222	chrA01_002509194_002507487_0e+00_1708_99.36_11_0	A01_000175257_000173550_0e+00_1708_99.24_13_0	AT4G39110.1	Malectin/receptor-like protein kinase family protein
Cab020563.1	1				A01_000155768_000155126	chrA01_002511481_002511218_8e-132_264_98.86_3_0	A01_000177544_000177281_1e-131_264_98.86_3_0
Cab020562.1	1				A01_000158109_000156564	chrA01_002513206_002512258_0e+00_949_99.89_1_0	A01_000179269_000178321_0e+00_949_99.89_1_0	AT4G39140.5	RING/U-box superfamily protein
Cab020561.1	1				A01_000158830_000158468	chrA01_002513770_002513581_5e-88_193_97.41_2_3	A01_000179833_000179644_4e-86_193_96.89_3_3
Cab020560.1	1				A01_000162233_000159755	chrA01_002515758_002515583_2e-87_176_100.00_0_0	A09_005615229_005615564_7e-88_340_84.71_38_14	AT4G39150.2	DNAJ heat shock N-terminal domain-containing protein
Cab020559.1	1				A01_000163371_000162361	chrA01_002518032_002518168_1e-64_137_99.27_1_0	A01_000183893_000184029_4e-66_137_100.00_0_0	AT4G39200.1	Ribosomal protein S25 family protein
Cab020558.1	1				A01_000164388_000163736	chrA01_002519575_002519312_2e-135_264_99.62_1_0	A01_000185450_000185187_8e-137_264_100.00_0_0	AT4G39250.1	RAD-like 1
Cab020557.1	1				A01_000167670_000166905	chrA01_002522763_002522412_5e-169_352_97.44_3_6	A01_000188330_000187957_1e-172_381_95.80_8_8
Cab020556.1	1				A01_000168725_000168246	chrA01_002524723_002524984_1e-84_262_89.69_6_21	A01_000189522_000189762_7e-124_241_100.00_0_0
Cab020555.1	1				A01_000170941_000170440	chrA01_002526908_002527222_5e-109_315_90.48_9_21	A01_000191676_000191969_1e-151_294_99.66_1_0	AT4G39320.1	microtubule-associated protein-related
Cab020554.1	1				A01_000171955_000171563	chrA01_002528226_002527837_0e+00_393_97.96_5_3	A01_000192982_000192590_0e+00_393_99.75_1_0	AT4G39340.1	Protein of unknown function (DUF1278)
Cab020553.1	1				A01_000180461_000175822	chrA01_002539351_002540288_0e+00_938_99.89_1_0	A01_000199969_000200906_0e+00_938_100.00_0_0	AT4G39350.1	cellulose synthase A2
BnaA01g05470D			1	1	A01_000183811_000184819.001
Cab020552.1	1				A01_000184155_000183811	chrA01_002541654_002541995_4e-159_345_96.23_10_3	A01_000202272_000202613_6e-159_345_96.23_10_3
Cab020551.1	1				A01_000186719_000185367	chrA01_002543853_002543590_5e-137_264_100.00_0_0	A01_000204471_000204208_7e-137_264_100.00_0_0	AT4G39363.1	snoRNA
Cab020550.1	1				A01_000190655_000188381	chrA01_002546659_002547045_0e+00_387_100.00_0_0	A01_000207280_000207666_0e+00_387_100.00_0_0	AT4G39390.3	nucleotide sugar transporter-KT 1
Cab020549.1	1				A01_000199980_000195942	chrA01_002554585_002558169_0e+00_3585_99.58_15_0	A01_000214045_000217573_0e+00_3529_99.74_9_0	AT4G39400.1	Leucine-rich receptor-like protein kinase family protein
Cab020548.1	1				A01_000202677_000202390	chrA01_002560822_002561109_5e-147_288_99.31_2_0	A01_000220304_000220591_4e-150_288_100.00_0_0
Cab020547.1	1				A01_000210518_000207773	chrA01_002568640_002568263_0e+00_378_99.74_1_0	A01_000232351_000232014_2e-177_338_100.00_0_0	AT4G39410.1	WRKY DNA-binding protein 13
Cab020546.2	1				A01_000233705_000220053	chrA01_002589451_002590201_0e+00_751_100.00_0_0	A01_000254012_000254762_0e+00_751_100.00_0_0	AT4G39420.2
Cab020545.1	1				A01_000236573_000235062	chrA01_002593069_002591558_0e+00_1512_99.93_1_0	A01_000257630_000256119_0e+00_1512_100.00_0_0	AT4G39510.1	cytochrome P450, family 96, subfamily A, polypeptide 12
Cab020544.1	1				A01_000240300_000237136	chrA01_002594955_002594654_2e-157_302_100.00_0_0	A01_000259516_000259215_3e-157_302_100.00_0_0	AT4G39520.1	GTP-binding protein-related
Cab020543.1	1				A01_000244118_000242423	chrA01_002597865_002598075_5e-107_211_100.00_0_0	A01_000262445_000262655_8e-107_211_100.00_0_0	AT4G39540.2	shikimate kinase 2
Cab020542.1	1				A01_000244507_000244325	chrA01_002599964_002599782_3e-92_183_100.00_0_0	A01_000264544_000264362_5e-92_183_100.00_0_0
Cab020541.1	1				A01_000245358_000244837	chrA01_002600841_002600320_0e+00_522_100.00_0_0	A01_000265395_000264874_0e+00_522_100.00_0_0
Cab020540.1	1				A01_000247210_000246059	chrA01_002602725_002601574_0e+00_1152_99.22_9_0	A01_000267279_000266128_0e+00_1152_99.22_9_0
Cab020539.1	1				A01_000249298_000248129	chrA01_002604774_002603618_0e+00_1172_97.18_16_17	A01_000269341_000268172_0e+00_1170_99.57_5_0	AT5G38670.1	Galactose oxidase/kelch repeat superfamily protein
Cab020538.1	1				A01_000252780_000251545	chrA01_002606841_002605603_0e+00_1239_98.39_17_3	A01_000271481_000270243_0e+00_1239_98.47_16_3
Cab020537.1	1				A01_000254208_000253375	chrA01_002607528_002607938_0e+00_411_100.00_0_0	A05_002137716_002138126_0e+00_411_100.00_0_0
Cab020534.1	1				A01_000262069_000260822	chrA01_002611711_002610464_0e+00_1248_99.12_11_0	A01_000275782_000274535_0e+00_1248_99.04_12_0
Cab020533.1	1				A01_000264301_000263770	chrA01_002618703_002618875_2e-81_173_98.27_3_0	A01_000276569_000276741_3e-86_173_100.00_0_0
Cab020532.1	1				A01_000269247_000264344	chrA01_002621041_002622793_0e+00_1753_99.54_8_0	A01_000279950_000282913_0e+00_2964_100.00_0_0	AT1G62020.1	Coatomer, alpha subunit
Cab020531.1	1				A01_000274488_000271580	chrA01_002626261_002627336_0e+00_1076_99.44_6_0	A01_000286297_000287372_0e+00_1076_100.00_0_0	AT4G39620.2	Tetratricopeptide repeat (TPR)-like superfamily protein
Cab020530.1	1				A01_000278395_000275691	chrA01_002629883_002630405_0e+00_523_99.62_2_0	A01_000289918_000290440_0e+00_523_99.62_2_0	AT4G39640.2	gamma-glutamyl transpeptidase 1
Cab020529.1	1				A01_000279460_000278665	chrA01_002632737_002632339_6e-114_417_85.85_25_34	A01_000292814_000292416_4e-117_417_86.33_23_34
BnaA01g05650D			1		A01_000279711_000279631	chrA01_002632988_002632908_6e-36_81_100.00_0_0	A01_000293065_000292985_4e-34_81_98.77_1_0
Cab020528.1	1				A01_000283549_000280665	chrA01_002634777_002635296_0e+00_520_100.00_0_0	A01_000294992_000295511_0e+00_521_98.66_5_2	AT4G39640.2	gamma-glutamyl transpeptidase 1
Cab020527.1	1				A01_000290939_000288744	chrA01_002638941_002639174_6e-118_234_99.57_1_0	A01_000298103_000298336_2e-119_234_100.00_0_0	AT4G39660.1	alanine:glyoxylate aminotransferase 2
BnaA01g05680D			1		A01_000294200_000294415	chrA01_002644673_002644888_2e-110_216_100.00_0_0	A01_000303535_000303750_1e-108_216_99.54_1_0
Cab020526.1	1				A01_000297567_000294139	chrA01_002647465_002646484_0e+00_1004_94.82_17_35	A01_000306322_000305344_0e+00_1002_94.81_18_34	AT4G39680.2	SAP domain-containing protein
Cab020525.2	1				A01_000316583_000314345	chrA01_002649274_002649455_1e-84_182_97.80_4_0	A01_000307954_000308135_4e-91_182_100.00_0_0	AT4G39690.1
Cab020524.1	1				A01_000319281_000318530	chrA01_002653169_002653475_1e-160_307_100.00_0_0	A01_000310887_000311193_2e-160_307_100.00_0_0	AT4G39700.1	Heavy metal transport/detoxification superfamily protein
Cab020523.2	1				A01_000322161_000320541	chrA01_002655772_002655402_0e+00_371_100.00_0_0	A01_000313500_000313130_0e+00_371_100.00_0_0	AT4G39710.1	FK506-binding protein 16-2
Cab020522.1	1				A01_000325196_000323953	chrA01_002658718_002657846_0e+00_873_99.89_1_0	A01_000316447_000315575_0e+00_873_100.00_0_0	AT4G39720.1	VQ motif-containing protein
Cab020521.1	1				A01_000336323_000334976	chrA01_002669331_002669107_3e-113_225_99.56_1_0	A01_000327060_000326836_5e-113_225_99.56_1_0	AT4G39740.1	Thioredoxin superfamily protein
Cab020520.1	1				A01_000337712_000336618	chrA01_002670174_002671224_0e+00_1051_99.71_3_0	A01_000327890_000328984_0e+00_1095_99.91_1_0
Cab020519.1	1				A01_000347141_000345105	chrA01_002679282_002679079_1e-99_204_99.02_2_0	A01_000336615_000336412_7e-103_204_100.00_0_0	AT4G39770.1	Haloacid dehalogenase-like hydrolase (HAD) superfamily protein
Cab020518.1	1				A01_000355071_000354536		A01_000111774_000111485_1e-147_290_99.31_2_0
Cab020517.1	1				A01_000361021_000359864	chrA01_002695303_002694473_0e+00_831_98.68_11_0	A01_000378352_000377522_0e+00_831_98.68_11_0	AT4G39780.1	Integrase-type DNA-binding superfamily protein
Cab020516.1	1				A01_000369485_000364417	chrA01_002701184_002700406_0e+00_779_98.07_12_3	A01_000402386_000401608_0e+00_779_98.20_11_3	AT4G39790.1	Protein of unknown function (DUF630 and DUF632)
Cab020515.1	1				A01_000373576_000372915		A01_000405119_000405366_4e-126_248_99.60_1_0
Cab020514.4	1				A01_000377776_000375257	chrA09_029749841_029750185_1e-94_350_85.14_42_10	A01_015161096_015160752_1e-177_345_99.42_2_0	AT4G39800.1	myo-inositol-1-phosphate synthase 1
Cab020513.1	1				A01_000385572_000383924	chrA08_013300641_013301078_6e-165_440_90.68_37_4	A01_000413336_000412899_0e+00_438_99.54_2_0	AT4G39810.1	Polynucleotidyl transferase, ribonuclease H-like superfamily protein
Cab020512.1	1				A01_000387552_000385741	chrA08_013298983_013299448_3e-117_474_83.54_56_22	A01_000414839_000414238_0e+00_614_97.72_1_13
Cab020511.1	1				A01_000391955_000389960	chrA08_013293545_013292594_0e+00_962_87.73_86_32	A01_000419204_000420586_0e+00_1383_98.99_14_0	AT4G39840.1
Cab020510.1	1				A01_000396815_000392698	chrA03_029054885_029054705_1e-71_181_93.92_11_0	A01_000432771_000433100_1e-172_330_100.00_0_0	AT4G39860.1
Cab020509.1	1				A01_000400818_000398881		A01_000435743_000435471_2e-141_273_100.00_0_0	AT4G39900.1
Cab020508.1	1				A01_000405602_000403007	chrA09_029720228_029720627_6e-122_403_86.60_48_6	A01_000442593_000442186_0e+00_408_100.00_0_0	AT4G39910.1	ubiquitin-specific protease 3
Cab020507.1	1				A01_000408464_000406533	chrA03_029035279_029034976_6e-121_305_92.79_17_5	A01_000445657_000445959_3e-146_303_97.69_7_0	AT4G39940.1	APS-kinase 2
Cab020506.1	1				A01_000421851_000419582	chrA08_013256515_013255522_0e+00_996_91.87_73_8	A01_015226016_015227006_0e+00_991_97.98_20_0	AT4G39950.1	cytochrome P450, family 79, subfamily B, polypeptide 2
Cab020505.1	1				A01_000424689_000422250		A01_015229369_015231710_0e+00_2351_93.70_124_24	AT4G39952.1	Pentatricopeptide repeat (PPR) superfamily protein
Cab020504.6	1				A01_000428523_000425818	chrA04_010812809_010813654_0e+00_858_84.03_113_24	A01_015234158_015235010_0e+00_853_97.30_23_0	AT4G39960.1	Molecular chaperone Hsp40/DnaJ family protein
Cab020503.1	1				A01_000435128_000432651	chrA01_001611495_001611275_3e-42_223_81.17_38_4	A01_015241602_015242105_0e+00_512_94.34_16_13	AT4G39980.1	3-deoxy-D-arabino-heptulosonate 7-phosphate synthase 1
Cab020502.1	1				A01_000437359_000436284	chrA10_014930716_014930449_5e-57_271_81.92_43_6	A01_015245623_015246070_0e+00_449_96.44_10_6	AT5G65270.1	RAB GTPase homolog A4A
Cab020501.1	1				A01_000439504_000437708		A01_015247226_015247045_6e-82_182_97.25_3_2
Cab020500.2	1				A01_000445078_000441865		A01_015263881_015263500_4e-128_383_89.56_14_26	AT4G40000.1	S-adenosyl-L-methionine-dependent methyltransferases superfamily protein
Cab020499.2	1				A01_000448272_000445809		A01_015267412_015267108_1e-145_305_97.38_8_0	AT4G40010.1	SNF1-related protein kinase 2.7
Cab020498.1	1				A01_000451943_000450183		A01_013438379_013436616_0e+00_1765_98.36_24_5	AT4G40020.1	Myosin heavy chain-related protein
Cab020497.1	1				A01_000453548_000452855		A01_013439463_013439291_4e-86_173_100.00_0_0	AT5G10980.1	Histone superfamily protein
Cab020496.1	1				A01_000454668_000454393	chrA01_000001070_000001345_1e-143_276_100.00_0_0	A01_013440827_013441102_2e-143_276_100.00_0_0
Cab047808.1	1				A01_000454668_000454393	chrA01_000001070_000001345_1e-143_276_100.00_0_0	A01_013440827_013441102_2e-143_276_100.00_0_0
Cab020495.1	1				A01_000455381_000454965	chrA01_000002061_000001645_0e+00_417_100.00_0_0	A01_013441814_013441398_0e+00_417_95.68_18_0	AT4G40045.1
Cab047807.1	1				A01_000455381_000454965	chrA01_000002061_000001645_0e+00_417_100.00_0_0	A01_013441814_013441398_0e+00_417_95.68_18_0	AT4G40045.1
Cab020494.1	1				A01_000458759_000456289	chrA01_000005455_000004966_0e+00_490_100.00_0_0	A01_013445208_013444719_0e+00_490_100.00_0_0	AT4G40050.1	Protein of unknown function (DUF3550/UPF0682)
Cab020493.1	1				A01_000463125_000461923	chrA01_000008421_000009623_0e+00_1203_99.83_2_0	A01_013448174_013449376_0e+00_1203_99.83_2_0
Cab020492.1	1				A01_000471003_000469876	chrA01_000015003_000014558_0e+00_446_100.00_0_0	A01_013456163_013455718_0e+00_446_100.00_0_0	AT4G40060.1	homeobox protein 16
Cab020491.1	1				A01_000476372_000474891	chrA01_000018787_000019430_0e+00_644_97.20_18_0	A01_013459947_013460590_0e+00_644_97.20_18_0	AT4G40080.1	ENTH/ANTH/VHS superfamily protein
Cab020490.1	1				A01_000477348_000476660	chrA01_000020463_000020032_0e+00_432_99.77_1_0	A01_013461623_013461192_0e+00_432_99.77_1_0
Cab020489.1	1				A01_000481924_000481367	chrA01_000025004_000025358_1e-164_355_96.34_10_3	A01_013466217_013466568_0e+00_352_99.43_2_0
Cab020488.1	1				A01_000486280_000483275	chrA01_000029190_000029919_0e+00_730_100.00_0_0	A01_013468124_013468645_0e+00_522_100.00_0_0	AT4G38050.1	Xanthine/uracil permease family protein
Cab020487.1	1				A01_000488191_000486405	chrA01_000031758_000031296_0e+00_463_99.35_3_0	A01_013473079_013472617_0e+00_463_99.35_3_0	AT4G38040.1	Exostosin family protein
Cab020486.1	1				A01_000493869_000490351	chrA01_000037379_000037744_0e+00_366_99.45_2_0	A01_013478490_013478855_0e+00_366_99.45_2_0	AT4G38030.1	Rhamnogalacturonate lyase family protein
Cab020485.1	1				A01_000495378_000494093	chrA01_000038440_000038068_0e+00_373_98.66_5_0	A01_013479551_013479179_0e+00_373_98.66_5_0	AT4G38020.1	tRNA/rRNA methyltransferase (SpoU) family protein
Cab020484.1	1				A01_000497117_000496045	chrA01_000041144_000040416_0e+00_729_98.63_10_0	A01_013482255_013481527_0e+00_729_98.63_10_0
Cab020483.1	1				A01_000501669_000499734	chrA01_000045871_000045197_0e+00_675_98.07_13_0	A01_015350487_015349813_0e+00_676_98.37_9_2	AT4G37980.1	elicitor-activated gene 3-1
Cab020482.1	1				A01_000511346_000508133	chrA01_000049442_000049151_6e-152_292_100.00_0_0	A01_013492406_013492115_9e-152_292_100.00_0_0	AT4G37970.1	cinnamyl alcohol dehydrogenase 6
Cab020481.1	1				A01_000522791_000519805	chrA01_000058061_000058242_5e-91_182_100.00_0_0	A01_013500228_013500409_8e-91_182_100.00_0_0	AT4G37940.1	AGAMOUS-like 21
Cab020480.2	1				A01_000527038_000523383	chrA01_000063080_000063281_1e-101_202_100.00_0_0	A01_013505302_013505503_2e-101_202_100.00_0_0	AT4G37930.1	serine transhydroxymethyltransferase 1
Cab020479.1	1				A01_000529335_000527579	chrA01_000065244_000065524_4e-144_281_99.64_1_0	A01_013507623_013507903_7e-144_281_99.64_1_0	AT4G37920.1
Cab020478.1	1				A01_000533201_000529547	chrA01_000067378_000068569_0e+00_1193_98.16_20_2	A01_013509757_013510948_0e+00_1193_98.74_13_2	AT4G37910.1	mitochondrial heat shock protein 70-1
Cab020477.1	1				A01_000535307_000533558	chrA01_000071017_000069872_0e+00_1146_98.95_12_0	A01_013513392_013512247_0e+00_1146_98.95_12_0	AT4G37880.1	LisH/CRA/RING-U-box domains-containing protein
Cab020476.1	1				A01_000541968_000538852	chrA03_028862478_028861960_0e+00_521_92.71_34_4	A02_018115499_018116017_0e+00_521_92.71_34_4	AT4G37870.1	phosphoenolpyruvate carboxykinase 1
Cab020475.1	1				A01_000544288_000542908	chrA01_000079686_000080250_0e+00_565_100.00_0_0	A01_013524496_013525060_0e+00_565_100.00_0_0	AT4G37860.1	SPT2 chromatin protein
Cab020474.1	1				A01_000554540_000553031	chrA01_000086243_000086775_0e+00_533_100.00_0_0	A01_013531667_013532212_0e+00_546_97.44_1_13	AT4G37850.1	basic helix-loop-helix (bHLH) DNA-binding superfamily protein
Cab020473.1	1				A01_000567110_000564960	chrA01_000094330_000094648_7e-167_319_100.00_0_0	A01_013539768_013540086_6e-165_319_99.69_1_0	AT4G37840.1	hexokinase-like 3
Cab020472.1	1				A01_000569368_000567701	chrA01_000096054_000096168_4e-54_115_100.00_0_0	A01_013543451_013543565_6e-54_115_100.00_0_0
Cab020471.1	1				A01_000574291_000573763	chrA01_000101258_000101007_3e-130_252_100.00_0_0	A01_013548751_013548500_5e-130_252_100.00_0_0
Cab020470.1	1				A01_000579558_000579196	chrA01_000106287_000106649_0e+00_363_100.00_0_0	A01_013554939_013555301_0e+00_363_100.00_0_0
Cab020469.1	1				A01_000592764_000591731	chrA03_028831407_028831631_4e-58_226_85.40_25_8	A01_013565211_013564759_0e+00_453_100.00_0_0	AT4G37790.1	Homeobox-leucine zipper protein family
Cab020468.1	1				A01_000608290_000607123	chrA01_000125628_000125911_1e-147_284_100.00_0_0		AT4G37780.1	myb domain protein 87
Cab020467.1	1				A01_000616084_000614025	chrA01_000132770_000131800_0e+00_971_99.79_2_0	A08_013109779_013108809_0e+00_973_92.91_65_4	AT4G37770.1	1-amino-cyclopropane-1-carboxylate synthase 8
Cab020466.1	1				A01_000626488_000623826	chrA01_000143349_000142407_0e+00_943_100.00_0_0	A04_027020039_027019776_5e-46_271_80.07_40_14	AT4G37760.1	squalene epoxidase 3
Cab020465.1	1				A01_000632882_000629983	chrA01_000149195_000148671_0e+00_525_100.00_0_0	A01_000579278_000578754_0e+00_525_100.00_0_0	AT4G37750.1	Integrase-type DNA-binding superfamily protein
Cab020464.1	1				A01_000649800_000647458	chrA01_000166870_000167400_0e+00_531_99.25_4_0	A01_000596702_000597232_0e+00_531_99.25_4_0	AT4G37740.1	growth-regulating factor 2
Cab020463.1	1				A01_000651439_000650009	chrA01_000169014_000168274_0e+00_741_99.87_1_0	A01_000598846_000598106_0e+00_741_99.87_1_0	AT4G37730.1	basic leucine-zipper 7
BnaA01g00330D			1	1	A01_000657576_000655347.001	chrA01_000178216_000178046_1e-85_171_100.00_0_0	A08_006601666_006601836_2e-85_171_100.00_0_0
Cab020462.1	1				A01_000657759_000655303	chrA01_000173583_000172929_0e+00_655_99.54_3_0	A01_000603464_000602810_0e+00_655_99.54_3_0	AT4G37680.2	heptahelical protein 4
BnaA01g00350D			1	1	A01_000659352_000661932.001	chrA01_000178216_000178046_1e-85_171_100.00_0_0	A08_006601666_006601836_2e-85_171_100.00_0_0
Cab020461.1	1				A01_000661807_000659352	chrA01_000179909_000180355_0e+00_447_99.78_1_0	A01_000607263_000607709_0e+00_447_99.78_1_0	AT4G37670.2	N-acetyl-l-glutamate synthase 2
Cab020460.1	1				A01_000666357_000664395	chrA08_013082676_013084253_0e+00_1615_88.30_139_50	A01_000612227_000610626_0e+00_1602_99.94_1_0	AT4G37650.1	GRAS family transcription factor
Cab020459.1	1				A01_000676174_000674763	chrA01_000198151_000198597_0e+00_447_100.00_0_0	A01_000633747_000634193_0e+00_447_100.00_0_0	AT4G37610.1	BTB and TAZ domain protein 5
Cab020458.1	1				A01_000681894_000679790	chrA01_000202736_000202213_0e+00_524_100.00_0_0	A01_000638333_000637810_0e+00_524_100.00_0_0	AT4G37580.1	Acyl-CoA N-acyltransferases (NAT) superfamily protein
Cab020457.1	1				A01_000683848_000682669	chrA01_000203088_000202823_1e-137_266_100.00_0_0	A01_000638685_000638421_7e-137_265_100.00_0_0	AT4G37580.1	Acyl-CoA N-acyltransferases (NAT) superfamily protein
Cab020456.1	1				A01_000694331_000690764	chrA01_000213548_000213300_2e-121_250_98.40_3_1	A01_000649277_000649029_4e-121_250_98.40_3_1	AT4G37560.1	Acetamidase/Formamidase family protein
Cab020455.1	1				A01_000697224_000694690	chrA01_000215589_000215345_4e-124_245_99.59_1_0	A01_000652447_000652208_2e-119_240_99.17_2_0	AT4G37550.1	Acetamidase/Formamidase family protein
Cab020454.1	1				A01_000703348_000701746	chrA01_000221061_000221591_0e+00_531_100.00_0_0	A01_000656765_000657295_0e+00_531_100.00_0_0	AT4G37540.1	LOB domain-containing protein 39
Cab020453.1	1				A01_000707835_000707117	chrA01_000226293_000226099_1e-98_195_100.00_0_0	A01_000661219_000661025_2e-98_195_100.00_0_0
Cab020452.1	1				A01_000710837_000708955	chrA01_000228837_000228430_0e+00_408_100.00_0_0	A01_000663764_000663357_0e+00_408_100.00_0_0	AT4G37520.1	Peroxidase superfamily protein
Cab020451.1	1				A01_000717135_000714361	chrA01_000233459_000234246_0e+00_788_99.11_7_0	A01_000668460_000669247_0e+00_788_99.24_6_0	AT4G37510.1	Ribonuclease III family protein
Cab020450.1	1				A01_000719503_000717673	chrA01_000237599_000238008_0e+00_410_99.02_4_0	A01_000672340_000672749_0e+00_410_99.02_4_0	AT4G37490.1	CYCLIN B1;1
Cab020449.1	1				A01_000720271_000719840	chrA01_000239272_000238842_0e+00_432_99.07_3_1	A01_000674013_000673583_0e+00_432_99.07_3_1
Cab020448.1	1				A01_000728099_000727502		A02_019624585_019625085_0e+00_501_98.80_5_1
Cab020447.1	1				A01_000735102_000729019	chrA01_000243346_000243983_0e+00_638_97.96_10_3	A01_000678087_000678724_0e+00_638_97.96_10_3	AT4G37460.1	Tetratricopeptide repeat (TPR)-like superfamily protein
Cab020446.1	1				A01_000737751_000736797	chrA01_000251310_000251756_0e+00_447_99.11_4_0	A01_001168810_001168364_0e+00_447_100.00_0_0	AT4G37450.1	arabinogalactan protein 18
Cab020445.1	1				A01_000741490_000740283	chrA01_000254810_000255090_3e-146_281_100.00_0_0	A01_000689287_000689567_6e-146_281_100.00_0_0	AT4G37445.1
Cab020444.1	1				A01_000744229_000742491	chrA01_000256839_000257243_0e+00_405_99.75_1_0	A01_001163255_001162851_0e+00_405_100.00_0_0
Cab020443.1	1				A01_000750567_000746084	chrA01_000260980_000261506_0e+00_527_99.81_1_0	A01_000695453_000695979_0e+00_527_99.81_1_0	AT4G37445.1
Cab020442.1	1				A01_000752727_000750795	chrA01_000265398_000264965_0e+00_436_97.02_10_3	A01_000699883_000699441_0e+00_444_97.52_9_2
Cab020441.1	1				A01_000760273_000758743	chrA01_000278122_000278226_5e-40_105_95.24_5_0	A01_001149733_001149548_4e-93_186_100.00_0_0
Cab020440.1	1				A01_000763050_000760622	chrA01_000280759_000279877_0e+00_883_99.09_8_0	A01_001145626_001146508_0e+00_883_100.00_0_0	AT4G37430.1	cytochrome P450, family 91, subfamily A, polypeptide 2
Cab020439.1	1				A01_000768033_000765329	chrA01_000284561_000283679_0e+00_883_98.75_11_0	A01_000756682_000755800_0e+00_883_98.98_9_0	AT4G37430.1	cytochrome P450, family 91, subfamily A, polypeptide 2
Cab020438.1	1				A01_000772820_000771102	chrA01_000289074_000287347_0e+00_1729_97.22_37_11	A01_001137166_001138884_0e+00_1719_99.07_16_0	AT4G37420.1	Domain of unknown function (DUF23)
Cab020437.1	1				A01_000777121_000775185	chrA08_013008480_013009353_0e+00_876_92.12_62_7	A01_001132892_001133762_0e+00_871_100.00_0_0	AT4G37410.1	cytochrome P450, family 81, subfamily F, polypeptide 4
Cab020436.1	1				A01_000785305_000782883	chrA01_000307778_000307022_0e+00_758_99.21_4_2	A01_001125015_001125771_0e+00_757_99.21_6_0	AT4G37400.1	cytochrome P450, family 81, subfamily F, polypeptide 3
Cab020435.1	1				A01_000795510_000792973	chrA01_000316796_000315446_0e+00_1351_99.11_0_12	A09_039437089_039438446_0e+00_1375_81.53_199_55	AT1G59500.1	Auxin-responsive GH3 family protein
Cab020434.1	1				A01_000807098_000804889	chrA01_000326504_000327014_0e+00_511_100.00_0_0	A01_001098451_001097834_0e+00_618_100.00_0_0	AT4G37340.1	cytochrome P450, family 81, subfamily D, polypeptide 3
Cab020433.1	1				A01_000811876_000808535	chrA01_000334125_000334714_0e+00_590_100.00_0_0	A01_001093889_001093300_0e+00_590_100.00_0_0	AT4G37330.1	cytochrome P450, family 81, subfamily D, polypeptide 4
Cab020432.1	1				A01_000820496_000817734	chrA01_000331660_000332302_0e+00_643_100.00_0_0	A01_001087735_001087093_0e+00_643_100.00_0_0	AT4G37310.1	cytochrome P450, family 81, subfamily H, polypeptide 1
Cab020431.1	1				A01_000822820_000820607	chrA01_000333475_000333253_6e-114_223_100.00_0_0	A01_001085916_001086138_1e-113_223_100.00_0_0	AT4G37300.1	maternal effect embryo arrest 59
Cab020430.1	1				A01_000826760_000826343	chrA01_000352324_000352581_2e-125_258_98.06_5_0	A01_001081093_001080836_2e-133_258_100.00_0_0
BnaA01g00650D			1		A01_000828609_000829678	chrA01_000355113_000355282_3e-84_170_100.00_0_0	A01_001078449_001078280_1e-75_170_97.06_5_0	AT4G37280.1	MRG family protein
Cab020429.7	1				A01_000833860_000830356	chrA01_000357991_000358231_2e-123_241_100.00_0_0	A09_039386142_039385902_2e-56_243_83.54_36_4	AT4G37270.1	heavy metal atpase 1
Cab020428.1	1				A01_000846349_000845139	chrA05_001227213_001227450_9e-121_238_99.58_1_0	A05_002276153_002275916_1e-120_238_99.58_1_0
Cab020427.1	1				A01_000857346_000854404	chrA01_000376993_000378575_0e+00_1592_97.86_22_12	A01_001050841_001049280_0e+00_1593_95.10_43_35	AT4G37250.1	Leucine-rich repeat protein kinase family protein
BnaA01g00700D			1	1	A01_000858920_000857753.001	chrA01_000389142_000388442_0e+00_701_100.00_0_0	A01_001040171_001040871_0e+00_702_98.86_6_2
Cab020426.1	1				A01_000859835_000857778	chrA01_000381866_000381364_0e+00_503_97.02_15_0	A01_001045987_001046489_0e+00_503_97.02_15_0	AT4G36880.1	cysteine proteinase1
Cab020425.1	1				A01_000865175_000862407	chrA01_000389142_000388442_0e+00_701_99.14_6_0	A01_001040171_001040871_0e+00_702_98.58_8_2	AT4G36890.1	Nucleotide-diphospho-sugar transferases superfamily protein
Cab020424.1	1				A01_000873313_000872184	chrA01_000396407_000397000_0e+00_594_98.99_0_6	A06_031640011_031640598_0e+00_588_100.00_0_0	AT4G36900.1	related to AP2 10
Cab020423.1	1				A01_000877275_000875491		A06_031643053_031644837_0e+00_1785_99.89_2_0
Cab020422.1	1				A01_000886852_000884861	chrA01_007179345_007179159_1e-69_187_92.51_11_3	A06_031631806_031632111_4e-160_306_100.00_0_0
Cab020421.1	1				A01_000893550_000891410	chrA03_028393178_028392720_2e-171_461_90.46_40_4	A06_031657303_031657761_0e+00_459_99.78_1_0	AT4G36920.2	Integrase-type DNA-binding superfamily protein
Cab020420.2	1				A01_000907860_000906149	chrA01_000430859_000431321_0e+00_470_96.60_5_11	A06_031675789_031676168_0e+00_380_100.00_0_0	AT4G36930.1	basic helix-loop-helix (bHLH) DNA-binding superfamily protein
Cab020419.2	1				A01_000911103_000909663	chrA01_000435732_000434668_0e+00_1065_98.22_19_0	A01_001001108_001002172_0e+00_1065_98.12_20_0
Cab020418.1	1				A01_000914531_000911583	chrA01_000444304_000444501_7e-100_198_100.00_0_0	A01_000992689_000992492_5e-98_198_99.49_1_0	AT4G36960.2	RNA-binding (RRM/RBD/RNP motifs) family protein
Cab020417.1	1				A01_000916583_000914989	chrA01_000446534_000445943_0e+00_592_99.66_2_0	A01_000990608_000991038_0e+00_431_98.61_6_0	AT4G36970.1	Remorin family protein
Cab020416.1	1				A01_000922223_000918722	chrA01_000451230_000450934_1e-154_297_100.00_0_0	A01_000985782_000986078_2e-154_297_100.00_0_0	AT4G36980.1
Cab020415.1	1				A01_000927815_000926815	chrA03_028301935_028301333_5e-122_663_80.54_54_75	A01_000979777_000979142_0e+00_636_98.43_10_0	AT4G36988.1	conserved peptide upstream open reading frame 49
Cab020414.1	1				A01_000931654_000928958	chrA01_000459322_000459935_0e+00_614_98.21_8_3	A01_000977424_000976814_0e+00_611_99.02_6_0	AT4G37000.1	accelerated cell death 2 (ACD2)
Cab020413.1	1				A01_000935483_000933479	chrA01_000464731_000464962_6e-117_232_99.57_1_0	A01_000973911_000973680_2e-108_232_97.41_6_0	AT4G37040.1	methionine aminopeptidase 1D
Cab020412.1	1				A01_000937612_000935670	chrA01_000467450_000467146_1e-157_305_99.67_1_0	A01_000971205_000971509_2e-157_305_99.67_1_0	AT4G37050.1	PATATIN-like protein 4
Cab020411.1	1				A01_000938814_000937618	chrA01_000468410_000468194_1e-105_217_98.62_3_0	A01_000950342_000950558_4e-107_217_99.08_2_0	AT4G37050.1	PATATIN-like protein 4
Cab020410.1	1				A01_000943123_000940763	chrA01_000471381_000471074_4e-159_309_99.68_0_1	A01_000967382_000967689_6e-159_309_99.68_0_1	AT4G37070.2	Acyl transferase/acyl hydrolase/lysophospholipase superfamily protein
BnaA01g00840D			1	1	A01_000946439_000945037.001	chrA01_000484420_000484546_5e-61_127_100.00_0_0	A09_024536500_024536626_8e-61_127_100.00_0_0
Cab020409.1	1				A01_000947487_000945037	chrA01_000475694_000475390_2e-157_305_99.67_1_0	A01_000963069_000963373_6e-159_305_100.00_0_0	AT4G37070.2	Acyl transferase/acyl hydrolase/lysophospholipase superfamily protein
Cab020408.1	1				A01_000956263_000953732	chrA01_000486258_000486981_0e+00_724_97.10_21_0	A01_000934373_000933650_0e+00_724_99.86_1_0	AT4G37080.3	Protein of unknown function, DUF547
Cab020407.1	1				A01_000958379_000956850	chrA01_000489773_000489954_9e-88_182_98.90_2_0	A01_000931350_000931164_5e-92_187_99.47_1_0	AT4G37090.1
Cab020406.1	1				A01_000959591_000958445	chrA01_000490309_000490870_0e+00_564_97.52_12_2	A01_000930502_000929901_0e+00_602_98.01_12_0
Cab020405.1	1				A01_000962573_000960033	chrA01_000493578_000491869_0e+00_1715_98.08_27_6	A01_000926559_000928921_0e+00_2367_98.06_38_8	AT4G37100.1	Pyridoxal phosphate (PLP)-dependent transferases superfamily protein
Cab020404.1	1				A01_000966284_000964771	chrA01_000496876_000496386_0e+00_491_97.35_10_3	A01_000923597_000924084_0e+00_488_100.00_0_0
Cab020403.1	1				A01_000969611_000967788	chrA01_007690803_007690944_6e-52_144_93.06_6_4	A06_007403866_007404030_7e-63_165_93.33_11_0
Cab020402.2	1				A01_000973330_000970352	chrA01_000499809_000500789_0e+00_984_96.65_27_6	A01_000920632_000919652_0e+00_984_95.33_40_6	AT4G37130.1	hydroxyproline-rich glycoprotein family protein
Cab020401.1	1				A01_000976316_000975725	chrA01_000503789_000503586_8e-102_204_99.51_1_0	A01_000909043_000909246_3e-103_204_100.00_0_0	AT4G37160.1	SKU5 similar 15
Cab020400.1	1				A01_000979463_000977549	chrA01_000504825_000504477_0e+00_349_100.00_0_0	A01_001212986_001213334_1e-171_350_98.00_5_2	AT4G37160.1	SKU5 similar 15
Cab020399.1	1				A01_000983132_000980692		A01_001208059_001210116_0e+00_2058_99.51_10_0	AT4G37170.1	Pentatricopeptide repeat (PPR) superfamily protein
Cab020398.1	1				A01_000989037_000987731	chrA01_000513076_000513333_2e-120_261_96.93_5_3	A01_000896926_000896666_6e-133_261_99.62_1_0	AT4G37180.1	Homeodomain-like superfamily protein
Cab020396.1	1				A01_000993719_000993177	chrA04_017635665_017635123_0e+00_543_99.45_3_0	A05_009890062_009890604_0e+00_543_99.63_2_0
Cab020397.1	1				A01_000993719_000993177	chrA04_017635665_017635123_0e+00_543_99.45_3_0	A05_009890062_009890604_0e+00_543_99.63_2_0
BnaA01g00930D			1		A01_001001867_001001131	chrA01_000515065_000514783_4e-147_283_100.00_0_0	A01_000893328_000893610_6e-142_283_98.94_3_0	AT4G37200.1	Thioredoxin superfamily protein
BnaA01g00940D			1		A01_001002078_001003704	chrA01_000516813_000517045_4e-119_233_100.00_0_0	A01_000890404_000890088_6e-154_323_97.52_2_6	AT4G37210.1	Tetratricopeptide repeat (TPR)-like superfamily protein
BnaA01g00950D			1		A01_001004526_001006031	chrA01_000521541_000521730_1e-95_190_100.00_0_0	A01_000888153_000887964_9e-94_190_99.47_1_0
BnaA01g00970D			1		A01_001016736_001019421	chrA01_000534534_000534919_0e+00_386_99.74_0_1	A01_000875365_000874980_0e+00_386_96.89_11_1	AT4G35910.1	Adenine nucleotide alpha hydrolases-like superfamily protein
Cab020395.1	1				A01_001024518_001000337	chrA01_000540020_000539023_0e+00_998_98.10_13_6	A01_000871777_000872282_0e+00_506_100.00_0_0	AT4G36870.2	BEL1-like homeodomain 2
Cab020394.1	1				A01_001036787_001031495	chrA01_000550717_000551046_4e-160_333_97.60_5_3	A01_000859134_000858802_2e-174_333_100.00_0_0	AT4G36860.1	LIM domain-containing protein
Cab020393.2	1				A01_001042171_001039870	chrA01_000554007_000554233_2e-112_227_99.12_2_0	A01_000855719_000855493_1e-115_227_100.00_0_0	AT4G36850.1	PQ-loop repeat family protein / transmembrane family protein
Cab020392.1	1				A01_001044006_001042904	chrA01_000558142_000557605_0e+00_538_98.51_8_0	A01_000851583_000852120_0e+00_539_99.26_2_2
Cab020391.1	1				A01_001049223_001047518	chrA01_000561444_000560332_0e+00_1114_97.31_7_23	A01_001223581_001222490_0e+00_1093_99.45_4_2	AT4G36810.1	geranylgeranyl pyrophosphate synthase 1
Cab020390.1	1				A01_001051103_001050201	chrA01_000563482_000563624_3e-67_143_99.30_0_1	A01_000843644_000843502_1e-58_143_95.80_5_1	AT4G36800.2	RUB1 conjugating enzyme 1
Cab020389.1	1				A01_001051606_001051322	chrA01_000564127_000563843_1e-133_285_96.84_9_0	A01_001226230_001225946_8e-137_285_97.54_7_0
Cab020388.1	1				A01_001052505_001051641	chrA01_000563482_000563624_2e-67_143_99.30_0_1	A01_000843644_000843502_8e-59_143_95.80_5_1	AT4G36800.2	RUB1 conjugating enzyme 1
Cab020387.1	1				A01_001054786_001052724	chrA01_000564445_000563843_0e+00_603_98.18_11_0	A01_000845327_000845929_0e+00_603_97.01_18_0
Cab020386.1	1				A01_001059150_001057303	chrA01_000569055_000569731_0e+00_677_100.00_0_0	A01_001231229_001231905_0e+00_677_100.00_0_0	AT4G36780.1	BES1/BZR1 homolog 2
Cab020385.1	1				A01_001061431_001060046	chrA01_000571039_000572424_0e+00_1386_99.78_3_0	A01_001233213_001234598_0e+00_1386_99.78_3_0	AT4G36770.1	UDP-Glycosyltransferase superfamily protein
Cab020384.1	1				A01_001063652_001062518	chrA01_000573778_000573869_3e-41_92_100.00_0_0	A01_001235952_001236043_5e-41_92_100.00_0_0
BnaA01g01080D			1	1	A01_001065477_001063694.001	chrA01_000579912_000579338_0e+00_575_100.00_0_0	A01_001241933_001241359_0e+00_575_98.96_6_0	AT4G36750.1	Quinone reductase family protein
Cab020383.1	1				A01_001067524_001063875	chrA01_000577522_000576866_0e+00_659_96.66_18_4	A01_001239609_001238953_0e+00_657_100.00_0_0	AT4G36760.1	aminopeptidase P1
Cab020382.1	1				A01_001068334_001068036	chrA01_000578700_000578472_3e-98_243_94.24_0_14	A01_001240774_001240546_1e-94_243_93.42_2_14	AT4G36750.1	Quinone reductase family protein
Cab020381.1	1				A01_001080794_001076975	chrA01_000589995_000590322_3e-172_328_100.00_0_0	A01_001252350_001252677_5e-172_328_100.00_0_0	AT4G36740.1	homeobox protein 40
Cab020380.1	1				A01_001085744_001082986	chrA08_012809411_012809196_2e-81_216_92.13_17_0	A08_013485090_013485305_3e-81_216_92.13_17_0	AT4G36730.1	G-box binding factor 1
Cab020379.1	1				A01_001087205_001085801	chrA01_000596579_000596450_1e-47_130_93.85_5_3	A01_001258838_001258709_2e-52_130_96.15_2_3	AT4G36720.1	HVA22-like protein K
Cab020378.1	1				A01_001088947_001087484	chrA01_000599648_000598185_0e+00_1464_100.00_0_0	A01_001261851_001260388_0e+00_1465_99.59_4_2
Cab020377.1	1				A01_001097319_001095363	chrA01_000606831_000607287_0e+00_457_100.00_0_0	A01_001271528_001271984_0e+00_457_100.00_0_0	AT4G36690.4	U2 snRNP auxilliary factor, large subunit, splicing factor
Cab020376.1	1				A01_001100589_001099660	chrA01_000610646_000611291_0e+00_648_98.61_7_2	A01_001275314_001275959_0e+00_648_99.38_2_2	AT4G36670.1	Major facilitator superfamily protein
Cab020375.1	1				A01_001101329_001100592	chrA01_000611294_000612031_0e+00_738_99.05_7_0	A01_001275962_001276699_0e+00_738_99.05_7_0	AT4G36670.1	Major facilitator superfamily protein
Cab020374.1	1				A01_001102726_001101665	chrA01_000612351_000612585_1e-115_235_98.72_3_0	A01_001277019_001277253_1e-118_235_99.57_1_0	AT4G36660.1	Protein of unknown function (DUF1195)
Cab020373.2	1				A01_001106814_001103341	chrA01_000615432_000616654_0e+00_1227_95.44_22_34	A01_001280194_001281885_0e+00_1695_98.23_27_3
Cab020372.1	1				A01_001120649_001117263	chrA01_000631745_000632040_1e-152_296_99.66_1_0	A01_001288650_001288945_2e-152_296_99.66_1_0	AT4G36640.2	Sec14p-like phosphatidylinositol transfer family protein
Cab020371.1	1				A01_001125399_001124245		A01_001298152_001298519_0e+00_368_100.00_0_0	AT4G36620.1	GATA transcription factor 19
Cab020370.1	1				A01_001130788_001128100		A01_001301196_001301781_0e+00_586_100.00_0_0	AT4G36610.1	alpha/beta-Hydrolases superfamily protein
Cab020369.1	1				A01_001136279_001133319	chrA09_004813765_004814089_1e-76_330_83.03_46_10	A01_001308315_001307804_0e+00_513_98.05_8_2	AT4G36580.1	AAA-type ATPase family protein
Cab020368.1	1				A01_001139927_001138846	chrA08_012738316_012738555_2e-100_240_94.17_14_0	A01_001314293_001314054_7e-122_240_99.58_1_0	AT4G36570.1	RAD-like 3
Cab020367.1	1				A01_001150648_001147524	chrA08_012730872_012729002_0e+00_1914_82.03_227_117	A01_001322648_001324513_0e+00_1874_97.92_27_12	AT4G36550.1	ARM repeat superfamily protein
Cab020366.1	1				A01_001154483_001151239		A01_001327199_001327760_0e+00_562_96.98_14_3	AT4G36530.2	alpha/beta-Hydrolases superfamily protein
Cab020365.4	1				A01_001164756_001161529	chrA01_000637722_000639214_0e+00_1500_96.47_41_12	A01_001339170_001340657_0e+00_1495_96.52_41_11
Cab020364.1	1				A01_001168476_001168102	chrA01_000642295_000642666_0e+00_375_97.33_7_3	A01_001344080_001344451_0e+00_375_97.60_6_3	AT4G36500.1
Cab020363.1	1				A01_001170469_001169034	chrA01_000644527_000644111_0e+00_417_98.80_5_0	A01_001346377_001345961_0e+00_417_99.04_4_0	AT4G36470.1	S-adenosyl-L-methionine-dependent methyltransferases superfamily protein
Cab020362.1	1				A01_001176276_001173095	chrA01_000651163_000651529_3e-175_367_97.00_11_0	A01_001352462_001352833_2e-169_372_95.97_10_5	AT4G36480.2	long-chain base1
Cab020361.1	1				A01_001182170_001176846	chrA01_000663186_000663599_0e+00_414_99.76_1_0	A01_001369974_001370387_0e+00_414_99.76_1_0	AT4G36430.1	Peroxidase superfamily protein
Cab048208.1	1				A01_001182170_001181838	chrA01_000663267_000663599_1e-173_333_99.70_1_0	A01_001370055_001370387_2e-173_333_99.70_1_0	AT4G36430.1	Peroxidase superfamily protein
Cab020360.1	1				A01_001185431_001184785	chrA01_000663186_000663599_0e+00_414_99.76_1_0	A01_001369974_001370387_0e+00_414_99.76_1_0	AT4G36430.1	Peroxidase superfamily protein
Cab047760.1	1				A01_001188683_001188451	chrA01_000660796_000660985_1e-60_193_89.12_15_6	A06_032533899_032534089_3e-94_191_99.48_1_0
BnaA01g01290D			1	1	A01_001190218_001191448.001	chrA01_000667526_000667346_8e-91_181_100.00_0_0	A05_019504271_019504387_2e-48_117_96.58_4_0
Cab020359.1	1				A01_001191448_001186028	chrA01_000663186_000663599_0e+00_414_99.76_1_0	A01_001369974_001370387_0e+00_414_99.76_1_0	AT4G36440.1
Cab020358.1	1				A01_001196482_001193311	chrA01_000681632_000681503_5e-52_133_95.49_1_5	A05_020970329_020970496_1e-74_168_97.02_5_0	AT4G36410.1	ubiquitin-conjugating enzyme 17
Cab020357.1	1				A01_001200943_001197357	chrA01_000682684_000683757_0e+00_1074_98.60_15_0	A01_001377116_001378192_0e+00_1077_97.68_22_3	AT4G36390.1	Methylthiotransferase
Cab020356.1	1				A01_001207819_001203776	chrA01_000689024_000689348_4e-170_325_100.00_0_0	A01_001383832_001384156_6e-170_325_100.00_0_0	AT4G36380.1	Cytochrome P450 superfamily protein
Cab020355.1	1				A01_001214552_001214172	chrA07_009620606_009620228_0e+00_379_98.42_6_0	A02_002238464_002238082_0e+00_383_97.13_7_4
Cab020354.1	1				A01_001223583_001218656	chrA01_000703358_000703900_0e+00_544_97.61_11_2	A01_001914712_001914170_0e+00_543_96.32_20_0	AT4G36360.2	beta-galactosidase 3
Cab020353.1	1				A01_001233377_001225692	chrA01_000709322_000709839_0e+00_518_99.61_2_0	A01_001909208_001908779_0e+00_432_94.44_22_2	AT4G36290.1	compromised recognition of TCV 1
Cab047597.1	1				A01_001237752_001239072	chrA01_000720686_000721239_0e+00_555_99.82_0_1	A01_002721274_002720721_0e+00_555_99.82_0_1	AT4G36260.1	Lateral root primordium (LRP) protein-related
Cab020352.1	1				A01_001239072_001237752	chrA01_000720686_000721239_0e+00_555_99.82_0_1	A01_002721274_002720721_0e+00_555_99.82_0_1	AT4G36260.1	Lateral root primordium (LRP) protein-related
Cab020351.1	1				A01_001244521_001241728	chrA01_000726931_000726667_5e-129_265_98.49_0_4	A01_002714822_002715082_2e-134_261_100.00_0_0	AT4G36250.1	aldehyde dehydrogenase 3F1
Cab020350.1	1				A01_001248301_001247275	chrA01_000729965_000730459_0e+00_495_99.60_2_0	A01_002711752_002711260_0e+00_493_98.58_7_0
Cab020349.1	1				A01_001249788_001248852	chrA01_000731794_000731245_0e+00_550_90.55_24_28	A01_001877766_001878313_0e+00_548_88.87_28_33
BnaA01g01390D			1	1	A01_001249788_001249355.001	chrA09_000113478_000113328_2e-74_151_100.00_0_0	A09_002646776_002646926_4e-74_151_100.00_0_0
Cab020348.1	1				A01_001258322_001255937	chrA01_000745464_000746085_0e+00_622_99.20_5_0	A01_002700515_002699894_0e+00_622_99.36_4_0	AT4G36220.1	ferulic acid 5-hydroxylase 1
Cab020347.1	1				A01_001266129_001261904	chrA01_000753685_000753168_0e+00_518_98.46_8_0	A01_002692227_002692744_0e+00_518_98.84_6_0	AT4G36210.3	Protein of unknown function (DUF726)
Cab020346.1	1				A01_001268960_001266619	chrA01_000756661_000756237_0e+00_426_99.06_3_1	A01_002689237_002689662_0e+00_426_99.53_2_0	AT4G36195.3	Serine carboxypeptidase S28 family protein
Cab020345.1	1				A01_001273378_001269183	chrA01_000758144_000760413_0e+00_2271_98.28_37_2	A01_002687747_002685478_0e+00_2271_98.90_23_2	AT4G36180.1	Leucine-rich receptor-like protein kinase family protein
Cab020344.1	1				A01_001290655_001287053	chrA01_000772606_000773282_0e+00_677_99.85_1_0	A01_002659980_002659304_0e+00_677_100.00_0_0	AT4G36160.1	NAC domain containing protein 76
Cab020343.1	1				A01_001300880_001294474	chrA01_000781202_000780089_0e+00_1114_99.91_1_0	A01_002648702_002649815_0e+00_1114_99.91_1_0	AT4G36150.1	Disease resistance protein (TIR-NBS-LRR class) family
Cab020342.1	1				A01_001306300_001301436	chrA01_000784617_000786574_0e+00_1958_100.00_0_0	A01_002641273_002639316_0e+00_1958_97.91_41_0	AT4G36140.1	disease resistance protein (TIR-NBS-LRR class), putative
Cab020341.1	1				A01_001309259_001306979	chrA01_000789227_000788787_0e+00_441_98.41_7_0	A01_002636646_002637086_0e+00_442_98.64_4_2	AT2G18020.1	Ribosomal protein L2 family
Cab020340.2	1				A01_001313154_001309741	chrA01_000791113_000792823_0e+00_1719_97.21_39_9	A01_002634698_002632982_0e+00_1718_99.42_9_1	AT4G36120.1	Plant protein of unknown function (DUF869)
Cab020339.1	1				A01_001317346_001317032	chrA01_000797977_000797663_5e-162_315_99.37_2_0	A01_001783004_001783318_4e-160_315_99.05_3_0	AT4G36110.1	SAUR-like auxin-responsive protein family
Cab020338.1	1				A01_001324681_001322963	chrA01_000804726_000804052_0e+00_675_99.85_1_0	A01_001775511_001776202_0e+00_695_89.93_40_30
Cab020337.1	1				A01_001327521_001325631	chrA01_000806009_000806426_0e+00_422_95.73_12_6	A01_002621105_002620752_4e-141_356_92.42_23_4	AT4G36090.3	oxidoreductase, 2OG-Fe(II) oxygenase family protein
Cab020336.12	1				A01_001348091_001329305	chrA01_000821398_000822703_0e+00_1306_99.77_3_0	A01_002607757_002606452_0e+00_1306_99.31_9_0	AT4G36080.1	phosphotransferases, alcohol group as acceptor;binding;inositol or phosphatidylinositol kinases
BnaA01g01530D			1		A01_001348637_001348412	chrA01_000827251_000827113_7e-68_139_100.00_0_0	A01_002601729_002601869_7e-60_141_96.45_3_2
BnaA01g01540D			1		A01_001349281_001351964	chrA01_000829639_000830230_0e+00_592_100.00_0_0	A01_001746599_001746005_0e+00_600_90.50_44_13	AT4G36050.2	endonuclease/exonuclease/phosphatase family protein
BnaA01g01560D			1		A01_001356946_001358080	chrA01_000839976_000840463_0e+00_491_98.17_3_6	A01_002593231_002592740_0e+00_495_96.97_9_6
BnaA01g01580D			1		A01_001363673_001362161	chrA01_000846164_000845872_1e-152_293_100.00_0_0	A01_002587316_002587608_5e-139_293_97.27_8_0	AT4G35987.1	S-adenosyl-L-methionine-dependent methyltransferases superfamily protein
BnaA01g01590D			1		A01_001363882_001364445	chrA01_000847989_000848239_8e-130_251_100.00_0_0	A01_002585541_002585291_1e-119_251_97.61_6_0
BnaA01g01600D			1		A01_001366110_001364555	chrA01_000848662_000848484_3e-89_179_100.00_0_0	A01_002584857_002585035_2e-82_179_97.77_4_0	AT4G35970.1	ascorbate peroxidase 5
Cab020335.1	1				A01_001368494_001366995	chrA01_000851239_000851415_3e-88_177_100.00_0_0	A01_002582330_002582154_4e-88_177_100.00_0_0	AT4G35950.1	RAC-like 6
Cab020334.2	1				A01_001370460_001368930	chrA01_000853355_000852813_0e+00_546_98.17_7_3	A01_002580222_002580767_0e+00_547_98.35_7_2	AT4G35940.2
Cab020333.1	1				A01_001377722_001373911	chrA01_000859552_000859964_0e+00_413_98.79_5_0	A01_002574891_002574480_0e+00_412_99.76_1_0	AT4G35920.2	PLAC8 family protein
Cab020332.1	1				A01_001384534_001383002	chrA01_000869717_000868929_0e+00_789_100.00_0_0	A01_002567784_002568573_0e+00_790_99.75_1_1	AT4G35900.1	Basic-leucine zipper (bZIP) transcription factor family protein
Cab020331.1	1				A01_001400027_001396471	chrA01_000876949_000876440_0e+00_511_97.06_10_5	A01_002560496_002561002_0e+00_507_99.61_2_0
Cab020330.2	1				A01_001403471_001400991	chrA01_000886576_000886254_9e-161_323_98.45_5_0	A01_002555870_002556192_7e-169_323_100.00_0_0	AT4G35880.1	Eukaryotic aspartyl protease family protein
Cab020329.4	1				A01_001409751_001406877	chrA01_000892875_000892561_6e-158_315_98.73_4_0	A01_002549588_002549902_2e-154_315_98.10_6_0	AT4G35850.1	Pentatricopeptide repeat (PPR) superfamily protein
Cab020328.1	1				A01_001421660_001416225	chrA01_000902405_000902886_0e+00_482_97.10_14_0	A01_002540146_002539665_0e+00_482_100.00_0_0	AT4G35830.1	aconitase 1
Cab020327.1	1				A01_001423916_001422143	chrA01_000905810_000905502_2e-161_309_100.00_0_0	A01_002536711_002537019_1e-159_309_99.68_1_0
BnaA01g01720D			1		A01_001423916_001423784
Cab020326.1	1				A01_001427734_001424922	chrA01_000909631_000909323_8e-160_309_99.68_1_0	A01_002858566_002858880_1e-144_315_96.51_5_6	AT4G35810.1	2-oxoglutarate (2OG) and Fe(II)-dependent oxygenase superfamily protein
Cab020325.1	1				A01_001433231_001431627	chrA01_000911873_000911676_8e-100_198_100.00_0_0	A01_002530611_002530808_1e-99_198_100.00_0_0	AT4G35810.1	2-oxoglutarate (2OG) and Fe(II)-dependent oxygenase superfamily protein
Cab020324.1	1				A01_001444791_001438187	chrA01_000915900_000918987_0e+00_3091_98.48_44_3	A01_002526516_002523426_0e+00_3091_98.93_33_0	AT4G35800.1	RNA polymerase II large subunit
Cab020323.5	1				A01_001451781_001445887	chrA01_000920567_000921507_0e+00_942_98.51_12_2	A01_002842870_002841927_0e+00_946_98.20_13_4	AT4G35790.2	phospholipase D delta
BnaA01g01770D			1		A01_001452384_001452196	chrA01_000927057_000926869_2e-95_189_100.00_0_0	A01_002515280_002515471_2e-82_192_95.83_5_3
BnaA01g01780D			1		A01_001456457_001455370	chrA01_000930875_000930673_2e-99_203_99.01_2_0	A01_002512108_002512303_2e-90_196_97.45_5_0	AT4G35770.1	Rhodanese/Cell cycle control phosphatase superfamily protein
Cab020322.1	1				A01_001462300_001460737	chrA01_000934379_000934648_5e-140_270_100.00_0_0	A01_002508641_002508372_4e-128_270_97.41_7_0	AT4G35750.1	SEC14 cytosolic factor family protein / phosphoglyceride transfer family protein
Cab020321.1	1				A01_001465401_001463258	chrA01_000936550_000935978_0e+00_573_100.00_0_0	A01_002505884_002506456_0e+00_573_100.00_0_0	AT4G35730.1	Regulator of Vps4 activity in the MVB pathway protein
Cab020320.1	1				A01_001467744_001466910	chrA01_000940156_000939563_0e+00_594_100.00_0_0	A01_002502473_002503045_0e+00_574_95.30_22_5	AT4G35690.1	Arabidopsis protein of unknown function (DUF241)
Cab020319.1	1				A01_001470214_001469456	chrA01_000942626_000941868_0e+00_759_99.87_1_0	A01_002500006_002500770_0e+00_770_93.90_31_16
Cab020318.1	1				A01_001471886_001471044	chrA01_000944298_000943456_0e+00_843_100.00_0_0	A01_002801665_002802507_0e+00_843_97.15_24_0	AT4G35690.1	Arabidopsis protein of unknown function (DUF241)
Cab020317.1	1				A01_001474680_001473787	chrA01_000947092_000946199_0e+00_894_100.00_0_0	A01_002492418_002493311_0e+00_894_99.55_4_0
Cab020316.1	1				A01_001480687_001479881	chrA01_000950815_000951612_0e+00_807_96.65_18_9	A01_002486636_002485839_0e+00_807_96.65_18_9
Cab020315.1	1				A01_001483520_001481306	chrA01_000952736_000952270_0e+00_467_98.93_5_0	A01_002484715_002485181_0e+00_467_98.93_5_0	AT4G35600.2	Protein kinase superfamily protein
Cab020314.1	1				A01_001488422_001486095	chrA01_000960271_000960016_5e-132_256_100.00_0_0	A01_002480200_002480455_8e-132_256_100.00_0_0	AT4G35590.1	RWP-RK domain-containing protein
Cab020313.1	1				A01_001489375_001489193	chrA01_000962299_000962481_2e-90_183_99.45_1_0	A01_002478172_002477990_2e-90_183_99.45_1_0
Cab020312.1	1				A01_001499747_001497306	chrA01_000973154_000971751_0e+00_1404_97.72_32_0	A01_002466998_002468407_0e+00_1410_96.95_37_6	AT4G35540.1	zinc ion binding;transcription regulators
Cab020311.1	1				A01_001501806_001499862	chrA01_000973798_000973990_3e-97_193_100.00_0_0	A01_002466447_002466255_5e-97_193_100.00_0_0	AT4G35530.1	phosphatidylinositolglycan-related
Cab020310.1	1				A01_001504113_001502479	chrA01_000976501_000977268_0e+00_771_95.98_25_6	A01_002462599_002461835_0e+00_769_96.49_22_5
Cab020309.1	1				A01_001512006_001509705	chrA01_000982616_000981759_0e+00_858_97.90_18_0	A01_002457623_002458480_0e+00_858_96.97_26_0	AT4G35500.1	Protein kinase superfamily protein
Cab020308.2	1				A01_001517518_001516499	chrA01_000987569_000988150_0e+00_582_98.45_9_0	A01_002450731_002450150_0e+00_582_98.28_10_0	AT4G35480.1	RING-H2 finger A3B
Cab020307.1	1				A01_001525455_001523258	chrA01_000993826_000992768_0e+00_1060_97.74_22_2	A01_002445038_002446096_0e+00_1059_98.39_17_0	AT4G35470.1	plant intracellular ras group-related LRR 4
Cab020305.1	1				A01_001527163_001526855	chrA08_015181343_015181651_2e-160_309_99.68_1_0	A06_013060971_013061279_2e-158_309_99.35_2_0
Cab020304.1	1				A01_001532242_001530210	chrA01_000999024_000998802_6e-112_223_99.55_1_0	A01_002439850_002440072_9e-112_223_99.55_1_0	AT4G35450.1	ankyrin repeat-containing protein 2
Cab020303.1	1				A01_001538669_001532649	chrA01_001002156_001002679_0e+00_525_98.29_7_2	A01_002437034_002436511_0e+00_525_95.24_23_2	AT4G35440.1	chloride channel E
Cab020302.1	1				A01_001540754_001539052	chrA01_001007412_001006514_0e+00_899_98.55_13_0	A01_002429652_002430550_0e+00_899_98.78_11_0	AT1G57690.1	F-box/RNI-like superfamily protein
Cab020301.1	1				A01_001543012_001541861	chrA01_001008923_001008718_3e-96_206_97.57_5_0	A01_002428124_002428329_5e-96_206_97.57_5_0	AT4G35410.2	Clathrin adaptor complex small chain family protein
Cab020300.1	1				A01_001545654_001544211	chrA01_001013197_001012290_0e+00_908_99.01_9_0	A01_002425328_002426236_0e+00_909_99.89_1_0	AT4G35390.1	AT-hook protein of GA feedback 1
Cab020299.1	1				A01_001555806_001549213	chrA01_001023036_001022003_0e+00_1034_98.36_17_0	A01_002415627_002416660_0e+00_1034_98.16_19_0	AT4G35380.1	SEC7-like guanine nucleotide exchange family protein
Cab020298.1	1				A01_001559901_001558707	chrA01_001025117_001025017_4e-46_101_100.00_0_0	A01_002413544_002413644_1e-42_101_98.02_2_0
Cab020297.1	1				A01_001562351_001560168	chrA01_001025877_001026047_1e-84_171_100.00_0_0	A01_002412552_002412382_4e-81_171_98.83_2_0	AT4G35360.1	Uncharacterised conserved protein (UCP030210)
Cab020296.1	1				A01_001563933_001562647	chrA01_001029663_001029176_0e+00_488_97.54_11_1	A01_002408764_002409251_0e+00_488_97.54_11_1	AT4G35350.1	xylem cysteine peptidase 1
Cab020295.1	1				A01_001567367_001564325	chrA03_027941964_027942120_6e-57_157_92.36_12_0	A06_030048672_030048828_5e-55_157_91.72_13_0	AT4G35335.1	Nucleotide-sugar transporter family protein
Cab020294.1	1				A01_001574872_001573977	chrA01_001033366_001033791_0e+00_426_100.00_0_0	A01_002399999_002399574_0e+00_426_100.00_0_0
Cab020293.1	1				A01_001578720_001576103	chrA01_001037971_001037249_0e+00_723_98.89_8_0	A01_002395394_002396116_0e+00_723_99.59_3_0	AT4G35310.1	calmodulin-domain protein kinase 5
Cab020292.1	1				A01_001585674_001582704	chrA01_001042973_001043917_0e+00_945_99.37_6_0	A01_002390136_002389192_0e+00_945_99.68_3_0	AT4G35300.4	tonoplast monosaccharide transporter2
Cab020291.1	1				A01_001590975_001586538	chrA01_001048030_001046677_0e+00_1354_98.15_25_0	A01_002383999_002385352_0e+00_1354_98.67_18_0	AT4G35290.1	glutamate receptor 2
Cab020290.1	1				A01_001594794_001592450	chrA01_001051101_001051814_0e+00_716_95.53_17_15	A01_002380947_002380235_0e+00_717_96.23_9_18	AT2G17200.1	ubiquitin family protein
Cab020289.1	1				A01_001596185_001595358	chrA01_001053451_001054278_0e+00_828_99.64_3_0	A01_013405843_013406670_0e+00_828_99.64_3_0	AT4G35280.1	C2H2-like zinc finger protein
Cab020288.1	1				A01_001608133_001602867	chrA01_001063461_001064489_0e+00_1029_98.64_14_0	A01_002368563_002367538_0e+00_1029_97.67_21_3	AT4G35270.1	Plant regulator RWP-RK family protein
Cab020287.4	1				A01_001613722_001610415	chrA01_001067319_001067830_0e+00_512_99.22_4_0	A01_002364710_002364199_0e+00_512_99.41_3_0	AT4G35260.1	isocitrate dehydrogenase 1
BnaA01g02170D			1		A01_001615108_001613001	chrA01_001072294_001072172_5e-58_123_100.00_0_0	A01_002359387_002359509_4e-56_123_99.19_1_0	AT5G60620.1	glycerol-3-phosphate acyltransferase 9
Cab020286.1	1				A01_001628431_001625718	chrA01_001082634_001084014_0e+00_1384_98.27_3_21	A01_002351614_002350255_0e+00_1381_96.60_11_36
Cab020285.1	1				A01_001632584_001631506	chrA06_020205137_020205214_8e-34_78_100.00_0_0	A10_018367640_018367717_1e-33_78_100.00_0_0
Cab020284.1	1				A01_001638126_001635390	chrA01_001087521_001087872_4e-165_358_96.37_7_6	A01_002346557_002346206_3e-158_358_95.25_11_6	AT4G35230.1	BR-signaling kinase 1
Cab020283.1	1				A01_001638933_001638398	chrA01_001090810_001090659_8e-75_152_100.00_0_0	A01_002343431_002343526_4e-40_96_97.92_2_0
Cab020282.2	1				A01_001643566_001640285	chrA01_001092553_001092745_1e-94_193_99.48_0_1
Cab020281.1	1				A01_001658997_001658434		A01_002343229_002343384_1e-61_156_94.23_9_0
Cab020280.1	1				A01_001665605_001663877
Cab020279.1	1				A01_001668436_001667134		A01_002330713_002331126_0e+00_414_99.52_2_0	AT4G35220.1	Cyclase family protein
Cab020278.1	1				A01_001672346_001668953	chrA01_001808119_001807735_1e-143_393_90.84_20_16	A09_028507783_028508195_1e-180_417_94.48_15_8	AT4G35190.1	Putative lysine decarboxylase family protein
Cab020277.1	1				A01_001678662_001676247	chrA03_027892117_027891638_3e-166_484_88.84_46_8	A01_002322441_002321954_0e+00_488_98.98_5_0	AT4G35180.1	LYS/HIS transporter 7
Cab020276.1	1				A01_001679725_001678866		A01_002320852_002320700_2e-75_153_100.00_0_0
Cab020275.1	1				A01_001682077_001680088		A01_002319098_002318421_0e+00_683_95.46_21_10	AT4G35140.1	Transducin/WD40 repeat-like superfamily protein
Cab020274.3	1				A01_001685621_001683010		A01_026914073_026915044_0e+00_972_98.56_11_3	AT4G35130.1	Tetratricopeptide repeat (TPR)-like superfamily protein
Cab020273.1	1				A01_001694407_001693208	chrA08_010030300_010031013_0e+00_721_85.02_85_23	A01_002309547_002308560_0e+00_988_97.57_24_0	AT4G35110.4	Arabidopsis phospholipase-like protein (PEARLI 4) family
Cab020272.1	1				A01_001696020_001695811
Cab020271.1	1				A01_001699462_001697583	chrA08_010035880_010035590_7e-120_292_93.49_17_2	A01_002305609_002305907_9e-151_299_99.00_3_0	AT4G35100.2	plasma membrane intrinsic protein 3
Cab020270.1	1				A01_001711915_001709132	chrA03_027830647_027829863_0e+00_788_91.75_58_7	A05_029523340_029524115_0e+00_782_95.01_32_7	AT4G35090.1	catalase 2
Cab020269.1	1				A01_001716092_001714131	chrA08_010049025_010048683_1e-104_345_86.96_39_6		AT4G35080.1	high-affinity nickel-transport family protein
Cab020268.1	1				A01_001720500_001719227	chrA08_010052310_010051801_1e-136_521_84.84_39_40	A03_004149409_004148914_7e-121_510_83.14_55_31	AT4G35070.2	SBP (S-ribonuclease binding protein) family protein
Cab020267.1	1				A01_001730741_001729799	chrA08_010076100_010076488_6e-158_390_92.56_27_2	A08_008743344_008743732_1e-157_390_92.56_27_2	AT4G35060.1	Heavy metal transport/detoxification superfamily protein
Cab020266.1	1				A01_001734322_001733627	chrA08_010079197_010078719_1e-147_487_86.86_42_22	A08_008746512_008746034_2e-147_487_86.86_42_22	AT4G35040.1	Basic-leucine zipper (bZIP) transcription factor family protein
Cab020265.2	1				A01_001755216_001749686	chrA01_001137250_001136836_0e+00_415_97.59_10_0	A02_014697225_014696983_8e-44_248_80.65_37_11	AT4G35030.3	Protein kinase superfamily protein
Cab020264.2	1				A01_001759096_001757532	chrA01_001139663_001139553_1e-51_111_100.00_0_0	A02_014715608_014715496_2e-37_113_92.04_9_0	AT4G35020.3	RAC-like 3
Cab020263.1	1				A01_001766081_001761853	chrA01_001146126_001146623_0e+00_498_98.59_7_0	A03_035335249_035335746_2e-117_507_82.45_71_18	AT4G35010.1	beta-galactosidase 11
Cab020262.1	1				A01_001771777_001770404	chrA01_001151133_001151733_0e+00_601_99.67_2_0		AT4G34990.1	myb domain protein 32
Cab020261.1	1				A01_001774191_001773205	chrA01_001154127_001153862_6e-138_266_100.00_0_0		AT4G34970.1	actin depolymerizing factor 9
Cab020260.1	1				A01_001779248_001777437	chrA01_001158154_001157967_1e-92_188_99.47_1_0	A08_008748634_008748473_1e-69_162_96.30_6_0	AT4G34960.1	Cyclophilin-like peptidyl-prolyl cis-trans isomerase family protein
Cab020259.3	1				A01_001787571_001784685	chrA01_001164657_001165500_0e+00_844_100.00_0_0	A08_008755664_008756537_0e+00_883_84.71_87_48	AT4G34950.1	Major facilitator superfamily protein
Cab020258.1	1				A01_001790095_001788077	chrA01_001169358_001167352_0e+00_2019_97.82_32_12	A08_008760551_008758566_0e+00_2028_87.33_206_51	AT4G34940.1	armadillo repeat only 1
Cab020257.1	1				A01_001794807_001791801	chrA01_001171700_001171441_6e-134_260_100.00_0_0	A08_008777905_008777645_8e-90_263_90.11_19_7	AT4G34910.1	P-loop containing nucleoside triphosphate hydrolases superfamily protein
Cab020256.1	1				A01_001803830_001795836	chrA01_001176014_001177513_0e+00_1502_97.60_32_4	A01_035721296_035720131_0e+00_1189_82.17_166_46	AT4G34890.1	xanthine dehydrogenase 1
Cab020255.1	1				A01_001805770_001804077	chrA01_001183357_001182896_0e+00_463_93.09_30_2		AT4G34880.1	Amidase family protein
BnaA01g02330D			1	1	A01_001805849_001804510.001	chrA01_001185305_001185426_4e-58_122_100.00_0_0	A03_000165215_000165336_7e-43_122_92.62_9_0
Cab020254.1	1				A01_001807410_001806669	chrA01_001189855_001189409_0e+00_447_98.66_6_0	A09_033494509_033494883_7e-60_383_78.33_67_16
Cab020253.1	1				A01_001812962_001811035	chrA09_029130193_029129634_0e+00_560_100.00_0_0	A08_008782478_008783037_0e+00_563_90.94_45_6	AT4G34860.2	Plant neutral invertase family protein
Cab020252.1	1				A01_001814545_001813193	chrA09_029127774_029128524_0e+00_751_96.67_25_0	A08_008784751_008784185_0e+00_570_91.58_42_6	AT4G34850.1	Chalcone and stilbene synthase family protein
Cab020251.1	1				A01_001822100_001815306	chrA01_001202109_001202680_0e+00_573_97.21_12_4		AT4G34830.1	Pentatricopeptide repeat (PPR) superfamily protein
Cab020250.2	1				A01_001822892_001822578	chrA01_001207860_001207546_5e-147_315_96.51_11_0		AT4G34810.1	SAUR-like auxin-responsive protein family
Cab020249.2	1				A01_001825389_001824913	chrA01_001210331_001210053_1e-138_279_98.57_4_0
Cab020248.1	1				A01_001827640_001827323	chrA01_001212670_001212353_1e-163_318_99.37_2_0	A08_008791889_008791594_3e-126_296_94.26_17_0	AT4G34790.1	SAUR-like auxin-responsive protein family
Cab020247.1	1				A01_001832345_001832031	chrA01_001216557_001216391_5e-83_167_100.00_0_0	A08_008797213_008796899_2e-113_316_90.19_29_2	AT4G34770.1	SAUR-like auxin-responsive protein family
Cab020246.1	1				A01_001844873_001844013	chrA01_001225690_001226013_5e-167_324_99.38_2_0	A01_003010058_003010381_9e-167_324_99.38_2_0	AT4G34760.1	SAUR-like auxin-responsive protein family
Cab020245.1	1				A01_001846570_001845948	chrA06_002821480_002821332_4e-68_149_97.99_3_0	A09_045830640_045830492_7e-63_149_95.97_6_0
Cab020244.1	1				A01_001851739_001850709	chrA01_001233049_001232618_0e+00_432_99.77_1_0	A01_003017886_003017455_0e+00_432_98.84_5_0	AT4G34750.2	SAUR-like auxin-responsive protein family
Cab020243.1	1				A01_001853654_001852391	chrA06_009574742_009574593_2e-68_151_98.01_1_2	A01_003018644_003018793_2e-71_150_99.33_1_0	AT3G62870.1	Ribosomal protein L7Ae/L30e/S12e/Gadd45 family protein
Cab020242.1	1				A01_001856216_001854549	chrA01_001234298_001235964_0e+00_1668_97.72_36_2	A01_003020801_003022467_0e+00_1668_97.54_39_2	AT4G34740.1	GLN phosphoribosyl pyrophosphate amidotransferase 2
Cab020241.1	1				A01_001857723_001856640	chrA01_001236395_001236736_5e-165_342_97.37_9_0	A01_003022899_003023240_2e-166_343_97.67_6_2	AT4G34730.1	ribosome-binding factor A family protein
Cab020240.1	1				A01_001859373_001858518	chrA01_001238634_001238920_1e-139_287_97.91_6_0	A01_003025033_003025319_1e-142_287_98.61_4_0	AT4G34720.1	ATPase, F0/V0 complex, subunit C protein
Cab020239.1	1				A01_001870195_001863325	chrA01_001242505_001243596_0e+00_1092_99.18_9_0	A01_003029268_003030359_0e+00_1092_99.27_8_0	AT4G34710.2	arginine decarboxylase 2
Cab020238.1	1				A01_001888879_001872770	chrA01_001248044_001249092_0e+00_1049_99.33_7_0	A01_003035490_003036538_0e+00_1049_99.90_1_0
Cab020237.1	1				A01_001889505_001889347	chrA01_001251409_001251570_4e-71_162_96.91_2_3	A01_003037800_003037961_6e-71_162_96.91_2_3
Cab020236.1	1				A01_001891292_001890218	chrA01_001253351_001253219_4e-59_133_97.74_3_0	A01_003039664_003039532_7e-64_133_100.00_0_0	AT4G34700.1	LYR family of Fe/S cluster biogenesis protein
Cab020235.1	1				A01_001893829_001892133	chrA01_001255113_001254552_0e+00_562_100.00_0_0	A01_003041369_003040808_0e+00_562_100.00_0_0	AT4G34680.2	GATA transcription factor 3
Cab020234.1	1				A01_001903140_001900657	chrA01_001265322_001265123_4e-94_200_98.00_4_0	A01_003055620_003055421_7e-89_200_96.50_7_0	AT4G34650.1	squalene synthase 2
Cab020233.1	1				A01_001907760_001904377	chrA01_001269483_001269287_9e-96_197_98.98_2_0	A01_003059919_003059723_1e-95_197_98.98_2_0	AT4G34640.1	squalene synthase 1
Cab020232.1	1				A01_001909995_001908525	chrA01_001270475_001271161_0e+00_687_93.45_6_39	A01_003060840_003061526_0e+00_687_93.45_6_39	AT4G34630.1
Cab020231.1	1				A01_001912786_001910422	chrA01_001273822_001273967_3e-71_146_100.00_0_0	A01_003063377_003063527_2e-71_151_99.34_0_1	AT4G34620.1	small subunit ribosomal protein 16
Cab020230.1	1				A01_001916207_001913540	chrA01_001275043_001274925_1e-48_122_95.90_2_3	A01_003065230_003065109_6e-58_122_100.00_0_0
Cab020229.1	1				A01_001922509_001921119	chrA01_001281038_001280574_0e+00_465_100.00_0_0	A01_003074014_003073550_0e+00_465_99.78_1_0	AT4G34588.1	conserved peptide upstream open reading frame 2
Cab020228.1	1				A01_001929878_001926637	chrA01_001291605_001291223_0e+00_383_99.48_2_0	A01_003077954_003077572_0e+00_383_100.00_0_0	AT4G34580.1	Sec14p-like phosphatidylinositol transfer family protein
Cab020227.1	1				A01_001934076_001931342	chrA01_001296232_001297046_0e+00_815_95.71_35_0	A01_003082498_003083362_0e+00_865_97.57_21_0	AT2G16370.1	thymidylate synthase 1
Cab020226.1	1				A01_001941631_001940999	chrA01_001301703_001301071_0e+00_633_99.68_2_0	A01_003089852_003089220_0e+00_633_99.53_3_0	AT4G34560.1
Cab020224.1	1				A01_001949739_001948106	chrA01_001305422_001305184_3e-114_240_97.92_3_2	A01_003093587_003093349_1e-115_239_98.33_4_0	AT4G34540.1	NmrA-like negative transcriptional regulator family protein
Cab020223.1	1				A01_001952612_001950436	chrA01_001308748_001308440_4e-158_309_99.35_2_0	A01_003097178_003096870_6e-158_309_99.35_2_0	AT4G34530.1	cryptochrome-interacting basic-helix-loop-helix 1
Cab020222.1	1				A01_001955299_001954877
Cab020221.1	1				A01_001964708_001958091	chrA01_001312897_001313432_0e+00_536_99.44_3_0	A01_003101323_003101858_0e+00_536_98.69_7_0	AT4G34490.1	cyclase associated protein 1
Cab020220.1	1				A01_001970772_001965682	chrA03_027599154_027598480_0e+00_679_87.33_78_8	A02_013061551_013062225_0e+00_679_87.48_77_8	AT4G34480.1	O-Glycosyl hydrolases family 17 protein
Cab020219.1	1				A01_001973613_001971535	chrA01_001325009_001325435_0e+00_427_99.30_3_0	A01_003113369_003113795_0e+00_427_98.59_6_0	AT4G34460.1	GTP binding protein beta 1
Cab020218.1	1				A01_001979012_001973952	chrA01_001329599_001329338_5e-131_262_99.24_0_2	A01_003117959_003117698_8e-131_262_99.24_0_2	AT4G34450.1	coatomer gamma-2 subunit, putative / gamma-2 coat protein, putative / gamma-2 COP, putative
Cab020217.1	1				A01_001982215_001979419	chrA01_001334872_001334139_0e+00_735_99.46_2_2	A01_003123180_003122462_0e+00_735_95.24_18_17	AT4G34440.1	Protein kinase superfamily protein
Cab020216.1	1				A01_001988337_001982898	chrA01_001337818_001337133_0e+00_686_100.00_0_0	A01_003126098_003125416_0e+00_689_94.63_28_9	AT4G34430.3	DNA-binding family protein
Cab020215.1	1				A01_001991048_001989079	chrA01_001340591_001340250_9e-155_342_95.61_15_0	A01_003129113_003128772_6e-178_342_99.71_1_0	AT4G34420.1	P-loop containing nucleoside triphosphate hydrolases superfamily protein
Cab020214.1	1				A01_001992493_001991879	chrA08_010229259_010228880_2e-141_383_90.60_30_6	A01_003131710_003131321_0e+00_390_99.74_1_0	AT4G34419.1
Cab020213.1	1				A01_001998537_001997640	chrA01_001347458_001347580_2e-58_123_100.00_0_0	A01_003134636_003134758_3e-53_123_97.56_3_0	AT4G34412.1
Cab020212.1	1				A01_001999652_001998864	chrA01_001349263_001348475_0e+00_789_100.00_0_0	A01_003136520_003135732_0e+00_790_98.99_6_2	AT4G34410.1	redox responsive transcription factor 1
Cab020211.2	1				A01_002003581_002002786	chrA08_000094412_000094641_3e-116_230_99.57_1_0	A07_038108925_038108696_5e-116_230_99.57_1_0
Cab020210.1	1				A01_002005110_002004874	chrA01_001353406_001353170_4e-122_237_100.00_0_0	A01_003140498_003140262_7e-122_237_100.00_0_0
Cab020209.1	1				A01_002011245_002008943	chrA01_001357139_001356539_0e+00_601_99.50_3_0	A01_003145304_003144704_0e+00_601_100.00_0_0	AT4G34390.1	extra-large GTP-binding protein 2
BnaA01g02750D			1		A01_002011830_002011308
Cab020208.1	1				A01_002015054_002013642	chrA01_001362229_001360817_0e+00_1415_96.89_40_4	A01_003150639_003149358_0e+00_1282_99.77_3_0	AT4G34380.1	Transducin/WD40 repeat-like superfamily protein
Cab020207.1	1				A01_002019605_002016848	chrA01_001364764_001364065_0e+00_700_97.43_18_0	A01_003153540_003152841_0e+00_700_96.86_22_0	AT4G34370.1	RING/U-box superfamily protein
Cab020206.1	1				A01_002023699_002021981	chrA01_001367768_001367638_3e-59_131_98.47_2_0	A01_003157968_003157766_9e-101_203_99.51_1_0	AT4G34360.1	S-adenosyl-L-methionine-dependent methyltransferases superfamily protein
Cab020205.1	1				A01_002026832_002024566	chrA01_001370121_001370435_1e-159_315_99.05_3_0	A01_003159819_003160133_9e-153_315_97.78_7_0	AT4G34350.1	4-hydroxy-3-methylbut-2-enyl diphosphate reductase
Cab020204.1	1				A01_002028958_002027626	chrA01_001373314_001374357_0e+00_1044_98.66_11_3	A01_003162078_003163118_0e+00_1041_99.42_6_0
Cab020203.4	1				A01_002034114_002029270	chrA01_001377352_001376208_0e+00_1145_98.95_12_0	A01_003166103_003164959_0e+00_1145_99.74_3_0	AT4G34310.1	alpha/beta-Hydrolases superfamily protein
Cab020201.2	1				A01_002041318_002037405	chrA01_001389616_001389031_0e+00_587_97.79_11_2	A01_003172527_003171942_0e+00_587_97.44_13_2	AT4G34280.1	transducin family protein / WD-40 repeat family protein
Cab020200.1	1				A01_002043061_002041611	chrA01_001391727_001392013_2e-144_288_98.96_2_1	A01_003174664_003174950_3e-144_288_98.96_2_1	AT2G18990.1	thioredoxin domain-containing protein 9 homolog
Cab020199.1	1				A01_002046984_002043333	chrA01_001393644_001393829_8e-80_186_95.70_8_0	A01_003176631_003176816_3e-91_186_99.46_1_0	AT4G34270.1	TIP41-like family protein
BnaA01g02850D			1		A01_002047792_002046425	chrA01_001396389_001396237_3e-75_153_100.00_0_0	A01_003179656_003179510_2e-68_147_98.64_2_0	AT4G34265.2
Cab020198.1	1				A01_002056292_002051897	chrA01_001402119_001401272_0e+00_848_99.06_8_0	A01_003184770_003183923_0e+00_848_98.23_15_0	AT4G34260.1	1,2-alpha-L-fucosidases
Cab020197.1	1				A01_002061250_002059856	chrA01_001407429_001406035_0e+00_1396_99.64_3_2	A01_003191448_003190054_0e+00_1396_99.36_7_2	AT4G34250.1	3-ketoacyl-CoA synthase 16
Cab020196.1	1				A01_002062941_002062363		A09_004617479_004617681_6e-103_203_100.00_0_0
Cab020195.1	1				A01_002068667_002065825	chrA01_001411604_001411188_0e+00_417_99.04_4_0	A01_003195589_003195173_0e+00_417_99.04_4_0	AT4G34240.1	aldehyde dehydrogenase 3I1
Cab020194.1	1				A01_002072067_002070257	chrA01_001417159_001417613_0e+00_456_99.12_2_2	A01_003201252_003201706_0e+00_456_99.12_2_2	AT4G34230.1	cinnamyl alcohol dehydrogenase 5
Cab020193.1	1				A01_002074435_002073343	chrA07_016813045_016813171_4e-59_127_99.21_1_0
Cab020192.2	1				A01_002078003_002075239	chrA01_001419296_001419477_6e-91_182_100.00_0_0	A01_003203367_003203548_4e-89_182_99.45_1_0	AT3G57230.2	AGAMOUS-like 16
Cab020191.1	1				A01_002083078_002079614	chrA01_001425014_001426697_0e+00_1684_99.41_10_0	A01_003208598_003210281_0e+00_1684_97.86_36_0	AT4G34220.1	Leucine-rich repeat protein kinase family protein
Cab020190.1	1				A01_002086781_002083494	chrA01_001428197_001428798_0e+00_602_98.84_7_0	A01_003211801_003212402_0e+00_602_98.84_7_0	AT4G34215.2	Domain of unknown function (DUF303)
Cab020189.3	1				A01_002091738_002088539	chrA08_010297272_010298519_0e+00_1253_90.58_108_10	A08_009262787_009264048_0e+00_1268_90.85_105_11	AT4G34200.1	D-3-phosphoglycerate dehydrogenase
BnaA01g02940D			1		A01_002092668_002093673	chrA01_001435384_001435574_3e-96_191_100.00_0_0	A01_003219761_003219951_5e-96_191_100.00_0_0
Cab020188.1	1				A01_002100217_002098704	chrA01_001441002_001441529_0e+00_528_99.62_2_0	A01_003225782_003226309_0e+00_528_99.81_1_0
Cab020187.1	1				A01_002105599_002103894	chrA07_011710202_011710464_1e-132_263_99.24_2_0	A07_016431302_016431040_8e-136_263_100.00_0_0
Cab020186.1	1				A01_002118197_002116830	chrA01_001452014_001451521_0e+00_494_98.79_6_0	A01_003243539_003243046_0e+00_494_99.80_1_0	AT4G34160.1	CYCLIN D3;1
Cab020185.1	1				A01_002124537_002119091	chrA01_001453361_001453018_1e-170_344_98.26_6_0	A01_003244906_003244563_2e-170_344_98.26_6_0	AT4G34140.3	D111/G-patch domain-containing protein
Cab020184.2	1				A01_002127340_002125719	chrA01_001458555_001459558_0e+00_1004_99.50_5_0	A03_021554957_021553954_0e+00_1004_96.81_32_0	AT4G34138.1	UDP-glucosyl transferase 73B1
Cab020183.1	1				A01_002129501_002128146	chrA01_001460983_001462338_0e+00_1357_98.82_11_5	A01_003252981_003254333_0e+00_1355_98.38_18_4	AT4G34131.1	UDP-glucosyl transferase 73B3
Cab020182.1	1				A01_002133028_002130191	chrA08_013483999_013482846_0e+00_1164_95.10_43_14	A01_017822716_017823869_0e+00_1164_94.93_45_14
Cab020181.1	1				A01_002139269_002137531	chrA01_001465709_001466704_0e+00_997_96.99_28_2	A01_003256693_003257688_0e+00_996_99.70_3_0	AT4G34135.1	UDP-glucosyltransferase 73B2
Cab020180.1	1				A01_002140988_002139513	chrA01_001469289_001469144_5e-51_146_92.47_5_6	A01_003260147_003259950_1e-99_198_100.00_0_0	AT4G34120.1	Cystathionine beta-synthase (CBS) family protein
Cab020179.1	1				A01_002145135_002141318	chrA01_001472265_001471526_0e+00_740_97.57_18_0	A01_003263414_003262751_0e+00_664_99.40_4_0	AT4G34110.1	poly(A) binding protein 2
Cab020178.1	1				A01_002150988_002146414	chrA01_001477635_001476878_0e+00_758_96.57_26_0	A01_003268761_003268004_0e+00_758_100.00_0_0	AT4G34100.2	RING/U-box superfamily protein
Cab020177.1	1				A01_002157850_002151588	chrA01_001485017_001484478_0e+00_540_99.44_3_0	A01_003811953_003812492_0e+00_541_96.49_17_2	AT4G34060.2	demeter-like protein 3
Cab020176.1	1				A01_002159669_002159274	chrA01_001486994_001487389_0e+00_396_100.00_0_0	A08_009149354_009149598_2e-124_245_99.59_1_0
Cab020175.3	1				A01_002166098_002163397	chrA03_026389444_026389215_2e-72_232_88.36_23_4	A01_003280198_003280427_3e-117_230_100.00_0_0	AT4G34020.2	Class I glutamine amidotransferase-like superfamily protein
Cab020174.1	1				A01_002173947_002172130	chrA01_001489919_001490091_2e-79_175_97.71_1_3	A01_003286818_003286983_1e-78_167_98.80_0_2
Cab020173.1	1				A01_002176921_002174319	chrA01_001492367_001494288_0e+00_1922_99.01_19_0	A01_003796704_003794699_0e+00_2006_99.15_17_0	AT4G33970.1	Leucine-rich repeat (LRR) family protein
Cab020172.1	1				A01_002181223_002181026	chrA01_001500307_001500110_2e-100_198_100.00_0_0	A01_003296887_003296690_3e-100_198_100.00_0_0
Cab020171.1	1				A01_002186837_002184517	chrA01_001505434_001505233_6e-92_202_97.03_6_0	A01_003302008_003301807_1e-101_202_100.00_0_0	AT4G33950.1	Protein kinase superfamily protein
Cab020170.1	1				A01_002190766_002188408	chrA01_001510891_001510609_7e-142_283_98.94_3_0	A01_003772645_003772928_7e-144_284_99.30_2_0	AT4G33945.1	ARM repeat superfamily protein
Cab020169.1	1				A01_002192439_002191301	chrA01_001513060_001512837_1e-102_224_96.88_7_0	A01_003770369_003770592_4e-114_224_100.00_0_0	AT4G33940.1	RING/U-box superfamily protein
Cab020168.1	1				A01_002193885_002192855	chrA01_001514186_001514067_2e-53_121_98.35_0_2	A01_003769547_003769666_3e-53_121_98.35_0_2	AT4G33925.1
Cab020167.1	1				A01_002195103_002194393	chrA01_001515562_001515462_1e-46_101_100.00_0_0	A07_006210955_006210855_2e-46_101_100.00_0_0	AT4G33865.1	Ribosomal protein S14p/S29e family protein
Cab020166.1	1				A01_002196238_002195680	chrA01_001515562_001515398_5e-82_165_100.00_0_0	A07_006210955_006210771_6e-93_185_100.00_0_0	AT4G33865.1	Ribosomal protein S14p/S29e family protein
Cab020165.1	1				A01_002214293_002212706	chrA01_001524365_001524901_0e+00_537_99.81_1_0	A07_006223893_006224429_0e+00_537_100.00_0_0	AT4G33880.1	ROOT HAIR DEFECTIVE 6-LIKE 2
Cab020164.1	1				A01_002226430_002224738	chrA01_001528020_001527521_0e+00_500_97.80_11_0	A07_006232918_006233417_0e+00_501_97.41_11_2
Cab020163.1	1				A01_002230150_002228863	chrA01_001535802_001536179_0e+00_378_99.47_2_0	A01_003750262_003749885_0e+00_378_100.00_0_0	AT4G33800.1
Cab020162.2	1				A01_002244143_002232575	chrA01_001546564_001546836_8e-138_273_99.27_2_0	A03_021420056_021419784_1e-127_273_97.07_8_0	AT4G33790.1	Jojoba acyl CoA reductase-related male sterility protein
Cab020161.1	1				A01_002253513_002248468	chrA02_006830745_006831053_6e-148_309_97.41_8_0	A06_042315594_042315127_0e+00_473_93.66_24_6	AT4G33770.1	Inositol 1,3,4-trisphosphate 5/6-kinase family protein
Cab020160.1	1				A01_002255352_002253997	chrA02_006832654_006831537_0e+00_1118_99.55_5_0	A07_036163762_036162768_0e+00_1009_83.35_136_32	AT1G66920.2	Protein kinase superfamily protein
Cab020159.1	1				A01_002260055_002256682	chrA01_001553956_001554323_8e-173_368_96.74_9_3	A01_003727763_003727402_6e-171_365_96.71_9_3	AT4G33760.1	tRNA synthetase class II (D, K and N) family protein
Cab020158.2	1				A01_002264274_002262110	chrA01_001560817_001559504_0e+00_1322_94.78_29_40	A01_003721707_003723026_0e+00_1320_97.05_9_30	AT4G33740.3
Cab020157.1	1				A01_002266054_002265536	chrA01_001562926_001562408_0e+00_519_100.00_0_0	A01_003716139_003716657_0e+00_519_100.00_0_0	AT4G33730.1	CAP (Cysteine-rich secretory proteins, Antigen 5, and Pathogenesis-related 1 protein) superfamily pr
Cab020156.1	1				A01_002269227_002268703	chrA01_001565406_001564882_0e+00_525_99.24_4_0	A01_003711487_003712011_0e+00_525_99.24_4_0	AT4G33720.1	CAP (Cysteine-rich secretory proteins, Antigen 5, and Pathogenesis-related 1 protein) superfamily pr
Cab020155.1	1				A01_002271888_002270974	chrA08_006323800_006323630_4e-80_171_98.25_3_0	A07_000277414_000277584_6e-80_171_98.25_3_0
Cab020154.2	1				A01_002276294_002273045	chrA01_001571330_001571594_1e-123_265_96.98_8_0	A01_003706895_003706631_1e-136_265_100.00_0_0	AT4G33700.1	CBS domain-containing protein with a domain of unknown function (DUF21)
Cab020153.3	1				A01_002282007_002277397	chrA01_001575520_001575843_1e-169_324_100.00_0_0	A03_021369539_021369216_8e-163_324_98.77_4_0	AT4G33680.1	Pyridoxal phosphate (PLP)-dependent transferases superfamily protein
BnaA01g03300D			1		A01_002282549_002282157	chrA01_001577095_001576844_2e-130_252_100.00_0_0	A01_003701179_003701430_2e-123_252_98.41_4_0
Cab020152.1	1				A01_002283856_002283444	chrA01_001578047_001578195_1e-71_149_99.33_1_0	A03_021367030_021366882_5e-73_149_100.00_0_0
Cab020151.1	1				A01_002289719_002284885	chrA01_001584733_001584367_6e-180_367_97.82_8_0	A03_021360753_021361128_0e+00_376_99.47_2_0	AT4G33650.1	dynamin-related protein 3A
BnaA01g03330D			1		A01_002290602_002291321	chrA01_001586306_001586514_2e-106_209_100.00_0_0	A03_021359455_021359247_7e-103_209_99.04_2_0	AT4G33640.1
Cab020150.1	1				A01_002293125_002291471	chrA01_001587223_001587463_9e-119_241_98.76_3_0	A03_021358538_021358298_1e-118_241_98.76_3_0	AT4G33625.1
Cab020149.1	1				A01_002298743_002293461	chrA01_001589224_001588756_0e+00_469_99.79_1_0	A03_021356587_021357055_0e+00_469_100.00_0_0	AT4G33620.1	Cysteine proteinases superfamily protein
Cab020148.1	1				A01_002299942_002299490	chrA01_001594811_001595263_0e+00_453_99.78_1_0	A03_021350993_021350541_0e+00_453_99.78_1_0
Cab020147.1	1				A01_002309643_002300379	chrA01_001595889_001595699_6e-94_191_99.48_1_0	A03_021349914_021350104_1e-93_191_99.48_1_0	AT4G33540.1	metallo-beta-lactamase family protein
Cab020146.1	1				A01_002314161_002310664	chrA01_001604362_001604902_0e+00_541_99.82_1_0	A03_021341629_021341089_0e+00_541_99.82_1_0	AT4G33530.1	K+ uptake permease 5
Cab020145.1	1				A01_002319266_002314755	chrA01_001610344_001609906_0e+00_445_96.63_9_6	A03_021333539_021333977_0e+00_446_96.19_9_8	AT4G33520.2	P-type ATP-ase 1
Cab020144.1	1				A01_002324083_002321053	chrA01_001613841_001613381_0e+00_462_95.24_11_11	A03_021329995_021330455_0e+00_461_95.88_10_9	AT4G33510.1	3-deoxy-d-arabino-heptulosonate 7-phosphate synthase
Cab020143.1	1				A01_002329440_002326017	chrA01_001618099_001618951_0e+00_853_97.54_15_6	A03_021327496_021326345_0e+00_1165_93.56_43_32	AT4G33500.1	Protein phosphatase 2C family protein
Cab020142.1	1				A01_002331720_002330653	chrA01_001623022_001624080_0e+00_1060_97.64_23_2	A03_021322304_021321237_0e+00_1070_97.57_22_4
Cab020141.1	1				A01_002334191_002332178	chrA01_001624778_001625120_6e-177_343_99.42_2_0	A03_021320555_021320213_5e-180_343_100.00_0_0	AT4G33490.2	Eukaryotic aspartyl protease family protein
Cab020140.1	1				A01_002337381_002334829	chrA01_001626977_001627237_1e-114_263_95.44_9_3	A03_021318355_021318095_3e-126_261_98.08_5_0	AT4G33480.1
Cab020139.1	1				A01_002349488_002345944	chrA01_001632207_001632508_2e-157_302_100.00_0_0	A03_021304581_021304280_3e-157_302_100.00_0_0	AT4G33470.1	histone deacetylase 14
Cab020138.1	1				A01_002350298_002349925	chrA01_001633101_001633264_2e-77_164_98.78_1_1	A03_021303676_021303513_5e-79_164_99.39_0_1
Cab020137.1	1				A01_002354957_002351449	chrA01_001636892_001637488_0e+00_597_99.83_1_0	A03_021299941_021299344_0e+00_598_99.83_1_0	AT4G33460.1	ABC transporter family protein
Cab020136.2	1				A01_002361438_002356914	chrA01_001644244_001643610_0e+00_635_99.53_3_0	A03_021296767_021297400_0e+00_634_99.84_1_0	AT4G33440.1	Pectin lyase-like superfamily protein
Cab020135.2	1				A01_002365768_002362900	chrA01_001650254_001650652_0e+00_399_100.00_0_0	A03_021289348_021288950_0e+00_399_100.00_0_0	AT4G33430.1	BRI1-associated receptor kinase
Cab047581.1	1				A01_002365768_002364929	chrA08_010574258_010574656_0e+00_399_100.00_0_0	A08_009943788_009944186_0e+00_399_97.24_11_0	AT4G33430.1	BRI1-associated receptor kinase
Cab020134.1	1				A01_002367938_002366337	chrA01_001652003_001651623_0e+00_381_99.21_3_0	A03_021287603_021287983_0e+00_381_100.00_0_0	AT4G33420.1	Peroxidase superfamily protein
Cab047580.1	1				A01_002367976_002367214	chrA08_010577134_010576754_0e+00_381_99.74_1_0	A08_009945930_009945550_0e+00_381_99.74_1_0	AT4G33420.1	Peroxidase superfamily protein
Cab020133.1	1				A01_002370942_002369621	chrA01_001656253_001655455_0e+00_799_99.12_7_0	A03_021283378_021284176_0e+00_799_100.00_0_0	AT4G33410.1	SIGNAL PEPTIDE PEPTIDASE-LIKE 1
Cab020132.1	1				A01_002379972_002377658	chrA01_001662471_001660739_0e+00_1733_99.83_3_0	A09_040210827_040209095_0e+00_1736_95.91_65_6	AT4G33390.1	Plant protein of unknown function (DUF827)
Cab020131.1	1				A01_002383981_002382200	chrA01_001664670_001664403_2e-135_269_99.26_1_1	A03_021274921_021275188_4e-135_269_99.26_1_1	AT4G33380.1
Cab020130.1	1				A01_002386511_002384521	chrA01_001667085_001667440_0e+00_357_99.44_0_2	A03_021273059_021272696_6e-177_366_97.54_5_4	AT4G33350.1	Tic22-like family protein
Cab020129.1	1				A01_002391512_002388200	chrA01_001671049_001671696_0e+00_648_97.07_19_0	A03_021269046_021268399_0e+00_648_100.00_0_0	AT4G33330.1	plant glycogenin-like starch initiation protein 3
Cab020128.2	1				A01_002398640_002394293	chrA01_001678452_001679305_0e+00_854_97.66_20_0	A03_021260143_021259288_0e+00_856_100.00_0_0	AT4G33300.2	ADR1-like 1
Cab020127.1	1				A01_002402119_002399796	chrA01_001681476_001682057_0e+00_582_99.83_1_0	A03_021256838_021256257_0e+00_582_99.14_5_0	AT4G33270.1	Transducin family protein / WD-40 repeat family protein
Cab020126.1	1				A01_002404168_002402534	chrA01_001684372_001684568_2e-94_197_98.48_3_0	A03_021254117_021253921_4e-99_197_100.00_0_0	AT4G33250.1	eukaryotic translation initiation factor 3K
Cab020125.4	1				A01_002413163_002405714	chrA01_001690658_001692062_0e+00_1405_97.01_42_0	A03_021247824_021246420_0e+00_1405_100.00_0_0	AT4G33240.1	1-phosphatidylinositol-4-phosphate 5-kinases;zinc ion binding;1-phosphatidylinositol-3-phosphate 5-k
Cab020123.1	1				A01_002423828_002424939	chrA01_001702602_001703055_0e+00_454_98.90_5_0	A03_021235919_021235466_0e+00_454_98.90_5_0	AT4G33210.1	F-box family protein
Cab020124.1	1				A01_002424939_002417200	chrA01_001702602_001703055_0e+00_454_98.90_5_0	A03_021235919_021235466_0e+00_454_98.90_5_0	AT4G33210.1	F-box family protein
Cab020122.1	1				A01_002439984_002427527	chrA01_001711823_001712044_2e-112_222_100.00_0_0	A09_040276163_040276384_3e-112_222_100.00_0_0	AT4G33200.1	myosin, putative
Cab020121.1	1				A01_002443351_002441180	chrA01_001720812_001720488_2e-170_325_100.00_0_0	A03_021218955_021219279_3e-170_325_100.00_0_0	AT4G33180.1	alpha/beta-Hydrolases superfamily protein
Cab020120.1	1				A01_002446602_002443636	chrA01_001721270_001724236_0e+00_2972_96.50_94_10	A03_021218495_021215529_0e+00_2969_97.91_58_4	AT4G33170.1	Tetratricopeptide repeat (TPR)-like superfamily protein
Cab020119.1	1				A01_002447939_002446713	chrA01_001725576_001724350_0e+00_1228_98.05_22_2	A03_021214189_021215415_0e+00_1227_98.45_19_0	AT4G33160.1	F-box family protein
Cab020118.1	1				A01_002457931_002452257	chrA01_001732833_001733180_3e-164_348_96.84_11_0	A03_021206307_021205960_2e-162_348_96.55_12_0	AT4G33150.2	lysine-ketoglutarate reductase/saccharopine dehydrogenase bifunctional enzyme
Cab020117.1	1				A01_002458596_002458408	chrA01_001735931_001736119_8e-59_192_88.54_16_6	A03_021203224_021203036_1e-93_189_99.47_1_0
Cab020116.1	1				A01_002461670_002461485	chrA01_001737397_001737582_7e-94_186_100.00_0_0	A03_021201757_021201572_1e-93_186_100.00_0_0
Cab020115.1	1				A01_002462972_002462787	chrA01_001738707_001738892_3e-92_186_99.46_1_0	A03_021200402_021200217_2e-90_186_98.92_2_0
Cab020114.1	1				A01_002464328_002464143	chrA01_001740125_001740310_2e-85_186_97.31_5_0	A03_021199045_021198860_1e-88_186_98.39_3_0
Cab020113.1	1				A01_002466742_002464974	chrA01_001742711_001742339_0e+00_373_98.39_3_3	A01_004562641_004562269_0e+00_373_98.12_4_3	AT4G33140.1	Haloacid dehalogenase-like hydrolase (HAD) superfamily protein
Cab020112.1	1				A01_002469703_002467766	chrA01_001744850_001745048_2e-85_199_95.48_9_0	A01_004564716_004564914_6e-97_199_98.99_2_0	AT4G33130.1
Cab020111.2	1				A01_002479759_002476103	chrA01_001748285_001749001_0e+00_767_89.57_28_52	A09_040334513_040335341_0e+00_857_91.48_31_42
Cab020110.1	1				A01_002484485_002480996	chrA01_001752772_001753106_7e-161_335_97.31_9_0	A01_004579204_004579538_1e-175_335_100.00_0_0	AT4G33110.2	S-adenosyl-L-methionine-dependent methyltransferases superfamily protein
Cab020109.1	1				A01_002485156_002484697	chrA01_001754684_001754597_3e-39_88_100.00_0_0	A05_022037087_022036980_2e-43_109_96.33_2_2
Cab020108.1	1				A01_002490196_002485926	chrA01_001758126_001758417_1e-151_292_100.00_0_0	A09_040345563_040345858_6e-137_296_96.62_10_0	AT4G33090.1	aminopeptidase M1
Cab020107.1	1				A01_002491644_002490883	chrA01_001760717_001760626_2e-41_92_100.00_0_0	A09_040348225_040348134_3e-41_92_100.00_0_0	AT4G33080.1	AGC (cAMP-dependent, cGMP-dependent and protein kinase C) kinase family protein
Cab020106.1	1				A01_002493966_002492131	chrA01_001763477_001763223_6e-126_255_98.82_2_1	A01_004589786_004589532_4e-124_255_98.43_3_1	AT4G33080.2	AGC (cAMP-dependent, cGMP-dependent and protein kinase C) kinase family protein
Cab020105.1	1				A01_002497142_002494149	chrA01_001763813_001763568_3e-126_246_100.00_0_0	A01_004589786_004589532_7e-124_255_98.43_3_1	AT4G33080.2	AGC (cAMP-dependent, cGMP-dependent and protein kinase C) kinase family protein
Cab020104.1	1				A01_002502245_002498643	chrA01_001767938_001767717_1e-109_222_99.10_2_0	A01_004595132_004594906_2e-115_227_100.00_0_0	AT4G33060.1	Cyclophilin-like peptidyl-prolyl cis-trans isomerase family protein
Cab020103.1	1				A01_002505272_002503145	chrA01_001770634_001771004_0e+00_371_98.65_5_0	A01_004599225_004599595_0e+00_371_100.00_0_0	AT4G33050.2	calmodulin-binding family protein
Cab020102.1	1				A01_002511582_002510636	chrA02_008914930_008914722_3e-66_209_89.95_4_17	A02_018761838_018761672_9e-78_167_98.20_3_0
Cab020101.1	1				A01_002514596_002513715	chrA01_001775188_001775622_0e+00_435_97.93_9_0	A01_004612745_004613179_0e+00_435_100.00_0_0	AT4G33040.1	Thioredoxin superfamily protein
Cab020100.1	1				A01_002520153_002517514	chrA01_001780930_001779896_0e+00_1035_96.71_31_3	A01_004618479_004617439_0e+00_1041_96.16_31_9	AT4G33030.1	sulfoquinovosyldiacylglycerol 1
Cab020099.1	1				A01_002523366_002521164	chrA01_001782942_001783589_0e+00_648_98.77_8_0	A01_004620490_004621149_0e+00_664_92.62_29_20	AT4G33020.1	ZIP metal ion transporter family
BnaA01g03870D			1	1	A01_002527682_002530488.001	chrA01_001791157_001792377_0e+00_1221_100.00_0_0	A01_004629022_004630242_0e+00_1221_99.51_6_0
Cab020098.2	1				A01_002530974_002525222	chrA01_001786511_001787747_0e+00_1243_98.95_4_9	A01_004624360_004625596_0e+00_1243_97.18_26_9	AT4G33010.1	glycine decarboxylase P-protein 1
Cab020097.1	1				A01_002532961_002531636	chrA01_001793114_001792997_8e-54_118_99.15_1_0	A01_004630978_004630861_6e-52_118_98.31_2_0	AT4G33000.2	calcineurin B-like protein 10
Cab020096.1	1				A01_002538662_002536984	chrA01_001798245_001799059_0e+00_815_99.51_4_0	A01_004636068_004636835_0e+00_768_100.00_0_0	AT4G32980.1	homeobox gene 1
BnaA01g03940D			1		A01_002539591_002538889	chrA01_001809834_001809696_1e-67_139_100.00_0_0	A01_004640934_004640796_1e-65_139_99.28_1_0
BnaA01g03900D			1		A01_002541768_002541362	chrA01_001802515_001802427_7e-40_89_100.00_0_0	A09_040418665_040418577_1e-39_89_100.00_0_0
Cab020095.1	1				A01_002543660_002539052	chrA01_001800724_001800590_6e-60_135_97.78_3_0	A01_004643789_004643655_9e-60_135_97.78_3_0
Cab020094.1	1				A01_002544828_002544084	chrA01_001805646_001805557_3e-40_90_100.00_0_0	A01_004645816_004645727_4e-40_90_100.00_0_0
Cab020093.1	1				A01_002547314_002545329	chrA09_013048593_013048778_6e-85_186_97.31_5_0	A01_004648712_004648957_2e-126_246_100.00_0_0
Cab020092.2	1				A01_002550448_002550010	chrA01_001807421_001807283_1e-67_139_100.00_0_0	A01_004652091_004651953_2e-67_139_100.00_0_0
BnaA01g03970D			1		A01_002551042_002550962	chrA01_001817081_001817001_6e-36_81_100.00_0_0	A01_004652685_004652605_1e-35_81_100.00_0_0
BnaA01g03990D			1	1	A01_002552271_002551583.001	chrA08_002688455_002688194_7e-136_262_100.00_0_0	A06_031884344_031884601_2e-113_261_95.40_7_5
Cab020091.1	1				A01_002552958_002551728	chrA01_001818998_001818801_2e-98_198_99.49_1_0	A01_004654601_004654404_8e-100_198_100.00_0_0
Cab020090.1	1				A01_002560412_002558063	chrA01_001831200_001831409_3e-101_210_98.57_3_0	A01_004659380_004659589_5e-106_210_100.00_0_0	AT4G32940.1	gamma vacuolar processing enzyme
Cab020089.1	1				A01_002561762_002560732	chrA01_001839247_001839077_5e-85_171_100.00_0_0	A01_004661047_004660877_4e-78_171_97.66_4_0	AT4G32930.1
Cab020088.1	1				A01_002571007_002564142	chrA01_001842634_001843431_0e+00_798_98.75_10_0	A01_004663980_004664777_0e+00_798_100.00_0_0	AT4G32920.3	glycine-rich protein
Cab020087.1	1				A01_002575533_002571814	chrA01_001854174_001853777_0e+00_398_98.49_6_0	A01_004675371_004674974_0e+00_398_100.00_0_0	AT4G32910.1
Cab020086.1	1				A01_002578135_002576081	chrA01_001855169_001855375_2e-93_207_96.62_7_0	A01_004676484_004676690_8e-105_207_100.00_0_0	AT4G32900.2	Peptidyl-tRNA hydrolase II (PTH2) family protein
Cab020085.1	1				A01_002581880_002580745	chrA01_001859769_001859069_0e+00_708_97.60_9_8	A01_004681291_004680583_0e+00_709_100.00_0_0	AT4G32890.1	GATA transcription factor 9
Cab020084.1	1				A01_002595125_002589719	chrA01_001870471_001870853_0e+00_383_98.96_4_0	A01_004696998_004697413_0e+00_416_100.00_0_0	AT4G32880.1	homeobox gene 8
Cab020083.1	1				A01_002598216_002597353	chrA01_001874722_001874231_0e+00_492_100.00_0_0	A01_004701135_004700644_0e+00_492_100.00_0_0	AT4G32870.1	Polyketide cyclase/dehydrase and lipid transport superfamily protein
Cab020082.1	1				A01_002601066_002599449	chrA08_016023542_016023830_1e-52_294_80.95_31_25	A08_022003673_022003836_2e-72_164_96.95_5_0	AT1G20480.1	AMP-dependent synthetase and ligase family protein
Cab020081.1	1				A01_002608604_002608038	chrA01_001878439_001879005_0e+00_567_99.82_1_0	A01_004712463_004713029_0e+00_567_99.47_3_0	AT4G32860.1
BnaA01g04090D			1		A01_002609913_002609598	chrA01_001880143_001879999_2e-69_145_99.31_1_0	A01_004714175_004714031_1e-62_145_96.55_5_0
Cab020080.1	1				A01_002614568_002610519	chrA01_001882542_001881655_0e+00_888_100.00_0_0	A01_004716586_004715701_0e+00_886_99.10_8_0	AT4G32850.10	nuclear poly(a) polymerase
Cab020079.1	1				A01_002621578_002618642	chrA01_001894482_001894747_9e-131_267_98.50_2_2	A01_004722556_004722818_3e-133_263_99.62_0_1	AT4G32840.1	phosphofructokinase 6
Cab020078.1	1				A01_002624043_002621985	chrA01_001897094_001896947_2e-70_148_99.32_1_0	A01_004725224_004725077_4e-70_148_99.32_1_0	AT4G32830.1	ataurora1
Cab020077.1	1				A01_002634290_002624872	chrA01_001899658_001901432_0e+00_1775_100.00_0_0	A01_004729134_004730908_0e+00_1775_100.00_0_0	AT4G32820.1	Tetratricopeptide repeat (TPR)-like superfamily protein
Cab020076.1	1				A01_002638153_002634618	chrA01_001910842_001910075_0e+00_768_100.00_0_0	A01_004740319_004739552_0e+00_768_99.87_1_0	AT4G32810.1	carotenoid cleavage dioxygenase 8
Cab020075.1	1				A01_002641038_002640763	chrA01_001914521_001914246_1e-143_276_100.00_0_0	A06_013010748_013010475_1e-140_274_99.64_1_0
Cab020074.1	1				A01_002648727_002647541	chrA01_001921368_001920679_0e+00_690_100.00_0_0	A01_004755326_004754637_0e+00_690_99.42_4_0	AT4G32800.1	Integrase-type DNA-binding superfamily protein
Cab020073.1	1				A01_002657785_002654082	chrA01_001928590_001928218_0e+00_373_99.46_2_0	A01_004764246_004763874_0e+00_373_99.46_2_0	AT4G32780.1	phosphoinositide binding
Cab020072.1	1				A01_002661126_002659076	chrA01_001933997_001933834_5e-81_164_100.00_0_0	A01_004768495_004768332_8e-81_164_100.00_0_0
Cab020071.1	1				A01_002662668_002661529	chrA01_001935954_001935576_0e+00_379_100.00_0_0	A01_004770314_004769936_0e+00_379_100.00_0_0
Cab020070.1	1				A01_002672908_002670725	chrA01_001940421_001939909_0e+00_513_100.00_0_0	A01_004780706_004780365_1e-179_342_100.00_0_0
Cab020069.1	1				A01_002677492_002673445	chrA01_001941542_001940958_0e+00_585_99.49_3_0	A01_004781834_004781250_0e+00_585_100.00_0_0	AT4G32760.2	ENTH/VHS/GAT family protein
Cab020068.1	1				A01_002678781_002678422		A03_048400158_048400517_0e+00_360_98.61_5_0	AT4G32750.1
Cab020067.1	1				A01_002685859_002684687	chrA01_001952818_001953253_0e+00_436_99.54_2_0	A03_048401378_048401813_0e+00_436_99.31_3_0	AT4G32750.1
Cab020066.3	1				A01_002691207_002686328	chrA01_001956567_001955079_0e+00_1492_96.92_40_6	A01_004791193_004789702_0e+00_1492_100.00_0_0	AT4G32730.2	Homeodomain-like protein
Cab020065.1	1				A01_002695022_002692518	chrA01_001961270_001960940_7e-162_331_97.89_7_0	A03_048409009_048408679_2e-168_331_99.09_3_0	AT4G32720.2	La protein 1
BnaA01g04240D			1		A01_002699314_002698585	chrA01_001967473_001967253_4e-113_221_100.00_0_0	A03_048415506_048415286_7e-113_221_100.00_0_0
BnaA01g04250D			1		A01_002700841_002700093	chrA01_001968972_001968752_4e-113_221_100.00_0_0	A03_048417005_048416785_7e-113_221_100.00_0_0
BnaA01g04260D			1		A01_002702609_002701902	chrA01_001970761_001970534_5e-117_228_100.00_0_0	A03_048418774_048418547_4e-115_228_99.56_1_0
Cab020064.3	1				A01_002706216_002703112	chrA01_001974629_001973722_0e+00_918_92.81_31_35	A03_048422663_048421756_0e+00_909_96.48_15_17	AT4G32710.1	Protein kinase superfamily protein
Cab020063.1	1				A01_002719139_002707248	chrA01_001979685_001978567_0e+00_1119_98.84_13_0	A03_048437441_048436607_0e+00_835_99.88_1_0	AT4G32700.2	helicases;ATP-dependent helicases;nucleic acid binding;ATP binding;DNA-directed DNA polymerases;DNA
Cab020062.1	1				A01_002721317_002719478	chrA01_001987469_001987322_3e-72_148_100.00_0_0	A03_048439847_048439700_5e-72_148_100.00_0_0	AT4G32690.1	hemoglobin 3
Cab020061.1	1				A01_002723562_002721509	chrA01_001990056_001990696_0e+00_642_96.57_20_2	A01_004822906_004823546_0e+00_642_98.44_8_2
Cab020060.1	1				A01_002727355_002724114	chrA01_001991378_001992165_0e+00_788_95.81_6_27	A01_004824237_004824997_0e+00_762_98.56_9_2	AT4G32670.1	RING/FYVE/PHD zinc finger superfamily protein
Cab020059.1	1				A01_002731341_002727878	chrA01_001996898_001997474_0e+00_577_100.00_0_0	A01_004828336_004828912_0e+00_577_100.00_0_0
Cab020058.1	1				A01_002734398_002731766	chrA01_002007788_002007633_2e-76_156_100.00_0_0	A01_004833812_004833657_4e-76_156_100.00_0_0	AT4G32660.3	Protein kinase superfamily protein
Cab020057.1	1				A01_002740056_002736362	chrA01_002011421_002011738_4e-166_318_100.00_0_0	A01_004837430_004837747_6e-161_318_99.06_3_0	AT4G32650.1	potassium channel in Arabidopsis thaliana 3
Cab020056.1	1				A01_002748878_002740609	chrA01_002022317_002021470_0e+00_848_98.70_11_0	A01_004848209_004847362_0e+00_848_100.00_0_0	AT4G32640.2	Sec23/Sec24 protein transport family protein
Cab020055.1	1				A01_002752946_002749812	chrA01_002025495_002025060_0e+00_436_99.54_2_0	A01_004851498_004851063_0e+00_436_99.54_2_0	AT4G32630.1	ArfGap/RecO-like zinc finger domain-containing protein
Cab020054.1	1				A01_002758919_002753964	chrA01_002034550_002032302_0e+00_2249_99.91_2_0	A01_004858580_004856332_0e+00_2249_99.96_1_0	AT4G32620.1	Enhancer of polycomb-like transcription factor protein
Cab020053.1	1				A01_002769350_002767871	chrA01_002037987_002038271_4e-148_285_100.00_0_0	A01_004863347_004863870_0e+00_533_98.31_0_9
Cab020052.1	1				A01_002783873_002783100	chrA01_002057614_002057369_2e-125_246_99.59_1_0	A01_004879515_004879270_3e-125_246_99.59_1_0
Cab020051.1	1				A01_002792222_002790102	chrA01_002063597_002063975_0e+00_379_97.63_9_0	A01_004885596_004885974_0e+00_379_97.63_9_0	AT4G32610.1	copper ion binding
Cab020050.1	1				A01_002798416_002792586	chrA01_002068045_002067491_0e+00_556_98.92_4_2	A01_004890084_004889530_0e+00_555_99.82_1_0	AT4G32600.1	RING/U-box superfamily protein
BnaA01g04450D			1		A01_002798437_002797140	chrA01_002070280_002070095_2e-93_186_100.00_0_0	A01_004892372_004892187_3e-93_186_100.00_0_0	AT4G32590.1	2Fe-2S ferredoxin-like superfamily protein
Cab020049.1	1				A01_002801593_002799690	chrA01_002072780_002073014_3e-120_235_100.00_0_0	A01_004895128_004895361_2e-119_234_100.00_0_0	AT4G32570.1	TIFY domain protein 8
Cab020048.1	1				A01_002804805_002802774	chrA01_002076436_002076263_2e-81_174_98.28_3_0	A01_004898596_004898423_3e-81_174_98.28_3_0	AT4G32560.2	paramyosin-related
Cab020047.5	1				A01_002812255_002805610	chrA01_002080077_002079760_6e-166_318_100.00_0_0	A01_004902293_004901976_1e-165_318_100.00_0_0	AT4G32551.2	LisH dimerisation motif;WD40/YVTN repeat-like-containing domain
Cab020046.1	1				A01_002822130_002820208	chrA01_002096808_002096150_0e+00_659_99.70_2_0	A01_004916805_004916147_0e+00_659_99.85_1_0	AT4G32540.1	Flavin-binding monooxygenase family protein
Cab020045.1	1				A01_002836654_002834375	chrA01_002104618_002103675_0e+00_944_98.62_11_2	A01_004923061_004922119_0e+00_944_96.72_28_3	AT4G29250.1	HXXXD-type acyl-transferase family protein
Cab020044.1	1				A01_002838763_002837216	chrA01_002106700_002106878_4e-86_180_98.89_1_1	A01_004925089_004925268_2e-81_181_97.24_4_1	AT4G32530.1	ATPase, F0/V0 complex, subunit C protein
Cab020043.1	1				A01_002845719_002839498	chrA01_002113336_002113678_4e-178_343_99.71_1_0	A01_004931670_004932012_1e-179_343_100.00_0_0	AT4G32510.1	HCO3- transporter family
Cab020042.1	1				A01_002850205_002846361	chrA01_002115971_002115401_0e+00_571_100.00_0_0	A01_004938090_004937520_0e+00_571_100.00_0_0	AT4G32500.1	K+ transporter 5
Cab020041.1	1				A01_002851816_002851424	chrA09_027312867_027312497_2e-103_378_85.45_38_17	A09_037561003_037561373_1e-106_378_85.98_36_17
Cab020040.1	1				A01_002855993_002854692	chrA01_002120385_002120544_8e-76_160_98.75_2_0	A01_004942314_004942473_6e-74_160_98.12_3_0	AT4G32470.1	Cytochrome bd ubiquinol oxidase, 14kDa subunit
Cab020039.1	1				A01_002863449_002860627	chrA01_002127675_002128201_0e+00_527_100.00_0_0	A01_004949381_004949907_0e+00_527_99.43_3_0	AT4G32460.2	Protein of unknown function, DUF642
Cab020038.1	1				A01_002865303_002863720	chrA01_002130328_002128745_0e+00_1584_99.56_7_0	A01_004957949_004956366_0e+00_1584_99.81_3_0	AT4G32450.1	Pentatricopeptide repeat (PPR) superfamily protein
Cab020037.1	1				A01_002868910_002866147	chrA01_002134595_002133955_0e+00_641_97.04_16_3	A01_004960129_004959620_0e+00_510_96.86_13_3	AT4G32440.1	Plant Tudor-like RNA-binding protein
BnaA01g34250D			1		A01_002871852_002871743	chrA01_023090953_023091360_0e+00_408_100.00_0_0	A04_022249466_022249870_0e+00_405_99.01_4_0	ATCG01110.1	NAD(P)H dehydrogenase subunit H
Cab020036.1	1				A01_002875208_002872890	chrA01_002141504_002139186_0e+00_2320_99.35_13_2	A01_004967019_004964701_0e+00_2320_99.53_9_2	AT4G32430.1	Pentatricopeptide repeat (PPR) superfamily protein
Cab020035.1	1				A01_002880264_002875810	chrA01_002144956_002145527_0e+00_579_92.75_28_14	A01_004970520_004971091_0e+00_579_92.75_28_14	AT4G32420.3	Cyclophilin-like peptidyl-prolyl cis-trans isomerase family protein
BnaA01g04610D			1		A01_002888437_002887276	chrA01_002154880_002154371_0e+00_510_100.00_0_0	A01_004980570_004980061_0e+00_510_99.61_2_0	AT4G32400.1	Mitochondrial substrate carrier family protein
BnaA01g04630D			1		A01_002897110_002895186	chrA01_002158567_002158293_2e-142_275_100.00_0_0	A01_004986403_004986129_6e-134_275_98.18_5_0	AT4G32370.1	Pectin lyase-like superfamily protein
BnaA01g04640D			1		A01_002900919_002898056	chrA01_002164097_002162767_0e+00_1331_100.00_0_0	A01_004990771_004989441_0e+00_1331_98.35_22_0	AT4G32350.1	Regulator of Vps4 activity in the MVB pathway protein
BnaA01g04650D			1		A01_002902928_002904603	chrA01_002166453_002166889_0e+00_437_100.00_0_0	A01_004993323_004993574_5e-113_252_96.03_10_0	AT4G32340.1	Tetratricopeptide repeat (TPR)-like superfamily protein
Cab020034.1	1				A01_002904609_002880836	chrA01_002152309_002152898_0e+00_590_100.00_0_0	A01_004977991_004978580_0e+00_590_100.00_0_0	AT4G32410.1	cellulose synthase 1
Cab020033.1	1				A01_002907119_002905035	chrA01_002169213_002168747_0e+00_468_98.72_4_2	A01_004995914_004995448_0e+00_467_99.36_3_0	AT4G32330.3	TPX2 (targeting protein for Xklp2) protein family
Cab020032.1	1				A01_002908301_002908116	chrA09_017654344_017654529_2e-90_186_98.92_2_0	A08_024259413_024259228_5e-92_186_99.46_1_0
Cab020031.1	1				A01_002912780_002911038	chrA09_002924916_002926668_0e+00_1758_95.68_54_22	A01_005002508_005000759_0e+00_1754_96.58_43_17	AT4G32300.1	S-domain-2 5
Cab020030.1	1				A01_002914612_002913923	chrA09_002924215_002924862_0e+00_648_99.54_3_0	A01_005003212_005002540_0e+00_673_97.18_19_0
Cab020029.1	1				A01_002918532_002915311	chrA01_002183763_002181271_0e+00_2503_96.36_77_14	A01_005006215_005003727_0e+00_2491_97.91_48_4	AT4G32300.1	S-domain-2 5
Cab020028.1	1				A01_002924024_002922904	chrA03_028627664_028627852_2e-62_190_90.00_13_6	A01_019891305_019891117_1e-65_190_91.05_11_6	AT5G04280.1	RNA-binding (RRM/RBD/RNP motifs) family protein with retrovirus zinc finger-like domain
Cab020027.1	1				A01_002929727_002928152	chrA01_002191116_002190638_0e+00_479_99.37_2_1	A01_005011882_005011404_0e+00_479_98.54_6_1	AT4G32295.1
Cab020026.1	1				A01_002932350_002931229	chrA01_002193503_002194615_0e+00_1121_98.57_8_8	A01_005018695_005019089_0e+00_395_97.22_11_0	AT4G32290.1	Core-2/I-branching beta-1,6-N-acetylglucosaminyltransferase family protein
Cab048014.1	1				A01_002933894_002933460	chrA05_009457779_009458208_2e-102_439_82.69_59_17	A01_032770220_032770654_0e+00_435_98.85_5_0
Cab020025.1	1				A01_002935092_002933460	chrA01_002193593_002194615_0e+00_1031_98.45_8_8	A01_030314820_030315338_0e+00_519_99.81_1_0	AT4G32290.1	Core-2/I-branching beta-1,6-N-acetylglucosaminyltransferase family protein
Cab020024.1	1				A01_002938769_002935784	chrA01_002197256_002195651_0e+00_1606_97.76_36_0	A01_005021356_005020174_0e+00_1183_99.92_1_0	AT4G32285.2	ENTH/ANTH/VHS superfamily protein
Cab020023.3	1				A01_002941609_002940373	chrA01_002200257_002199965_1e-152_293_100.00_0_0	A01_005024948_005024656_2e-142_293_97.95_6_0
Cab020022.1	1				A01_002948077_002947024	chrA03_027051040_027050931_3e-36_110_91.82_9_0	A01_005032674_005032781_2e-40_110_94.55_4_2	AT4G32272.2	Nucleotide/sugar transporter family protein
Cab020021.1	1				A01_002949920_002948819	chrA01_002208678_002208960_8e-139_283_98.23_5_0	A01_005034672_005034954_6e-147_283_100.00_0_0	AT4G32270.1	Ubiquitin-like superfamily protein
Cab020020.1	1				A01_002952221_002950171	chrA01_002210146_002209217_0e+00_933_96.89_23_6	A01_005036134_005035205_0e+00_930_100.00_0_0	AT4G32250.3	Protein kinase superfamily protein
Cab020019.1	1				A01_002955023_002953499	chrA01_002213549_002213047_0e+00_503_98.41_8_0	A01_005040168_005039669_0e+00_503_99.20_1_3	AT4G32260.1	ATPase, F0 complex, subunit B/B', bacterial/chloroplast
Cab020018.1	1				A01_002958705_002955863	chrA01_002216461_002214560_0e+00_1904_97.01_53_4	A01_005049330_005047438_0e+00_1907_96.75_46_16
Cab020017.1	1				A01_002964624_002959908	chrA01_002219803_002220074_4e-122_273_95.97_9_2	A01_005051202_005051470_2e-127_272_97.43_4_3	AT4G32180.1	pantothenate kinase 2
Cab020016.1	1				A01_002968744_002964951	chrA01_002227675_002226873_0e+00_803_99.75_2_0	A01_005059106_005058304_0e+00_803_100.00_0_0	AT4G32160.1	Phox (PX) domain-containing protein
Cab020015.3	1				A01_002972685_002970680	chrA01_002231491_002231711_7e-111_221_99.55_1_0	A01_005062624_005062844_1e-105_221_98.19_4_0	AT4G32150.1	vesicle-associated membrane protein 711
Cab020014.1	1				A01_002978950_002976713	chrA01_002236947_002237140_2e-87_194_96.91_6_0	A08_014044649_014044456_3e-97_194_100.00_0_0	AT4G32120.1	Galactosyltransferase family protein
Cab020013.1	1				A01_002981943_002981397	chrA01_002241288_002241597_2e-157_310_99.03_3_0	A01_005074193_005074502_1e-160_310_99.68_1_0
Cab020012.1	1				A01_002986106_002985594	chrA01_002244309_002244618_8e-156_310_98.71_4_0	A01_005109787_005110096_3e-157_310_99.03_3_0
Cab020011.1	1				A01_002988192_002987642	chrA01_002246114_002246432_8e-161_319_98.75_4_0	A01_005111857_005112175_1e-165_319_99.69_1_0
Cab020010.1	1				A01_002992199_002989211	chrA01_002247440_002249145_0e+00_1708_97.60_28_13	A01_005113194_005114893_0e+00_1701_97.88_31_5	AT4G32070.1	Octicosapeptide/Phox/Bem1p (PB1) domain-containing protein / tetratricopeptide repeat (TPR)-containi
Cab020009.1	1				A01_002995481_002992823	chrA01_002252949_002252556_0e+00_394_98.73_5_0	A01_005118664_005118277_0e+00_394_96.95_6_6	AT4G32060.1	calcium-binding EF hand family protein
Cab020008.1	1				A01_003000197_002995912	chrA06_021259449_021258905_2e-144_549_83.97_76_12	A01_005121305_005121107_4e-98_199_99.50_1_0	AT4G32050.1	neurochondrin family protein
Cab020007.1	1				A01_003003891_003000834	chrA01_002260668_002260141_0e+00_529_97.92_9_2	A01_005126380_005125853_0e+00_529_98.68_5_2	AT4G32040.1	KNOTTED1-like homeobox gene 5
Cab020006.1	1				A01_003007327_003005154	chrA01_002263681_002263312_1e-172_370_96.76_3_9	A01_005129624_005129264_0e+00_361_99.45_2_0
Cab020005.1	1				A01_003010546_003009935	chrA01_002266383_002265793_0e+00_612_95.42_7_21	A01_005132600_005131989_0e+00_612_99.18_5_0
Cab020004.1	1				A01_003024765_003024562	chrA09_007724095_007723954_2e-59_144_95.83_3_3	A03_041065588_041065447_4e-59_144_95.83_3_3
Cab020003.1	1				A01_003028853_003026219	chrA01_002273747_002273954_3e-105_208_100.00_0_0	A01_005142320_005142527_2e-103_208_99.52_1_0	AT4G32000.1	Protein kinase superfamily protein
Cab020002.1	1				A01_003031987_003029161	chrA01_002277674_002277990_9e-161_318_99.06_2_1	A01_005146198_005146514_1e-160_318_99.06_2_1	AT4G31990.3	aspartate aminotransferase 5
BnaA01g04920D			1		A01_003033829_003032143	chrA01_002279713_002279607_1e-49_107_100.00_0_0	A01_005148226_005148120_2e-49_107_100.00_0_0	AT4G31985.1	Ribosomal protein L39 family protein
Cab020001.1	1				A01_003037071_003035097	chrA01_002282942_002282651_3e-152_292_100.00_0_0	A01_005152261_005151970_6e-152_292_100.00_0_0	AT4G31980.1
Cab020000.1	1				A01_003046625_003039686	chrA01_002292651_002292431_2e-110_221_99.55_1_0	A01_005164228_005164008_4e-110_221_99.55_1_0	AT2G25170.1	chromatin remodeling factor CHD3 (PICKLE)
BnaA01g04950D			1	1	A01_003046731_003042723.001	chrA01_002298508_002297219_0e+00_1290_100.00_0_0	A09_022158082_022156793_0e+00_1291_99.46_5_2
Cab019999.1	1				A01_003052471_003050512	chrA01_002293481_002293335_2e-71_147_100.00_0_0	A07_037670262_037670723_0e+00_462_98.48_7_0
Cab019998.1	1				A01_003063721_003058474	chrA01_002303417_002303197_2e-110_221_99.55_1_0	A01_005173370_005173150_3e-110_221_99.55_1_0	AT4G31900.2	chromatin remodeling factor, putative
Cab019997.1	1				A01_003070452_003069179	chrA01_002702047_002701859_1e-46_195_85.64_10_18	A07_042451866_042451611_5e-132_256_100.00_0_0
Cab019996.1	1				A01_003076302_003073852	chrA01_002324514_002325414_0e+00_901_99.22_7_0	A07_042446857_042445957_0e+00_901_99.22_7_0	AT4G31890.2	ARM repeat superfamily protein
BnaA01g04990D			1	1	A01_003080575_003086253.001	chrA01_002347947_002346490_0e+00_1458_100.00_0_0	A06_017866396_017867298_0e+00_911_94.18_39_14
Cab019995.1	1				A01_003085879_003080728	chrA01_002331055_002332262_0e+00_1208_97.60_29_0	A07_042438667_042437460_0e+00_1208_99.92_1_0	AT4G31880.1
Cab019994.1	1				A01_003091732_003090909	chrA06_016200473_016200836_0e+00_364_99.18_3_0	A01_034449031_034449394_0e+00_364_99.18_3_0
Cab019993.1	1				A01_003092620_003091841	chrA04_003495411_003495615_3e-70_205_90.24_19_1	A06_002159675_002159465_3e-107_211_100.00_0_0
Cab019989.1	1				A01_003099622_003099230	chrA01_002351674_002352066_0e+00_393_100.00_0_0	A07_042425111_042424719_0e+00_393_100.00_0_0
Cab019988.1	1				A01_003110218_003100234	chrA03_003698100_003695848_0e+00_2253_99.69_7_0	A09_027193544_027195798_0e+00_2264_91.30_177_20
Cab019987.1	1				A01_003111452_003110431	chrA01_002357165_002356830_4e-175_336_99.70_1_0	A07_042419647_042419982_7e-175_336_99.70_1_0	AT4G31840.1	early nodulin-like protein 15
Cab019986.1	1				A01_003112213_003111911	chrA01_002358131_002358433_2e-155_303_99.34_2_0	A07_042418681_042418379_4e-155_303_99.34_2_0	AT4G31830.1
Cab019985.1	1				A01_003123690_003119306	chrA01_002366464_002367579_0e+00_1116_99.91_1_0	A07_042409214_042408099_0e+00_1116_99.91_1_0	AT4G31820.1	Phototropic-responsive NPH3 family protein
Cab019984.1	1				A01_003125144_003123996	chrA01_002369159_002370306_0e+00_1149_98.96_11_1	A07_042406519_042405372_0e+00_1149_99.22_8_1	AT3G43710.1	Galactose oxidase/kelch repeat superfamily protein
Cab019983.1	1				A01_003127626_003125244	chrA01_002371840_002371545_3e-139_296_96.96_9_0	A07_042403945_042404240_5e-139_296_96.96_9_0	AT4G31800.1	WRKY DNA-binding protein 18
Cab019982.1	1				A01_003135301_003133296	chrA01_002377898_002377339_0e+00_560_98.93_6_0	A07_042394824_042395383_0e+00_560_98.04_11_0	AT4G31790.2	Tetrapyrrole (Corrin/Porphyrin) Methylases
Cab019981.1	1				A01_003138706_003136201	chrA01_002381752_002381244_0e+00_510_97.65_10_2	A07_042390961_042391469_0e+00_510_98.04_8_2	AT4G31780.2	monogalactosyl diacylglycerol synthase 1
Cab019980.3	1				A01_003143530_003141611	chrA01_002387745_002387948_4e-103_204_100.00_0_0	A01_005246103_005246306_6e-103_204_100.00_0_0	AT4G31750.1	HOPW1-1-interacting 2
Cab019979.1	1				A01_003148934_003148434	chrA01_002392411_002391911_0e+00_501_100.00_0_0	A01_005250772_005250272_0e+00_501_100.00_0_0	AT4G31730.1	glutamine dumper 1
Cab019978.1	1				A01_003159267_003156676	chrA01_002402020_002401566_0e+00_455_97.58_3_8	A01_005262308_005261912_0e+00_397_99.50_2_0	AT5G37170.1	O-methyltransferase family protein
Cab019977.1	1				A01_003161530_003160240	chrA02_000184089_000183480_0e+00_612_90.69_53_4	A02_000223564_000222955_0e+00_612_90.85_52_4	AT4G31700.1	ribosomal protein S6
Cab019976.1	1				A01_003165513_003162347	chrA01_002407426_002407901_0e+00_481_96.05_12_7	A01_005269044_005269519_0e+00_481_96.05_12_7	AT4G31670.1	ubiquitin-specific protease 18
Cab019975.1	1				A01_003173803_003170492	chrA01_002413887_002413521_0e+00_367_100.00_0_0	A07_042356909_042357275_0e+00_367_100.00_0_0
Cab019974.1	1				A01_003176942_003174282	chrA01_002415281_002415780_0e+00_500_99.20_4_0	A01_005278803_005279196_0e+00_394_100.00_0_0
Cab019973.2	1				A01_003180876_003178975		A01_005288568_005288762_3e-98_195_100.00_0_0
Cab019972.1	1				A01_003183445_003181616		A07_042347596_042347088_0e+00_509_98.82_6_0
Cab019971.1	1				A01_003184393_003184172		A07_042346017_042346238_1e-113_222_100.00_0_0
Cab019970.1	1				A01_003191539_003186175		A01_005299691_005299273_0e+00_420_96.67_12_2
Cab019969.1	1				A01_003193700_003192061		A03_026877722_026877474_1e-83_252_89.29_23_4	AT4G31600.1	UDP-N-acetylglucosamine (UAA) transporter family
Cab019968.1	1				A01_003199209_003195842	chrA03_026835141_026834426_0e+00_727_90.37_54_16	A01_005305527_005306248_0e+00_723_98.34_10_2	AT4G31590.1	Cellulose-synthase-like C5
Cab019967.1	1				A01_003207664_003200028	chrA03_026825863_026827095_0e+00_1240_90.97_98_14	A01_005317871_005314773_0e+00_3099_99.39_19_0	AT4G31570.1
Cab019966.1	1				A01_003211584_003209234	chrA04_010538509_010538224_7e-147_286_99.65_1_0	A04_029780475_029780760_1e-131_286_96.50_10_0
Cab019965.1	1				A01_003220157_003217896	chrA03_026812430_026811754_2e-141_697_80.92_84_49	A07_042312931_042312264_0e+00_668_99.85_1_0	AT4G31550.2	WRKY DNA-binding protein 11
Cab019964.1	1				A01_003224366_003221666	chrA08_011073847_011075880_0e+00_2056_88.62_190_44	A01_005329425_005331458_0e+00_2034_97.84_44_0	AT4G31540.1	exocyst subunit exo70 family protein G1
Cab019963.1	1				A01_003226901_003224814	chrA03_026792000_026792912_0e+00_938_83.90_101_50	A07_042303699_042304622_0e+00_924_99.89_1_0
Cab019962.1	1				A01_003230572_003229143	chrA01_002246074_002246432_1e-145_362_92.82_18_8	A07_042301661_042302017_0e+00_357_100.00_0_0	AT4G32090.1	Beta-1,3-N-Acetylglucosaminyltransferase family protein
Cab019961.1	1				A01_003235108_003234818	chrA01_002244329_002244618_2e-116_291_92.78_19_2	A01_005338404_005338114_2e-143_291_98.28_5_0
Cab019960.1	1				A01_003238935_003238687	chrA01_002241349_002241597_2e-80_249_88.35_29_0	A07_042297467_042297715_2e-123_249_98.80_3_0
Cab019959.1	1				A01_003240090_003238987	chrA03_026783039_026783173_2e-45_136_91.18_10_2	A07_042296853_042296987_3e-65_135_100.00_0_0
Cab019958.1	1				A01_003242573_003240844	chrA03_026800709_026801327_0e+00_629_85.69_71_19	A07_042294934_042295552_0e+00_620_97.90_12_1
Cab019957.1	1				A01_003247992_003243945	chrA08_011089500_011087450_0e+00_2056_92.27_149_10	A01_005355659_005353613_0e+00_2047_99.80_4_0	AT4G31480.2	Coatomer, beta subunit
Cab019956.1	1				A01_003249911_003248274	chrA08_011093619_011094073_2e-163_456_89.91_35_11	A07_042280083_042279637_0e+00_447_97.32_12_0	AT4G31460.1	Ribosomal L28 family
Cab019955.1	1				A01_003258002_003255922
Cab019954.1	1				A01_003260082_003258363	chrA01_002701563_002701344_2e-110_220_99.55_1_0	A01_005358876_005358663_4e-105_214_99.07_2_0
BnaA01g05790D			1		A01_003261656_003261267	chrA01_002703414_002703232_5e-92_183_100.00_0_0	A07_042276500_042276682_8e-92_183_100.00_0_0	AT4G31450.1	RING/U-box superfamily protein
Cab019953.1	1				A01_003262171_003261119
Cab019952.1	1				A01_003265452_003262696	chrA01_002704883_002704332_0e+00_552_97.10_16_0	A01_005362228_005361107_0e+00_1122_97.24_31_0	AT4G31440.1
Cab019951.1	1				A01_003269073_003265879	chrA01_002707162_002706845_1e-144_319_95.92_11_2	A01_005364078_005363761_5e-166_318_100.00_0_0	AT4G31430.3
Cab019950.1	1				A01_003271980_003270179	chrA01_002711505_002712048_0e+00_544_97.79_12_0	A07_042267557_042267014_0e+00_544_98.71_7_0	AT4G31420.1	Zinc finger protein 622
Cab019949.1	1				A01_003272731_003272414	chrA01_002713707_002713529_7e-70_180_93.89_3_8	A07_042266106_042266284_2e-71_179_94.41_4_6
Cab019948.1	1				A01_003274023_003272986	chrA01_002714409_002713542_0e+00_871_95.41_25_15	A07_042265404_042266271_0e+00_870_95.52_26_13	AT4G31410.2	Protein of unknown function (DUF1644)
BnaA01g05850D			1	1	A01_003278781_003275090.001	chrA01_002721963_002721825_3e-67_139_100.00_0_0	A07_042257857_042257995_5e-67_139_100.00_0_0
Cab019947.2	1				A01_003278787_003275101	chrA01_002718988_002718654_1e-175_335_100.00_0_0	A07_042260824_042261158_2e-175_335_100.00_0_0	AT4G31390.1	Protein kinase superfamily protein
Cab019946.1	1				A01_003281500_003280809	chrA01_002725920_002725546_0e+00_375_100.00_0_0	A07_042252413_042252787_0e+00_375_99.73_1_0	AT4G31380.1	FPF1-like protein 1
Cab019945.1	1				A01_003283842_003282037	chrA08_018756575_018757951_0e+00_1377_99.42_8_0	A07_042250399_042251769_0e+00_1379_97.82_20_10
Cab019944.1	1				A01_003294683_003294089	chrA01_002734382_002734479_8e-45_98_100.00_0_0	A07_042240159_042240062_1e-44_98_100.00_0_0
Cab044912.1	1				A01_003294683_003294089	chrA01_002734382_002734479_8e-45_98_100.00_0_0	A07_042240159_042240062_1e-44_98_100.00_0_0
Cab019943.1	1				A01_003297558_003296133	chrA01_002736495_002736414_5e-36_82_100.00_0_0	A07_042238034_042238115_8e-36_82_100.00_0_0	AT4G31360.1	selenium binding
Cab019942.1	1				A01_003298853_003298479	chrA01_002725920_002725546_0e+00_375_99.20_3_0	A07_042252413_042252787_0e+00_375_99.47_2_0	AT4G31380.1	FPF1-like protein 1
Cab019941.1	1				A01_003303624_003302280	chrA01_002737598_002737293_1e-125_306_93.79_9_10	A07_042236931_042237236_2e-125_306_93.79_9_10	AT4G31360.1	selenium binding
Cab019940.1	1				A01_003306267_003304281	chrA01_002740228_002739895_3e-175_334_100.00_0_0	A07_042234300_042234633_4e-175_334_100.00_0_0	AT4G31350.2	Core-2/I-branching beta-1,6-N-acetylglucosaminyltransferase family protein
Cab019939.1	1				A01_003308871_003307723	chrA01_002741751_002742702_0e+00_964_85.68_81_57	A07_042232777_042231826_0e+00_964_85.68_81_57
Cab019938.1	1				A01_003313171_003309316	chrA01_002744687_002744531_7e-77_157_100.00_0_0	A07_042229841_042229997_1e-76_157_100.00_0_0	AT4G31340.1	myosin heavy chain-related
Cab019937.1	1				A01_003316674_003315136	chrA01_002749506_002748947_0e+00_561_97.86_11_1	A07_042225019_042225578_0e+00_561_97.86_11_1	AT4G31330.1	Protein of unknown function, DUF599
Cab019936.1	1				A01_003323589_003323023	chrA01_002755581_002756147_0e+00_567_99.47_3_0	A07_042218942_042218376_0e+00_567_99.47_3_0	AT4G31320.1	SAUR-like auxin-responsive protein family
Cab019935.1	1				A01_003328181_003325827	chrA01_002758237_002758106_3e-58_132_97.73_3_0	A07_042216286_042216417_5e-58_132_97.73_3_0	AT4G31300.3	N-terminal nucleophile aminohydrolases (Ntn hydrolases) superfamily protein
Cab019934.1	1				A01_003331495_003330165	chrA01_002761256_002761062_4e-67_195_90.77_15_3	A07_042213267_042213461_6e-67_195_90.77_15_3	AT4G31290.1	ChaC-like family protein
Cab019933.1	1				A01_003338764_003333508	chrA01_002766890_002767563_0e+00_674_100.00_0_0	A07_042206490_042205810_0e+00_681_100.00_0_0	AT4G31250.1	Leucine-rich repeat protein kinase family protein
Cab019932.1	1				A01_003342366_003339227	chrA01_002770414_002771094_0e+00_681_100.00_0_0	A07_042204106_042203426_0e+00_681_100.00_0_0	AT4G31250.1	Leucine-rich repeat protein kinase family protein
BnaA01g05980D			1		A01_003342890_003344818	chrA01_002774175_002774764_0e+00_590_100.00_0_0	A07_042196484_042195895_0e+00_590_100.00_0_0	AT4G31240.2	protein kinase C-like zinc finger protein
Cab019931.2	1				A01_003353517_003345042	chrA01_002779733_002779089_0e+00_645_99.84_1_0	A07_042189758_042190402_0e+00_645_99.84_1_0	AT4G31210.1	DNA topoisomerase, type IA, core
Cab019930.1	1				A01_003356352_003353816	chrA01_002781995_002782950_0e+00_968_95.14_29_18	A07_042187416_042186461_0e+00_968_95.14_29_18	AT4G31200.1	SWAP (Suppressor-of-White-APricot)/surp RNA-binding domain-containing protein
Cab019929.1	1				A01_003359279_003356831	chrA01_002787140_002786590_0e+00_552_98.55_6_2	A07_042182271_042182821_0e+00_552_98.55_6_2	AT4G31180.2	Class II aminoacyl-tRNA and biotin synthetases superfamily protein
Cab019928.2	1				A01_003361669_003360351	chrA01_002788230_002789131_0e+00_902_97.01_27_0	A07_042181181_042180280_0e+00_902_97.01_27_0	AT4G31170.3	Protein kinase superfamily protein
Cab019927.1	1				A01_003364916_003362808	chrA01_002792115_002791002_0e+00_1116_97.94_20_3	A07_042177296_042178409_0e+00_1116_97.94_20_3	AT4G31140.1	O-Glycosyl hydrolases family 17 protein
Cab019926.1	1				A01_003372631_003371326	chrA01_002798588_002798870_3e-147_283_100.00_0_0		AT4G31130.1	Protein of unknown function (DUF1218)
Cab019925.1	1				A01_003377263_003374715	chrA01_002802386_002801151_0e+00_1237_99.60_3_2	A01_006667268_006668503_0e+00_1236_99.76_3_0	AT4G31100.1	wall-associated kinase, putative
Cab019923.2	1				A01_003389477_003380791	chrA01_002813913_002812936_0e+00_978_100.00_0_0	A01_006654400_006655377_0e+00_978_100.00_0_0	AT4G31100.1	wall-associated kinase, putative
BnaA01g06070D			1		A01_003391328_003390129	chrA01_002815274_002815177_8e-45_98_100.00_0_0	A01_006653039_006653136_1e-44_98_100.00_0_0
Cab019922.1	1				A01_003394451_003391846	chrA01_002818260_002819500_0e+00_1241_99.36_8_0	A01_006650053_006648813_0e+00_1241_99.27_9_0	AT4G31110.1	Wall-associated kinase family protein
Cab019921.1	1				A01_003395446_003394907	chrA01_002820495_002819956_0e+00_540_96.85_17_0	A01_006647818_006648357_0e+00_540_96.48_19_0
Cab019920.1	1				A01_003397790_003396721	chrA01_002822085_002821788_2e-130_299_94.98_13_2	A01_006646272_006646569_7e-152_298_99.33_2_0	AT4G31050.1	Biotin/lipoate A/B protein ligase family
Cab019919.4	1				A01_003400030_003398186	chrA01_002823258_002823899_0e+00_642_95.95_18_8	A01_006645105_006644469_0e+00_637_97.80_11_3	AT4G31040.1	CemA-like proton extrusion protein-related
Cab019918.1	1				A01_003409974_003403656	chrA01_002831466_002830989_0e+00_478_100.00_0_0	A01_006637295_006637772_0e+00_478_100.00_0_0	AT4G31000.1	Calmodulin-binding protein
Cab019917.1	1				A01_003413376_003411244	chrA01_002836307_002835943_0e+00_365_98.36_6_0	A01_006632533_006632897_2e-180_365_98.08_7_0	AT2G24280.1	alpha/beta-Hydrolases superfamily protein
Cab019916.1	1				A01_003418656_003416735	chrA01_002839992_002839795_8e-100_198_100.00_0_0	A01_006623613_006623810_3e-96_198_98.99_2_0	AT4G30993.2	Calcineurin-like metallo-phosphoesterase superfamily protein
Cab019915.1	1				A01_003422559_003420511	chrA01_002843583_002843905_1e-167_323_99.69_1_0	A01_006619598_006619276_2e-167_323_99.69_1_0	AT4G30980.1	LJRHL1-like 2
Cab019914.1	1				A01_003433990_003431786	chrA03_015114336_015115121_0e+00_786_98.47_12_0	A07_024035219_024036004_0e+00_786_98.47_12_0	AT5G04590.1	sulfite reductase
Cab019913.1	1				A01_003442355_003440473	chrA01_002870025_002868700_0e+00_1326_98.57_19_0	A01_005617916_005619241_0e+00_1326_98.79_16_0	AT4G30960.1	SOS3-interacting protein 3
Cab019912.1	1				A01_003453581_003451520		A03_045264494_045264640_3e-69_147_99.32_1_0
Cab019911.1	1				A01_003458685_003456596	chrA01_002882274_002882518_4e-124_246_99.59_0_1	A01_005609383_005609142_2e-115_242_97.93_5_0	AT4G30950.1	fatty acid desaturase 6
Cab019910.1	1				A01_003459912_003459532	chrA01_002885299_002884919_0e+00_381_100.00_0_0	A01_005605739_005606119_0e+00_381_98.43_6_0
Cab019909.2	1				A01_003462368_003461014	chrA01_002886812_002887213_0e+00_402_98.26_4_3	A01_005604450_005604052_0e+00_399_99.00_4_0	AT4G30930.1	Ribosomal protein L21
Cab019908.1	1				A01_003465648_003463029	chrA01_002889182_002889593_0e+00_412_100.00_0_0	A01_005600673_005600262_0e+00_413_99.03_2_2	AT4G30920.1	Cytosol aminopeptidase family protein
Cab019907.1	1				A01_003467788_003465964	chrA01_002892027_002891751_1e-143_277_100.00_0_0	A01_005597854_005598130_2e-143_277_100.00_0_0	AT4G30900.2	DNAse I-like superfamily protein
Cab019906.1	1				A01_003474631_003471110	chrA01_002895377_002896153_0e+00_777_100.00_0_0	A01_005594204_005593661_0e+00_544_97.06_16_0	AT4G30890.3	ubiquitin-specific protease 24
Cab019905.1	1				A01_003475051_003474719	chrA01_002898381_002898052_6e-162_330_97.88_7_0	A01_005591434_005591763_9e-167_330_98.79_4_0	AT4G30880.1	Bifunctional inhibitor/lipid-transfer protein/seed storage 2S albumin superfamily protein
Cab019904.1	1				A01_003484556_003482427	chrA01_002903561_002904229_0e+00_669_98.95_7_0	A01_005586180_005585512_0e+00_669_98.51_10_0	AT4G30850.2	heptahelical transmembrane protein2
BnaA01g06290D			1	1	A01_003485081_003485546.001	chrA01_002906182_002906258_3e-33_77_100.00_0_0	A01_005584526_005584450_4e-33_77_100.00_0_0	AT4G30840.1	Transducin/WD40 repeat-like superfamily protein
Cab019903.1	1				A01_003485311_003485081	chrA01_002904920_002905134_6e-76_231_90.04_7_16		AT4G30840.1	Transducin/WD40 repeat-like superfamily protein
Cab019902.1	1				A01_003487662_003485416	chrA01_002907300_002908167_0e+00_886_94.58_30_18	A01_005583407_005582540_0e+00_886_92.78_46_18	AT4G30830.1	Protein of unknown function, DUF593
Cab019901.1	1				A01_003490693_003488054	chrA01_002911303_002908665_0e+00_2639_98.52_39_0	A01_005579402_005582040_0e+00_2639_98.48_40_0	AT4G30825.1	Tetratricopeptide repeat (TPR)-like superfamily protein
Cab019900.1	1				A01_003495278_003492532	chrA01_002912981_002912561_0e+00_421_97.86_5_4	A01_005577724_005578144_0e+00_421_97.86_5_4	AT4G30810.1	serine carboxypeptidase-like 29
Cab019899.1	1				A01_003496557_003495719
Cab047829.1	1				A01_003500026_003500699	chrA09_012003941_012003740_2e-83_204_94.61_6_5	A06_031333742_031333540_2e-80_204_93.63_9_4
Cab019898.1	1				A01_003500699_003500026	chrA09_012003941_012003740_2e-83_204_94.61_6_5	A06_031333742_031333540_2e-80_204_93.63_9_4
Cab019897.1	1				A01_003504068_003500953	chrA01_002917911_002917640_2e-132_273_98.17_4_1	A01_005573374_005573645_3e-127_273_97.07_7_1	AT4G30810.1	serine carboxypeptidase-like 29
BnaA01g06360D			1		A01_003529315_003529776	chrA01_002931222_002931683_0e+00_462_100.00_0_0	A01_007688067_007687606_0e+00_462_100.00_0_0
Cab019896.1	1				A01_003530044_003520425	chrA01_002923421_002925460_0e+00_2040_98.68_27_0	A01_005564206_005562167_0e+00_2040_97.01_61_0	AT4G30790.1
Cab019895.2	1				A01_003536965_003534486	chrA01_002936577_002937936_0e+00_1360_100.00_0_0	A01_005547384_005546025_0e+00_1360_100.00_0_0	AT4G30710.1	Family of unknown function (DUF566)
Cab043544.1	1				A01_003539010_003539967	chrA03_026190521_026189565_0e+00_961_91.26_76_8	A03_049120593_049119637_0e+00_961_91.26_76_8	AT4G30700.1	Pentatricopeptide repeat (PPR) superfamily protein
Cab019894.1	1				A01_003539967_003537580	chrA01_002939287_002941162_0e+00_1877_98.03_35_2	A01_005544675_005542647_0e+00_2030_99.06_17_2	AT4G30700.1	Pentatricopeptide repeat (PPR) superfamily protein
Cab019893.2	1				A01_003543896_003540815	chrA01_002944968_002945567_0e+00_602_98.50_5_4	A01_007675069_007674589_0e+00_481_99.79_1_0	AT2G24050.1	MIF4G domain-containing protein / MA3 domain-containing protein
Cab019892.1	1				A01_003555959_003545722	chrA01_002947389_002947269_1e-57_121_100.00_0_0	A01_007658534_007658654_2e-57_121_100.00_0_0
Cab019891.1	1				A01_003562701_003561479		A01_007642107_007641779_6e-168_331_99.09_1_2
Cab019890.1	1				A01_003563680_003563381	chrA01_003241385_003241641_4e-118_257_96.50_9_0	A01_007325940_007325684_1e-119_257_96.89_8_0	AT4G30120.1	heavy metal atpase 3
Cab019889.1	1				A01_003568631_003567933	chrA01_002970928_002971626_0e+00_699_100.00_0_0	A01_007646560_007645862_0e+00_699_100.00_0_0
Cab019888.1	1				A01_003572812_003570436	chrA01_002974003_002973486_0e+00_518_100.00_0_0	A01_007638927_007639444_0e+00_518_100.00_0_0
Cab019887.1	1				A01_003579783_003574263	chrA01_002978041_002976867_0e+00_1175_100.00_0_0	A01_007634888_007636062_0e+00_1175_100.00_0_0	AT4G30110.1	heavy metal atpase 2
Cab019886.1	1				A01_003582205_003581916	chrA01_002984699_002984818_4e-57_120_100.00_0_0	A01_007628813_007628694_6e-57_120_100.00_0_0	AT4G30710.2	Family of unknown function (DUF566)
Cab019885.1	1				A01_003584996_003582645	chrA01_002939287_002941641_0e+00_2359_98.39_27_11	A01_007628254_007625903_0e+00_2352_100.00_0_0	AT4G30700.1	Pentatricopeptide repeat (PPR) superfamily protein
Cab019884.1	1				A01_003589054_003585844	chrA01_002991431_002992428_0e+00_998_100.00_0_0	A01_007623218_007622736_0e+00_484_99.79_0_1	AT2G24050.1	MIF4G domain-containing protein / MA3 domain-containing protein
Cab019883.1	1				A01_003591010_003589877	chrA01_002994072_002993574_0e+00_502_94.82_21_5	A01_007621092_007621590_0e+00_502_94.82_21_5
Cab019882.2	1				A01_003605505_003595087	chrA01_002996762_002997011_1e-114_253_96.44_6_3	A01_007618402_007618153_2e-114_253_96.44_6_3
Cab019881.1	1				A01_003607692_003607165	chrA01_003000378_003000234_1e-67_146_98.63_1_1	A01_007614786_007614930_2e-67_146_98.63_1_1
Cab019880.1	1				A01_003608591_003608284	chrA01_003006500_003006355_4e-67_148_97.97_1_2	A01_007606546_007606691_7e-67_148_97.97_1_2	AT4G30650.1	Low temperature and salt responsive protein family
Cab019879.1	1				A01_003610280_003609094	chrA01_003007744_003007165_0e+00_580_99.66_1_1	A01_007605302_007605881_0e+00_580_99.66_1_1
Cab019878.1	1				A01_003620525_003619332	chrA01_003016270_003017463_0e+00_1194_99.75_3_0	A01_007595884_007594691_0e+00_1194_99.75_3_0
Cab019877.2	1				A01_003623200_003620791	chrA03_026163632_026163782_2e-40_152_86.84_18_2	A01_007570987_007571308_3e-140_322_94.72_17_0
Cab019876.1	1				A01_003626515_003624635	chrA01_003018695_003018422_3e-142_274_100.00_0_0	A01_007593459_007593732_5e-142_274_100.00_0_0	AT4G30630.1
Cab047651.1	1				A01_003637600_003638797	chrA03_026137319_026136370_0e+00_957_96.34_18_17	A03_049054190_049053241_0e+00_957_96.34_18_17	AT4G30600.1	signal recognition particle receptor alpha subunit family protein
Cab019875.1	1				A01_003638906_003635971	chrA01_003026035_003027005_0e+00_971_99.79_2_0	A01_007588149_007587179_0e+00_971_99.79_2_0	AT4G30600.1	signal recognition particle receptor alpha subunit family protein
Cab019874.2	1				A01_003641814_003639964	chrA08_006821882_006822094_6e-105_213_99.06_2_0
Cab019873.1	1				A01_003648608_003646981	chrA01_003030584_003030253_1e-162_332_97.89_7_0	A01_007560881_007561212_4e-164_332_98.19_6_0	AT4G30530.1	Class I glutamine amidotransferase-like superfamily protein
Cab019872.1	1				A01_003659184_003656104	chrA02_016209163_016209452_7e-141_291_97.94_5_1	A09_025170395_025170106_1e-140_291_97.94_5_1	AT4G30520.1	Leucine-rich repeat protein kinase family protein
Cab019871.1	1				A01_003660588_003659694	chrA01_003038683_003038875_8e-89_193_97.41_5_0	A01_007553118_007552932_1e-88_187_98.40_3_0	AT4G30520.1	Leucine-rich repeat protein kinase family protein
Cab019870.1	1				A01_003662301_003661897	chrA01_003040854_003041169_2e-152_316_97.47_8_0	A01_007551654_007551339_3e-152_316_97.47_8_0
BnaA01g06580D			1		A01_003667825_003668026
Cab019869.1	1				A01_003668145_003665336	chrA01_003046623_003046429_4e-98_195_100.00_0_0	A01_007546631_007546825_6e-98_195_100.00_0_0	AT4G30500.1	Protein of unknown function (DUF788)
Cab019868.1	1				A01_003673387_003672827	chrA01_003051890_003051775_8e-55_116_100.00_0_0	A01_007539607_007539725_1e-54_119_99.16_1_0	AT4G30480.3	Tetratricopeptide repeat (TPR)-like superfamily protein
Cab019867.2	1				A01_003674875_003674032	chrA01_003053044_003053538_0e+00_495_99.39_3_0	A03_048200565_048200071_0e+00_495_93.13_34_0
Cab019866.1	1				A01_003677283_003676652	chrA03_026040116_026039796_1e-123_327_91.44_22_6	A01_007537751_007537425_2e-168_327_99.39_2_0	AT4G30450.1	glycine-rich protein
Cab019865.1	1				A01_003679956_003679693	chrA01_003072466_003072723_5e-127_258_98.45_4_0	A01_007533205_007532948_4e-130_258_99.22_2_0
Cab019864.2	1				A01_003681584_003680295	chrA01_003072466_003073755_0e+00_1290_98.84_15_0	A01_007533205_007531916_0e+00_1292_98.22_19_4	AT4G30440.1	UDP-D-glucuronate 4-epimerase 1
Cab019863.1	1				A01_003686348_003684836	chrA01_003076642_003077151_0e+00_510_100.00_0_0	A01_007528979_007528470_0e+00_510_100.00_0_0
Cab019862.1	1				A01_003686677_003686403	chrA01_003078301_003078186_6e-55_116_100.00_0_0	A01_007527320_007527435_1e-54_116_100.00_0_0
Cab019861.1	1				A01_003692860_003692250	chrA01_003079127_003078884_5e-124_244_99.59_1_0	A01_007526494_007526737_8e-124_244_99.59_1_0	AT4G30420.1	nodulin MtN21 /EamA-like transporter family protein
Cab019860.1	1				A01_003695498_003694850	chrA01_003079759_003079580_9e-87_180_98.89_2_0	A01_007525860_007526039_2e-86_180_98.89_2_0	AT4G30420.1	nodulin MtN21 /EamA-like transporter family protein
Cab019859.1	1				A01_003698090_003697506	chrA01_003081853_003081729_1e-57_125_99.20_0_1	A01_007523699_007523823_2e-57_125_99.20_0_1
Cab019858.2	1				A01_003701261_003700737	chrA01_003084124_003084648_0e+00_525_99.43_3_0	A01_007521424_007520900_0e+00_525_99.62_2_0	AT4G30410.1	sequence-specific DNA binding transcription factors
Cab019857.1	1				A01_003704850_003703453	chrA03_025985230_025985930_0e+00_718_84.54_83_28	A01_007517295_007518692_0e+00_1399_98.28_22_2	AT4G30400.1	RING/U-box superfamily protein
Cab019856.1	1				A01_003711627_003711053	chrA01_003092214_003091937_1e-144_278_100.00_0_0	A01_007512717_007512994_2e-144_278_100.00_0_0	AT4G30380.1	Barwin-related endoglucanase
Cab019855.1	1				A01_003714255_003713017	chrA01_003094114_003094602_0e+00_489_98.36_2_6	A01_007510817_007510329_0e+00_489_98.36_2_6	AT4G30370.1	RING/U-box superfamily protein
Cab019854.2	1				A01_003718749_003715033	chrA01_003096117_003096884_0e+00_768_99.35_5_0	A01_007508814_007508047_0e+00_768_99.35_5_0	AT4G30360.1	cyclic nucleotide-gated channel 17
Cab019853.1	1				A01_003724569_003722229	chrA01_003104296_003102968_0e+00_1331_98.05_22_4	A01_007500635_007501963_0e+00_1331_98.05_22_4
BnaA01g06690D			1		A01_003725151_003724712	chrA01_003105639_003105451_3e-95_189_100.00_0_0	A01_007499292_007499480_5e-95_189_100.00_0_0
Cab019852.1	1				A01_003737422_003734730	chrA01_003112540_003112920_0e+00_381_99.21_2_1	A01_007492332_007491952_0e+00_381_99.21_2_1	AT4G30340.1	diacylglycerol kinase 7
Cab019851.1	1				A01_003739115_003738143	chrA01_003116593_003116087_0e+00_507_100.00_0_0	A01_007488213_007488719_0e+00_507_100.00_0_0	AT4G30320.1	CAP (Cysteine-rich secretory proteins, Antigen 5, and Pathogenesis-related 1 protein) superfamily pr
Cab019850.1	1				A01_003744754_003743568	chrA01_003121595_003122299_0e+00_705_100.00_0_0	A01_007483213_007482509_0e+00_705_100.00_0_0
Cab019849.1	1				A01_003747222_003746179	chrA01_003124394_003124766_0e+00_373_100.00_0_0	A01_007480413_007480041_0e+00_373_100.00_0_0	AT1G65310.1	xyloglucan endotransglucosylase/hydrolase 17
Cab019848.1	1				A01_003749674_003748546	chrA01_003126846_003127218_0e+00_373_100.00_0_0	A01_007477961_007477589_0e+00_373_100.00_0_0	AT4G30280.1	xyloglucan endotransglucosylase/hydrolase 18
Cab019847.2	1				A01_003757002_003755960	chrA01_003133141_003133536_0e+00_396_99.75_1_0	A01_007454072_007453677_0e+00_396_99.75_1_0	AT4G30270.1	xyloglucan endotransglucosylase/hydrolase 24
Cab019846.1	1				A01_003764339_003762457	chrA01_003138684_003140252_0e+00_1569_99.81_3_0	A01_007448072_007446504_0e+00_1569_99.81_3_0	AT4G30250.1	P-loop containing nucleoside triphosphate hydrolases superfamily protein
Cab019845.1	1				A01_003768407_003765940	chrA01_003142503_003143027_0e+00_525_98.29_9_0	A01_007444253_007443729_0e+00_525_98.29_9_0	AT4G30240.1	Syntaxin/t-SNARE family protein
Cab019844.1	1				A01_003769692_003768660	chrA01_003145719_003144961_0e+00_759_100.00_0_0	A01_007441037_007441795_0e+00_759_100.00_0_0
Cab019843.1	1				A01_003780434_003776813	chrA01_003152797_003152425_0e+00_373_98.66_5_0	A01_007433753_007434125_0e+00_373_98.66_5_0	AT4G30210.2	P450 reductase 2
Cab019842.1	1				A01_003795973_003794561	chrA01_003168093_003169058_0e+00_966_99.90_1_0	A01_007417444_007416479_0e+00_966_99.90_1_0	AT4G30200.4	vernalization5/VIN3-like
Cab019841.1	1				A01_003807536_003807006	chrA03_023447373_023447869_0e+00_497_93.76_31_0	A01_017051760_017052287_0e+00_531_98.87_3_3	AT4G23410.1	tetraspanin5
Cab019840.1	1				A01_003821584_003816659	chrA01_003189351_003190344_0e+00_994_99.60_4_0	A01_007392927_007391934_0e+00_994_99.60_4_0	AT4G30190.1	H(+)-ATPase 2
Cab019839.1	1				A01_003823194_003822706	chrA08_011465836_011465354_0e+00_491_90.63_36_10	A01_007382579_007383067_0e+00_489_99.80_1_0	AT4G30180.1	sequence-specific DNA binding transcription factors;transcription regulators
Cab047201.1	1				A01_003825389_003825219		A02_013685240_013685079_4e-48_164_88.41_14_5
Cab019838.1	1				A01_003831244_003829502	chrA01_003202279_003201871_0e+00_409_100.00_0_0	A01_007371479_007371887_0e+00_409_100.00_0_0	AT4G30170.1	Peroxidase family protein
Cab019837.1	1				A01_003838851_003838441	chrA01_003207866_003207456_0e+00_411_99.76_1_0	A01_007365892_007366302_0e+00_411_99.76_1_0
Cab019836.1	1				A01_003846928_003841691	chrA01_003211565_003211232_3e-173_334_99.70_1_0	A01_007359228_007359561_5e-173_334_99.70_1_0	AT4G30160.1	villin 4
Cab019835.1	1				A01_003860617_003853817	chrA01_003231824_003229013_0e+00_2814_98.47_36_7	A01_007338476_007341287_0e+00_2814_98.47_36_7	AT4G30150.1
Cab019834.1	1				A01_003864027_003861683	chrA01_003235820_003234924_0e+00_901_97.34_20_4	A01_007334479_007335376_0e+00_901_97.45_20_3	AT4G30130.1	Protein of unknown function (DUF630 and DUF632)
Cab019833.1	1				A01_003869923_003866784	chrA01_003241144_003241738_0e+00_595_100.00_0_0	A01_007326181_007325587_0e+00_595_99.83_1_0	AT4G30120.1	heavy metal atpase 3
Cab019832.1	1				A01_003882648_003878065	chrA01_002978044_002977095_0e+00_952_91.91_70_7	A01_007314956_007313802_0e+00_1156_99.13_9_1	AT4G30110.1	heavy metal atpase 2
Cab019831.1	1				A01_003886613_003883764	chrA01_003246161_003246323_3e-80_163_100.00_0_0	A01_007298232_007298070_5e-80_163_100.00_0_0	AT4G30090.1	embryo defective 1353
Cab019830.1	1				A01_003893476_003890147	chrA01_003256432_003257498_0e+00_1067_98.69_14_0	A01_007287962_007286896_0e+00_1067_98.69_14_0	AT4G30080.1	auxin response factor 16
Cab019829.1	1				A01_003897387_003896977	chrA01_003263194_003263017_1e-87_178_99.44_1_0	A01_007279337_007279514_2e-87_178_99.44_1_0
Cab019828.1	1				A01_003901646_003900354	chrA01_003265772_003267067_0e+00_1296_98.53_16_3	A01_007276759_007275464_0e+00_1296_98.53_16_3	AT4G30030.1	Eukaryotic aspartyl protease family protein
Cab019827.1	1				A01_003908037_003903776	chrA03_025835650_025836339_0e+00_692_90.75_60_4	A03_047820574_047821263_0e+00_692_90.75_60_4	AT4G30020.1	PA-domain containing subtilase family protein
Cab019826.1	1				A01_003913003_003911636	chrA01_003276476_003275109_0e+00_1368_98.03_27_0	A01_007266054_007267421_0e+00_1368_98.03_27_0	AT2G25680.1	molybdate transporter 1
Cab019825.1	1				A01_003913754_003913269	chrA01_003276476_003275994_0e+00_483_99.59_2_0	A01_007266054_007266536_0e+00_483_99.59_2_0
BnaA01g06960D			1		A01_003921566_003921208	chrA01_003281185_003281065_1e-57_121_100.00_0_0	A01_007260518_007260638_2e-57_121_100.00_0_0
Cab019824.1	1				A01_003929795_003923112	chrA01_003283087_003284544_0e+00_1461_96.24_49_6	A01_007258616_007257169_0e+00_1461_95.76_46_16	AT4G29990.1	Leucine-rich repeat transmembrane protein kinase protein
Cab019823.2	1				A01_003932432_003931177	chrA01_003291522_003291761_2e-116_240_98.33_4_0	A01_007250181_007249942_3e-116_240_98.33_4_0
Cab019822.2	1				A01_003936568_003933177	chrA01_003296486_003294543_0e+00_1958_97.04_30_28	A01_007245221_007247164_0e+00_1958_97.04_30_28	AT4G29950.1	Ypt/Rab-GAP domain of gyp1p superfamily protein
Cab019821.1	1				A01_003940621_003939226	chrA09_023972981_023972506_0e+00_477_97.06_13_1	A01_007241832_007241142_0e+00_691_98.84_8_0
Cab019820.1	1				A01_003947817_003944327	chrA01_003308947_003309347_0e+00_401_98.50_3_3	A01_007232739_007232339_0e+00_401_98.50_3_3	AT4G29940.2	pathogenesis related homeodomain protein A
Cab019819.2	1				A01_003956907_003955279	chrA01_003317482_003317196_2e-149_287_100.00_0_0	A01_007222934_007223220_4e-149_287_100.00_0_0	AT4G29930.3	basic helix-loop-helix (bHLH) DNA-binding superfamily protein
Cab019818.1	1				A01_003958929_003958348	chrA01_003319906_003319325_0e+00_582_99.31_4_0	A01_007220510_007221091_0e+00_582_99.31_4_0
Cab019817.1	1				A01_003973600_003970225	chrA08_011534990_011536305_0e+00_1325_87.02_115_57	A01_007210923_007209457_0e+00_1467_99.86_2_0	AT4G29920.1	Double Clp-N motif-containing P-loop nucleoside triphosphate hydrolases superfamily protein
Cab019816.1	1				A01_003981635_003977351	chrA01_003330729_003330410_5e-111_323_89.78_24_9	A03_047400910_047400532_6e-152_380_92.63_23_5
Cab019815.5	1				A01_003987280_003985307	chrA01_003336538_003336739_1e-89_202_96.53_6_1	A01_007161158_007160957_2e-89_202_96.53_6_1
BnaA01g07060D			1		A01_003992101_003993402	chrA01_003329361_003329751_0e+00_391_100.00_0_0	A01_007168320_007167930_0e+00_391_99.49_2_0
Cab019814.1	1				A01_003996941_003995096	chrA01_003337174_003337401_4e-98_228_95.18_11_0	A01_007160522_007160295_6e-98_228_95.18_11_0
Cab019813.1	1				A01_003999496_003998636	chrA03_025807215_025807012_4e-87_204_95.10_10_0	A03_047792601_047792398_6e-87_204_95.10_10_0
Cab019812.1	1				A01_004014301_004006137	chrA01_003349269_003349442_2e-82_174_98.85_2_0	A01_007143864_007143691_2e-82_174_98.85_2_0	AT4G29900.1	autoinhibited Ca(2+)-ATPase 10
Cab019811.1	1				A01_004015759_004015238	chrA01_003353390_003352869_0e+00_522_98.08_10_0	A01_007139743_007140264_0e+00_522_98.08_10_0	AT4G29870.1	Oligosaccharyltransferase complex/magnesium transporter family protein
Cab019810.1	1				A01_004020203_004015936	chrA01_003354407_003354602_7e-87_196_96.43_7_0	A01_007138726_007138531_1e-86_196_96.43_7_0	AT4G29860.1	Transducin/WD40 repeat-like superfamily protein
Cab019809.4	1				A01_004022008_004020434	chrA01_003358295_003359872_0e+00_1578_98.10_27_3	A01_007134838_007133261_0e+00_1578_97.85_31_3	AT4G29840.1	Pyridoxal-5'-phosphate-dependent enzyme family protein
BnaA01g07150D			1		A01_004023345_004022096	chrA01_003360692_003360063_0e+00_630_100.00_0_0	A01_007132441_007133070_0e+00_630_100.00_0_0	AT4G29830.1	Transducin/WD40 repeat-like superfamily protein
Cab019808.1	1				A01_004025122_004023544	chrA01_003361605_003361774_5e-56_177_89.83_10_8	A01_007131122_007130953_2e-57_177_90.40_9_8	AT4G29820.1	homolog of CFIM-25
Cab019807.1	1				A01_004027688_004025457	chrA01_003369704_003370065_1e-177_362_97.79_8_0	A01_007123202_007122841_5e-179_362_98.07_7_0	AT4G29810.1	MAP kinase kinase 2
Cab019806.1	1				A01_004031935_004028306	chrA01_003371823_003373106_0e+00_1284_100.00_0_0	A01_007121083_007119800_0e+00_1284_100.00_0_0	AT4G29800.2	PATATIN-like protein 8
Cab019805.1	1				A01_004038515_004032586	chrA01_003376151_003375304_0e+00_848_100.00_0_0	A01_007116727_007117574_0e+00_848_100.00_0_0	AT4G29790.1
Cab019804.1	1				A01_004042437_004040811	chrA01_003385161_003384981_1e-76_181_95.58_5_3	A01_007107717_007107897_2e-76_181_95.58_5_3	AT4G29780.1
Cab019803.2	1				A01_004053231_004046484	chrA01_003389992_003391054_0e+00_1065_97.93_18_4	A01_007102148_007101086_0e+00_1065_97.75_20_4	AT4G29735.1
Cab019802.1	1				A01_004057220_004054111	chrA01_003396617_003396879_6e-123_266_96.99_5_3	A01_007095520_007095258_1e-122_266_96.99_5_3	AT4G29730.1	nucleosome/chromatin assembly factor group C5
Cab019801.1	1				A01_004065847_004063787	chrA01_003406196_003407821_0e+00_1629_98.22_23_6	A01_007085937_007084312_0e+00_1627_99.51_6_2	AT4G29720.1	polyamine oxidase 5
Cab019800.1	1				A01_004075780_004074394	chrA01_003417705_003417932_9e-114_228_99.12_2_0
Cab019799.1	1				A01_004076938_004076627	chrA01_003419426_003419115_1e-158_312_99.04_3_0	A07_036392412_036392720_6e-114_316_90.82_18_11
Cab019798.1	1				A01_004081621_004079949	chrA01_003422568_003423917_0e+00_1350_98.96_14_0	A01_007061402_007060053_0e+00_1350_98.89_15_0	AT4G29700.1	Alkaline-phosphatase-like family protein
Cab019797.1	1				A01_004083161_004082755		A03_003411154_003411411_9e-122_258_97.29_7_0
Cab019796.1	1				A01_004086423_004083779	chrA01_003424822_003426192_0e+00_1371_98.18_25_0	A01_007058845_007057475_0e+00_1371_98.32_23_0	AT4G29690.1	Alkaline-phosphatase-like family protein
Cab019795.1	1				A01_004087602_004087086	chrA04_013751715_013751911_1e-94_197_98.48_3_0	A02_016858701_016858897_4e-91_197_97.46_5_0
Cab019794.2	1				A01_004090150_004088648	chrA01_003428055_003429525_0e+00_1476_97.22_34_7	A01_007056092_007054622_0e+00_1475_97.08_38_5	AT4G29680.1	Alkaline-phosphatase-like family protein
Cab019793.1	1				A01_004092466_004090490	chrA01_003430875_003431059_2e-84_185_97.30_5_0	A07_019212358_019212594_6e-107_240_96.25_6_3	AT4G29670.1	atypical CYS HIS rich thioredoxin 2
Cab019792.1	1				A01_004094754_004093952	chrA01_003432216_003432414_4e-94_199_97.99_4_0	A01_007048081_007047883_3e-97_199_98.99_2_0	AT4G29660.1	embryo defective 2752
Cab019791.1	1				A01_004095554_004095027	chrA01_003433295_003433822_0e+00_528_98.11_10_0	A01_007047027_007046500_0e+00_528_98.11_10_0	AT4G29658.1	prenylated RAB acceptor 1.C
Cab019790.1	1				A01_004105492_004103545	chrA01_003437414_003437070_2e-176_345_99.13_3_0	A07_019196759_019197099_3e-141_342_93.57_17_5
Cab019789.1	1				A01_004111128_004109573	chrA01_003437414_003437089_2e-131_330_92.73_19_5	A07_019196759_019197098_8e-162_341_97.07_8_2
Cab019788.1	1				A01_004123208_004120808	chrA08_009872185_009872430_2e-121_246_98.78_3_0	A07_019182155_019181756_0e+00_400_98.25_7_0
Cab019787.1	1				A01_004124505_004123744			AT4G29540.2	bacterial transferase hexapeptide repeat-containing protein
Cab019786.1	1				A01_004126063_004124749	chrA01_003444601_003444324_1e-132_278_97.48_7_0	A01_008002086_008002366_2e-126_281_96.09_8_3	AT4G29530.1	Pyridoxal phosphate phosphatase-related protein
Cab019785.1	1				A01_004133874_004130543	chrA01_003450393_003450247_3e-71_147_100.00_0_0	A01_007027526_007027678_2e-74_153_100.00_0_0	AT4G29490.1	Metallopeptidase M24 family protein
Cab019784.1	1				A01_004135200_004134592	chrA01_003454505_003454693_3e-95_189_100.00_0_0	A01_007026133_007025952_4e-91_182_100.00_0_0	AT4G29480.1	Mitochondrial ATP synthase subunit G protein
BnaA01g07370D			1		A01_004135458_004135671	chrA01_003454951_003455052_2e-47_102_100.00_0_0	A01_007985186_007985088_2e-35_100_94.00_4_2
Cab019783.1	1				A01_004136601_004135963	chrA08_000429980_000429768_1e-96_214_96.73_5_2	A04_005042320_005042950_0e+00_635_91.65_45_8
Cab019782.1	1				A01_004138166_004137550		A02_000525262_000525694_9e-169_434_91.47_35_2
Cab019781.1	1				A01_004144587_004143527		A01_039516754_039516603_5e-66_152_96.71_5_0
Cab019780.1	1				A01_004148527_004145567	chrA01_002948888_002949161_4e-125_274_96.35_10_0	A01_039518308_039517888_3e-128_435_86.67_36_22
Cab019779.1	1				A01_004150027_004149289	chrA01_003455695_003456191_0e+00_497_99.80_0_1	A01_007024215_007023719_0e+00_497_99.80_0_1
Cab019778.1	1				A01_004151404_004150454	chrA01_003457131_003457313_5e-90_184_99.46_0_1	A01_007022778_007022596_2e-86_184_98.37_2_1	AT4G29460.1	Phospholipase A2 family protein
Cab019777.1	1				A01_004155848_004152311	chrA01_003458706_003459749_0e+00_1044_100.00_0_0	A01_007977300_007976257_0e+00_1048_94.27_52_8	AT4G29450.1	Leucine-rich repeat protein kinase family protein
Cab019776.1	1				A01_004158459_004156803	chrA01_003589081_003588708_0e+00_377_97.35_7_3	A09_012095410_012095783_1e-179_377_97.08_8_3
BnaA01g07430D			1		A01_004164450_004163281	chrA01_003471338_003471176_1e-80_163_100.00_0_0	A01_007007755_007007917_3e-72_163_96.93_5_0	AT4G29430.1	ribosomal protein S15A E
Cab019775.2	1				A01_004164475_004159462	chrA01_003468444_003470468_0e+00_2029_96.35_66_8	A01_007011395_007009371_0e+00_2025_99.65_7_0	AT4G29440.2	Regulator of Vps4 activity in the MVB pathway protein
Cab019774.1	1				A01_004166517_004164630	chrA01_003473023_003473915_0e+00_894_95.86_35_2	A01_007006054_007005162_0e+00_895_97.32_20_4	AT4G29420.1	F-box/RNI-like superfamily protein
Cab019773.1	1				A01_004169255_004167269	chrA01_003475005_003475171_7e-83_167_100.00_0_0	A01_007004041_007003875_5e-81_167_99.40_1_0	AT4G29410.2	Ribosomal L28e protein family
Cab019772.1	1				A01_004171966_004170253	chrA01_003477901_003477533_2e-176_369_97.02_11_0	A01_007000992_007001360_3e-176_369_97.02_11_0	AT4G29400.1	Protein of unknown function (DUF3531)
Cab047852.1	1				A01_004172181_004172965	chrA01_003478380_003478518_2e-59_139_96.40_5_0	A01_007945253_007945118_2e-62_136_98.53_2_0	AT2G19750.1	Ribosomal protein S30 family protein
Cab019769.1	1				A01_004172965_004172181	chrA01_003478380_003478518_2e-59_139_96.40_5_0	A01_007945253_007945118_2e-62_136_98.53_2_0	AT2G19750.1	Ribosomal protein S30 family protein
Cab019771.1	1				A01_004172965_004172181	chrA01_003478380_003478518_2e-59_139_96.40_5_0	A01_007945253_007945118_2e-62_136_98.53_2_0	AT2G19750.1	Ribosomal protein S30 family protein
Cab019770.1	1				A01_004174957_004173423	chrA01_003481050_003480478_0e+00_573_98.25_10_0	A01_006997843_006998415_0e+00_573_98.08_11_0	AT4G29380.1	protein kinase family protein / WD-40 repeat family protein
Cab019768.1	1				A01_004182880_004176789	chrA01_003483430_003480478_0e+00_2953_98.44_46_0	A01_006995463_006998415_0e+00_2953_99.05_28_0	AT4G29380.1	protein kinase family protein / WD-40 repeat family protein
Cab019767.1	1				A01_004186830_004185679	chrA01_003493955_003492806_0e+00_1150_99.13_10_0	A01_007927849_007928991_0e+00_1173_86.27_107_54
Cab019766.1	1				A01_004188049_004187036	chrA01_003500449_003499437_0e+00_1014_99.11_8_1	A01_007928024_007929030_0e+00_1020_88.04_102_20
Cab019764.1	1				A01_004219599_004216216	chrA01_003516321_003516924_0e+00_604_99.67_2_0	A01_007856402_007855799_0e+00_604_99.67_2_0	AT4G29310.1	Protein of unknown function (DUF1005)
Cab019763.1	1				A01_004232815_004225208	chrA01_003534269_003534570_2e-149_302_98.34_5_0	A01_007840035_007839734_3e-149_302_98.34_5_0	AT4G29310.1	Protein of unknown function (DUF1005)
Cab019762.1	1				A01_004241752_004241403	chrA01_003540625_003540811_3e-94_187_100.00_0_0	A01_007834006_007833820_4e-94_187_100.00_0_0
Cab019761.1	1				A01_004246717_004244540		A01_030502940_030501813_0e+00_1128_98.67_11_4
Cab019760.1	1				A01_004248338_004246818	chrA01_003543670_003544074_0e+00_405_98.02_2_6	A01_007830958_007830560_0e+00_399_99.25_3_0	AT4G29260.1	HAD superfamily, subfamily IIIB acid phosphatase
Cab019759.1	1				A01_004255641_004249450	chrA01_003550387_003549729_0e+00_659_99.85_1_0	A01_007824243_007824901_0e+00_659_99.24_5_0	AT4G29230.1	NAC domain containing protein 75
Cab019758.1	1				A01_004265355_004261344	chrA01_003561247_003561522_7e-143_276_100.00_0_0	A01_007812354_007812079_1e-142_276_100.00_0_0	AT4G29220.1	phosphofructokinase 1
Cab019757.1	1				A01_004268440_004265667	chrA01_003565888_003564866_0e+00_1023_100.00_0_0	A01_007807710_007808732_0e+00_1023_99.02_10_0	AT4G29210.1	gamma-glutamyl transpeptidase 4
Cab019756.1	1				A01_004285023_004281636	chrA09_004844772_004844324_0e+00_449_98.44_7_0	A01_017849971_017850419_0e+00_449_98.22_8_0
Cab019755.1	1				A01_004288551_004287052	chrA01_003575776_003576861_0e+00_1086_99.08_10_0	A09_010425216_010424180_0e+00_1087_84.27_119_52	AT4G29190.1	Zinc finger C-x8-C-x5-C-x3-H type family protein
Cab019754.2	1				A01_004293313_004291589	chrA01_003589081_003588706_3e-174_376_96.54_4_9	A01_016984562_016984941_0e+00_380_97.37_10_0
Cab019753.4	1				A01_004295810_004294653	chrA01_003594002_003593827_2e-84_176_98.86_2_0	A09_012090614_012090789_3e-84_176_98.86_2_0	AT4G29160.3	SNF7 family protein
Cab019752.1	1				A01_004306616_004304696	chrA01_003611863_003610257_0e+00_1617_98.89_8_10	A01_016969760_016971376_0e+00_1617_99.01_16_0	AT4G29140.1	MATE efflux family protein
BnaA01g24620D			1		A01_004328864_004328033	chrA01_003631844_003631724_1e-57_121_100.00_0_0	A01_016945716_016945836_5e-54_121_98.35_2_0
BnaA01g07710D			1	1	A01_004339799_004337034.990	chrA01_003669868_003670017_6e-74_150_100.00_0_0	A09_010926666_010926809_1e-53_145_93.10_8_2
BnaA01g07720D			1	1	A01_004339799_004337034.991	chrA01_003673263_003672292_0e+00_972_100.00_0_0	A10_020408507_020409479_0e+00_978_89.57_89_13	AT5G04200.1	metacaspase 9
BnaA01g07730D			1	1	A01_004339799_004337034.992	chrA01_003675409_003674258_0e+00_1152_100.00_0_0	A10_019366750_019367275_1e-146_530_84.91_66_14	AT5G04190.1	phytochrome kinase substrate 4
BnaA01g07740D			1	1	A01_004339799_004337034.993	chrA01_003675813_003675915_6e-48_103_100.00_0_0
BnaA01g07750D			1	1	A01_004339799_004337034.994	chrA01_003677392_003677618_2e-115_227_100.00_0_0	A03_000958253_000958387_1e-45_136_91.91_9_2	AT5G04130.1	DNA GYRASE B2
BnaA01g07760D			1	1	A01_004339799_004337034.995	chrA01_003687246_003687152_2e-43_95_100.00_0_0
BnaA01g07770D			1	1	A01_004339799_004337034.996	chrA01_003691919_003691202_0e+00_718_100.00_0_0	A06_046428185_046427839_5e-96_353_85.55_36_15
BnaA01g07780D			1	1	A01_004339799_004337034.997	chrA01_003697473_003697086_0e+00_388_100.00_0_0	A06_046428180_046427841_1e-96_347_85.88_35_14
BnaA01g07790D			1	1	A01_004339799_004337034.998	chrA01_003699646_003699258_0e+00_392_98.47_3_3	A06_046427516_046427165_2e-124_357_89.64_31_6
BnaA01g07800D			1	1	A01_004339799_004337034.999	chrA01_003703260_003702896_0e+00_365_100.00_0_0	A06_046428203_046427839_9e-161_367_94.82_15_4
Cab019751.1	1				A01_004340006_004335626	chrA01_003642550_003642165_0e+00_387_99.74_0_1	A01_016935246_016935631_0e+00_387_99.74_0_1	AT4G29100.1	basic helix-loop-helix (bHLH) DNA-binding superfamily protein
Cab019750.1	1				A01_004353495_004352881	chrA04_011993111_011992902_9e-104_210_99.05_2_0	A01_016917941_016918171_1e-113_231_98.70_3_0
Cab019749.1	1				A01_004363103_004362495	chrA03_008668358_008667944_0e+00_415_100.00_0_0	A08_018653002_018653416_0e+00_415_100.00_0_0
Cab019748.1	1				A01_004377551_004376255	chrA01_003704551_003704731_8e-70_182_93.41_9_3	A01_016897169_016896798_0e+00_372_100.00_0_0	AT4G29080.1	phytochrome-associated protein 2
Cab019747.1	1				A01_004378944_004378188	chrA01_003706693_003706142_0e+00_552_98.19_10_0	A01_008086306_008086857_0e+00_552_98.19_10_0	AT4G29070.2	Phospholipase A2 family protein
Cab019746.1	1				A01_004383697_004379831	chrA01_003711015_003709657_0e+00_1361_96.25_32_19	A01_008080831_008082189_0e+00_1360_96.62_29_17	AT4G29060.1	elongation factor Ts family protein
Cab019745.1	1				A01_004387296_004384707	chrA01_003714056_003713568_0e+00_489_98.98_5_0	A06_033728231_033727767_0e+00_475_91.58_26_14	AT4G26870.1	Class II aminoacyl-tRNA and biotin synthetases superfamily protein
Cab019744.1	1				A01_004390156_004387790	chrA01_003718374_003719282_0e+00_918_95.53_31_10	A01_008075063_008074155_0e+00_918_95.97_27_10	AT4G29050.1	Concanavalin A-like lectin protein kinase family protein
Cab019743.1	1				A01_004392794_004390263	chrA01_003722668_003722193_0e+00_476_97.90_10_0	A01_008070768_008071243_0e+00_476_97.90_10_0	AT4G29040.1	regulatory particle AAA-ATPase 2A
BnaA01g07870D			1		A01_004396234_004394868	chrA01_003724272_003724044_4e-117_229_100.00_0_0	A01_008064082_008064310_6e-117_229_100.00_0_0
BnaA01g07880D			1		A01_004398838_004398383	chrA01_003728275_003728168_1e-50_108_100.00_0_0	A01_008060077_008060185_1e-48_109_99.08_0_1
Cab019742.1	1				A01_004401698_004400949	chrA01_003731878_003731513_0e+00_366_99.18_3_0	A01_008056371_008056736_0e+00_366_99.18_3_0
Cab019741.1	1				A01_004404039_004402871	chrA01_003734006_003733572_0e+00_444_95.05_13_9	A01_008054241_008054675_0e+00_444_95.05_13_9	AT4G29020.1	glycine-rich protein
Cab019740.3	1				A01_004412792_004408498	chrA01_003738334_003738638_1e-145_305_97.38_8_0	A01_008049705_008049401_2e-145_305_97.38_8_0	AT4G29010.1	Enoyl-CoA hydratase/isomerase family
Cab019739.1	1				A01_004418624_004416739	chrA01_003746036_003745532_0e+00_505_99.80_1_0		AT4G28990.1	RNA-binding protein-related
Cab019738.1	1				A01_004420804_004418695	chrA01_003748989_003748072_0e+00_918_98.69_12_0		AT4G28980.1	CDK-activating kinase 1AT
Cab019737.1	1				A01_004422668_004421443	chrA01_003750998_003750872_4e-57_127_98.43_2_0		AT4G28950.1	RHO-related protein from plants 9
Cab019736.1	1				A01_004429727_004423585	chrA01_003758595_003758024_0e+00_572_100.00_0_0		AT3G23890.2	topoisomerase II
Cab019735.1	1				A01_004433257_004430835	chrA01_003760401_003760039_0e+00_363_100.00_0_0		AT4G28940.1	Phosphorylase superfamily protein
BnaA01g07990D			1	1	A01_004443305_004445440.001	chrA01_003777490_003777867_0e+00_378_99.21_1_2	A09_006762999_006763375_7e-167_379_94.99_14_5	AT4G05540.1	P-loop containing nucleoside triphosphate hydrolases superfamily protein
BnaA01g08000D			1	1	A01_004443305_004445440.002	chrA09_013492884_013493034_4e-74_151_100.00_0_0	A09_006763922_006763772_3e-72_151_99.34_1_0	AT4G05530.1	indole-3-butyric acid response 1
Cab019734.1	1				A01_004445252_004443909	chrA01_003772535_003773408_0e+00_901_93.56_22_36	A09_033413951_033413753_1e-41_200_83.50_19_14	AT4G28910.3	novel interactor of JAZ
Cab019733.1	1				A01_004448653_004447295	chrA01_003787567_003788820_0e+00_1255_98.49_17_2	A08_010953763_010955009_0e+00_1284_83.88_130_77	AT4G28890.1	RING/U-box superfamily protein
Cab019732.1	1				A01_004453251_004450862	chrA01_003794077_003793923_9e-71_155_98.06_3_0		AT4G28880.1	casein kinase I-like 3
Cab019731.1	1				A01_004455429_004453918	chrA01_003797459_003797048_0e+00_412_99.76_1_0		AT4G28850.1	xyloglucan endotransglucosylase/hydrolase 26
Cab019730.1	1				A01_004464015_004462328	chrA01_003802018_003801821_2e-98_198_99.49_1_0		AT4G28840.1
Cab019729.1	1				A01_004476074_004474768	chrA01_003814296_003814158_2e-65_139_99.28_1_0	A01_008175826_008175964_6e-67_139_100.00_0_0	AT4G28830.1	S-adenosyl-L-methionine-dependent methyltransferases superfamily protein
Cab019728.1	1				A01_004477599_004476334	chrA01_003816120_003816202_9e-33_83_97.59_2_0	A01_008173979_008173886_5e-42_94_100.00_0_0
BnaA01g08080D			1	1	A01_004480864_004480138.001	chrA01_003821068_003820820_9e-129_249_100.00_0_0	A07_022128983_022128849_8e-57_135_96.30_5_0	AT3G53890.2	Ribosomal protein S21e
Cab019727.1	1				A01_004490046_004477804	chrA06_002019941_002020682_0e+00_783_86.46_29_77	A01_008157400_008158187_0e+00_788_100.00_0_0	AT4G28800.1	basic helix-loop-helix (bHLH) DNA-binding superfamily protein
Cab019726.1	1				A01_004500194_004498276	chrA01_003831250_003830725_0e+00_553_90.24_27_27	A01_008140086_008140524_0e+00_440_99.77_0_1	AT4G28800.1	basic helix-loop-helix (bHLH) DNA-binding superfamily protein
Cab019725.1	1				A01_004507583_004505290	chrA01_003846522_003846264_1e-133_259_100.00_0_0	A01_008131996_008132181_7e-93_186_100.00_0_0	AT4G28780.1	GDSL-like Lipase/Acylhydrolase superfamily protein
Cab019724.1	1				A01_004513209_004511804	chrA01_003850746_003851065_3e-158_322_98.14_4_2	A01_008128885_008128566_2e-161_322_98.76_2_2	AT4G28770.2	Tetraspanin family protein
Cab019723.1	1				A01_004516404_004513531	chrA01_003854968_003853428_0e+00_1541_99.48_8_0	A01_008124532_008126032_0e+00_1504_98.74_16_3	AT4G28760.2	Protein of unknown function (DUF3741)
Cab019722.1	1				A01_004523850_004523048	chrA01_003863638_003863899_1e-130_262_98.85_3_0	A01_008117914_008117653_2e-135_262_100.00_0_0	AT4G28750.1	Photosystem I reaction centre subunit IV / PsaE protein
Cab019721.1	1				A01_004525507_004524228	chrA01_003866095_003865819_1e-140_278_99.28_1_1	A01_008361661_008361934_2e-131_278_97.48_3_4	AT4G28730.1	Glutaredoxin family protein
Cab019720.1	1				A01_004532945_004531447	chrA01_003873138_003872462_0e+00_677_98.82_8_0	A01_008354751_008355427_0e+00_677_98.23_12_0	AT4G28720.1	Flavin-binding monooxygenase family protein
Cab019719.1	1				A01_004563653_004562466	chrA01_003894458_003893630_0e+00_830_97.95_15_2	A01_008334000_008334828_0e+00_829_97.95_17_0
Cab019718.1	1				A01_004578267_004564419	chrA01_003898774_003898561_1e-104_214_99.07_2_0	A01_008328749_008328956_2e-104_208_100.00_0_0	AT4G28710.1	Myosin family protein with Dil domain
Cab019717.1	1				A01_004582602_004581850	chrA01_003915554_003915302_2e-127_253_99.21_2_0	A01_008315677_008315929_1e-130_253_100.00_0_0	AT4G28703.1	RmlC-like cupins superfamily protein
Cab019716.1	1				A01_004590034_004588529	chrA01_003920181_003918680_0e+00_1502_98.00_30_0	A01_008310985_008312490_0e+00_1506_99.87_2_0	AT4G28700.1	ammonium transporter 1;4
Cab019715.1	1				A01_004591983_004590729	chrA01_003921570_003920874_0e+00_698_96.70_16_7	A01_008309600_008310290_0e+00_692_99.86_0_1	AT2G20310.1	RPM1 interacting protein 13
Cab019714.1	1				A01_004597065_004593485	chrA01_003928508_003928276_5e-119_233_100.00_0_0	A01_008304546_008304778_8e-119_233_100.00_0_0	AT4G28680.1	L-tyrosine decarboxylase
Cab019713.2	1				A01_004608699_004602165	chrA02_020818115_020817569_0e+00_547_99.09_5_0	A01_008298368_008298914_0e+00_547_99.63_2_0	AT4G28670.1	Protein kinase family protein with domain of unknown function (DUF26)
Cab019712.1	1				A01_004615045_004611930	chrA01_003939153_003941784_0e+00_2633_99.28_18_1	A01_008289779_008287148_0e+00_2634_98.22_44_3	AT4G28650.1	Leucine-rich repeat transmembrane protein kinase family protein
Cab019711.1	1				A01_004616749_004615355	chrA01_003943973_003943707_3e-133_267_98.88_3_0	A01_008284857_008285123_5e-133_267_98.88_3_0	AT4G28640.1	indole-3-acetic acid inducible 11
Cab019710.1	1				A01_004617973_004617198	chrA09_024363503_024363379_1e-59_125_100.00_0_0	A09_017735897_017736022_2e-48_128_94.53_3_4
Cab019709.1	1				A01_004622304_004619669	chrA01_003946354_003947188_0e+00_835_99.88_0_1	A01_008282440_008281606_0e+00_835_99.88_0_1	AT4G28630.1	ABC transporter of the mitochondrion 1
Cab019708.1	1				A01_004625213_004623368	chrA01_003949077_003949650_0e+00_578_95.33_16_11	A01_008279526_008278956_0e+00_578_95.16_14_14	AT4G28610.1	phosphate starvation response 1
Cab019707.1	1				A01_004628084_004625640	chrA01_003953107_003951745_0e+00_1363_97.87_29_0	A01_008275474_008276836_0e+00_1363_98.83_16_0	AT4G28600.1	no pollen germination related 2
Cab019706.1	1				A01_004629312_004628110	chrA01_003953107_003952611_0e+00_497_96.78_16_0	A01_008275474_008275970_0e+00_497_100.00_0_0	AT4G28600.1	no pollen germination related 2
Cab019705.1	1				A01_004632803_004631271	chrA10_011692119_011692590_0e+00_472_99.36_3_0	A07_033441051_033441293_1e-48_253_81.82_29_17
Cab019704.1	1				A01_004635320_004633995	chrA01_003956730_003958055_0e+00_1326_98.64_18_0	A01_008271547_008270222_0e+00_1326_98.57_19_0
Cab019703.1	1				A01_004640987_004640787	chrA01_003959117_003958967_2e-74_151_100.00_0_0	A01_008264581_008264763_6e-92_183_100.00_0_0
Cab019702.1	1				A01_004644636_004641843	chrA01_003966642_003966339_2e-158_304_100.00_0_0	A01_008263523_008263726_2e-99_204_99.02_2_0	AT4G28540.1	casein kinase I-like 6
Cab019701.1	1				A01_004668712_004665306	chrA01_004004972_004005531_0e+00_560_99.82_1_0	A01_008238694_008238135_0e+00_560_99.82_1_0	AT4G28530.1	NAC domain containing protein 74
Cab019700.1	1				A01_004674288_004672292	chrA01_004010240_004009797_0e+00_444_99.77_1_0	A01_008233426_008233869_0e+00_444_99.55_2_0	AT4G28520.1	cruciferin 3
Cab019699.1	1				A01_004677273_004675191	chrA01_004013336_004013551_8e-110_216_100.00_0_0	A01_008230330_008230115_1e-109_216_100.00_0_0	AT4G28510.1	prohibitin 1
Cab019698.1	1				A01_004680191_004677391	chrA01_004014877_004014310_0e+00_568_100.00_0_0	A01_008228789_008229356_0e+00_568_99.82_1_0	AT4G28500.1	NAC domain containing protein 73
Cab019697.1	1				A01_004687455_004684361	chrA01_004022426_004019828_0e+00_2600_99.19_19_2	A01_008221242_008223840_0e+00_2600_99.19_19_2	AT4G28490.1	Leucine-rich receptor-like protein kinase family protein
Cab019696.1	1				A01_004690157_004689474	chrA01_004024816_004025129_4e-151_314_97.45_8_0	A01_008218855_008218542_1e-152_314_97.77_7_0	AT4G28485.1	DUF679 domain membrane protein 7
Cab019694.1	1				A01_004690157_004689993	chrA01_004024965_004025129_3e-72_165_96.36_6_0	A01_008218706_008218542_5e-72_165_96.36_6_0
Cab019695.1	1				A01_004691866_004690304	chrA01_004025712_004025276_0e+00_437_99.31_3_0	A01_008217439_008217897_0e+00_459_98.91_5_0	AT4G28480.1	DNAJ heat shock family protein
Cab019693.1	1				A01_004693847_004692182	chrA01_004025712_004025276_0e+00_437_99.31_3_0	A01_008217439_008217897_0e+00_459_98.91_5_0	AT4G28480.1	DNAJ heat shock family protein
Cab019692.1	1				A01_004699546_004694319	chrA03_025392041_025391703_1e-132_339_92.04_27_0	A03_047549839_047550177_2e-132_339_92.04_27_0	AT4G28470.1	26S proteasome regulatory subunit S2 1B
Cab019691.1	1				A01_004700415_004700194	chrA01_004033697_004033476_2e-110_222_99.10_2_0	A01_008210189_008210410_1e-103_222_97.30_6_0
Cab019690.1	1				A01_004707401_004703498	chrA01_004040383_004039879_0e+00_523_95.98_3_18	A01_008181247_008181769_0e+00_523_99.24_4_0	AT4G28430.1	Reticulon family protein
Cab019689.1	1				A01_004709675_004707733	chrA01_004042200_004041640_0e+00_561_99.11_5_0	A01_008179415_008179975_0e+00_561_99.11_5_0	AT4G28420.2	Tyrosine transaminase family protein
Cab019688.1	1				A01_004711527_004710676	chrA01_004041539_004041322_2e-54_221_84.62_28_6	A01_014332531_014332314_7e-96_219_95.89_7_2	AT4G28420.2	Tyrosine transaminase family protein
Cab019687.1	1				A01_004712033_004711671	chrA01_004042216_004041859_9e-116_361_87.81_38_6	A01_014333240_014332901_6e-149_343_94.75_13_5	AT2G20610.2	Tyrosine transaminase family protein
Cab019686.1	1				A01_004718329_004718085	chrA01_014992793_014992645_5e-70_149_98.66_2_0	A08_004252850_004252998_4e-68_149_97.99_3_0
Cab019685.1	1				A01_004719038_004718597		A01_014333781_014333455_2e-138_327_93.88_20_0
Cab022112.1	1				A01_004730211_004730601	chrA10_016240945_016241120_3e-45_177_85.88_20_5	A03_044441217_044441057_5e-45_162_87.65_15_5
Cab022113.1	1				A01_004731512_004731886		A01_014340587_014340961_1e-166_376_94.95_17_2	AT4G28405.1	Expressed protein
Cab022114.1	1				A01_004732214_004733622	chrA03_025336946_025337225_5e-112_281_92.88_18_2	A01_014342018_014341739_2e-133_280_97.50_7_0	AT4G28400.1	Protein phosphatase 2C family protein
Cab022115.1	1				A01_004741347_004742147	chrA08_008172279_008171743_1e-161_551_86.03_55_22	A01_012828353_012827574_0e+00_804_93.53_25_27	AT4G17490.1	ethylene responsive element binding factor 6
Cab022116.1	1				A01_004746932_004748013	chrA08_008180000_008180725_0e+00_743_83.45_83_40	A01_012841028_012841750_0e+00_723_96.40_26_0	AT4G17500.1	ethylene responsive element binding factor 1
Cab022117.1	1				A01_004748157_004749945	chrA03_021623181_021623066_2e-40_117_93.16_4_4	A01_012847865_012847731_2e-51_135_94.07_8_0	AT4G17510.1	ubiquitin C-terminal hydrolase 3
Cab022118.1	1				A01_004750234_004752872	chrA03_021625418_021625579_5e-63_163_93.87_8_2	A01_012848924_012849186_3e-121_266_96.62_6_3	AT4G17520.1	Hyaluronan / mRNA binding family
Cab022119.1	1				A01_004758457_004760030		A01_012859126_012859383_1e-104_259_93.44_15_2	AT4G17540.1
Cab022120.1	1				A01_004760180_004762126	chrA03_021637011_021635982_0e+00_1041_87.90_86_40	A01_012862457_012861431_0e+00_1031_95.15_36_14	AT4G17550.1	Major facilitator superfamily protein
Cab022121.1	1				A01_004763088_004764224		A01_012865546_012864417_0e+00_1153_89.25_65_59
Cab022122.1	1				A01_004773622_004776685	chrA01_004046974_004046201_0e+00_774_99.61_3_0	A08_006132697_006131880_0e+00_877_82.33_64_91	AT4G17570.3	GATA transcription factor 26
Cab022123.2	1				A01_004781629_004784775	chrA01_004055235_004054572_0e+00_664_98.04_13_0	A01_012894103_012893440_0e+00_664_97.89_14_0	AT2G07170.1	ARM repeat superfamily protein
Cab022124.1	1				A01_004786947_004802710	chrA01_004064623_004064145_0e+00_479_98.54_7_0	A01_011232896_011232418_0e+00_479_98.96_5_0	AT4G17610.1	tRNA/rRNA methyltransferase (SpoU) family protein
Cab022125.1	1				A01_004810042_004813073	chrA01_004075226_004075341_1e-52_116_99.14_1_0	A01_011242496_011242611_4e-49_116_97.41_3_0	AT4G17615.1	calcineurin B-like protein 1
Cab022126.1	1				A01_004813913_004816960	chrA01_004076590_004076980_0e+00_391_97.19_2_9	A01_011243861_011244251_0e+00_391_97.19_2_9	AT4G17620.1	glycine-rich protein
Cab022127.1	1				A01_004817473_004818891	chrA01_004080565_004080786_8e-110_222_99.10_2_0	A01_011247840_011248061_1e-109_222_99.10_2_0	AT4G17640.1	casein kinase II beta chain 2
Cab022128.1	1				A01_004819518_004820514	chrA01_004082152_004082453_1e-157_302_100.00_0_0	A01_011249427_011249718_3e-150_292_99.66_1_0
Cab022129.1	1				A01_004823806_004824905	chrA01_004086183_004085915_1e-139_269_100.00_0_0	A01_011253949_011253681_2e-139_269_100.00_0_0	AT4G17670.1	Protein of unknown function (DUF581)
Cab022130.1	1				A01_004837920_004840364	chrA02_013930168_013930405_5e-92_243_92.59_7_11	A07_029212992_029212755_8e-87_244_91.39_8_13
Cab022131.1	1				A01_004842820_004849024	chrA01_004101756_004102227_0e+00_472_100.00_0_0	A01_011268905_011269376_0e+00_472_100.00_0_0
Cab022132.1	1				A01_004851518_004853505	chrA01_004109033_004108871_9e-81_163_100.00_0_0	A01_011276182_011276020_1e-80_163_100.00_0_0
Cab022133.1	1				A01_004854643_004855686	chrA01_004112019_004113062_0e+00_1044_99.23_8_0	A01_011279169_011280212_0e+00_1044_99.23_8_0	AT4G17690.1	Peroxidase superfamily protein
Cab022134.1	1				A01_004863533_004867128	chrA01_004118446_004117911_0e+00_537_99.07_3_2	A01_011285259_011284724_0e+00_537_99.07_3_2	AT4G17695.1	Homeodomain-like superfamily protein
Cab022135.1	1				A01_004879634_004881835	chrA01_004140240_004139775_0e+00_466_96.78_12_3	A01_011312653_011312188_0e+00_466_96.78_12_3	AT4G17720.1	RNA-binding (RRM/RBD/RNP motifs) family protein
Cab022136.1	1				A01_004882762_004884092	chrA01_004142357_004142554_2e-96_198_98.99_2_0	A01_011314872_011315069_3e-96_198_98.99_2_0	AT4G17730.1	syntaxin of plants 23
Cab022137.1	1				A01_004884539_004886198	chrA01_004145294_004144293_0e+00_1008_99.21_2_6	A01_011317809_011316808_0e+00_1008_99.21_2_6	AT4G17750.1	heat shock factor 1
BnaA01g08650D			1		A01_004891380_004890979	chrA01_004150604_004150197_0e+00_408_100.00_0_0	A01_011323120_011322713_0e+00_408_100.00_0_0
BnaA01g08660D			1		A01_004892721_004893210	chrA01_004151999_004152366_0e+00_368_100.00_0_0	A01_011324565_011324932_0e+00_368_100.00_0_0
Cab022138.1	1				A01_004893929_004895516	chrA01_004153996_004153253_0e+00_744_100.00_0_0	A09_009054466_009053723_0e+00_744_100.00_0_0	AT4G17785.1	myb domain protein 39
Cab022139.2	1				A01_004904693_004906146	chrA01_004163998_004164442_0e+00_445_99.55_2_0	A01_011336568_011337012_0e+00_445_99.33_3_0	AT4G17790.1	SNARE associated Golgi protein family
Cab022140.1	1				A01_004910557_004911822	chrA01_004168663_004167788_0e+00_882_99.32_0_6	A01_011341360_011340479_0e+00_882_100.00_0_0	AT4G17800.1	Predicted AT-hook DNA-binding family protein
Cab022141.1	1				A01_004933120_004936119	chrA03_021800408_021801028_0e+00_626_88.02_53_22	A03_038910379_038909759_0e+00_625_88.32_53_20	AT4G17810.1	C2H2 and C2HC zinc fingers superfamily protein
Cab022142.1	1				A01_004941464_004943982	chrA01_004192101_004192413_7e-162_313_99.68_1_0	A06_022984334_022984643_2e-113_311_90.68_27_2	AT4G17830.1	Peptidase M20/M25/M40 family protein
Cab022143.1	1				A01_004949816_004950749	chrA01_004202290_004202688_0e+00_399_98.25_6_1	A06_029191112_029190715_3e-174_402_94.53_14_8
Cab022144.1	1				A01_004954380_004957271	chrA01_004206332_004206480_5e-66_149_97.32_4_0
BnaA01g08730D			1		A01_004956978_004957145	chrA01_004211006_004211173_6e-84_168_100.00_0_0
BnaA01g08740D			1	1	A01_004956978_004957145.001
Cab022145.2	1				A01_004961606_004962181	chrA08_008307891_008308465_0e+00_576_90.45_50_5	A08_001487414_001487989_0e+00_577_96.36_19_2
Cab022146.1	1				A01_004969730_004970422	chrA01_004228399_004227707_0e+00_694_98.70_7_2		AT4G17880.1	Basic helix-loop-helix (bHLH) DNA-binding family protein
Cab022148.1	1				A01_004975471_004976364	chrA01_004229479_004228604_0e+00_876_99.77_2_0	A09_016688609_016688225_5e-39_407_75.43_65_35
Cab022149.2	1				A01_004979716_004981984	chrA01_004235100_004235489_1e-173_400_94.75_10_11	A09_040102118_040102393_2e-124_277_96.03_9_2	AT4G17890.1	ARF-GAP domain 8
Cab022150.1	1				A01_004987138_004989292	chrA01_004245451_004245672_1e-111_222_99.55_1_0	A08_006275217_006275438_2e-86_222_92.79_16_0	AT4G17900.1	PLATZ transcription factor family protein
Cab022151.1	1				A01_004994986_004996198	chrA01_004248831_004247911_0e+00_921_99.24_7_0		AT4G17905.1	RING/U-box superfamily protein
Cab022152.1	1				A01_004999077_004999793
Cab022153.1	1				A01_005001037_005001921	chrA01_004253016_004252132_0e+00_885_98.87_10_0	A03_038856477_038857322_0e+00_853_83.00_116_29	AT4G17920.1	RING/U-box superfamily protein
Cab022154.3	1				A01_005005463_005006994	chrA01_004258083_004257545_0e+00_539_97.77_6_6	A08_006281081_006280726_3e-82_366_83.61_22_38	AT4G17950.1	AT hook motif DNA-binding family protein
Cab022155.1	1				A01_005009539_005011227	chrA01_004260626_004260869_2e-125_244_100.00_0_0		AT4G17960.1
Cab022156.1	1				A01_005015728_005016894	chrA01_004268026_004267737_6e-151_290_100.00_0_0	A03_038835845_038836134_5e-84_292_86.30_36_4
Cab022158.1	1				A01_005027044_005029628	chrA01_004277102_004276837_5e-134_266_99.25_2_0	A03_038822322_038822535_7e-50_219_84.02_25_10	AT5G46570.1	BR-signaling kinase 2
Cab022159.1	1				A01_005037291_005040095	chrA01_004290502_004289646_0e+00_858_97.32_22_1	A03_038798734_038799588_0e+00_874_87.30_76_35	AT4G18010.1	myo-inositol polyphosphate 5-phosphatase 2
BnaA01g08880D			1	1	A01_005040217_005038974.001	chrA08_001295185_001294887_3e-156_299_100.00_0_0	A09_021366101_021366348_1e-102_250_94.00_11_4
Cab022160.1	1				A01_005042611_005043837	chrA04_017569540_017570766_0e+00_1227_99.76_3_0	A08_006597229_006598456_0e+00_1228_99.19_9_1
Cab022161.1	1				A01_005059010_005061649	chrA01_004316441_004316012_0e+00_430_97.91_9_0	A08_006545034_006545463_0e+00_430_96.74_14_0	AT4G18020.6	CheY-like two-component responsive regulator family protein
Cab022162.1	1				A01_005069300_005071761	chrA03_020500899_020500599_1e-143_302_97.35_7_1	A03_036951760_036951460_2e-143_302_97.35_7_1
Cab022163.1	1				A01_005073550_005077837	chrA06_003679394_003679553_5e-72_160_97.50_4_0	A01_042589496_042589337_8e-72_160_97.50_4_0	AT1G11130.1	Leucine-rich repeat protein kinase family protein
Cab022164.1	1				A01_005080917_005084116	chrA01_004329264_004328589_0e+00_676_98.52_10_0	A08_006533256_006533931_0e+00_676_99.41_4_0	AT4G18030.1	S-adenosyl-L-methionine-dependent methyltransferases superfamily protein
Cab022165.1	1				A01_005085433_005086771	chrA01_004333767_004333486_6e-135_282_97.52_7_0	A08_006513180_006513461_1e-134_282_97.52_7_0	AT4G18040.1	eukaryotic translation initiation factor 4E
Cab022166.1	1				A01_005086926_005087859	chrA01_004334584_004334271_3e-156_314_98.41_5_0	A08_006512363_006512676_4e-156_314_98.41_5_0	AT4G18100.1	Ribosomal protein L32e
BnaA01g08930D			1		A01_005088862_005091094	chrA01_004337999_004338751_0e+00_753_100.00_0_0	A08_006509223_006508471_0e+00_753_100.00_0_0	AT4G18120.2	MEI2-like 3
Cab022167.4	1				A01_005092973_005097438	chrA01_004342975_004340415_0e+00_2565_98.25_40_5	A08_006503986_006506807_0e+00_2826_98.37_41_5	AT4G18130.1	phytochrome E
Cab022168.1	1				A01_005107707_005109112	chrA01_004351358_004352523_0e+00_1167_98.11_20_2	A01_012164452_012165609_0e+00_1169_97.43_16_14	AT4G18160.1	Ca2+ activated outward rectifying K+ channel 6
Cab022169.1	1				A01_005109813_005110159	chrA01_004353603_004353810_2e-100_208_98.56_2_1	A10_008962299_008962092_3e-100_208_98.56_2_1
BnaA01g08980D			1	1	A01_005109813_005110159.001	chrA01_004355246_004355359_1e-53_114_100.00_0_0	A01_023204277_023204390_2e-53_114_100.00_0_0
Cab022170.1	1				A01_005113494_005113906		A09_009794108_009794346_7e-123_239_100.00_0_0
Cab022171.1	1				A01_005126021_005127744	chrA01_004368641_004369053_0e+00_413_99.76_1_0	A01_012185343_012185755_0e+00_413_99.76_1_0	AT4G18170.1	WRKY DNA-binding protein 28
Cab022172.1	1				A01_005134000_005136288	chrA01_004376935_004378047_0e+00_1113_98.92_12_0	A01_012193224_012194336_0e+00_1113_98.92_12_0	AT4G18190.1	purine permease 6
Cab022173.1	1				A01_005137022_005138206	chrA01_004378883_004379965_0e+00_1083_97.23_30_0	A01_012195172_012196254_0e+00_1083_97.51_27_0	AT4G18195.1	purine permease 8
Cab022174.1	1				A01_005138733_005140268	chrA01_004380604_004381749_0e+00_1149_96.26_34_9	A01_012196896_012198035_0e+00_1140_96.67_38_0	AT4G18210.1	purine permease 10
Cab022175.1	1				A01_005140609_005143232	chrA01_004382268_004382090_5e-86_179_98.88_2_0	A01_012198576_012198398_4e-84_180_98.33_1_2	AT4G18230.1
Cab022176.2	1				A01_005157473_005166362	chrA01_004392709_004392870_7e-76_163_98.77_1_1	A01_012210735_012210896_5e-74_163_98.16_2_1	AT1G45100.1	RNA-binding (RRM/RBD/RNP motifs) family protein
Cab047892.1	1				A01_005161668_005162017	chrA01_004389638_004389824_2e-90_187_98.93_2_0	A01_012205511_012205697_3e-90_187_98.93_2_0
Cab022177.1	1				A01_005167073_005169934	chrA01_004398617_004397460_0e+00_1159_99.05_9_2	A01_012214317_012213158_0e+00_1162_98.88_7_6	AT4G18250.1	receptor serine/threonine kinase, putative
Cab022178.1	1				A01_005191189_005194217	chrA01_004420167_004420619_0e+00_464_95.91_7_12	A01_012243906_012244361_0e+00_464_96.34_8_9	AT4G18290.1	potassium channel in Arabidopsis thaliana 2
Cab022179.1	1				A01_005194925_005195221	chrA01_004421548_004421844_5e-152_297_99.33_2_0	A01_012245300_012245596_4e-150_297_98.99_3_0	AT4G18335.1
Cab022180.1	1				A01_005201920_005203789	chrA01_004423723_004423013_0e+00_711_99.44_4_0	A01_012247478_012246768_0e+00_711_99.44_4_0	AT4G18340.1	Glycosyl hydrolase superfamily protein
Cab022181.1	1				A01_005219125_005224363	chrA01_004439823_004439908_2e-36_86_98.84_1_0	A01_012261917_012262006_4e-35_90_96.67_3_0
BnaA01g09080D			1		A01_005224013_005224149
Cab042049.1	1				A01_005229073_005227128	chrA01_004448435_004449598_0e+00_1164_98.80_14_0	A01_012269335_012270498_0e+00_1164_98.97_12_0	AT4G18350.1	nine-cis-epoxycarotenoid dioxygenase 2
Cab042048.1	1				A01_005233429_005231324	chrA01_004452340_004452152_1e-79_189_95.24_9_0	A01_012277904_012277716_2e-79_189_95.24_9_0	AT4G18360.1	Aldolase-type TIM barrel family protein
Cab042047.3	1				A01_005237960_005236503	chrA01_004455837_004456025_2e-81_189_95.77_8_0	A01_012281380_012281568_3e-81_189_95.77_8_0	AT4G18370.1	DEGP protease 5
Cab042046.1	1				A01_005241883_005239610	chrA01_004458948_004459514_0e+00_570_96.84_15_3	A08_003084685_003084126_0e+00_574_94.77_12_18	AT4G18375.2	RNA-binding KH domain-containing protein
Cab042045.2	1				A01_005247129_005245352	chrA01_004465070_004466203_0e+00_1134_99.82_2_0	A01_012295028_012295368_3e-177_341_99.71_1_0	AT4G18380.2	F-box family protein
Cab042044.1	1				A01_005254770_005251938	chrA01_004473127_004472099_0e+00_1035_98.94_5_6	A01_012302208_012301162_0e+00_1047_97.80_11_12	AT4G18390.2	TEOSINTE BRANCHED 1, cycloidea and PCF transcription factor 2
Cab042043.1	1				A01_005264538_005264350	chrA01_004482131_004482319_2e-95_189_100.00_0_0	A01_012317353_012317539_4e-88_189_97.88_2_2
Cab042042.1	1				A01_005265801_005264559	chrA01_004482941_004482829_5e-53_113_100.00_0_0	A01_012318160_012318048_8e-53_113_100.00_0_0	AT4G18400.1
BnaA01g09190D			1		A01_005266120_005266356	chrA01_004483894_004484130_4e-122_237_100.00_0_0	A01_012319123_012319359_1e-113_237_97.89_5_0
Cab042041.1	1				A01_005267263_005266475	chrA01_004484743_004484498_4e-127_246_100.00_0_0	A01_012319918_012319673_2e-123_246_99.19_2_0
Cab042040.1	1				A01_005270861_005270187	chrA01_004488434_004487760_0e+00_675_99.85_1_0	A08_006917365_006918030_0e+00_675_90.96_46_15	AT4G18425.1	Protein of unknown function (DUF679)
Cab042039.1	1				A01_005275777_005274567	chrA08_008536291_008535860_5e-150_435_88.97_42_6	A01_012326618_012326184_0e+00_435_100.00_0_0	AT4G18430.1	RAB GTPase homolog A1E
Cab042038.2	1				A01_005279633_005277287	chrA01_004498806_004498406_0e+00_401_97.01_12_0	A01_012323525_012323125_0e+00_401_97.01_12_0	AT1G36280.1	L-Aspartase-like family protein
Cab042037.1	1				A01_005281011_005280097	chrA01_004500678_004499770_0e+00_915_96.50_26_6	A01_012333137_012332226_0e+00_915_97.81_17_3	AT4G18450.1	Integrase-type DNA-binding superfamily protein
Cab042036.1	1				A01_005296296_005291904	chrA03_011456625_011455725_0e+00_902_99.33_5_1	A03_020996204_020995307_0e+00_900_95.78_34_4	AT4G18470.1	negative regulator of systemic acquired resistance (SNI1)
Cab042035.1	1				A01_005297957_005296777	chrA03_011454046_011454165_1e-51_120_97.50_3_0	A01_002498317_002498155_2e-80_163_100.00_0_0	AT4G09020.1	isoamylase 3
Cab042034.1	1				A01_005304054_005302874	chrA01_004516740_004516556_2e-84_185_97.30_5_0	A01_012975336_012975520_3e-84_185_97.30_5_0
Cab042033.2	1				A01_005308926_005304440	chrA01_004520046_004520214_3e-78_169_98.22_3_0	A01_012968040_012967872_4e-83_169_100.00_0_0	AT4G18465.1	RNA helicase family protein
Cab042032.1	1				A01_005316997_005313603	chrA01_004531681_004531252_0e+00_430_98.84_5_0	A01_012356289_012355860_0e+00_430_98.84_5_0
Cab042031.1	1				A01_005319819_005317457	chrA01_004537562_004537100_0e+00_463_98.06_3_6	A01_011268905_011269376_0e+00_472_96.61_1_15
Cab042030.1	1				A01_005322764_005321787	chrA01_004540959_004541266_5e-156_309_99.03_1_2	A01_012364857_012365164_8e-156_309_99.03_1_2
Cab042029.1	1				A01_005325248_005323534	chrA01_004543384_004543799_0e+00_416_100.00_0_0	A01_012367279_012367694_0e+00_416_100.00_0_0
Cab042028.1	1				A01_005325663_005325264	chrA01_004544034_004544212_4e-87_181_98.90_0_2	A01_012367929_012368109_8e-91_181_100.00_0_0
Cab042027.1	1				A01_005328743_005328340	chrA01_004693921_004694084_2e-76_164_98.17_3_0	A01_012370037_012370225_4e-95_189_100.00_0_0	AT4G18770.1	myb domain protein 98
BnaA01g09340D			1		A01_005334797_005336024	chrA01_004553421_004553736_8e-166_316_100.00_0_0	A01_012380716_012381031_3e-157_316_98.42_5_0
Cab042026.1	1				A01_005336112_005329834	chrA01_004549083_004549958_0e+00_876_99.89_1_0	A01_012373025_012373903_0e+00_879_93.40_55_3	AT4G18490.2
Cab042025.1	1				A01_005337909_005337143	chrA01_004555177_004555412_1e-117_236_99.15_0_2	A01_012384287_012384520_7e-107_234_96.58_8_0
Cab042024.1	1				A01_005343238_005341773	chrA01_004559409_004559662_3e-131_254_100.00_0_0
Cab042023.1	1				A01_005345379_005345143	chrA01_004562229_004562465_4e-122_237_100.00_0_0	A01_012392091_012392327_1e-113_237_97.89_5_0
Cab042022.3	1				A01_005367077_005364321	chrA01_004577225_004577410_3e-86_186_97.85_4_0	A01_012401934_012402119_9e-93_186_100.00_0_0	AT4G18530.1	Protein of unknown function (DUF707)
Cab042021.1	1				A01_005370273_005368437	chrA08_008583219_008582222_0e+00_1002_88.62_106_8	A01_012413949_012412671_0e+00_1280_97.97_24_2	AT4G18540.1
Cab042020.1	1				A01_005377071_005374605	chrA08_008591061_008590673_2e-137_389_89.46_41_0	A01_012417257_012416860_0e+00_398_100.00_0_0	AT4G18550.1	alpha/beta-Hydrolases superfamily protein
Cab042019.1	1				A01_005383787_005383179		A04_037876687_037876079_0e+00_609_96.55_21_0
Cab042018.2	1				A01_005398072_005394524	chrA01_004599634_004600763_0e+00_1136_97.27_22_9	A01_012424848_012425977_0e+00_1137_96.31_31_11	AT4G18570.1	Tetratricopeptide repeat (TPR)-like superfamily protein
BnaA01g09380D			1		A01_005398683_005397683	chrA01_004602831_004602732_1e-45_100_100.00_0_0	A01_012428049_012427950_4e-42_100_98.00_2_0
BnaA01g09390D			1		A01_005399259_005400192	chrA01_004604514_004604769_2e-132_256_100.00_0_0	A01_012429726_012429981_3e-132_256_100.00_0_0	AT4G18590.1	Nucleic acid-binding, OB-fold-like protein
Cab042017.2	1				A01_005402460_005401215	chrA01_004606597_004606876_1e-145_280_100.00_0_0	A01_012431810_012432089_2e-145_280_100.00_0_0	AT4G18593.1	dual specificity protein phosphatase-related
Cab042016.1	1				A01_005403247_005402729	chrA01_004607772_004608290_0e+00_519_100.00_0_0	A01_012432852_012433370_0e+00_519_99.42_3_0	AT4G18596.1	Pollen Ole e 1 allergen and extensin family protein
Cab042015.1	1				A01_005411626_005403652	chrA01_004610914_004608694_0e+00_2225_97.53_50_5	A01_012439618_012437364_0e+00_2255_98.80_27_0	AT4G18600.1	SCAR family protein
Cab042014.1	1				A01_005416363_005415776	chrA01_004627343_004627930_0e+00_588_100.00_0_0	A01_012448005_012448592_0e+00_588_100.00_0_0	AT4G18610.1	Protein of unknown function (DUF640)
Cab042013.1	1				A01_005418054_005417159	chrA01_004629630_004629313_1e-150_318_97.17_6_3	A01_012450292_012449975_2e-150_318_97.17_6_3
Cab042012.1	1				A01_005430891_005430555	chrA04_017013897_017014162_2e-131_266_98.50_4_0
Cab042011.1	1				A01_005432037_005431537	chrA01_004636999_004637498_0e+00_500_98.80_6_0	A01_012456121_012456620_0e+00_500_98.80_6_0
Cab042009.1	1				A01_005443796_005441618	chrA01_004640416_004641811_0e+00_1396_97.92_23_6	A01_008537191_008535799_0e+00_1393_97.77_28_3	AT4G18630.1	Protein of unknown function (DUF688)
Cab042008.1	1				A01_005448419_005444414	chrA01_004644499_004645009_0e+00_511_99.80_1_0	A01_008533111_008532601_0e+00_511_100.00_0_0	AT4G18640.1	Leucine-rich repeat protein kinase family protein
Cab042007.1	1				A01_005451952_005450955	chrA01_004650237_004649808_0e+00_430_100.00_0_0	A01_008527305_008527734_0e+00_430_100.00_0_0	AT4G18650.1	transcription factor-related
BnaA01g09510D			1	1	A01_005460293_005461499.001	chrA01_004666356_004666033_6e-170_324_100.00_0_0	A03_000423127_000423447_3e-95_328_86.59_33_11	AT5G06710.1	homeobox from Arabidopsis thaliana
Cab042006.1	1				A01_005462116_005460375	chrA01_004658635_004658925_1e-151_291_100.00_0_0	A01_008509291_008508821_0e+00_471_99.58_2_0
Cab042005.2	1				A01_005466506_005463576	chrA03_018519309_018518213_0e+00_1129_80.78_153_64	A01_008504497_008506337_0e+00_1847_95.56_49_33	AT4G18670.1	Leucine-rich repeat (LRR) family protein
Cab042004.1	1				A01_005468820_005468162	chrA01_004669850_004670093_2e-111_246_96.34_7_2	A01_008502098_008501855_4e-111_246_96.34_7_2
Cab042003.2	1				A01_005473434_005471137	chrA01_004674196_004672712_0e+00_1485_99.06_14_0	A01_008497751_008499235_0e+00_1485_99.06_14_0
Cab042002.1	1				A01_005481939_005479623	chrA01_004679895_004680321_0e+00_428_97.90_7_2	A01_008491776_008491350_0e+00_427_97.89_9_0	AT4G18710.1	Protein kinase superfamily protein
BnaA01g09550D			1		A01_005484970_005483996	chrA01_004684249_004683920_2e-173_330_100.00_0_0	A01_008487420_008487749_2e-131_332_92.47_21_4	AT4G18740.3	Rho termination factor
Cab042001.2	1				A01_005490064_005482724	chrA01_004684756_004687365_0e+00_2612_97.32_63_7	A01_008486921_008484312_0e+00_2612_96.82_76_7	AT4G18750.1	Pentatricopeptide repeat (PPR) superfamily protein
Cab042000.1	1				A01_005495070_005493436	chrA01_004692665_004693054_0e+00_390_100.00_0_0	A01_008478999_008478610_0e+00_390_100.00_0_0	AT4G18770.1	myb domain protein 98
Cab041999.1	1				A01_005497312_005496239	chrA01_004696341_004695268_0e+00_1074_99.72_3_0	A01_008475323_008476396_0e+00_1074_99.72_3_0
Cab041998.1	1				A01_005501940_005500289	chrA01_004699007_004698497_0e+00_511_99.61_2_0	A01_008472657_008473167_0e+00_511_99.61_2_0
BnaA01g09630D			1	1	A01_005504616_005503442.001	chrA01_004707613_004706474_0e+00_1140_100.00_0_0	A01_012988843_012988136_0e+00_716_85.89_67_34
Cab041997.1	1				A01_005504878_005503414	chrA01_004701841_004701416_0e+00_426_98.12_8_0	A01_008469823_008470248_0e+00_426_98.12_8_0	AT4G18800.1	RAB GTPase homolog A1D
Cab041996.1	1				A01_005510494_005509307	chrA01_004704559_004703394_0e+00_1189_96.05_23_24	A01_008467105_008468270_0e+00_1189_96.05_23_24
Cab041995.1	1				A01_005515840_005515203	chrA05_012745219_012745050_1e-65_171_93.57_8_3	A04_018132496_018132121_9e-84_382_83.25_23_41
Cab041993.1	1				A01_005521237_005520506	chrA01_004707171_004706486_0e+00_712_85.81_67_34	A01_012988868_012988140_0e+00_729_99.73_2_0
Cab041992.1	1				A01_005524697_005521616	chrA01_004734791_004734548_2e-119_244_98.77_2_1	A01_012992120_012991877_3e-119_244_98.77_2_1	AT4G18810.1	NAD(P)-binding Rossmann-fold superfamily protein
Cab041991.1	1				A01_005540530_005536549	chrA01_004742739_004744648_0e+00_1910_98.59_21_6	A01_013018048_013019957_0e+00_1910_98.59_21_6	AT4G18820.1	AAA-type ATPase family protein
Cab041990.1	1				A01_005546119_005542961	chrA01_004752029_004750422_0e+00_1608_100.00_0_0	A01_013026998_013025731_0e+00_1269_99.05_10_2	AT4G18840.1	Pentatricopeptide repeat (PPR-like) superfamily protein
BnaA01g09670D			1		A01_005548027_005548221	chrA01_004754026_004754220_7e-99_195_100.00_0_0	A01_013028987_013029181_1e-98_195_100.00_0_0
Cab041989.2	1				A01_005551168_005550204	chrA01_004757167_004756616_0e+00_552_99.46_2_1	A01_013032128_013031577_0e+00_552_99.46_2_1
Cab041988.1	1				A01_005555165_005553911	chrA01_004760853_004759909_0e+00_945_100.00_0_0	A01_013035814_013034870_0e+00_945_99.89_1_0	AT4G18880.1	heat shock transcription factor A4A
Cab041987.1	1				A01_005569025_005566421	chrA01_004773814_004774430_0e+00_617_100.00_0_0	A01_013048456_013049072_0e+00_618_99.03_4_2	AT4G18890.1	BES1/BZR1 homolog 3
Cab041986.1	1				A01_005573242_005570547	chrA01_004776196_004776407_2e-107_212_100.00_0_0	A01_013057707_013057918_4e-107_212_100.00_0_0	AT4G18905.1	Transducin/WD40 repeat-like superfamily protein
Cab041985.1	1				A01_005585601_005583227	chrA01_004783912_004784141_1e-117_230_100.00_0_0	A01_013065382_013065611_5e-114_230_99.13_2_0	AT4G18910.1	NOD26-like intrinsic protein 1;2
Cab041984.1	1				A01_005589151_005586017	chrA01_004788486_004788816_3e-170_331_99.40_2_0	A01_013069955_013070285_6e-170_331_99.40_2_0	AT4G18920.1	Protein of unknown function (DUF1264)
Cab041983.1	1				A01_005593765_005591389	chrA01_004791808_004792140_5e-168_333_98.80_4_0	A01_013073620_013073952_9e-168_333_98.80_4_0	AT4G18950.1	Integrin-linked protein kinase family
BnaA01g09750D			1		A01_005599284_005599895	chrA01_004798728_004798867_3e-68_140_100.00_0_0	A01_013080107_013080246_4e-68_140_100.00_0_0	AT4G18960.2	K-box region and MADS-box transcription factor family protein
Cab041982.1	1				A01_005604786_005599943	chrA01_004799395_004799624_1e-117_230_100.00_0_0	A01_013080774_013081003_2e-117_230_100.00_0_0	AT4G18960.1	K-box region and MADS-box transcription factor family protein
Cab041981.1	1				A01_005606529_005606283	chrA01_004805235_004805124_6e-53_112_100.00_0_0	A01_013086622_013086511_1e-52_112_100.00_0_0
Cab041980.1	1				A01_005609014_005607275	chrA01_004806395_004806196_1e-97_200_99.00_2_0	A01_013087782_013087583_2e-97_200_99.00_2_0	AT4G18975.4	Pentatricopeptide repeat (PPR) superfamily protein
Cab041979.1	1				A01_005614435_005613887	chrA01_004816110_004816460_3e-179_351_99.15_0_3	A01_013099304_013099654_3e-177_351_98.86_1_3	AT4G18980.1	AtS40-3
Cab041978.1	1				A01_005634788_005632668	chrA01_004817970_004817436_0e+00_535_100.00_0_0	A01_013101164_013100630_0e+00_535_100.00_0_0	AT4G18990.1	xyloglucan endotransglucosylase/hydrolase 29
Cab041977.1	1				A01_005636802_005635761	chrA01_004821427_004821287_1e-66_141_99.29_1_0	A01_013104621_013104481_2e-66_141_99.29_1_0	AT4G19003.1	E2F/DP family winged-helix DNA-binding domain
Cab041976.1	1				A01_005639963_005637563	chrA01_004824727_004823635_0e+00_1099_96.72_21_15	A01_013107921_013106829_0e+00_1098_96.72_23_13	AT4G19010.1	AMP-dependent synthetase and ligase family protein
Cab041975.2	1				A01_005649221_005643418	chrA01_004828674_004829566_0e+00_893_99.10_8_0	A01_013116501_013117372_0e+00_894_96.98_4_23	AT4G19020.1	chromomethylase 2
Cab041974.2	1				A01_005656536_005650026	chrA01_004836588_004836361_4e-116_228_100.00_0_0	A01_013123626_013123399_7e-116_228_100.00_0_0	AT4G19040.1	ENHANCED DISEASE RESISTANCE 2
Cab041973.1	1				A01_005661551_005658010	chrA01_004845343_004841954_0e+00_3393_98.35_47_9	A01_013131650_013129892_0e+00_1762_98.58_19_6	AT4G19050.1	NB-ARC domain-containing disease resistance protein
Cab041972.1	1				A01_005665319_005663052	chrA01_004855649_004854558_0e+00_1092_98.90_9_3	A01_013134228_013133137_0e+00_1092_98.99_8_3	AT4G19060.1	P-loop containing nucleoside triphosphate hydrolases superfamily protein
Cab041971.1	1				A01_005671386_005667499	chrA01_004859371_004858690_0e+00_682_99.71_2_0	A01_013145455_013144774_0e+00_682_99.85_1_0	AT4G19120.2	S-adenosyl-L-methionine-dependent methyltransferases superfamily protein
Cab041970.1	1				A01_005677244_005675923	chrA01_004868770_004869067_4e-137_298_96.31_11_0	A01_013154182_013154479_7e-137_298_96.31_11_0	AT4G19140.1
Cab041969.1	1				A01_005678696_005677446	chrA01_004869874_004869265_0e+00_610_96.89_19_0	A01_013155286_013154677_0e+00_610_96.89_19_0	AT4G19150.1	Ankyrin repeat family protein
Cab041968.1	1				A01_005685284_005682393	chrA01_004876637_004876915_5e-138_279_98.57_4_0	A01_013162050_013162328_9e-138_279_98.57_4_0	AT4G19160.2
Cab041967.1	1				A01_005689235_005687154	chrA01_004881104_004882894_0e+00_1791_99.22_11_3	A01_013179265_013181058_0e+00_1794_98.22_26_6	AT4G19170.1	nine-cis-epoxycarotenoid dioxygenase 4
Cab041966.1	1				A01_005698072_005692918	chrA01_004889551_004887618_0e+00_1934_99.48_7_3	A01_013197498_013195565_0e+00_1935_99.07_13_5	AT4G19180.1	GDA1/CD39 nucleoside phosphatase family protein
Cab041965.1	1				A01_005703004_005698636	chrA01_004891808_004891521_4e-141_288_98.26_5_0	A01_013199752_013199465_6e-141_288_98.26_5_0	AT4G19185.1	nodulin MtN21 /EamA-like transporter family protein
Cab041964.1	1				A01_005705871_005703367	chrA01_004895029_004895893_0e+00_866_98.50_11_2	A01_013203422_013204286_0e+00_866_98.96_7_2	AT4G19190.1	zinc knuckle (CCHC-type) family protein
Cab041963.1	1				A01_005709067_005707322	chrA01_004898656_004898933_2e-144_278_100.00_0_0	A01_013207063_013207340_3e-144_278_100.00_0_0
Cab041962.1	1				A01_005715763_005712592	chrA07_001202875_001203753_0e+00_884_92.87_53_10	A06_023624766_023623888_0e+00_882_96.26_27_6
Cab041961.1	1				A01_005725912_005723357	chrA01_004900277_004900059_3e-106_219_98.63_3_0	A01_013208684_013208466_4e-106_219_98.63_3_0	AT1G03280.1	Transcription factor TFIIE, alpha subunit
Cab041960.1	1				A01_005728021_005726930	chrA01_004903874_004904229_0e+00_356_100.00_0_0	A01_013212281_013212636_0e+00_356_100.00_0_0
Cab041959.1	1				A01_005732852_005729030	chrA01_004908662_004908968_2e-153_307_98.70_4_0	A01_013217072_013217378_3e-153_307_98.70_4_0	AT4G19210.1	RNAse l inhibitor protein 2
Cab041958.1	1				A01_005735008_005734775	chrA01_004913013_004912780_2e-120_234_100.00_0_0	A01_013221423_013221190_3e-120_234_100.00_0_0
Cab041957.1	1				A01_005751141_005748865	chrA03_022189463_022189854_8e-157_393_92.37_27_3	A01_013290305_013290696_0e+00_392_99.49_1_1	AT4G19230.1	cytochrome P450, family 707, subfamily A, polypeptide 1
Cab041956.1	1				A01_005757952_005756025		A01_013306284_013306172_2e-50_113_99.12_0_1	AT4G19350.1	embryo defective 3006
Cab041955.1	1				A01_005759508_005758250	chrA03_022211094_022211236_3e-39_145_87.59_14_4	A01_013307112_013307542_0e+00_431_99.77_1_0
Cab041954.1	1				A01_005770765_005769563		A01_013357273_013358493_0e+00_1221_97.54_12_18
Cab041953.1	1				A01_005773851_005773132		A01_013361678_013362023_0e+00_346_100.00_0_0
Cab041952.1	1				A01_005777358_005776163		A01_013364685_013364336_0e+00_350_100.00_0_0	AT4G19370.1	Protein of unknown function (DUF1218)
Cab041951.1	1				A01_005779875_005777945	chrA03_022215035_022213517_0e+00_1531_90.27_127_22	A01_013367804_013366278_0e+00_1527_99.67_5_0	AT4G19380.1	Long-chain fatty alcohol dehydrogenase family protein
Cab041950.1	1				A01_005793286_005791443		A01_013384841_013384582_4e-134_260_100.00_0_0	AT4G19390.1	Uncharacterised protein family (UPF0114)
Cab041949.1	1				A01_005796322_005796071		A04_020693083_020693326_3e-86_254_90.16_13_12
Cab041948.1	1				A01_005803844_005801200	chrA01_004960153_004960037_2e-53_117_99.15_1_0	A01_013391656_013391540_3e-53_117_99.15_1_0	AT4G19410.2	Pectinacetylesterase family protein
Cab041947.1	1				A01_005809272_005804785	chrA01_004962160_004962006_8e-71_155_98.06_3_0	A01_013923775_013923922_1e-71_148_100.00_0_0	AT4G19410.1	Pectinacetylesterase family protein
Cab041946.1	1				A01_005815566_005812343	chrA01_004970195_004970048_7e-72_148_100.00_0_0	A03_028629240_028629387_1e-71_148_100.00_0_0	AT4G19420.1	Pectinacetylesterase family protein
Cab041944.1	1				A01_005824527_005823954
Cab041943.1	1				A01_005839547_005838857	chrA01_004988279_004987776_0e+00_504_98.61_7_0	A01_013898656_013899159_0e+00_504_98.61_7_0	AT4G19430.1
Cab041942.1	1				A01_005843409_005843221			AT4G19440.2	Tetratricopeptide repeat (TPR)-like superfamily protein
Cab041941.1	1				A01_005858056_005853466	chrA01_004997346_004998286_0e+00_941_98.41_14_1	A01_013885348_013884408_0e+00_941_98.19_16_1	AT4G19450.1	Major facilitator superfamily protein
Cab041940.1	1				A01_005860085_005858546	chrA01_005000883_004999402_0e+00_1485_97.91_28_3	A01_013881811_013883292_0e+00_1485_97.91_28_3	AT4G19460.1	UDP-Glycosyltransferase superfamily protein
Cab041939.1	1				A01_005868399_005862574	chrA01_005005213_005006376_0e+00_1164_100.00_0_0	A01_013861740_013860577_0e+00_1164_100.00_0_0
Cab041938.1	1				A01_005875522_005868989	chrA01_005008984_005009814_0e+00_832_98.32_12_2	A01_013873710_013872880_0e+00_832_98.08_14_2	AT4G19490.2	VPS54
Cab041937.1	1				A01_005877946_005876376	chrA01_005017724_005017923_7e-86_200_95.50_9_0	A01_013848932_013848733_1e-85_200_95.50_9_0	AT4G19540.1	IND1(iron-sulfur protein required for NADH dehydrogenase)-like
Cab041936.1	1				A01_005881381_005878613	chrA01_005021105_005021590_0e+00_486_100.00_0_0	A01_013845551_013845066_0e+00_486_96.71_16_0
Cab041935.1	1				A01_005884195_005882567	chrA01_005023654_005024756_0e+00_1106_95.03_16_39	A01_013843002_013841900_0e+00_1106_95.03_16_39
Cab041934.1	1				A01_005887956_005885762	chrA01_005027045_005028385_0e+00_1341_98.51_20_0	A01_013839724_013838384_0e+00_1341_98.43_21_0
Cab041933.2	1				A01_005896306_005888800	chrA01_005031341_005032186_0e+00_846_99.29_5_1	A01_013835428_013834583_0e+00_846_99.29_5_1	AT4G19610.1	nucleotide binding;nucleic acid binding;RNA binding
Cab041932.2	1				A01_005901140_005897586	chrA01_005038538_005038227_2e-163_312_100.00_0_0	A01_013828231_013828542_4e-163_312_100.00_0_0
Cab041931.1	1				A01_005902540_005901808	chrA01_005041747_005042112_0e+00_366_100.00_0_0	A01_013825197_013824832_0e+00_366_100.00_0_0
Cab041930.1	1				A01_005905205_005903860	chrA01_005044532_005044215_1e-166_318_100.00_0_0	A01_013822436_013822753_2e-166_318_100.00_0_0
Cab041929.1	1				A01_005910018_005909420	chrA01_005048326_005048018_9e-157_309_99.03_3_0	A01_013818311_013818619_1e-156_309_99.03_3_0
Cab041928.1	1				A01_005911193_005910619	chrA01_005038535_005038227_9e-132_312_94.23_12_6	A01_013828234_013828542_1e-131_312_94.23_12_6
Cab041927.1	1				A01_005914065_005912941	chrA01_005051968_005051798_5e-75_172_96.51_4_2	A01_013814669_013814839_9e-75_172_96.51_4_2	AT4G19640.1	Ras-related small GTP-binding family protein
Cab041926.1	1				A01_005916759_005915403	chrA01_005054742_005054541_2e-95_202_98.02_4_0	A01_013811895_013812096_3e-95_202_98.02_4_0	AT4G19645.2	TRAM, LAG1 and CLN8 (TLC) lipid-sensing domain containing protein
Cab041925.1	1				A01_005924434_005923827	chrA10_008570194_008569911_8e-88_291_87.97_15_20	A10_006902250_006902533_1e-87_291_87.97_15_20
Cab047984.1	1				A01_005924434_005923827	chrA10_008570194_008569911_8e-88_291_87.97_15_20	A10_006902250_006902533_1e-87_291_87.97_15_20
Cab041924.1	1				A01_005927882_005927217	chrA01_005060807_005060445_0e+00_363_99.17_3_0	A01_013802458_013802820_0e+00_363_99.17_3_0
BnaA01g10190D			1		A01_005928095_005929063	chrA01_005062279_005062367_4e-40_89_100.00_0_0	A01_013800986_013800898_7e-40_89_100.00_0_0
Cab041923.1	1				A01_005932024_005929279	chrA01_005067888_005069441_0e+00_1554_97.36_41_0	A01_013795640_013794087_0e+00_1554_97.36_41_0	AT4G19650.1	Mitochondrial transcription termination factor family protein
Cab041922.1	1				A01_005935120_005932320	chrA01_005071080_005070553_0e+00_528_100.00_0_0	A01_013792448_013792975_0e+00_528_100.00_0_0	AT3G18100.3	myb domain protein 4r1
BnaA01g10220D			1	1	A01_005935135_005932320.001	chrA01_005076252_005075503_0e+00_750_100.00_0_0	A01_013787280_013788029_0e+00_750_100.00_0_0	AT5G45110.1	NPR1-like protein 3
Cab041921.1	1				A01_005944656_005942397	chrA01_005080264_005079502_0e+00_764_98.17_12_2	A01_013783268_013784030_0e+00_764_98.17_12_2	AT4G19670.2	RING/U-box superfamily protein
BnaA01g10250D			1	1	A01_005951997_005953264.001	chrA09_023946327_023947031_0e+00_705_100.00_0_0	A09_029294617_029295321_0e+00_705_99.01_7_0	AT3G51670.1	SEC14 cytosolic factor family protein / phosphoglyceride transfer family protein
Cab041920.1	1				A01_005953269_005951997	chrA01_005083160_005083777_0e+00_632_90.82_41_17	A09_005003574_005004191_0e+00_633_91.15_37_19	AT4G19680.2	iron regulated transporter 2
Cab041919.1	1				A01_005962566_005961350	chrA03_022300488_022301071_0e+00_588_87.93_63_8	A01_013750592_013750009_0e+00_584_99.49_3_0	AT4G19690.2	iron-regulated transporter 1
Cab041918.1	1				A01_005968253_005965166	chrA02_016996747_016996364_2e-67_393_79.39_62_19	A01_013726676_013726111_0e+00_566_99.82_1_0	AT4G19690.2	iron-regulated transporter 1
Cab041917.1	1				A01_005973994_005973782	chrA03_022301478_022301684_9e-69_209_89.47_18_4	A01_013716032_013715826_1e-83_207_93.72_13_0
Cab041916.1	1				A01_005977814_005976543	chrA03_022300488_022301071_7e-161_601_84.36_72_22	A09_005050478_005051067_0e+00_596_97.15_11_6	AT4G19690.2	iron-regulated transporter 1
Cab041915.1	1				A01_005981628_005981159		A01_013710979_013711225_3e-115_247_97.17_5_2
Cab041914.1	1				A01_005987387_005986100		A01_013701437_013702274_0e+00_838_98.93_9_0	AT4G19700.1	SBP (S-ribonuclease binding protein) family protein
Cab041912.1	1				A01_006009318_006004738	chrA09_018381744_018382024_3e-44_284_78.87_51_9	A09_005106867_005107248_5e-178_382_96.34_14_0	AT4G19710.2	aspartate kinase-homoserine dehydrogenase ii
Cab041911.1	1				A01_006013500_006011515	chrA08_008946552_008945848_0e+00_713_84.29_93_19	A01_013676844_013677545_0e+00_702_97.58_17_0	AT4G19810.1	Glycosyl hydrolase family protein with chitinase insertion domain
Cab041909.1	1				A01_006021588_006021280	chrA08_015800685_015800988_6e-117_306_91.83_20_5	A08_022668966_022668721_6e-79_251_88.45_22_7
Cab041908.1	1				A01_006025812_006025069	chrA07_002798869_002798198_0e+00_672_97.47_17_0	A02_010937825_010938496_0e+00_672_97.92_14_0
Cab041907.1	1				A01_006029867_006027884	chrA08_008954196_008954581_8e-114_391_86.19_43_11	A01_013658546_013658161_0e+00_386_99.74_0_1	AT4G19840.1	phloem protein 2-A1
Cab041906.1	1				A01_006031965_006031374	chrA01_005123000_005123375_0e+00_376_100.00_0_0	A01_013655957_013655582_0e+00_376_99.73_1_0	AT4G19850.2	lectin-related
Cab041905.1	1				A01_006036410_006033606	chrA01_005126786_005126384_0e+00_403_98.26_7_0	A01_013650048_013650450_0e+00_403_98.26_7_0	AT4G19860.1	alpha/beta-Hydrolases superfamily protein
Cab041904.1	1				A01_006049321_006039726	chrA05_003341688_003347989_0e+00_6372_84.46_841_149	A05_004956951_004950650_0e+00_6373_84.31_849_151	AT1G80070.1	Pre-mRNA-processing-splicing factor
Cab041903.1	1				A01_006052485_006049756	chrA01_005142249_005140147_0e+00_2104_99.00_19_2	A01_013633694_013635796_0e+00_2104_98.95_20_2	AT4G19890.1	Pentatricopeptide repeat (PPR-like) superfamily protein
Cab041902.1	1				A01_006053690_006053265		A09_005217713_005217930_7e-83_220_92.27_14_3
Cab041901.1	1				A01_006082038_006078304	chrA01_005150351_005150918_0e+00_568_100.00_0_0	A01_013625126_013624559_0e+00_568_100.00_0_0	AT4G19960.2	K+ uptake permease 9
Cab041900.1	1				A01_006086028_006083373	chrA01_005154441_005154921_0e+00_481_100.00_0_0	A01_013621130_013620650_0e+00_481_100.00_0_0	AT4G19970.1
Cab041899.1	1				A01_006089928_006089298	chrA01_005159517_005159137_0e+00_381_100.00_0_0	A01_013616555_013616935_0e+00_381_100.00_0_0
BnaA01g10340D			1		A01_006096323_006094874	chrA01_005165620_005165141_0e+00_480_99.79_0_1	A01_013610458_013610937_0e+00_480_99.79_0_1	AT4G19985.1	Acyl-CoA N-acyltransferases (NAT) superfamily protein
BnaA01g10350D			1		A01_006105093_006105662	chrA01_005174235_005174855_0e+00_621_100.00_0_0	A01_013601843_013601236_0e+00_621_97.58_2_13
Cab041898.1	1				A01_006111633_006109056	chrA01_005178970_005178362_0e+00_615_96.75_14_6	A01_013595088_013595696_0e+00_615_96.75_14_6	AT4G20020.2
BnaA01g10370D			1		A01_006111739_006112698	chrA01_005181028_005181178_3e-72_152_99.34_0_1	A01_013593030_013592880_4e-72_152_99.34_0_1	AT4G20030.1	RNA-binding (RRM/RBD/RNP motifs) family protein
Cab041897.1	1				A01_006114319_006112790	chrA01_005182278_005181270_0e+00_1009_98.22_18_0	A01_013591780_013592788_0e+00_1009_98.22_18_0	AT4G20040.1	Pectin lyase-like superfamily protein
Cab041896.1	1				A01_006118652_006116545	chrA01_005185733_005184735_0e+00_999_98.90_11_0	A01_013588325_013589323_0e+00_999_98.90_11_0	AT4G20050.2	Pectin lyase-like superfamily protein
Cab041895.1	1				A01_006128562_006124303	chrA01_005193138_005191325_0e+00_1828_96.88_29_28	A01_013579738_013581551_0e+00_1828_96.88_29_28	AT4G20060.1	ARM repeat superfamily protein
Cab041894.1	1				A01_006131194_006129359	chrA01_005197505_005195682_0e+00_1839_95.54_64_18	A09_005317991_005316162_0e+00_1846_94.47_76_26	AT4G20090.1	Pentatricopeptide repeat (PPR) superfamily protein
Cab041893.1	1				A01_006137979_006134171	chrA01_005199716_005200408_0e+00_693_96.83_22_0	A01_014206392_014205698_0e+00_695_97.41_18_0	AT4G20110.1	VACUOLAR SORTING RECEPTOR 7
Cab041892.1	1				A01_006144893_006140884	chrA01_005205496_005208913_0e+00_3426_95.50_142_12	A09_005337025_005340442_0e+00_3428_95.01_155_16	AT4G20140.1	Leucine-rich repeat transmembrane protein kinase
Cab041891.1	1				A01_006155581_006151368	chrA01_005215484_005217337_0e+00_1859_98.01_30_7	A09_005372231_005373142_0e+00_913_97.37_19_5	AT4G20160.1
Cab041890.4	1				A01_006159695_006157621	chrA01_005220489_005221641_0e+00_1160_97.24_24_8	A09_005379391_005380546_0e+00_1171_93.34_51_27	AT4G20170.1	Domain of unknown function (DUF23)
Cab041889.1	1				A01_006163243_006162068	chrA01_005226102_005224938_0e+00_1165_99.23_9_0	A09_005385389_005384226_0e+00_1183_94.08_44_26	AT4G20190.1
Cab041888.1	1				A01_006167174_006163797	chrA01_005228298_005227794_0e+00_505_100.00_0_0	A09_005387584_005387080_0e+00_505_99.80_1_0	AT4G20235.1	cytochrome P450, family 71, subfamily A, polypeptide 28
Cab041887.1	1				A01_006172204_006168869	chrA03_022551396_022551026_2e-137_371_90.57_35_0	A09_005394919_005394546_0e+00_374_98.93_4_0
Cab041886.1	1				A01_006185552_006182771	chrA03_022573264_022573693_4e-107_456_83.33_42_34	A09_005403979_005404444_0e+00_466_95.71_2_18	AT4G20260.3	plasma-membrane associated cation-binding protein 1
Cab041885.2	1				A01_006195131_006191407	chrA03_022588879_022591453_0e+00_2603_88.63_237_59	A09_005409217_005411788_0e+00_2574_98.76_28_4	AT4G20270.1	Leucine-rich receptor-like protein kinase family protein
Cab041884.2	1				A01_006197854_006197025	chrA01_005231012_005231308_5e-155_297_100.00_0_0	A08_005539820_005540116_9e-135_298_95.97_10_2
Cab041883.1	1				A01_006202564_006199510	chrA01_005235040_005235461_0e+00_422_99.05_4_0	A08_005542163_005542651_0e+00_495_95.35_11_12	AT4G20300.2	Protein of unknown function (DUF1639)
BnaA01g10520D			1	1	A01_006203227_006205556.001	chrA01_005263281_005263544_5e-137_264_100.00_0_0	A08_010288000_010288263_3e-135_264_99.62_1_0
Cab041882.1	1				A01_006205700_006203202	chrA01_005238114_005238548_0e+00_435_99.77_0_1	A08_005546419_005546853_0e+00_436_95.18_18_3	AT4G20310.3	Peptidase M50 family protein
Cab041881.1	1				A01_006211923_006209029	chrA07_012130019_012130301_2e-113_285_92.98_17_3	A08_005551426_005551083_2e-180_344_100.00_0_0
Cab041880.1	1				A01_006236615_006232949	chrA01_005273166_005273435_2e-134_270_98.89_3_0	A08_005576672_005576941_6e-131_270_98.15_5_0	AT4G20320.2	CTP synthase family protein
Cab041879.3	1				A01_006260379_006255823	chrA01_005294087_005294777_0e+00_691_99.71_2_0	A08_005597612_005598302_0e+00_692_97.11_18_2	AT4G20400.1	JUMONJI 14
BnaA01g10600D			1		A01_006262024_006260664	chrA01_005297523_005297365_4e-78_159_100.00_0_0	A08_005600998_005600840_1e-74_159_98.74_2_0	AT4G20410.1	gamma-soluble NSF attachment protein
Cab041878.1	1				A01_006264144_006263824	chrA01_005299128_005299461_4e-138_334_94.01_5_15	A08_005602585_005602918_7e-138_334_94.01_5_15
Cab041877.1	1				A01_006267726_006264297	chrA01_005300331_005299629_0e+00_703_98.86_8_0	A08_005603788_005603086_0e+00_703_98.86_8_0	AT4G20430.1	Subtilase family protein
Cab041876.1	1				A01_006270780_006269621	chrA01_005306020_005305223_0e+00_798_99.37_5_0	A08_005612808_005612011_0e+00_798_99.37_5_0
BnaA01g10640D			1		A01_006272703_006272205	chrA01_005307823_005307714_1e-51_110_100.00_0_0
Cab041875.1	1				A01_006275727_006272765	chrA01_005308791_005308288_0e+00_504_99.21_4_0	A09_019094433_019093932_0e+00_504_92.46_34_4	AT4G20460.1	NAD(P)-binding Rossmann-fold superfamily protein
Cab041874.1	1				A01_006280675_006278495	chrA01_005320302_005322473_0e+00_2174_96.32_76_4		AT4G20740.1	Pentatricopeptide repeat (PPR-like) superfamily protein
Cab041873.1	1				A01_006282772_006281339	chrA01_005324321_005324556_6e-121_236_100.00_0_0		AT4G20760.1	NAD(P)-binding Rossmann-fold superfamily protein
Cab041872.1	1				A01_006285874_006282961	chrA01_005327054_005325510_0e+00_1547_98.90_14_3		AT4G20770.1	Pentatricopeptide repeat (PPR) superfamily protein
Cab041871.2	1				A01_006288076_006287510	chrA01_005329256_005328690_0e+00_567_100.00_0_0	A03_040765852_040765295_1e-173_575_86.61_52_25	AT4G20780.1	calmodulin like 42
Cab041870.1	1				A01_006298808_006297181	chrA01_005339244_005337996_0e+00_1255_99.20_4_6	A03_040770329_040769075_0e+00_1288_83.15_151_66	AT4G20790.1	Leucine-rich repeat protein kinase family protein
Cab041869.1	1				A01_006304445_006302862	chrA01_005341915_005343498_0e+00_1584_98.80_19_0	A01_014649960_014648384_0e+00_1607_83.76_201_60	AT4G20800.1	FAD-binding Berberine family protein
Cab041868.1	1				A01_006306839_006305259	chrA01_005344280_005345860_0e+00_1583_98.99_12_4	A01_014649964_014648384_0e+00_1586_93.95_86_10	AT4G20800.1	FAD-binding Berberine family protein
Cab041867.1	1				A01_006309198_006308401	chrA01_005348226_005347429_0e+00_798_98.75_10_0	A09_005356617_005357079_0e+00_463_97.62_11_0
Cab041866.1	1				A01_006315996_006313877	chrA01_005351767_005353374_0e+00_1608_100.00_0_0	A01_014646347_014644741_0e+00_1608_96.33_58_1	AT4G20820.1	FAD-binding Berberine family protein
Cab041865.1	1				A01_006322140_006320135	chrA01_005357626_005359144_0e+00_1520_98.75_17_2	A01_014659029_014657511_0e+00_1520_97.89_30_2	AT4G20830.1	FAD-binding Berberine family protein
Cab041864.1	1				A01_006334418_006325682	chrA01_005370790_005370388_0e+00_403_97.52_4_6	A01_014620222_014620624_0e+00_403_97.77_3_6	AT4G20850.1	tripeptidyl peptidase ii
Cab041863.1	1				A01_006340000_006338085	chrA01_005487129_005485570_0e+00_1567_93.62_89_11	A01_014616494_014614926_0e+00_1570_97.83_32_2	AT4G20860.1	FAD-binding Berberine family protein
Cab041862.1	1				A01_006346622_006344624	chrA01_005393614_005393408_5e-96_207_97.58_4_1	A01_014610649_014610855_2e-92_207_96.62_6_1	AT4G20870.1	fatty acid hydroxylase 2
Cab041861.1	1				A01_006353453_006351482	chrA01_005399637_005398435_0e+00_1216_96.30_31_14	A01_014568783_014569985_0e+00_1216_96.30_31_14
Cab041860.1	1				A01_006357366_006355843	chrA01_005402838_005403514_0e+00_677_99.26_5_0	A01_014565582_014564906_0e+00_677_99.41_4_0	AT4G20890.1	tubulin beta-9 chain
Cab041859.1	1				A01_006368030_006357900	chrA01_005406221_005405287_0e+00_935_99.89_1_0	A01_014562196_014563130_0e+00_936_98.82_9_2	AT4G20910.2	double-stranded RNA binding protein-related / DsRBD protein-related
Cab041858.1	1				A01_006371711_006369043	chrA01_005409945_005409042_0e+00_904_99.56_4_0	A01_014558465_014559368_0e+00_904_99.78_2_0	AT4G20910.2	double-stranded RNA binding protein-related / DsRBD protein-related
Cab041857.1	1				A01_006375976_006372368	chrA01_005414138_005413184_0e+00_956_97.28_24_2	A01_014554325_014555279_0e+00_956_97.07_26_2	AT4G20920.1	double-stranded RNA-binding domain (DsRBD)-containing protein
Cab041856.1	1				A01_006384413_006380400	chrA01_005419567_005421087_0e+00_1521_99.93_1_0	A01_014548722_014547202_0e+00_1521_100.00_0_0	AT4G20940.1	Leucine-rich receptor-like protein kinase family protein
Cab041855.1	1				A01_006388015_006386764	chrA01_005424882_005425250_0e+00_369_99.73_1_0	A01_014543743_014543375_0e+00_369_100.00_0_0	AT4G20970.1	basic helix-loop-helix (bHLH) DNA-binding superfamily protein
Cab041854.1	1				A01_006392019_006389371	chrA01_005427236_005427525_2e-149_290_99.66_1_0	A01_014541396_014541107_4e-149_290_99.66_1_0
Cab041853.1	1				A01_006394811_006393537	chrA01_005432540_005433561_0e+00_1022_97.55_10_15	A06_038784147_038785436_0e+00_1290_97.83_13_15
Cab041852.1	1				A01_006397174_006395950	chrA01_005435570_005436222_0e+00_654_98.78_7_1	A06_038787161_038787810_0e+00_650_98.92_7_0	AT4G21020.1	Late embryogenesis abundant protein (LEA) family protein
BnaA01g10900D			1	1	A01_006418056_006418793.001	chrA01_005442322_005442227_3e-44_96_100.00_0_0	A06_038793910_038793815_5e-44_96_100.00_0_0	AT5G07135.1	pre-tRNA
Cab041851.1	1				A01_006418793_006418056	chrA01_005438513_005439250_0e+00_738_96.88_23_0	A01_014530628_014529891_0e+00_738_98.51_11_0
Cab041850.1	1				A01_006425144_006424014	chrA02_009777640_009777875_3e-121_236_100.00_0_0	A09_021660907_021661142_1e-102_236_95.34_11_0
Cab023999.1	1				A01_006432399_006433124	chrA01_005445196_005445921_0e+00_726_99.59_3_0	A01_014526036_014525311_0e+00_726_99.17_6_0
Cab024000.1	1				A01_006439188_006439940	chrA01_005452838_005453590_0e+00_753_99.47_4_0	A01_014519103_014518351_0e+00_753_99.73_2_0
Cab024001.1	1				A01_006442778_006443449	chrA01_005456128_005456799_0e+00_672_99.11_6_0	A01_014515715_014515044_0e+00_672_100.00_0_0
Cab024002.1	1				A01_006445600_006446865	chrA08_012022847_012022643_1e-59_210_87.14_19_8	A01_014512549_014512755_5e-105_207_100.00_0_0
Cab024003.1	1				A01_006449459_006450095	chrA01_005461937_005462227_5e-147_291_98.97_3_0	A01_014509624_014509334_8e-152_291_100.00_0_0	AT4G21060.1	Galactosyltransferase family protein
Cab024004.1	1				A01_006450727_006451020	chrA01_005464331_005464626_1e-127_296_94.59_14_2	A01_014508428_014508135_2e-153_294_100.00_0_0
Cab024005.1	1				A01_006454293_006457434	chrA07_000832461_000832687_1e-112_227_99.12_2_0	A09_031378851_031378625_2e-112_227_99.12_2_0
Cab024006.1	1				A01_006460232_006462645	chrA07_000832357_000832687_1e-168_331_99.09_3_0	A01_014502069_014502398_6e-173_330_100.00_0_0
Cab024007.1	1				A01_006464679_006467158	chrA01_005468869_005469637_0e+00_771_95.98_27_4	A01_014500210_014499596_0e+00_621_97.58_9_6	AT4G21060.2	Galactosyltransferase family protein
Cab024008.1	1				A01_006468123_006469874	chrA01_005472335_005474086_0e+00_1755_98.58_19_6	A01_014495440_014493689_0e+00_1754_98.00_31_4	AT4G21065.1	Tetratricopeptide repeat (TPR)-like superfamily protein
Cab024009.1	1				A01_006470409_006474693	chrA01_005476457_005477275_0e+00_819_100.00_0_0	A01_014491279_014490442_0e+00_846_89.13_52_40	AT4G21070.1	breast cancer susceptibility1
Cab024010.3	1				A01_006479825_006481423	chrA01_005487129_005485530_0e+00_1602_97.00_43_5	A01_014482085_014483684_0e+00_1604_97.38_33_9	AT4G20860.1	FAD-binding Berberine family protein
Cab024011.1	1				A01_006487086_006489040	chrA01_005492347_005491595_0e+00_753_98.67_10_0	A01_016386120_016386872_0e+00_758_95.78_22_10
Cab024012.1	1				A01_006491740_006493993	chrA01_005496106_005495844_1e-135_263_100.00_0_0	A01_016380637_016380895_1e-127_263_98.48_0_4
Cab024013.1	1				A01_006494822_006496399	chrA01_005498387_005496810_0e+00_1578_100.00_0_0	A01_016378356_016379933_0e+00_1578_99.81_3_0	AT1G47620.1	cytochrome P450, family 96, subfamily A, polypeptide 8
Cab024014.1	1				A01_006498068_006499969		A03_050901968_050902163_1e-89_196_97.45_4_1
Cab024015.1	1				A01_006504204_006508905	chrA01_005505213_005505442_1e-115_231_99.57_0_1	A01_016371993_016371764_2e-115_231_99.57_0_1	AT4G21150.3	ribophorin II (RPN2) family protein
Cab024016.1	1				A01_006509734_006511427	chrA01_005508125_005508425_4e-147_302_98.01_4_2	A01_014464707_014464407_7e-147_302_98.01_4_2	AT4G21160.4	Calcium-dependent ARF-type GTPase activating protein family
Cab024017.2	1				A01_006516075_006518203	chrA01_005522858_005521143_0e+00_1723_97.97_27_8	A01_016363507_016365228_0e+00_1722_98.49_26_0	AT4G21170.1	Tetratricopeptide repeat (TPR)-like superfamily protein
Cab024018.1	1				A01_006518368_006523222	chrA01_005525488_005526372_0e+00_886_97.07_21_5	A01_014456420_014455536_0e+00_886_97.07_21_5	AT4G21180.1	DnaJ / Sec63 Brl domains-containing protein
BnaA01g11110D			1	1	A01_006523470_006521860.001	chrA01_005531240_005531120_2e-54_121_98.35_2_0	A01_032137905_032137786_1e-43_121_93.39_7_1	AT4G13360.1	ATP-dependent caseinolytic (Clp) protease/crotonase family protein
Cab024019.1	1				A01_006533996_006542871	chrA01_005540288_005540742_0e+00_455_100.00_0_0	A01_016347572_016347118_0e+00_455_100.00_0_0	AT4G21200.1	gibberellin 2-oxidase 8
Cab024020.2	1				A01_006544760_006546374	chrA01_005547840_005548474_0e+00_635_99.84_1_0	A01_014434967_014434333_0e+00_635_99.84_1_0	AT4G21210.1	PPDK regulatory protein
Cab024021.1	1				A01_006551669_006555080	chrA01_005550989_005550727_9e-133_264_99.24_1_1	A01_016335377_016335639_3e-134_264_99.62_0_1	AT4G21215.2
BnaA01g11150D			1		A01_006560765_006560230	chrA01_005557718_005557530_3e-95_189_100.00_0_0	A01_014426522_014426710_4e-95_189_100.00_0_0
Cab024022.1	1				A01_006560820_006562640	chrA01_005560252_005559846_3e-153_422_90.52_24_16	A01_016319775_016320195_0e+00_421_99.76_1_0	AT4G21230.1	cysteine-rich RLK (RECEPTOR-like protein kinase) 27
Cab024023.1	1				A01_006564151_006565732	chrA01_005561801_005562551_0e+00_751_97.07_19_3	A01_014422631_014421873_0e+00_759_96.84_21_3	AT4G21250.1	Sulfite exporter TauE/SafE family protein
Cab024024.1	1				A01_006568718_006569847	chrA01_005568560_005568848_3e-147_289_99.31_2_0	A01_014419960_014419665_7e-146_296_98.31_5_0	AT4G21280.1	photosystem II subunit QA
Cab024025.1	1				A01_006570445_006574188	chrA01_005570361_005572897_0e+00_2539_98.82_26_4	A01_014418533_014415997_0e+00_2539_98.82_26_4	AT4G21300.1	Tetratricopeptide repeat (TPR)-like superfamily protein
BnaA01g11210D			1		A01_006573879_006573206	chrA01_005573468_005573260_3e-106_209_100.00_0_0	A01_014415426_014415634_6e-106_209_100.00_0_0	AT4G21310.1	Protein of unknown function (DUF1218)
BnaA01g34130D			1		A01_006574942_006575097	chrA06_011754268_011754516_9e-129_249_100.00_0_0	A04_022260841_022261089_7e-127_249_99.60_1_0	ATCG00790.1	ribosomal protein L16
BnaA01g34140D			1	1	A01_006574942_006575097.001	chrA06_011754632_011755000_0e+00_369_100.00_0_0	A04_022261206_022261574_0e+00_369_100.00_0_0	ATCG00780.1	ribosomal protein L14
BnaA01g34150D			1	1	A01_006574942_006575097.002	chrA01_023068490_023067780_0e+00_711_100.00_0_0	A03_046700700_046699990_0e+00_711_100.00_0_0	ATCG00160.1	ribosomal protein S2
BnaA01g34160D			1	1	A01_006574942_006575097.003	chrA01_023072829_023068693_0e+00_4137_100.00_0_0	A03_046703007_046700903_0e+00_2109_99.57_5_4	ATCG00170.1	DNA-directed RNA polymerase family protein
BnaA01g34170D			1	1	A01_006574942_006575097.004	chrA01_023074406_023073471_0e+00_936_100.00_0_0	A03_046696466_046695643_0e+00_824_100.00_0_0	ATCG00120.1	ATP synthase subunit alpha
BnaA01g34180D			1	1	A01_006574942_006575097.005	chrA01_023074918_023074475_0e+00_444_100.00_0_0	A03_046696978_046696535_0e+00_444_100.00_0_0	ATCG00130.1	ATPase, F0 complex, subunit B/B', bacterial/chloroplast
BnaA01g34190D			1	1	A01_006574942_006575097.006	chrA01_023076520_023076227_1e-153_294_100.00_0_0	A03_046698580_046698287_2e-153_294_100.00_0_0	ATCG00140.1	ATP synthase subunit C family protein
BnaA01g34200D			1	1	A01_006574942_006575097.007	chrA01_023066928_023066790_2e-59_139_96.40_5_0	A03_046699138_046699000_3e-59_139_96.40_5_0	ATCG00150.1	ATPase, F0 complex, subunit A protein
BnaA01g34210D			1	1	A01_006574942_006575097.008	chrA01_023068490_023067780_0e+00_711_100.00_0_0	A03_046700700_046699990_0e+00_711_100.00_0_0	ATCG00160.1	ribosomal protein S2
BnaA01g34220D			1	1	A01_006574942_006575097.009	chrA01_023072829_023068693_0e+00_4137_100.00_0_0	A03_046703007_046700903_0e+00_2109_99.57_5_4	ATCG00170.1	DNA-directed RNA polymerase family protein
BnaA01g34230D			1	1	A01_006574942_006575097.010	chrA01_023086483_023084825_0e+00_1659_100.00_0_0	A09_019351474_019350683_0e+00_793_99.75_1_1	ATCG00180.1	DNA-directed RNA polymerase family protein
BnaA01g34240D			1	1	A01_006574942_006575097.011	chrA01_023089113_023090213_0e+00_1101_100.00_0_0	A04_022247618_022248716_0e+00_1100_99.27_7_1	ATCG01130.1	Ycf1 protein
Cab024026.1	1				A01_006575282_006577450	chrA01_005575048_005575255_1e-93_208_96.63_7_0	A01_014412062_014411797_2e-137_266_100.00_0_0	AT4G21330.1	basic helix-loop-helix (bHLH) DNA-binding superfamily protein
Cab024027.1	1				A01_006576636_006577450		A01_014412062_014411797_2e-137_266_100.00_0_0	AT4G21330.1	basic helix-loop-helix (bHLH) DNA-binding superfamily protein
Cab024028.1	1				A01_006581533_006583149		A01_014407320_014407076_2e-122_245_99.18_2_0	AT4G21340.1	basic helix-loop-helix (bHLH) DNA-binding superfamily protein
Cab024029.1	1				A01_006585026_006586147		A01_014402641_014403756_0e+00_1122_97.68_20_6	AT4G21350.1	plant U-box 8
Cab024030.1	1				A01_006587392_006591074	chrA01_005591978_005590694_0e+00_1285_100.00_0_0	A01_014397724_014399008_0e+00_1285_99.22_10_0	AT4G21380.1	receptor kinase 3
Cab024031.1	1				A01_006594053_006599121	chrA01_005598351_005596956_0e+00_1397_98.21_23_2	A01_016281934_016283345_0e+00_1413_98.94_13_2	AT4G21390.1	S-locus lectin protein kinase family protein
Cab024032.1	1				A01_006600508_006603996	chrA01_005603175_005602368_0e+00_809_99.01_6_2	A01_016277113_016277920_0e+00_809_99.01_6_2	AT4G21410.1	cysteine-rich RLK (RECEPTOR-like protein kinase) 29
BnaA01g11260D			1		A01_006605564_006606166	chrA01_005604745_005605347_0e+00_603_100.00_0_0	A01_016275380_016274778_0e+00_603_100.00_0_0	AT4G21420.1	transposable element gene
Cab024033.1	1				A01_006606551_006610935	chrA01_005608121_005607467_0e+00_655_100.00_0_0	A01_016268195_016268849_0e+00_655_100.00_0_0	AT4G21430.1	Zinc finger, RING-type;Transcription factor jumonji/aspartyl beta-hydroxylase
Cab024034.1	1				A01_006622552_006624063	chrA01_005619965_005619164_0e+00_802_97.63_16_3	A01_016255870_016256671_0e+00_802_97.63_16_3	AT4G21440.1	MYB-like 102
Cab024035.1	1				A01_006633732_006634575	chrA01_005625950_005626251_7e-153_302_99.01_3_0	A01_016249724_016249423_1e-152_302_99.01_3_0	AT4G21445.1
BnaA01g11300D			1	1	A01_006633732_006634780.001	chrA01_005631491_005631727_1e-121_237_100.00_0_0	A01_016231881_016231645_2e-121_237_100.00_0_0	AT1G20470.1	SAUR-like auxin-responsive protein family
Cab024036.1	1				A01_006635717_006637911	chrA01_005634850_005635179_4e-128_354_91.24_7_24	A01_016229541_016229212_6e-128_354_91.24_7_24	AT4G21450.1	PapD-like superfamily protein
Cab024037.1	1				A01_006638145_006639978	chrA01_005637256_005637445_3e-95_190_100.00_0_0	A01_016227134_016226945_5e-95_190_100.00_0_0	AT4G21470.1	riboflavin kinase/FMN hydrolase
Cab024038.1	1				A01_006640295_006643401	chrA01_005641024_005640392_0e+00_633_99.37_4_0	A01_016223542_016224174_0e+00_634_98.11_10_2	AT4G21480.1	sugar transporter protein 12
Cab024039.1	1				A01_006646344_006647021	chrA01_005645669_005644995_0e+00_681_97.50_8_9	A01_016215102_016215776_0e+00_681_97.50_8_9
Cab024040.1	1				A01_006650483_006650680	chrA01_003072561_003072740_2e-80_180_96.67_6_0	A01_007533110_007532931_3e-80_180_96.67_6_0	AT4G30440.1	UDP-D-glucuronate 4-epimerase 1
Cab024041.1	1				A01_006657018_006658221	chrA01_005653343_005652993_5e-180_351_99.15_3_0	A01_016198307_016198657_4e-163_351_96.30_13_0
Cab024042.1	1				A01_006658490_006661711	chrA01_005656709_005656513_9e-96_197_98.98_2_0	A01_016200188_016200382_4e-96_195_99.49_1_0	AT4G21520.1	Transducin/WD40 repeat-like superfamily protein
Cab024043.1	1				A01_006662092_006668410	chrA01_005657985_005658224_1e-112_240_97.50_6_0	A01_016196555_016196334_1e-100_222_96.85_7_0	AT4G21530.1	Transducin/WD40 repeat-like superfamily protein
Cab024044.1	1				A01_006669244_006674515	chrA01_005667935_005668479_0e+00_545_100.00_0_0	A01_016189714_016189170_0e+00_545_100.00_0_0	AT4G21550.1	VP1/ABI3-like 3
Cab024045.1	1				A01_006674985_006675614	chrA01_005669578_005668949_0e+00_630_99.37_4_0	A01_016188071_016188700_0e+00_630_99.37_4_0
Cab024046.2	1				A01_006677119_006678243	chrA01_005671655_005671361_1e-138_295_96.95_9_0	A01_016185992_016186286_2e-138_295_96.95_9_0	AT4G21570.1	Protein of unknown function (DUF300)
Cab024047.1	1				A01_006681356_006682573	chrA01_005676663_005677837_0e+00_1187_97.30_20_12	A01_016183389_016182215_0e+00_1187_97.30_20_12
Cab024048.1	1				A01_006683455_006684016	chrA01_005679317_005679080_5e-119_238_99.16_2_0	A04_025779990_025780227_8e-119_238_99.16_2_0	AT5G62390.1	BCL-2-associated athanogene 7
Cab024049.2	1				A01_006684786_006686568	chrA01_005680556_005679668_0e+00_889_97.19_7_18	A04_025778754_025779639_0e+00_889_96.85_7_21	AT5G62390.1	BCL-2-associated athanogene 7
Cab024050.2	1				A01_006688009_006689499	chrA01_005683086_005683353_2e-130_269_98.14_3_2	A04_025775955_025775685_2e-133_272_98.53_2_2	AT4G21580.1	oxidoreductase, zinc-binding dehydrogenase family protein
Cab024051.1	1				A01_006690338_006692656	chrA01_005684725_005684907_2e-81_183_96.72_6_0	A04_025772224_025772042_6e-88_183_98.91_2_0	AT4G21585.1	endonuclease 4
Cab024052.1	1				A01_006700026_006701983	chrA01_005691489_005691678_1e-78_190_94.74_10_0	A04_025768075_025767883_5e-79_193_94.82_7_3	AT4G21600.1	endonuclease 5
Cab024053.1	1				A01_006702787_006703911	chrA01_005693892_005694980_0e+00_1121_82.78_144_49	A04_025765050_025763944_0e+00_1137_84.17_138_42
Cab024054.1	1				A01_006705164_006709689	chrA01_005696210_005695652_0e+00_559_96.78_18_0	A04_025758064_025758622_0e+00_559_98.21_10_0	AT4G21650.1	Subtilase family protein
Cab024055.2	1				A01_006711113_006715390	chrA01_005704670_005704456_1e-100_216_97.69_3_2	A04_025749605_025749819_2e-100_216_97.69_3_2	AT4G21660.2	proline-rich spliceosome-associated (PSP) family protein
Cab024056.2	1				A01_006720462_006725254	chrA01_005711236_005711714_0e+00_480_97.50_10_2	A04_025743565_025743087_0e+00_480_97.50_10_2	AT4G21670.1	C-terminal domain phosphatase-like 1
BnaA01g11510D			1		A01_006728060_006725724	chrA01_005716761_005715895_0e+00_867_100.00_0_0	A04_025738035_025738901_0e+00_867_100.00_0_0	AT4G21680.1	NITRATE TRANSPORTER 1.8
Cab024058.1	1				A01_006755421_006758043	chrA05_003865801_003865271_0e+00_532_98.31_8_1	A01_024229926_024229400_0e+00_527_97.53_13_0
Cab024059.1	1				A01_006759213_006759458	chrA07_004302977_004303221_7e-120_246_98.37_3_1	A02_021560414_021560170_6e-118_246_97.97_4_1
Cab024060.1	1				A01_006761996_006764356	chrA01_005737601_005739961_0e+00_2362_98.18_41_2	A01_016122114_016119754_0e+00_2362_98.18_41_2	AT4G21700.1	Protein of unknown function (DUF2921)
Cab024061.1	1				A01_006766677_006767936	chrA01_005742512_005742283_8e-118_230_100.00_0_0	A01_016117203_016117432_1e-117_230_100.00_0_0
Cab024063.1	1				A01_006775052_006775848	chrA01_005751641_005751961_1e-166_321_99.69_1_0	A06_027809101_027808781_2e-166_321_99.69_1_0	AT1G48400.1	F-box/RNI-like/FBD-like domains-containing protein
Cab024064.1	1				A01_006776246_006782478	chrA01_005752967_005752542_0e+00_426_100.00_0_0	A06_027807775_027808200_0e+00_426_100.00_0_0	AT4G21710.1	DNA-directed RNA polymerase family protein
Cab024065.1	1				A01_006782731_006784254	chrA01_005760214_005760353_6e-68_140_100.00_0_0	A06_027800966_027800827_1e-67_140_100.00_0_0	AT4G21720.1
Cab024066.1	1				A01_006784766_006785589	chrA01_005761093_005761518_0e+00_426_99.30_3_0	A06_027787189_027786764_0e+00_426_99.30_3_0	AT4G21740.1
BnaA01g11560D			1	1	A01_006784989_006785414.001	chrA01_005766700_005767336_0e+00_637_100.00_0_0	A06_027781582_027780946_0e+00_637_100.00_0_0
Cab024067.1	1				A01_006790467_006792241	chrA03_006287290_006287490_9e-82_201_94.03_12_0	A07_039876110_039876325_6e-110_216_100.00_0_0
Cab024068.1	1				A01_006792713_006796487		A07_039879635_039880171_0e+00_537_100.00_0_0
Cab024069.1	1				A01_006799671_006800203	chrA06_018819514_018819600_5e-32_87_95.40_4_0	A03_014396822_014396919_1e-34_98_93.88_6_0
Cab024070.1	1				A01_006800891_006801644	chrA06_018820594_018820493_1e-46_102_100.00_0_0	A06_034945740_034945471_6e-140_270_100.00_0_0
Cab024071.1	1				A01_006803615_006803992	chrA01_005769961_005769589_9e-156_373_94.10_4_18	A06_027778318_027778690_1e-155_373_94.10_4_18
Cab024072.1	1				A01_006806248_006807015	chrA01_005771166_005771941_0e+00_776_98.84_1_8	A01_016088543_016087768_0e+00_776_98.84_1_8
Cab024073.1	1				A01_006810048_006811123	chrA01_005777779_005778006_4e-115_228_99.56_1_0	A06_027771760_027771533_7e-115_228_99.56_1_0	AT4G21745.1	PAK-box/P21-Rho-binding family protein
Cab024074.1	1				A01_006830514_006833639	chrA01_005786686_005787338_0e+00_653_99.85_1_0	A06_027762832_027762180_0e+00_653_99.85_1_0	AT4G21750.2	Homeobox-leucine zipper family protein / lipid-binding START domain-containing protein
Cab024075.1	1				A01_006836194_006839414	chrA01_005792482_005792740_1e-129_259_99.23_1_1	A06_027757037_027756779_2e-129_259_99.23_1_1	AT4G21760.1	beta-glucosidase 47
Cab024076.1	1				A01_006839731_006841905	chrA01_005794844_005794560_6e-143_285_98.95_3_0	A06_027754675_027754959_4e-141_285_98.60_4_0	AT4G21770.1	Pseudouridine synthase family protein
Cab024077.1	1				A01_006845187_006845764	chrA01_005800605_005800952_6e-177_348_98.85_4_0	A06_027747603_027747256_1e-176_348_98.85_4_0	AT4G21780.1
Cab024078.1	1				A01_006848753_006853039	chrA01_005802294_005802397_1e-47_104_100.00_0_0	A06_027745920_027745817_2e-47_104_100.00_0_0	AT4G21790.1	tobamovirus multiplication 1
Cab024079.1	1				A01_006857841_006860120	chrA01_005812028_005812188_1e-77_161_99.38_1_0	A06_027738171_027738011_2e-77_161_99.38_1_0	AT4G21790.1	tobamovirus multiplication 1
Cab024080.1	1				A01_006860844_006862436	chrA01_005815693_005815985_4e-149_293_99.32_2_0	A06_027733594_027733302_6e-149_293_99.32_2_0	AT4G21800.2	P-loop containing nucleoside triphosphate hydrolases superfamily protein
Cab024081.1	1				A01_006862811_006864400	chrA01_005817816_005817599_6e-111_218_100.00_0_0	A06_027731471_027731688_1e-110_218_100.00_0_0	AT4G21810.1	DERLIN-2.1
Cab024082.1	1				A01_006865552_006873897	chrA01_005820561_005821253_0e+00_693_99.86_1_0	A06_027729415_027728714_0e+00_703_94.59_27_11	AT4G21820.1	binding;calmodulin binding
Cab024083.1	1				A01_006874532_006875089	chrA01_005828987_005828712_4e-120_277_94.95_12_2	A09_044423191_044423466_6e-135_276_98.19_5_0	AT4G21870.1	HSP20-like chaperones superfamily protein
Cab024084.1	1				A01_006875996_006880626	chrA01_005830669_005831281_0e+00_613_98.69_8_0	A06_027712225_027711613_0e+00_613_99.02_6_0	AT4G21880.1	Pentatricopeptide repeat (PPR) superfamily protein
Cab024085.1	1				A01_006880734_006882629	chrA01_005836686_005834795_0e+00_1896_99.16_12_4	A06_027706295_027708184_0e+00_1897_96.94_50_8	AT4G21890.1
Cab024086.1	1				A01_006883315_006884749	chrA01_005840637_005839820_0e+00_818_99.14_7_0	A06_027704661_027705472_0e+00_819_97.31_14_8
Cab024087.1	1				A01_006889486_006890280	chrA01_005854259_005853459_0e+00_802_98.00_8_8	A06_027698329_027699129_0e+00_802_97.76_10_8
Cab024088.1	1				A01_006895386_006896186	chrA01_005854259_005853459_0e+00_801_99.50_4_0	A06_027698329_027699129_0e+00_801_99.00_8_0
Cab024089.1	1				A01_006898504_006901469	chrA01_005858947_005857871_0e+00_1078_96.85_28_6	A06_027693914_027694986_0e+00_1073_99.25_8_0	AT4G21900.1	proteinaceous RNase P 3
Cab024090.1	1				A01_006903553_006903981	chrA01_005860946_005861299_0e+00_354_99.44_2_0	A06_027691912_027691559_0e+00_354_99.44_2_0
Cab024091.1	1				A01_006906432_006910147	chrA01_005865347_005864690_0e+00_662_98.04_7_6	A09_044329335_044329992_0e+00_662_98.19_6_6	AT4G21910.2	MATE efflux family protein
Cab024092.1	1				A01_006919906_006920669	chrA01_005880054_005880575_0e+00_522_98.28_9_0	A06_027657487_027656966_0e+00_522_98.28_9_0
BnaA01g11780D			1	1	A01_006920055_006920576.001	chrA01_005881972_005882247_7e-143_276_100.00_0_0	A05_013719618_013719880_2e-130_263_98.86_3_0
Cab024093.1	1				A01_006920826_006925769	chrA01_005885702_005886533_0e+00_832_98.92_4_5	A06_027656684_027655853_0e+00_832_98.92_4_5	AT4G21940.1	calcium-dependent protein kinase 15
Cab024094.1	1				A01_006930723_006933264	chrA01_005896266_005895856_0e+00_411_100.00_0_0	A09_044270496_044270906_0e+00_411_99.76_1_0	AT4G21960.1	Peroxidase superfamily protein
Cab024095.1	1				A01_006938165_006939406	chrA01_005908428_005908889_0e+00_462_100.00_0_0	A06_027639793_027639332_0e+00_462_100.00_0_0	AT4G21970.1	Protein of unknown function, DUF584
BnaA01g11810D			1		A01_006938246_006938410	chrA01_005908113_005908277_3e-82_165_100.00_0_0	A06_027640108_027639944_5e-82_165_100.00_0_0	AT4G21970.1	Protein of unknown function, DUF584
Cab024096.1	1				A01_006941288_006942428	chrA01_005911860_005911978_6e-53_119_98.32_2_0	A06_027633592_027633474_4e-56_119_100.00_0_0	AT4G21980.2	Ubiquitin-like superfamily protein
Cab024097.1	1				A01_006942686_006944252	chrA01_005913722_005912556_0e+00_1168_99.14_8_2	A06_027631734_027632900_0e+00_1167_99.40_7_0	AT4G21990.1	APS reductase 3
Cab024098.1	1				A01_006944808_006946052	chrA01_005926727_005926335_0e+00_393_99.49_2_0	A06_027630102_027630494_0e+00_393_99.49_2_0	AT4G22000.1
Cab024099.1	1				A01_006948359_006948907	chrA09_004495458_004496007_0e+00_556_88.67_48_15	A06_027626564_027627116_0e+00_555_94.95_20_8
Cab024100.1	1				A01_006958820_006963538	chrA01_005937203_005937652_0e+00_450_98.44_7_0		AT4G22010.1	SKU5 similar 4
Cab024101.2	1				A01_006972007_006973593		A03_012164387_012163141_0e+00_1265_93.91_44_33	AT4G22020.1
Cab024102.1	1				A01_006976399_006979975	chrA01_005952866_005952689_2e-84_178_98.88_1_1	A03_012159184_012159805_0e+00_622_98.55_9_0	AT4G22070.1	WRKY DNA-binding protein 31
Cab024103.1	1				A01_006981386_006983877	chrA01_012311477_012312335_0e+00_860_95.93_33_2	A02_018926818_018927676_0e+00_860_95.58_36_2
Cab024104.1	1				A01_006985066_006985790	chrA02_015304125_015303887_1e-119_239_99.16_2_0	A04_010156860_010156622_2e-119_239_99.16_2_0
Cab024105.1	1				A01_006988522_006992599	chrA01_005961679_005961017_0e+00_663_98.49_10_0	A03_012144630_012145348_0e+00_720_96.53_23_2	AT4G22080.1	root hair specific 14
Cab024106.1	1				A01_006995492_006995940	chrA01_005964091_005963893_3e-99_199_99.50_1_0	A03_012142488_012142686_5e-89_199_96.48_7_0	AT4G22115.1	SCR-like 14
Cab024107.1	1				A01_006996796_006998174	chrA01_005965576_005965416_2e-79_161_100.00_0_0	A03_012140970_012141130_1e-72_161_97.52_4_0
Cab024108.1	1				A01_006998815_007001591	chrA01_005971439_005970386_0e+00_1057_97.63_19_6	A09_019040637_019041690_0e+00_1055_97.25_27_2	AT4G22120.6	ERD (early-responsive to dehydration stress) family protein
Cab024111.1	1				A01_007001591_006998815	chrA01_005971439_005970386_0e+00_1057_97.63_19_6	A09_019040637_019041690_0e+00_1055_97.25_27_2	AT4G22120.6	ERD (early-responsive to dehydration stress) family protein
Cab024109.1	1				A01_007004325_007005646	chrA01_005967302_005966972_2e-170_331_99.40_2_0	A09_019045864_019046194_1e-173_331_100.00_0_0	AT4G22110.2	GroES-like zinc-binding dehydrogenase family protein
Cab024110.1	1				A01_007005646_007004325	chrA01_005967302_005966972_2e-170_331_99.40_2_0	A09_019045864_019046194_1e-173_331_100.00_0_0	AT4G22110.2	GroES-like zinc-binding dehydrogenase family protein
Cab024112.1	1				A01_007023137_007024088
Cab024113.1	1				A01_007027188_007028175
Cab024114.1	1				A01_007030372_007030704		A01_008348930_008348599_7e-163_334_97.90_4_3
Cab024115.1	1				A01_007038548_007042261	chrA01_005993399_005994226_0e+00_829_98.31_12_2	A09_018974681_018973854_0e+00_829_98.31_12_2	AT4G22130.1	STRUBBELIG-receptor family 8
Cab024116.1	1				A01_007042914_007044932	chrA01_005997038_005996691_1e-171_348_97.99_7_0	A09_018971042_018971389_1e-174_348_98.56_5_0	AT4G22140.2	PHD finger family protein / bromo-adjacent homology (BAH) domain-containing protein
Cab024117.1	1				A01_007047719_007048949	chrA01_005999961_005999584_0e+00_378_97.62_9_0	A09_018968117_018968494_0e+00_378_97.62_9_0	AT4G22150.1	plant UBX domain-containing protein 3
Cab024118.1	1				A01_007049416_007051143	chrA01_006001930_006002343_0e+00_415_98.55_4_2	A03_012063240_012062827_0e+00_415_97.11_10_2
Cab024119.1	1				A01_007051240_007052773	chrA01_006004339_006004121_6e-94_222_95.05_7_4	A09_018964216_018964434_1e-93_222_95.05_7_4
Cab024120.1	1				A01_007053347_007056226	chrA01_006005639_006006757_0e+00_1119_99.55_5_0	A09_018963222_018962104_0e+00_1119_99.46_6_0
Cab024121.1	1				A01_007069779_007072641	chrA01_006009637_006010397_0e+00_761_99.61_3_0	A09_007469342_007470096_0e+00_764_84.55_97_21	AT4G23270.1	cysteine-rich RLK (RECEPTOR-like protein kinase) 19
BnaA01g12000D			1	1	A01_007069779_007072641.001
Cab024122.1	1				A01_007077397_007078702	chrA01_006017354_006016353_0e+00_1002_99.40_6_0	A03_012025982_012026989_0e+00_1009_97.32_19_8	AT4G22190.1
Cab024123.2	1				A01_007083273_007088606	chrA01_006023492_006022979_0e+00_514_100.00_0_0	A03_012018221_012018734_0e+00_515_96.70_15_2	AT4G22200.1	potassium transport 2/3
Cab024124.1	1				A01_007093698_007094111
Cab024125.1	1				A01_007113188_007114374	chrA01_006039720_006039504_3e-97_217_96.31_8_0	A03_011985270_011985488_7e-105_219_98.17_4_0	AT4G22220.1	SufE/NifU family protein
BnaA01g12050D			1	1	A01_007114153_007113264.001	chrA01_006040681_006041413_0e+00_734_99.46_1_3	A09_018492665_018491933_0e+00_734_99.46_1_3
Cab024126.2	1				A01_007115161_007116209	chrA01_006046175_006045666_0e+00_510_96.86_16_0	A03_011980521_011981031_0e+00_511_96.67_17_0	AT4G22240.1	Plastid-lipid associated protein PAP / fibrillin family protein
Cab024127.1	1				A01_007117061_007117882	chrA01_006048321_006047706_0e+00_616_95.78_22_4	A03_011978385_011978978_0e+00_613_92.50_24_22
Cab024128.2	1				A01_007119016_007120849	chrA01_006049234_006049024_6e-107_211_100.00_0_0	A03_011977459_011977669_2e-103_211_99.05_2_0	AT4G22260.1	Alternative oxidase family protein
Cab024129.1	1				A01_007132026_007134308	chrA01_006053383_006053843_0e+00_461_99.78_0_1	A03_011973372_011972912_0e+00_462_96.97_11_3	AT4G22270.1	Protein of unknown function (DUF3537)
Cab024130.1	1				A01_007134956_007137343	chrA01_006057329_006056557_0e+00_773_99.61_3_0	A03_011969433_011970199_0e+00_773_96.38_22_6	AT4G22290.1	Ubiquitin-specific protease family C19-related protein
Cab024131.1	1				A01_007140587_007151041	chrA01_006069969_006070067_3e-45_99_100.00_0_0	A03_011950963_011950865_1e-41_99_97.98_2_0
Cab024132.1	1				A01_007151491_007152683	chrA01_006072791_006072456_1e-125_337_91.99_4_23	A03_011948533_011948853_4e-108_328_89.33_15_20
Cab024133.2	1				A01_007158138_007160351	chrA01_006084674_006084420_2e-111_256_95.31_10_2	A03_011930574_011930828_2e-109_256_94.92_11_2	AT4G22340.3	cytidinediphosphate diacylglycerol synthase 2
Cab024134.1	1				A01_007161615_007166778	chrA06_007399772_007398297_0e+00_1522_91.92_70_53	A06_012566568_012568043_0e+00_1522_91.92_70_53	AT4G22350.2	Ubiquitin C-terminal hydrolases superfamily protein
Cab024135.1	1				A01_007167659_007168907	chrA01_006093879_006093463_0e+00_417_99.52_2_0	A03_011909702_011910139_3e-150_441_89.57_19_27	AT4G22370.1
Cab024136.1	1				A01_007169337_007169888	chrA01_006094861_006094634_7e-112_228_98.68_3_0	A03_011908690_011908917_3e-103_228_96.49_8_0	AT4G12600.1	Ribosomal protein L7Ae/L30e/S12e/Gadd45 family protein
Cab024137.1	1				A01_007170158_007172404	chrA01_006095100_006095282_9e-85_184_97.83_2_2	A03_011904867_011904701_7e-73_170_96.47_3_3	AT4G12590.1	Protein of unknown function DUF106, transmembrane
BnaA01g12210D			1		A01_007172463_007172651	chrA01_006096800_006096913_5e-54_114_100.00_0_0	A03_011903082_011902991_1e-32_92_94.57_4_1
Cab024138.1	1				A01_007179228_007180822	chrA01_006100688_006099475_0e+00_1214_97.69_22_6	A03_011884354_011885569_0e+00_1221_95.09_37_23	AT1G53790.2	F-box and associated interaction domains-containing protein
BnaA01g12230D			1	1	A01_007180822_007179228.001	chrA01_006104210_006104003_1e-105_208_100.00_0_0	A03_011876452_011876862_0e+00_418_95.22_3_17
Cab024139.1	1				A01_007185800_007186419	chrA01_006104210_006103992_3e-110_219_99.54_1_0	A03_011876452_011876862_0e+00_411_97.32_2_9
Cab024140.2	1				A01_007187583_007190204	chrA01_006110213_006109403_0e+00_826_95.40_11_27	A03_011872475_011873231_0e+00_814_90.91_17_57
BnaA01g12250D			1		A01_007193981_007192798	chrA01_006113506_006112691_0e+00_827_95.28_14_25	A03_011829438_011830178_0e+00_773_86.68_54_49
Cab024141.2	1				A01_007203978_007204322	chrA01_006117723_006118067_3e-180_345_99.71_1_0	A03_011798674_011798330_4e-175_345_98.84_4_0
Cab024142.1	1				A01_007210225_007211078	chrA01_006119875_006119237_0e+00_640_99.53_1_2	A03_011796857_011797495_0e+00_639_96.87_20_0	AT4G22530.1	S-adenosyl-L-methionine-dependent methyltransferases superfamily protein
Cab024143.1	1				A01_007211791_007216054	chrA01_006125404_006124989_0e+00_416_99.28_3_0	A03_011791548_011791963_0e+00_416_98.32_7_0	AT4G22540.1	OSBP(oxysterol binding protein)-related protein 2A
Cab024144.1	1				A01_007236817_007237452	chrA01_006141856_006141221_0e+00_636_98.74_8_0	A03_011764763_011765398_0e+00_640_94.06_30_8
BnaA01g12300D			1		A01_007240439_007240932	chrA01_006147371_006147443_3e-31_73_100.00_0_0
Cab024145.1	1				A01_007240447_007240932	chrA01_006146974_006147443_2e-167_492_89.23_25_28	A03_011754621_011754523_2e-36_99_94.95_5_0
Cab024146.1	1				A01_007241402_007243032	chrA01_006149474_006148158_0e+00_1317_99.39_8_0	A03_011752668_011753911_0e+00_1245_96.63_40_2	AT4G22580.1	Exostosin family protein
Cab024147.1	1				A01_007243719_007246906	chrA01_006152082_006151828_2e-131_255_100.00_0_0	A02_030615504_030615758_3e-131_255_100.00_0_0	AT4G22592.1	conserved peptide upstream open reading frame 27
Cab024148.1	1				A01_007253736_007255746		A07_014376241_014376548_3e-159_308_99.68_1_0
Cab024149.1	1				A01_007257513_007258337	chrA01_006160338_006159514_0e+00_825_100.00_0_0	A03_011720651_011721466_0e+00_825_97.33_13_9	AT4G22600.1
BnaA01g12340D			1	1	A01_007258337_007257513.001	chrA01_006166078_006166560_0e+00_483_100.00_0_0	A01_016827207_016826725_0e+00_483_98.55_7_0	AT4G22620.1	SAUR-like auxin-responsive protein family
Cab024151.1	1				A01_007268650_007271156	chrA02_009974020_009974756_0e+00_742_98.38_7_5	A07_039737308_039738025_0e+00_750_83.07_87_40	AT1G18570.1	myb domain protein 51
Cab024152.2	1				A01_007277332_007278165	chrA01_006170647_006170987_1e-179_341_100.00_0_0	A01_016818812_016818472_2e-174_341_99.12_3_0
Cab024153.1	1				A01_007280050_007282276	chrA01_006173715_006173877_1e-78_163_99.39_1_0	A03_011691921_011691733_4e-71_201_92.04_4_12	AT4G22670.1	HSP70-interacting protein 1
Cab024154.1	1				A01_007284024_007284300	chrA03_001650320_001650396_1e-31_77_98.70_1_0	A03_003114482_003114406_2e-31_77_98.70_1_0
Cab024155.1	1				A01_007286513_007287891	chrA08_014108948_014109212_4e-137_265_100.00_0_0	A08_016575817_016576081_6e-137_265_100.00_0_0
Cab024156.1	1				A01_007290249_007292257	chrA01_006178755_006178215_0e+00_542_95.76_21_2	A01_016801934_016802474_0e+00_541_99.45_3_0	AT4G22680.1	myb domain protein 85
Cab024157.1	1				A01_007301735_007303665	chrA01_006184471_006185615_0e+00_1145_99.21_9_0	A01_016785886_016784312_0e+00_1575_97.52_39_0	AT4G22690.1	cytochrome P450, family 706, subfamily A, polypeptide 1
Cab024158.1	1				A01_007306040_007307838	chrA01_006190574_006191128_0e+00_555_100.00_0_0	A03_011666230_011665676_0e+00_555_97.66_13_0	AT4G22720.2	Actin-like ATPase superfamily protein
Cab024159.2	1				A01_007310661_007313079	chrA01_006195988_006197361_0e+00_1374_97.89_29_0	A01_016767261_016765888_0e+00_1374_98.40_22_0	AT4G22730.1	Leucine-rich repeat protein kinase family protein
Cab024160.1	1				A01_007313867_007315569	chrA01_006204501_006204993_2e-142_498_85.54_59_13	A01_016761258_016760768_0e+00_491_99.59_2_0
Cab024161.1	1				A01_007315858_007317072	chrA01_001791157_001792377_0e+00_1221_98.94_7_6	A01_004629022_004630242_0e+00_1221_98.94_7_6
Cab024162.1	1				A01_007318322_007320083	chrA01_006204501_006204991_0e+00_491_100.00_0_0	A01_016756726_016756236_0e+00_491_100.00_0_0
Cab024163.1	1				A01_007322367_007324434	chrA01_006219023_006218896_1e-60_128_100.00_0_0	A01_016744063_016744618_0e+00_556_99.64_2_0	AT4G22740.2	glycine-rich protein
Cab024164.1	1				A01_007333097_007336943	chrA01_006219023_006218904_3e-56_120_100.00_0_0	A01_016744063_016744618_0e+00_556_99.64_2_0	AT4G22740.2	glycine-rich protein
Cab024165.1	1				A01_007339892_007341762	chrA01_006217217_006217083_9e-65_135_100.00_0_0	A01_016738273_016738486_8e-107_214_99.53_1_0	AT4G22750.1	DHHC-type zinc finger family protein
Cab024166.1	1				A01_007342285_007350844	chrA01_006230815_006230490_2e-167_326_99.39_2_0	A01_016727472_016727807_9e-173_336_99.40_2_0	AT4G22756.1	sterol C4-methyl oxidase 1-2
Cab024167.1	1				A01_007380207_007381832	chrA01_006238094_006238433_5e-161_343_96.79_8_3	A01_016721218_016720879_8e-161_343_96.79_8_3
Cab024168.1	1				A01_007382479_007384230	chrA01_006240229_006241980_0e+00_1753_97.15_48_2	A01_016719078_016717327_0e+00_1752_97.32_47_0
Cab024169.1	1				A01_007384361_007385820	chrA01_006243570_006243157_0e+00_414_100.00_0_0	A01_016715741_016716154_0e+00_414_99.52_2_0	AT4G22770.1	AT hook motif DNA-binding family protein
Cab024170.1	1				A01_007390762_007396614	chrA01_006253647_006252973_0e+00_675_100.00_0_0	A01_016707215_016707889_0e+00_675_98.37_11_0	AT4G22780.1	ACT domain repeat 7
Cab024171.1	1				A01_007404776_007406689	chrA03_023185720_023184212_0e+00_1516_87.80_171_14	A01_016695064_016696578_0e+00_1515_99.93_1_0	AT4G22790.1	MATE efflux family protein
Cab024172.1	1				A01_007418127_007419107	chrA01_006281168_006282145_0e+00_981_98.98_7_3	A01_016668983_016668005_0e+00_979_99.90_1_0	AT4G22810.1	Predicted AT-hook DNA-binding family protein
Cab024173.1	1				A01_007423344_007424735	chrA01_006286896_006286590_3e-152_308_98.38_4_1	A01_016659602_016659908_1e-158_308_99.68_0_1	AT4G22830.2
Cab024174.1	1				A01_007425782_007427067	chrA01_006288006_006288282_1e-143_277_100.00_0_0	A01_016658492_016658216_2e-143_277_100.00_0_0	AT4G22850.1	SNARE associated Golgi protein family
Cab024175.1	1				A01_007428349_007431561	chrA01_006290573_006290714_2e-68_142_100.00_0_0	A01_016654758_016654617_3e-68_142_100.00_0_0	AT4G22860.2	Cell cycle regulated microtubule associated protein
Cab024176.1	1				A01_007431684_007433702	chrA01_006294984_006294405_0e+00_580_98.10_11_0	A01_016650347_016650926_0e+00_580_98.10_11_0	AT4G22880.2	leucoanthocyanidin dioxygenase
Cab024177.1	1				A01_007435265_007437245	chrA01_006297554_006297744_7e-96_191_100.00_0_0	A01_016647777_016647587_1e-95_191_100.00_0_0	AT4G22890.2	PGR5-LIKE A
Cab024178.1	1				A01_007438019_007438816	chrA01_006300514_006300758_2e-126_245_100.00_0_0	A01_016644816_016644572_3e-126_245_100.00_0_0
Cab024179.1	1				A01_007439965_007441353	chrA09_023219193_023219457_6e-134_265_99.25_2_0	A03_003450935_003450673_6e-136_263_100.00_0_0
Cab024180.2	1				A01_007442124_007444160	chrA01_006302438_006302902_0e+00_465_99.14_4_0	A01_016642892_016642428_0e+00_465_99.14_4_0	AT4G22910.1	FIZZY-related 2
Cab024181.1	1				A01_007446806_007447254	chrA01_006307358_006307065_1e-153_294_100.00_0_0	A01_016637896_016638189_2e-153_294_100.00_0_0
Cab024182.1	1				A01_007449510_007451427	chrA01_006309666_006308874_0e+00_794_96.85_20_5	A01_016635592_016636381_0e+00_791_95.83_31_2
BnaA01g12600D			1	1	A01_007452735_007455524.001
BnaA01g12610D			1	1	A01_007452735_007455524.002
Cab024183.2	1				A01_007452819_007458450	chrA01_006311291_006312059_0e+00_773_97.67_13_5	A01_016634209_016633441_0e+00_774_97.42_13_7	AT4G23190.1	cysteine-rich RLK (RECEPTOR-like protein kinase) 11
BnaA01g12630D			1	1	A01_007457329_007458133.001
BnaA01g12640D			1	1	A01_007457329_007458133.002	chrA09_020853813_020853596_3e-109_219_99.54_0_1	A09_023470474_023470257_5e-109_219_99.54_0_1	AT1G27680.1	ADPGLC-PPase large subunit
Cab024184.1	1				A01_007465090_007467600	chrA01_006324670_006325423_0e+00_754_98.14_5_9	A01_016621657_016620913_0e+00_745_100.00_0_0	AT4G23190.1	cysteine-rich RLK (RECEPTOR-like protein kinase) 11
Cab024186.1	1				A01_007474150_007476928	chrA01_006332937_006333702_0e+00_766_98.83_9_0	A01_016614552_016613787_0e+00_766_99.87_1_0	AT4G23190.1	cysteine-rich RLK (RECEPTOR-like protein kinase) 11
Cab024187.1	1				A01_007478345_007480709	chrA01_006335485_006336222_0e+00_748_96.12_19_10	A01_016609814_016609112_0e+00_703_98.29_12_0	AT4G23190.1	cysteine-rich RLK (RECEPTOR-like protein kinase) 11
Cab024188.1	1				A01_007481442_007483652	chrA07_008743459_008743852_0e+00_396_97.73_6_3	A07_011183306_011182913_0e+00_396_98.23_4_3	AT4G22930.1	pyrimidin 4
Cab024189.1	1				A01_007483995_007486079	chrA01_006340190_006340545_0e+00_356_98.88_4_0	A01_016605115_016604760_6e-179_356_98.60_5_0	AT4G22930.1	pyrimidin 4
Cab024190.1	1				A01_007486190_007488184	chrA01_006342005_006341687_8e-167_319_100.00_0_0	A01_016603420_016603738_3e-158_319_98.43_5_0	AT4G22940.1	Protein kinase superfamily protein
Cab024191.1	1				A01_007488671_007489343	chrA01_006343583_006343179_0e+00_406_99.26_1_2	A01_016601700_016602097_0e+00_405_96.54_7_7
Cab024192.1	1				A01_007497184_007500915	chrA01_006347946_006347765_5e-91_182_100.00_0_0	A01_016600286_016600447_1e-79_162_100.00_0_0	AT4G22950.1	AGAMOUS-like 19
Cab024193.1	1				A01_007503162_007503769	chrA01_006350680_006350390_9e-147_291_98.97_3_0	A01_016594523_016594813_1e-151_291_100.00_0_0
Cab024194.2	1				A01_007505237_007509138	chrA01_006353554_006354136_0e+00_583_100.00_0_0	A01_016591705_016591115_0e+00_591_98.31_2_8
Cab024195.1	1				A01_007509790_007519973	chrA01_006361655_006360906_0e+00_750_100.00_0_0	A01_016583597_016584345_0e+00_750_99.87_0_1	AT4G22970.1	homolog of separase
Cab024196.1	1				A01_007521441_007524604	chrA01_006368961_006368517_0e+00_447_99.55_0_2	A01_016576306_016576750_0e+00_447_98.88_3_2
BnaA01g12760D			1	1	A01_007523093_007521441.001	chrA01_006374843_006374402_0e+00_442_100.00_0_0	A01_016571601_016572042_0e+00_443_97.74_8_2
Cab024197.1	1				A01_007538323_007540852	chrA01_006391055_006390604_0e+00_452_100.00_0_0	A01_006047760_006048044_3e-115_289_93.08_15_5
Cab024198.1	1				A01_007543692_007545687	chrA01_006397841_006396153_0e+00_1690_98.82_15_5	A01_016545417_016547105_0e+00_1689_97.87_33_3	AT4G22980.1
Cab024199.1	1				A01_007547854_007551089	chrA01_006401637_006401069_0e+00_569_97.36_15_0	A01_016540069_016540637_0e+00_569_99.65_2_0	AT4G22990.2	Major Facilitator Superfamily with SPX (SYG1/Pho81/XPR1) domain-containing protein
Cab024200.1	1				A01_007554366_007559274	chrA01_006409804_006409530_7e-141_275_99.64_1_0	A01_016531818_016532093_1e-130_276_97.46_6_1	AT4G23010.2	UDP-galactose transporter 2
Cab024201.1	1				A01_007566760_007567877	chrA01_006416391_006415878_0e+00_514_98.05_10_0	A01_016526260_016526773_0e+00_514_98.64_7_0
Cab024202.1	1				A01_007567877_007566760	chrA01_006416391_006415878_0e+00_514_98.05_10_0	A01_016526260_016526773_0e+00_514_98.64_7_0
BnaA01g12830D			1	1	A01_007568130_007566760.001	chrA07_021762076_021761752_9e-171_325_100.00_0_0	A07_039212985_039212661_1e-170_325_100.00_0_0
Cab024203.1	1				A01_007572294_007573070	chrA01_006418010_006417248_0e+00_768_97.27_14_7	A01_016524612_016525389_0e+00_780_96.28_13_16
Cab024204.1	1				A01_007579825_007581529	chrA01_006424184_006425722_0e+00_1539_98.70_14_6	A01_016510944_016509406_0e+00_1539_98.44_18_6	AT4G23030.1	MATE efflux family protein
BnaA01g12850D			1		A01_007597345_007598009	chrA01_006431395_006431616_1e-113_222_100.00_0_0	A01_016496758_016496537_2e-113_222_100.00_0_0
BnaA01g12860D			1	1	A01_007597345_007598009.001	chrA01_006436728_006436988_2e-135_261_100.00_0_0	A02_023453618_023453357_2e-113_262_95.04_12_1	AT3G56110.2	prenylated RAB acceptor 1.B1
Cab024205.1	1				A01_007606858_007610150	chrA01_006446334_006446970_0e+00_640_96.25_7_17	A01_016491876_016491294_0e+00_583_98.28_10_0	AT4G23060.1	IQ-domain 22
Cab024206.1	1				A01_007610446_007611615	chrA01_006448160_006447832_5e-166_329_98.78_4_0	A01_016487602_016487930_4e-169_329_99.39_2_0	AT4G23070.1	RHOMBOID-like protein 7
Cab024207.1	1				A01_007618682_007619700	chrA01_006454914_006455362_0e+00_449_95.77_19_0	A01_005888128_005887727_0e+00_403_95.53_16_2
Cab024210.1	1				A01_007633315_007636581	chrA01_006460967_006460674_3e-146_294_98.64_4_0	A01_016476425_016476718_1e-152_294_100.00_0_0	AT4G23100.3	glutamate-cysteine ligase
BnaA01g12910D			1	1	A01_007635326_007633227.001	chrA01_006469147_006468195_0e+00_953_97.80_0_21	A01_016468379_016469331_0e+00_953_96.54_12_21	AT4G23180.1	cysteine-rich RLK (RECEPTOR-like protein kinase) 10
Cab024212.4	1				A01_007656634_007660436	chrA01_006480603_006479887_0e+00_717_97.49_12_6	A01_016444975_016445691_0e+00_717_99.16_0_6	AT4G23240.1	cysteine-rich RLK (RECEPTOR-like protein kinase) 16
Cab024213.1	1				A01_007662359_007665360	chrA01_006483563_006484383_0e+00_821_99.03_8_0	A01_016441972_016441152_0e+00_821_99.51_4_0	AT3G45860.1	cysteine-rich RLK (RECEPTOR-like protein kinase) 4
Cab024214.1	1				A01_007666894_007667715	chrA02_008408014_008408381_4e-152_369_93.22_22_3	A01_016436738_016437134_0e+00_397_97.98_7_1
Cab024215.1	1				A01_007668151_007669338	chrA01_021853011_021851833_0e+00_1179_98.47_18_0	A07_026330378_026331556_0e+00_1179_98.73_15_0
Cab024216.1	1				A01_007671396_007674320	chrA01_006489446_006490263_0e+00_818_99.14_7_0	A01_016435127_016434310_0e+00_818_99.14_7_0	AT4G23310.1	cysteine-rich RLK (RECEPTOR-like protein kinase) 23
Cab024217.1	1				A01_007674971_007689721	chrA01_006504327_006503589_0e+00_739_100.00_0_0	A01_016406396_016407134_0e+00_739_98.24_13_0	AT4G23290.2	cysteine-rich RLK (RECEPTOR-like protein kinase) 21
Cab024218.1	1				A01_007691616_007692907	chrA01_006506367_006507175_0e+00_809_100.00_0_0	A01_016404073_016403265_0e+00_809_100.00_0_0
Cab024219.1	1				A01_007716444_007716620		A01_016991735_016991911_1e-88_177_100.00_0_0
Cab024220.1	1				A01_007717660_007721937	chrA01_006475159_006475764_0e+00_608_91.94_45_4	A01_016992951_016994092_0e+00_1142_100.00_0_0	AT4G23280.1	cysteine-rich RLK (RECEPTOR-like protein kinase) 20
Cab024221.3	1				A01_007727609_007730232	chrA01_006504267_006503589_0e+00_689_84.76_85_20	A01_017032419_017031672_0e+00_748_98.40_12_0	AT4G23320.1	cysteine-rich RLK (RECEPTOR-like protein kinase) 24
Cab024222.1	1				A01_007731688_007732662	chrA01_006509794_006510016_5e-99_223_95.96_9_0	A01_017038070_017038292_8e-99_223_95.96_9_0
Cab024223.1	1				A01_007733095_007733451	chrA01_006511541_006511187_2e-161_358_95.53_12_4	A01_017039777_017039423_4e-161_358_95.53_12_4	AT4G23340.1	2-oxoglutarate (2OG) and Fe(II)-dependent oxygenase superfamily protein
Cab024224.1	1				A01_007733637_007735360	chrA01_006512086_006511706_0e+00_381_100.00_0_0	A01_017040322_017039942_0e+00_381_100.00_0_0	AT4G23360.1
Cab024225.1	1				A01_007736543_007738476	chrA01_006514986_006514606_0e+00_381_100.00_0_0	A01_017043222_017042842_0e+00_381_100.00_0_0	AT4G23370.1
Cab024226.1	1				A01_007740673_007742599	chrA01_006519103_006518736_0e+00_368_99.46_2_0	A01_017047339_017046972_0e+00_368_99.18_3_0	AT4G23370.1
Cab024227.1	1				A01_007746441_007746986	chrA09_014108368_014108911_0e+00_544_98.71_7_0	A06_038034100_038033556_0e+00_546_99.45_2_1
Cab024228.1	1				A01_007750606_007751640	chrA03_023447373_023447864_0e+00_492_93.70_31_0	A01_017051760_017052251_0e+00_492_99.59_2_0	AT4G23410.1	tetraspanin5
Cab024229.2	1				A01_007755982_007758180	chrA01_006527285_006527519_2e-115_235_98.72_3_0	A01_017055748_017055982_4e-120_235_100.00_0_0	AT4G23430.2	NAD(P)-binding Rossmann-fold superfamily protein
Cab024230.1	1				A01_007767628_007771016	chrA01_006538886_006540554_0e+00_1670_97.84_34_2	A01_017064266_017065934_0e+00_1669_98.92_18_0	AT4G23440.1	Disease resistance protein (TIR-NBS class)
Cab024231.1	1				A01_007771487_007772259	chrA01_006541679_006541336_9e-177_346_99.13_1_2	A01_017067057_017066714_1e-176_346_99.13_1_2
Cab024232.1	1				A01_007782658_007785099	chrA01_003911914_003911601_5e-63_322_81.06_47_14	A01_017078764_017079459_0e+00_696_100.00_0_0
Cab024233.1	1				A01_007788839_007790759	chrA01_006557525_006557994_0e+00_472_92.80_30_4	A01_017083912_017084382_0e+00_471_100.00_0_0
Cab024234.1	1				A01_007798534_007798783	chrA01_006558913_006558782_6e-64_132_100.00_0_0	A01_017092356_017092225_9e-64_132_100.00_0_0
Cab024235.1	1				A01_007799130_007806024	chrA01_006567241_006566309_0e+00_939_97.02_19_9	A01_017097393_017096454_0e+00_940_99.89_0_1	AT4G23490.1	Protein of unknown function (DUF604)
Cab024236.1	1				A01_007811493_007811844	chrA01_006571144_006570948_4e-98_197_99.49_1_0	A01_017103376_017103180_1e-99_197_100.00_0_0
Cab024237.1	1				A01_007813534_007814225	chrA01_006573281_006573056_7e-116_226_100.00_0_0	A01_017105645_017105420_1e-115_226_100.00_0_0
BnaA01g13120D			1	1	A01_007814245_007813533.001	chrA06_002232536_002233282_0e+00_747_100.00_0_0	A08_002643914_002644632_0e+00_753_83.67_71_52	AT1G48630.1	receptor for activated C kinase 1B
Cab024238.1	1				A01_007825967_007829030	chrA01_006594844_006595308_0e+00_465_98.06_9_0	A01_017119446_017119910_0e+00_465_100.00_0_0	AT4G23500.1	Pectin lyase-like superfamily protein
Cab024239.1	1				A01_007829394_007832471	chrA01_006597463_006596851_0e+00_613_99.18_5_0	A01_017122061_017121449_0e+00_613_99.84_1_0	AT4G23510.1	Disease resistance protein (TIR-NBS-LRR class) family
BnaA01g13150D			1		A01_007832471_007832361
Cab024240.1	1				A01_007834231_007835476	chrA01_006601202_006600531_0e+00_676_97.49_12_5	A01_017125785_017125111_0e+00_675_99.26_5_0	AT1G67645.1
Cab024241.1	1				A01_007837818_007838357	chrA09_025187242_025187544_2e-158_303_100.00_0_0	A01_017128851_017128312_0e+00_540_100.00_0_0
Cab024242.1	1				A01_007845590_007846484	chrA01_006608958_006609266_3e-148_310_97.42_7_1	A01_017134403_017134078_4e-169_326_99.69_1_0	AT1G67645.1
Cab024243.1	1				A01_007855301_007856565	chrA01_006601589_006600852_0e+00_742_98.11_9_5	A01_017126172_017125426_0e+00_748_97.73_15_2	AT1G67610.1
Cab024244.1	1				A01_007863963_007864643	chrA01_006608705_006609266_0e+00_562_99.82_1_0	A01_017151296_017151857_0e+00_562_99.47_3_0	AT1G67645.1
Cab024245.1	1				A01_007864696_007865217	chrA01_006609269_006609790_0e+00_522_100.00_0_0	A01_017151860_017152381_0e+00_522_100.00_0_0	AT1G67645.1
Cab024246.1	1				A01_007875001_007878622	chrA01_006619600_006619205_0e+00_396_100.00_0_0	A01_017162583_017162188_0e+00_396_100.00_0_0
Cab024247.1	1				A01_007884547_007885967	chrA01_006628920_006628750_4e-85_171_100.00_0_0	A01_017171588_017171418_6e-85_171_100.00_0_0
BnaA01g13200D			1	1	A01_007886243_007884257.001	chrA01_006638606_006638725_4e-57_120_100.00_0_0	A09_034536939_034537055_4e-39_120_91.67_7_3	AT3G57870.1	sumo conjugation enzyme 1
Cab024248.1	1				A01_007891408_007893048		A01_017179915_017179471_0e+00_445_100.00_0_0	AT4G23520.1	Cysteine proteinases superfamily protein
Cab024249.1	1				A01_007898941_007900110	chrA01_006642316_006643485_0e+00_1170_99.91_1_0	A01_017186070_017187239_0e+00_1170_99.66_4_0	AT4G23530.1	Protein of unknown function (DUF793)
Cab024250.1	1				A01_007900279_007905604	chrA01_006649078_006648555_0e+00_530_95.28_16_9	A01_017192281_017191731_0e+00_555_94.05_25_8	AT4G23540.1	ARM repeat superfamily protein
Cab024251.1	1				A01_007923610_007924937	chrA01_006679827_006680267_0e+00_441_99.09_4_0	A01_017226690_017227130_0e+00_441_99.09_4_0	AT4G23550.1	WRKY family transcription factor
Cab047498.1	1				A01_007928410_007930891	chrA01_006683739_006683408_4e-174_332_100.00_0_0	A01_017230202_017229871_7e-174_332_100.00_0_0	AT4G23560.1	glycosyl hydrolase 9B15
Cab047499.1	1				A01_007934100_007935706	chrA03_023534472_023534765_2e-106_296_90.54_24_4	A03_042378331_042378038_3e-106_296_90.54_24_4
Cab047500.1	1				A01_007938012_007938485	chrA04_008596827_008596633_4e-97_195_99.49_1_0	A03_008715057_008715261_4e-79_206_92.72_14_1
Cab024252.1	1				A01_007950002_007951429	chrA04_008594114_008593818_7e-155_297_100.00_0_0	A03_008717758_008718053_2e-122_296_93.58_19_0
Cab024253.1	1				A01_007961130_007962559	chrA01_006699387_006699631_5e-126_245_100.00_0_0	A01_017256176_017256420_8e-126_245_100.00_0_0	AT4G23570.3	phosphatase-related
Cab024254.1	1				A01_007969623_007971581	chrA01_006707773_006708114_1e-179_342_100.00_0_0	A01_017265399_017265740_2e-179_342_100.00_0_0
Cab024255.1	1				A01_007974809_007977649	chrA09_006549357_006549700_5e-174_344_98.84_4_0	A09_011178900_011179243_7e-174_344_98.84_4_0
Cab024256.1	1				A01_007981412_007994875	chrA01_006720107_006720448_2e-176_342_99.42_2_0	A01_017278445_017278786_4e-176_342_99.42_2_0	AT4G23600.1	Tyrosine transaminase family protein
BnaA01g13290D			1		A01_007989325_007990044	chrA01_006724135_006724854_0e+00_720_100.00_0_0	A01_017282474_017283193_0e+00_720_99.72_2_0
Cab024257.1	1				A01_007995531_007998918	chrA01_006732954_006731856_0e+00_1099_97.54_27_0	A01_017291813_017290715_0e+00_1099_99.27_8_0	AT4G23640.1	Potassium transporter family protein
Cab024258.1	1				A01_008000498_008002865	chrA01_006738862_006738466_0e+00_397_99.24_2_1	A03_020812505_020812789_2e-119_286_94.06_15_2	AT4G23650.1	calcium-dependent protein kinase 6
Cab024259.1	1				A01_008003662_008005887	chrA01_006741867_006741411_0e+00_457_98.91_5_0	A03_020807038_020807189_3e-57_152_93.42_10_0	AT4G23660.2	polyprenyltransferase 1
Cab024260.1	1				A01_008013927_008015689	chrA01_006747237_006746968_4e-140_270_100.00_0_0	A06_004694219_004694488_7e-95_271_90.04_25_2	AT4G23680.1	Polyketide cyclase/dehydrase and lipid transport superfamily protein
Cab024261.1	1				A01_008028423_008029262	chrA08_012587620_012587057_0e+00_568_92.08_34_11	A01_017372414_017371854_0e+00_561_97.50_14_0	AT4G23690.1	Disease resistance-responsive (dirigent-like protein) family protein
Cab024262.1	1				A01_008039262_008042828	chrA01_006757505_006756245_0e+00_1261_98.73_16_0	A01_017389229_017387969_0e+00_1261_96.91_39_0	AT4G23700.1	cation/H+ exchanger 17
Cab024263.1	1				A01_008044944_008045294
Cab024264.1	1				A01_008046667_008047155
Cab024265.1	1				A01_008055996_008057700	chrA01_006774866_006775011_2e-66_146_97.95_3_0	A01_017400811_017400956_2e-64_146_97.26_4_0	AT4G23710.1	vacuolar ATP synthase subunit G2
BnaA01g13380D			1	1	A01_008056893_008057472.001	chrA01_006781563_006782474_0e+00_912_100.00_0_0	A05_014843384_014842473_0e+00_912_96.93_28_0
Cab024266.1	1				A01_008084054_008086564	chrA05_012737009_012737459_0e+00_452_94.25_24_2	A06_025898791_025898370_0e+00_422_96.68_14_0
Cab024267.1	1				A01_008093886_008095952	chrA01_006813448_006813656_3e-104_209_99.52_1_0	A01_017425134_017425348_5e-89_215_94.88_5_6	AT4G23730.1	Galactose mutarotase-like superfamily protein
Cab024268.1	1				A01_008097612_008101664	chrA01_006815570_006816815_0e+00_1246_98.56_18_0	A01_017427294_017428536_0e+00_1245_95.18_53_7	AT4G23740.1	Leucine-rich repeat protein kinase family protein
BnaA01g13410D			1		A01_008103975_008103492	chrA01_006820453_006820201_9e-131_253_100.00_0_0	A01_017441621_017441396_3e-87_229_92.58_11_6
Cab024269.1	1				A01_008113716_008115332	chrA01_006830329_006831276_0e+00_948_100.00_0_0	A01_017465233_017466185_0e+00_959_94.26_37_18	AT4G23750.2	cytokinin response factor 2
Cab024270.1	1				A01_008120933_008123025	chrA01_006837566_006837980_0e+00_415_100.00_0_0	A01_017484603_017485015_0e+00_419_95.23_13_7	AT4G23800.1	HMG (high mobility group) box protein
Cab024271.1	1				A01_008123170_008124296	chrA01_006839695_006839257_0e+00_439_97.95_9_0	A01_017486725_017486287_0e+00_439_97.49_11_0	AT4G23810.1	WRKY family transcription factor
Cab024272.1	1				A01_008127533_008127832	chrA10_005604215_005604521_1e-128_308_94.16_9_9	A01_016177544_016177245_8e-157_300_100.00_0_0
Cab024273.1	1				A01_008129083_008129666	chrA01_006845096_006844947_6e-72_150_99.33_1_0	A01_017510257_017510108_2e-68_150_98.00_3_0
Cab024274.1	1				A01_008132679_008135629	chrA01_006847647_006847165_0e+00_483_98.55_7_0	A01_017527119_017526637_0e+00_483_96.89_15_0	AT4G23820.1	Pectin lyase-like superfamily protein
Cab024275.1	1				A01_008136445_008136913	chrA01_006849821_006849492_6e-167_330_98.79_4_0	A01_017529304_017528975_5e-165_330_98.48_5_0
Cab024276.1	1				A01_008138182_008142320	chrA01_006851940_006851692_8e-128_249_100.00_0_0	A01_017531453_017531205_3e-119_249_97.99_5_0	AT4G23850.1	AMP-dependent synthetase and ligase family protein
Cab024277.1	1				A01_008144885_008147912		A06_019883109_019882921_4e-53_192_88.02_6_17
Cab024278.1	1				A01_008150240_008152684	chrA01_006857279_006857879_0e+00_601_100.00_0_0	A01_017537133_017537733_0e+00_601_96.17_23_0
Cab024279.1	1				A01_008155196_008156260	chrA01_006860968_006861321_0e+00_354_100.00_0_0	A01_017566515_017566868_0e+00_354_99.44_2_0
Cab024280.1	1				A01_008157040_008158108	chrA01_006863227_006862703_0e+00_525_100.00_0_0	A01_017568816_017568292_0e+00_525_98.48_8_0
BnaA01g13530D			1		A01_008173937_008176785	chrA01_006880402_006880568_9e-83_167_100.00_0_0	A01_017579854_017580020_1e-77_167_98.20_3_0
Cab024281.6	1				A01_008179109_008182014	chrA01_006885518_006885749_1e-103_232_96.12_9_0	A01_017586384_017586615_9e-97_232_94.40_13_0	AT4G23920.1	UDP-D-glucose/UDP-D-galactose 4-epimerase 2
Cab024282.1	1				A01_008182219_008182824	chrA01_006887649_006887044_0e+00_607_98.52_7_2	A01_017588549_017587954_0e+00_596_96.31_22_0
Cab024283.1	1				A01_008191652_008192107	chrA10_008927492_008927087_0e+00_406_100.00_0_0	A03_012515814_012516242_0e+00_429_94.64_0_23
Cab024284.1	1				A01_008192361_008193551	chrA09_009446616_009446529_2e-37_88_98.86_1_0
Cab024285.1	1				A01_008194063_008199137	chrA01_006888464_006889116_0e+00_653_98.93_7_0	A01_017588824_017589488_0e+00_666_93.39_30_14	AT4G23940.1	FtsH extracellular protease family
Cab024286.1	1				A01_008199454_008201588	chrA01_006893869_006895027_0e+00_1159_96.38_42_0	A01_017594263_017595393_0e+00_1166_90.74_65_43	AT4G23950.1	Galactose-binding protein
Cab024287.1	1				A01_008213513_008216518	chrA01_006908314_006908744_0e+00_433_96.77_11_3	A03_042875325_042875521_2e-71_198_91.92_13_3	AT4G23980.1	auxin response factor 9
Cab024288.1	1				A01_008217884_008221985	chrA01_006915264_006916156_0e+00_893_98.77_11_0		AT4G24000.1	cellulose synthase like G2
Cab024289.1	1				A01_008222926_008225957	chrA01_006917106_006917687_0e+00_582_100.00_0_0		AT4G24000.1	cellulose synthase like G2
Cab024290.1	1				A01_008239716_008240240		A05_001884492_001884003_5e-107_519_81.70_49_46
Cab024291.1	1				A01_008246735_008247078	chrA10_010756581_010756453_2e-60_129_99.22_1_0	A10_011064996_011064868_2e-58_129_98.45_2_0
Cab024292.1	1				A01_008249478_008253024	chrA03_023824291_023825185_0e+00_896_92.75_63_2	A03_042903949_042904843_0e+00_896_92.75_63_2	AT4G24020.1	NIN like protein 7
Cab024293.1	1				A01_008253681_008254785	chrA03_023828482_023828679_1e-67_200_90.50_12_7	A03_042907554_042907751_2e-67_200_90.50_12_7	AT4G10810.1
Cab024294.1	1				A01_008255984_008258761	chrA03_023831865_023832029_8e-53_169_89.94_9_8	A03_042915052_042915216_1e-52_169_89.94_9_8	AT4G24040.1	trehalase 1
Cab024295.1	1				A01_008265079_008267517	chrA08_009982009_009981777_3e-104_233_96.14_9_0	A03_042948823_042949055_1e-80_235_90.21_19_4	AT4G24050.1	NAD(P)-binding Rossmann-fold superfamily protein
Cab024296.1	1				A01_008276215_008277225	chrA08_012637794_012638821_0e+00_1035_89.08_78_35	A06_040643159_040642177_0e+00_1002_90.92_62_29	AT4G24060.1	Dof-type zinc finger DNA-binding family protein
Cab024297.1	1				A01_008288391_008289520	chrA08_009952309_009952671_0e+00_363_100.00_0_0
Cab024298.1	1				A01_008291143_008292473	chrA08_009950570_009950103_0e+00_469_97.01_12_2
Cab024299.1	1				A01_008293333_008295073	chrA08_009949105_009948707_0e+00_399_99.00_4_0	A01_009216620_009216983_4e-165_364_95.60_16_0	AT4G24090.1
Cab024300.2	1				A01_008295481_008300007	chrA08_009946594_009946338_7e-129_257_99.22_2_0	A01_009218458_009218714_2e-120_257_97.28_7_0	AT4G24100.1	Protein kinase superfamily protein
Cab024301.2	1				A01_008306355_008309434	chrA08_009934617_009933387_0e+00_1231_99.76_3_0	A08_011907229_011905999_0e+00_1232_91.31_105_2	AT4G24120.1	YELLOW STRIPE like 1
Cab024302.1	1				A01_008318130_008318342
Cab024303.1	1				A01_008318365_008319760	chrA01_006919461_006919757_2e-153_297_99.66_1_0	A03_045845605_045845309_7e-120_298_92.95_19_2	AT4G24130.1	Protein of unknown function, DUF538
Cab024304.1	1				A01_008324837_008328666	chrA01_006929630_006929260_0e+00_371_100.00_0_0		AT4G24140.1	alpha/beta-Hydrolases superfamily protein
Cab024305.1	1				A01_008338829_008340319	chrA03_023874645_023875023_7e-107_389_85.60_36_20	A06_040628643_040628271_2e-113_386_86.79_31_20	AT4G24150.1	growth-regulating factor 8
Cab024307.1	1				A01_008345117_008345431	chrA07_019570939_019570652_1e-118_291_93.47_14_5	A01_040204204_040204518_9e-162_315_99.37_2_0
Cab024308.1	1				A01_008350615_008352593	chrA01_006945608_006945850_5e-113_243_97.12_7_0	A06_040626140_040625915_1e-96_227_95.15_9_2	AT4G24160.1	alpha/beta-Hydrolases superfamily protein
Cab024309.1	1				A01_008353777_008358011	chrA01_006950429_006952821_0e+00_2393_97.95_46_3		AT4G24170.1	ATP binding microtubule motor family protein
Cab024310.1	1				A01_008363736_008365612	chrA01_006958792_006959150_0e+00_359_99.16_3_0	A01_017863271_017863629_0e+00_359_98.89_4_0	AT4G24175.1
Cab024311.2	1				A01_008366383_008367236	chrA01_006963366_006962668_0e+00_699_98.14_13_0	A01_017866496_017865798_0e+00_699_98.43_11_0	AT4G24180.1	THAUMATIN-LIKE PROTEIN 1
Cab024312.1	1				A01_008367954_008371666	chrA03_023882612_023882036_0e+00_579_92.75_38_4	A06_040620703_040621279_0e+00_580_93.10_34_6	AT4G24190.1	Chaperone protein htpG family protein
Cab024313.1	1				A01_008372820_008373404	chrA01_006971049_006970680_9e-152_372_93.01_21_5	A01_017872606_017872235_0e+00_372_100.00_0_0
Cab024314.1	1				A01_008374821_008375261	chrA01_006972996_006973436_0e+00_441_98.64_6_0	A01_017874233_017874673_0e+00_441_99.09_4_0
Cab024315.1	1				A01_008376190_008377641	chrA01_006974480_006975615_0e+00_1148_98.78_2_12	A01_017875719_017876850_0e+00_1148_96.69_22_16	AT4G24220.1	NAD(P)-binding Rossmann-fold superfamily protein
Cab024316.1	1				A01_008378516_008380624	chrA01_006978033_006977131_0e+00_903_99.00_9_0	A01_017879273_017878368_0e+00_909_96.81_20_9	AT4G24230.5	acyl-CoA-binding domain 3
Cab024317.1	1				A01_008381312_008383215	chrA01_006978885_006979610_0e+00_726_99.86_1_0	A01_017880127_017880859_0e+00_733_98.91_1_7	AT4G24240.1	WRKY DNA-binding protein 7
BnaA01g13730D			1	1	A01_008381369_008383391.001	chrA01_006981663_006981457_1e-104_207_100.00_0_0	A01_017882912_017882706_2e-104_207_100.00_0_0	AT4G24250.1	Seven transmembrane MLO family protein
Cab024318.1	1				A01_008385273_008387810	chrA01_006981079_006980894_3e-91_186_99.46_1_0	A01_017882328_017882143_5e-91_186_99.46_1_0	AT4G24250.1	Seven transmembrane MLO family protein
Cab024319.1	1				A01_008388102_008390695	chrA01_006990067_006989629_0e+00_439_100.00_0_0	A01_017896145_017895707_0e+00_439_100.00_0_0	AT4G24260.1	glycosyl hydrolase 9A3
Cab024320.1	1				A01_008390845_008391503	chrA01_006991818_006991354_0e+00_465_99.57_2_0	A01_017897896_017897432_0e+00_465_100.00_0_0
Cab024321.1	1				A01_008393276_008394559	chrA01_000490234_000491474_0e+00_1263_87.73_103_52	A01_017903750_017904995_0e+00_1247_98.48_18_1
Cab024322.1	1				A01_008395152_008400353	chrA01_006997387_006997028_1e-156_362_94.75_12_7	A01_017909194_017908838_0e+00_357_99.72_1_0	AT4G24270.1	EMBRYO DEFECTIVE 140
Cab024323.1	1				A01_008400997_008401326	chrA01_007013640_007013969_3e-155_330_96.67_11_0	A01_017913584_017913913_2e-173_330_100.00_0_0
Cab024324.4	1				A01_008403141_008406935	chrA01_007015962_007016536_0e+00_575_98.09_11_0	A01_017915727_017916301_0e+00_575_99.83_1_0	AT4G24280.1	chloroplast heat shock protein 70-1
Cab024325.1	1				A01_008413237_008416597	chrA01_007028242_007028938_0e+00_697_99.28_5_0	A01_017937214_017937910_0e+00_697_99.28_5_0
Cab024326.1	1				A01_008418577_008431165	chrA10_010308411_010304609_0e+00_3803_99.92_3_0	A10_003597504_003600964_0e+00_3587_74.13_679_249
BnaA01g13820D			1		A01_008420898_008419753	chrA01_007032717_007031569_0e+00_1149_100.00_0_0	A01_017940972_017939827_0e+00_1146_97.03_34_0	AT4G24320.1	Ubiquitin carboxyl-terminal hydrolase family protein
BnaA01g13840D			1	1	A01_008424318_008421866.001	chrA01_007038799_007039046_4e-128_248_100.00_0_0	A09_011694017_011693770_7e-128_248_100.00_0_0	AT1G29470.2	S-adenosyl-L-methionine-dependent methyltransferases superfamily protein
Cab024327.1	1				A01_008433174_008435512	chrA01_007041675_007041910_3e-119_236_99.58_1_0	A01_017946084_017946319_5e-119_236_99.58_1_0	AT4G24340.1	Phosphorylase superfamily protein
Cab024328.1	1				A01_008436340_008439144	chrA01_007044662_007044911_3e-109_253_95.26_9_3	A01_017949059_017949311_4e-130_253_100.00_0_0	AT4G24350.1	Phosphorylase superfamily protein
Cab024329.1	1				A01_008439833_008440363	chrA01_007047596_007047081_0e+00_534_92.70_18_21	A01_017953081_017952560_0e+00_537_92.92_17_21
Cab024330.1	1				A01_008443727_008445435	chrA02_014672620_014671471_0e+00_1177_90.06_87_30	A09_013552739_013551584_0e+00_1159_91.37_94_6	AT5G43360.1	phosphate transporter 1;3
Cab024331.1	1				A01_008448308_008450341	chrA06_024029528_024030704_0e+00_1177_98.73_15_0	A07_016112087_016110911_0e+00_1177_97.45_30_0
Cab024332.1	1				A01_008451616_008455763	chrA01_007050125_007049524_0e+00_602_99.00_6_0	A01_017955601_017955000_0e+00_602_97.67_14_0	AT4G24390.1	RNI-like superfamily protein
Cab024333.2	1				A01_008460090_008462989		A01_017959376_017959537_4e-76_162_98.77_2_0	AT4G24400.1	CBL-interacting protein kinase 8
Cab024334.1	1				A01_008472018_008472964	chrA05_005169282_005169400_1e-52_119_98.32_1_1	A06_017392369_017392487_2e-52_119_98.32_1_1
Cab024335.1	1				A01_008482644_008486073		A01_017979892_017980282_0e+00_392_96.94_11_1	AT4G24430.1	Rhamnogalacturonate lyase family protein
Cab024336.1	1				A01_008489270_008494896	chrA07_019687663_019688032_5e-177_370_97.03_11_0	A04_018393855_018394224_9e-177_370_97.03_11_0	AT4G24440.1	transcription initiation factor IIA gamma chain / TFIIA-gamma (TFIIA-S)
Cab024337.1	1				A01_008495817_008502410	chrA06_009960353_009960520_3e-55_175_90.29_8_9	A01_017985381_017985699_1e-154_319_97.81_7_0	AT4G24450.1	phosphoglucan, water dikinase
Cab024338.1	1				A01_008503309_008505630		A01_017992253_017992494_6e-119_242_98.76_3_0	AT4G24460.2	CRT (chloroquine-resistance transporter)-like transporter 2
Cab024339.1	1				A01_008527161_008531446		A01_018000810_018001670_0e+00_867_98.04_11_6	AT4G24480.1	Protein kinase superfamily protein
Cab024340.1	1				A01_008536040_008537807	chrA03_023983194_023983867_0e+00_699_85.84_58_41	A01_018010508_018011190_0e+00_683_99.12_6_0	AT4G24500.3	hydroxyproline-rich glycoprotein family protein
Cab024341.1	1				A01_008538515_008541863	chrA01_007054756_007055571_0e+00_816_99.02_8_0	A01_018014399_018015214_0e+00_816_99.26_6_0	AT4G24510.1	HXXXD-type acyl-transferase family protein
Cab024342.1	1				A01_008542669_008546927	chrA01_007056377_007056686_1e-156_310_99.03_3_0	A01_018016004_018016313_9e-160_310_99.68_1_0	AT4G24520.1	P450 reductase 1
Cab024343.4	1				A01_008547554_008552436	chrA01_007064907_007064595_1e-161_313_99.68_1_0	A01_018024285_018023973_4e-158_313_99.04_3_0	AT4G24520.2	P450 reductase 1
Cab024344.2	1				A01_008553075_008558926	chrA01_007066183_007065545_0e+00_639_100.00_0_0	A01_018032123_018031485_0e+00_639_99.22_5_0	AT4G24540.1	AGAMOUS-like 24
Cab024345.1	1				A01_008563125_008563676	chrA01_007075120_007074952_4e-84_169_100.00_0_0	A06_011030615_011030447_7e-79_169_98.22_3_0
Cab024346.3	1				A01_008569285_008574896	chrA01_007085135_007083826_0e+00_1310_99.85_2_0	A01_018049266_018047957_0e+00_1310_98.40_21_0	AT4G24560.1	ubiquitin-specific protease 16
Cab024348.1	1				A01_008597209_008598356	chrA01_007099962_007100214_8e-119_253_97.23_7_0	A01_018063711_018063963_3e-115_253_96.44_9_0	AT4G24590.1
Cab024349.1	1				A01_008598700_008605913	chrA01_007103542_007103101_0e+00_445_96.40_10_6	A01_018073831_018073390_0e+00_442_100.00_0_0	AT4G24610.1
Cab024350.1	1				A01_008606628_008609823	chrA01_007107682_007107155_0e+00_528_99.43_3_0	A01_018077965_018077438_0e+00_528_97.92_11_0	AT4G24620.1	phosphoglucose isomerase 1
Cab024351.1	1				A01_008614818_008617408	chrA01_007113233_007113706_0e+00_474_99.79_1_0	A01_018087751_018088224_0e+00_474_99.16_4_0	AT4G24630.1	DHHC-type zinc finger family protein
Cab024352.1	1				A01_008621411_008622908	chrA01_007117479_007117845_0e+00_367_98.91_4_0	A01_018092024_018092390_0e+00_367_98.64_5_0
Cab024353.1	1				A01_008624963_008626331	chrA01_007121362_007120685_0e+00_678_99.12_6_0	A01_018095907_018095230_0e+00_678_99.26_5_0	AT4G24660.1	homeobox protein 22
Cab024354.1	1				A01_008633456_008636993	chrA01_007128031_007127726_2e-156_306_99.35_2_0	A01_018101461_018101168_4e-151_294_99.66_1_0	AT4G24670.2	tryptophan aminotransferase related 2
Cab024355.1	1				A01_008639019_008644520	chrA01_007134846_007137004_0e+00_2159_98.43_31_3	A01_018117718_018119873_0e+00_2156_99.54_10_0	AT4G24680.1	modifier of snc1
Cab024356.1	1				A01_008645949_008650087	chrA01_007142350_007143220_0e+00_872_98.74_9_2	A01_018121836_018122706_0e+00_871_99.31_6_0	AT4G24690.1	ubiquitin-associated (UBA)/TS-N domain-containing protein / octicosapeptide/Phox/Bemp1 (PB1) domain-
BnaA01g14060D			1		A01_008649989_008649490	chrA01_007145856_007145443_0e+00_414_100.00_0_0	A01_018125342_018124929_0e+00_414_100.00_0_0	AT4G24700.1
Cab024357.3	1				A01_008655906_008659832	chrA01_007158329_007158110_1e-85_229_92.58_8_9	A01_018140119_018139891_2e-116_229_100.00_0_0	AT4G24710.1	P-loop containing nucleoside triphosphate hydrolases superfamily protein
BnaA01g14080D			1	1	A01_008658044_008655906.001	chrA01_007159884_007159397_0e+00_488_100.00_0_0	A01_018141353_018140866_0e+00_489_95.09_22_2	AT4G24730.4	Calcineurin-like metallo-phosphoesterase superfamily protein
Cab024358.1	1				A01_008660363_008661634	chrA01_007159884_007159397_0e+00_489_95.09_22_2	A01_018141353_018140866_0e+00_488_100.00_0_0	AT4G24730.4	Calcineurin-like metallo-phosphoesterase superfamily protein
Cab024359.2	1				A01_008662364_008666995	chrA01_007163048_007162094_0e+00_955_97.91_20_0	A01_018143604_018142650_0e+00_955_99.58_4_0	AT4G24740.1	FUS3-complementing gene 2
Cab024360.1	1				A01_008667533_008670097	chrA01_007169641_007169492_2e-71_150_99.33_1_0	A01_018150180_018150031_1e-69_150_98.67_2_0	AT4G24750.1	Rhodanese/Cell cycle control phosphatase superfamily protein
Cab024361.1	1				A01_008670923_008673153	chrA01_007171973_007171497_0e+00_477_99.16_4_0	A01_018152949_018152473_0e+00_477_99.16_4_0	AT4G24760.1	alpha/beta-Hydrolases superfamily protein
Cab024362.1	1				A01_008677181_008679436	chrA01_007179651_007179164_0e+00_488_97.75_8_3	A01_018160602_018160118_0e+00_485_98.56_7_0	AT4G24770.1	31-kDa RNA binding protein
Cab024363.1	1				A01_008681541_008683526	chrA01_007183755_007183004_0e+00_752_99.60_3_0	A01_018164708_018163957_0e+00_752_99.60_3_0	AT4G24780.2	Pectin lyase-like superfamily protein
Cab024364.1	1				A01_008695143_008698022	chrA01_007188556_007189791_0e+00_1236_98.14_23_0	A01_018169473_018170708_0e+00_1236_97.17_35_0	AT4G24790.2	AAA-type ATPase family protein
Cab024365.1	1				A01_008699542_008702641	chrA01_007193045_007194855_0e+00_1812_96.47_62_2	A01_018178294_018180104_0e+00_1812_96.96_53_2	AT4G24800.3	MA3 domain-containing protein
Cab024366.1	1				A01_008702691_008703479	chrA01_007195113_007195901_0e+00_789_99.49_4_0	A01_018180362_018181143_0e+00_782_99.36_5_0	AT4G24805.1	S-adenosyl-L-methionine-dependent methyltransferases superfamily protein
Cab024367.1	1				A01_008704109_008706770	chrA03_024072242_024071914_2e-142_329_94.53_18_0	A01_018183079_018182858_8e-113_222_100.00_0_0	AT4G24820.2	26S proteasome, regulatory subunit Rpn7;Proteasome component (PCI) domain
Cab024368.2	1				A01_008707183_008709948	chrA01_007199951_007199399_0e+00_553_98.73_7_0	A01_018185194_018184642_0e+00_553_98.73_7_0	AT4G24830.1	arginosuccinate synthase family
Cab024369.1	1				A01_008716521_008722739	chrA01_007206598_007206078_0e+00_521_100.00_0_0	A01_018191786_018191266_0e+00_521_99.42_3_0	AT4G24840.1
Cab024370.1	1				A01_008724200_008727734	chrA01_007209164_007209899_0e+00_737_97.15_20_1	A01_018194892_018195634_0e+00_744_97.18_20_1	AT5G25140.1	cytochrome P450, family 71, subfamily B, polypeptide 13
Cab024371.2	1				A01_008728649_008731626	chrA01_007214347_007213910_0e+00_438_100.00_0_0	A01_018200583_018200146_0e+00_438_98.40_7_0	AT4G24890.1	purple acid phosphatase 24
Cab024372.2	1				A01_008734148_008735941	chrA01_007219268_007219743_0e+00_476_100.00_0_0	A01_018205550_018206025_0e+00_476_99.37_3_0	AT4G24900.1
BnaA01g14280D			1	1	A01_008739107_008738005.001	chrA01_007226826_007226658_4e-84_169_100.00_0_0	A03_007000159_006999991_6e-84_169_100.00_0_0
Cab024373.1	1				A01_008739816_008740788	chrA01_007229148_007228862_2e-149_287_100.00_0_0	A01_018211230_018210944_4e-149_287_100.00_0_0	AT4G24930.1	thylakoid lumenal 17.9 kDa protein, chloroplast
Cab024374.1	1				A01_008741239_008744370	chrA01_007231289_007231488_7e-101_200_100.00_0_0	A01_018213373_018213572_1e-100_200_100.00_0_0	AT4G24940.1	SUMO-activating enzyme 1A
Cab024375.1	1				A01_008744689_008747515	chrA01_007233050_007233497_0e+00_449_98.89_3_2	A01_018215132_018215573_0e+00_449_95.10_14_8
Cab024376.1	1				A01_008747935_008749433	chrA01_007236524_007236838_1e-139_315_95.56_7_7	A01_018218608_018218915_2e-154_308_98.70_4_0
Cab024377.1	1				A01_008754561_008758544	chrA01_007241097_007241513_0e+00_426_96.95_4_9	A01_018222485_018222892_0e+00_426_94.37_6_18	AT4G24970.1	Histidine kinase-, DNA gyrase B-, and HSP90-like ATPase family protein
Cab024378.1	1				A01_008760412_008762571	chrA01_007248438_007248776_2e-173_339_99.12_3_0	A01_018230979_018231317_3e-168_339_98.23_6_0
Cab024379.1	1				A01_008763491_008766811	chrA01_007251238_007251021_2e-109_218_99.54_1_0	A01_018233430_018233213_4e-109_218_99.54_1_0	AT4G24990.1	Ubiquitin family protein
Cab024380.1	1				A01_008768526_008770157	chrA01_007254402_007254154_3e-128_249_100.00_0_0	A01_018236654_018236406_5e-128_249_100.00_0_0	AT4G25010.1	Nodulin MtN3 family protein
Cab024381.1	1				A01_008774811_008778513	chrA05_017681898_017682174_6e-144_277_100.00_0_0	A07_026896361_026896085_9e-144_277_100.00_0_0
Cab024382.1	1				A01_008779110_008781006	chrA01_007262166_007262767_0e+00_602_98.34_10_0	A01_018244312_018244913_0e+00_602_98.67_8_0	AT4G25030.2
Cab024383.1	1				A01_008781322_008782824	chrA03_028508913_028509060_2e-65_148_97.30_4_0	A09_009643480_009643627_6e-67_148_97.97_3_0
Cab024384.1	1				A01_008789573_008791080	chrA02_022439684_022439343_2e-144_342_94.15_13_7	A06_009644671_009645009_4e-174_339_99.41_1_1
Cab024385.1	1				A01_008800509_008801542	chrA01_007284302_007284518_1e-110_217_100.00_0_0	A01_018258154_018258370_2e-110_217_100.00_0_0	AT4G25040.1	Uncharacterised protein family (UPF0497)
Cab024386.1	1				A01_008802169_008803373	chrA01_007286193_007286324_4e-60_132_98.48_2_0	A01_018260041_018260172_6e-60_132_98.48_2_0	AT4G25050.1	acyl carrier protein 4
Cab042242.1	1				A01_008813420_008817117	chrA01_007287470_007288010_0e+00_541_97.41_13_1	A01_018261318_018261858_0e+00_541_97.41_13_1	AT4G25070.1
Cab042243.1	1				A01_008817524_008818535	chrA01_007291131_007291689_0e+00_559_99.28_4_0	A01_018264979_018265537_0e+00_559_99.28_4_0	AT4G25080.5	magnesium-protoporphyrin IX methyltransferase
BnaA01g14440D			1		A01_008822420_008821338	chrA01_007296040_007295596_0e+00_445_100.00_0_0	A01_018269888_018269444_0e+00_445_100.00_0_0
BnaA01g14450D			1		A01_008824387_008822774	chrA01_007298013_007297823_4e-96_191_100.00_0_0	A01_018271861_018271671_7e-96_191_100.00_0_0	AT4G25100.5	Fe superoxide dismutase 1
Cab042244.5	1				A01_008825876_008828288	chrA01_007302954_007302372_0e+00_583_99.66_2_0	A01_018280662_018280080_0e+00_583_99.31_4_0	AT4G25110.1	metacaspase 2
Cab042245.1	1				A01_008830465_008831497	chrA01_007305154_007305551_0e+00_398_99.25_3_0	A01_018282862_018283259_0e+00_398_99.25_3_0
Cab042246.1	1				A01_008831805_008833399	chrA01_007307682_007307271_0e+00_412_97.82_6_3	A01_018285390_018284979_0e+00_412_97.33_8_3	AT4G25150.1	HAD superfamily, subfamily IIIB acid phosphatase
Cab042247.1	1				A01_008833588_008836682	chrA01_007309244_007308483_0e+00_762_99.61_3_0	A06_007972612_007971851_0e+00_762_97.11_22_0	AT4G25160.1	U-box domain-containing protein kinase family protein
Cab024387.1	1				A01_008845440_008847664	chrA01_007334205_007334621_0e+00_417_98.56_6_0	A01_018311327_018311743_0e+00_417_98.56_6_0	AT4G25170.1	Uncharacterised conserved protein (UCP012943)
Cab024388.1	1				A01_008850760_008852445	chrA01_007340251_007339552_0e+00_701_98.00_12_2	A06_008013457_008012761_0e+00_700_97.43_15_3
Cab024389.2	1				A01_008854730_008858938	chrA01_007347435_007347098_3e-156_343_96.21_5_8	A03_033732729_033732392_6e-156_343_96.21_5_8	AT4G25180.1	RNA polymerase III RPC4
Cab024390.1	1				A01_008860585_008861321	chrA10_012235125_012235322_2e-76_209_92.34_5_11	A09_002206119_002205911_1e-99_209_98.09_4_0
Cab024391.1	1				A01_008864366_008865084	chrA01_007348965_007349402_0e+00_438_100.00_0_0	A01_019539418_019538981_0e+00_438_100.00_0_0	AT4G25200.1	mitochondrion-localized small heat shock protein 23.6
Cab024392.1	1				A01_008868166_008868766	chrA07_011358153_011357975_3e-61_179_90.50_17_0	A10_014843621_014843392_1e-117_230_100.00_0_0	AT5G66450.2	Phosphatidic acid phosphatase (PAP2) family protein
Cab024393.1	1				A01_008869622_008871250	chrA01_007351296_007351921_0e+00_650_93.38_13_30	A03_033736591_033737216_0e+00_650_93.38_13_30
Cab024394.1	1				A01_008877055_008879065	chrA01_007357423_007358356_0e+00_934_98.61_13_0	A03_033742718_033743651_0e+00_934_98.61_13_0	AT4G25220.1	root hair specific 15
Cab024395.1	1				A01_008879328_008879498	chrA01_007359877_007359707_3e-82_171_98.83_2_0	A03_033745172_033745002_5e-82_171_98.83_2_0
Cab024396.1	1				A01_008884809_008887632	chrA01_007364170_007364390_2e-112_221_100.00_0_0	A03_033749466_033749686_4e-112_221_100.00_0_0	AT4G25230.2	RPM1 interacting protein 2
Cab024397.1	1				A01_008896893_008899461	chrA01_007369569_007370308_0e+00_741_98.38_10_2	A03_033757556_033758295_0e+00_741_98.38_10_2	AT4G25240.1	SKU5 similar 1
Cab024398.1	1				A01_008907061_008907660	chrA01_007375050_007375649_0e+00_603_93.86_31_6	A03_033763037_033763636_0e+00_603_94.03_30_6
Cab024399.1	1				A01_008909175_008909627	chrA01_007375197_007375649_0e+00_454_97.14_11_2	A03_033763184_033763636_0e+00_454_97.36_10_2
Cab024400.1	1				A01_008912222_008912650	chrA01_007380676_007381062_0e+00_390_97.95_5_3	A03_033766348_033766734_0e+00_390_97.95_5_3
Cab024401.1	1				A01_008914608_008915216	chrA01_007383644_007383039_0e+00_609_97.04_15_3	A01_019506782_019507387_0e+00_609_97.04_15_3	AT4G25260.1	Plant invertase/pectin methylesterase inhibitor superfamily protein
Cab024402.1	1				A01_008915892_008919184	chrA01_007385900_007384277_0e+00_1627_98.09_28_3	A03_033771784_033770161_0e+00_1627_98.09_28_3	AT4G25270.1	Tetratricopeptide repeat (TPR)-like superfamily protein
BnaA01g14670D			1	1	A01_008918782_008917562.001	chrA01_007391704_007391907_1e-99_204_99.02_1_1	A03_033777339_033777542_2e-99_204_99.02_1_1
Cab024403.1	1				A01_008926132_008929583	chrA01_003591412_003592734_0e+00_1324_99.40_7_1	A09_012094254_012091882_0e+00_2398_97.96_23_26
Cab024404.1	1				A01_008930295_008931192	chrA01_007392276_007392608_1e-151_337_95.85_7_7	A03_033777911_033778243_2e-151_337_95.85_7_7	AT1G17010.1	2-oxoglutarate (2OG) and Fe(II)-dependent oxygenase superfamily protein
Cab024405.1	1				A01_008938633_008940079	chrA01_007395055_007395388_2e-161_334_97.60_7_1	A03_033780691_033781024_3e-161_334_97.60_7_1	AT4G25310.1	2-oxoglutarate (2OG) and Fe(II)-dependent oxygenase superfamily protein
Cab024406.1	1				A01_008942792_008944991	chrA01_007405463_007405850_0e+00_391_97.70_6_3	A01_019490490_019490103_0e+00_391_97.70_6_3	AT4G25320.1	AT hook motif DNA-binding family protein
Cab024407.1	1				A01_008945581_008948278	chrA01_007420032_007419784_6e-118_249_97.59_6_0	A01_019475919_019476167_9e-118_249_97.59_6_0	AT4G25340.1	FK506 BINDING PROTEIN 53
Cab024408.1	1				A01_008950117_008952311	chrA01_007423440_007424266_0e+00_827_99.64_3_0	A01_019472511_019471685_0e+00_827_99.64_3_0	AT4G25360.2	TRICHOME BIREFRINGENCE-LIKE 18
Cab024409.1	1				A01_008961295_008963096	chrA03_024273292_024273649_7e-134_367_90.74_22_12	A01_019452523_019452157_0e+00_368_99.73_0_1	AT4G25410.1	basic helix-loop-helix (bHLH) DNA-binding superfamily protein
Cab024411.1	1				A01_008980199_008981638	chrA03_024301313_024300756_3e-159_563_85.61_51_30	A08_019517298_019516752_0e+00_547_99.82_0_1	AT4G25420.1	2-oxoglutarate (2OG) and Fe(II)-dependent oxygenase superfamily protein
Cab024412.1	1				A01_009008807_009011738	chrA03_024318359_024318178_4e-71_182_93.41_12_0	A03_033963491_033963310_7e-91_182_100.00_0_0
Cab024413.1	1				A01_009045736_009046785	chrA03_025913369_025912931_0e+00_439_97.04_13_0	A03_047902206_047901768_0e+00_439_97.04_13_0
Cab024414.1	1				A01_009047849_009048490	chrA03_000359934_000360575_0e+00_642_99.53_3_0	A07_004115215_004115854_0e+00_643_92.53_44_4
Cab024415.1	1				A01_009049719_009050060		A01_019406566_019406910_3e-167_345_97.68_5_3	AT4G25433.1	peptidoglycan-binding LysM domain-containing protein
Cab024416.7	1				A01_009056548_009058442	chrA01_007447356_007447179_1e-88_178_100.00_0_0	A01_019371469_019371666_6e-98_198_99.49_1_0	AT4G25434.1	nudix hydrolase homolog 10
Cab024417.3	1				A01_009059290_009061994	chrA01_007450982_007450536_0e+00_451_97.56_6_5	A01_019359590_019360036_0e+00_451_97.56_6_5	AT4G25440.1	zinc finger WD40 repeat protein 1
Cab024418.2	1				A01_009064023_009066008	chrA01_007454350_007454874_0e+00_525_98.67_7_0	A01_019356295_019355771_0e+00_525_98.67_7_0	AT4G25500.2	arginine/serine-rich splicing factor 35
Cab024419.1	1				A01_009069861_009070186	chrA07_012908937_012908807_8e-60_131_98.47_2_0	A07_019927962_019927777_7e-92_186_99.46_1_0
Cab024420.1	1				A01_009071498_009073391	chrA07_012906970_012907342_0e+00_373_98.39_6_0	A01_019347427_019347799_0e+00_373_98.66_5_0	AT5G39420.1	CDC2C
Cab024421.1	1				A01_009074513_009076663	chrA01_007464416_007464754_2e-166_339_97.94_7_0	A01_019343338_019343000_4e-166_339_97.94_7_0	AT4G25520.1	SEUSS-like 1
Cab024422.1	1				A01_009080538_009082781	chrA01_007470926_007471518_0e+00_594_97.98_10_2	A01_019332697_019332105_0e+00_594_97.98_10_2
Cab024423.1	1				A01_009086979_009092486	chrA01_007483508_007483806_2e-152_299_99.33_2_0	A01_019320207_019319909_3e-152_299_99.33_2_0	AT4G25550.1	Cleavage/polyadenylation specificity factor, 25kDa subunit
BnaA01g14810D			1		A01_009098785_009097548	chrA01_007485552_007485466_7e-39_87_100.00_0_0	A01_019318163_019318249_1e-38_87_100.00_0_0
Cab024424.2	1				A01_009102991_009104829	chrA01_007490369_007490662_6e-146_294_98.64_3_1	A01_019313345_019313052_9e-146_294_98.64_3_1	AT4G25600.1	Oxoglutarate/iron-dependent oxygenase
Cab024425.3	1				A01_009109802_009111658	chrA01_007497243_007496005_0e+00_1239_99.60_5_0	A09_000501253_000500015_0e+00_1239_99.60_5_0	AT4G25620.1	hydroxyproline-rich glycoprotein family protein
Cab024426.4	1				A01_009116584_009118971	chrA01_007504261_007504604_0e+00_344_100.00_0_0	A06_015044663_015045006_1e-180_344_100.00_0_0	AT4G25630.1	fibrillarin 2
Cab024427.1	1				A01_009120094_009122740	chrA01_007507594_007506968_0e+00_627_99.84_1_0	A01_019286175_019286801_0e+00_627_99.84_1_0	AT4G25640.1	detoxifying efflux carrier 35
Cab024428.1	1				A01_009123719_009126198	chrA01_007512207_007511687_0e+00_521_100.00_0_0	A01_019277104_019277624_0e+00_521_100.00_0_0	AT4G25650.1	ACD1-like
Cab024429.1	1				A01_009126845_009128058	chrA01_007513868_007514145_5e-136_278_98.20_5_0	A01_019275443_019275166_8e-136_278_98.20_5_0	AT4G25660.1	PPPDE putative thiol peptidase family protein
Cab024430.1	1				A01_009128619_009129191	chrA01_007515110_007514538_0e+00_574_99.48_1_2	A01_019274201_019274773_0e+00_574_99.48_1_2	AT4G25670.2
Cab024431.2	1				A01_009130100_009131014	chrA07_012271508_012271345_3e-81_164_100.00_0_0	A02_011009559_011009396_5e-81_164_100.00_0_0
Cab024432.1	1				A01_009132204_009133453	chrA01_007517760_007518051_4e-152_292_100.00_0_0	A01_019271551_019271260_6e-152_292_100.00_0_0	AT4G25680.1	PPPDE putative thiol peptidase family protein
BnaA01g14930D			1		A01_009135177_009134436	chrA01_007519192_007519034_6e-79_159_100.00_0_0	A01_019270119_019270277_1e-78_159_100.00_0_0
Cab024433.1	1				A01_009136967_009138078	chrA01_007521711_007522021_1e-162_311_100.00_0_0	A01_019267596_019267286_4e-159_311_99.36_2_0
Cab024434.1	1				A01_009139870_009155244	chrA01_007534933_007534643_2e-141_291_97.94_6_0	A01_019243491_019243781_3e-141_291_97.94_6_0	AT4G25700.1	beta-hydroxylase 1
BnaA01g14950D			1		A01_009147958_009145559	chrA01_007531095_007530757_4e-178_339_100.00_0_0	A01_019247330_019247668_6e-178_339_100.00_0_0	AT4G25720.1	glutaminyl cyclase
Cab024435.1	1				A01_009157513_009159804	chrA01_007539402_007537756_0e+00_1648_98.48_23_2	A01_019239022_019240668_0e+00_1648_98.48_23_2	AT4G25750.1	ABC-2 type transporter family protein
BnaA01g14980D			1	1	A01_009159195_009157513.001	chrA06_006277714_006277058_0e+00_658_99.85_0_1	A06_011109358_011110014_0e+00_660_96.67_17_5	AT1G17930.1	Aminotransferase-like, plant mobile domain family protein
Cab024436.3	1				A01_009166207_009166623		A01_019222390_019221976_0e+00_415_98.80_5_0	AT4G25760.1	glutamine dumper 2
Cab024437.1	1				A01_009168117_009170132		A01_019218485_019218746_1e-120_262_96.95_5_3	AT4G25770.1	alpha/beta-Hydrolases superfamily protein
Cab024438.1	1				A01_009172101_009175161	chrA04_014133518_014133230_9e-151_289_100.00_0_0	A06_033007560_033007848_2e-150_289_100.00_0_0
Cab024439.1	1				A01_009180361_009180969		A01_019217468_019216860_0e+00_609_99.67_2_0	AT4G25780.1	CAP (Cysteine-rich secretory proteins, Antigen 5, and Pathogenesis-related 1 protein) superfamily pr
Cab024440.1	1				A01_009181775_009184433	chrA03_001123433_001123971_2e-151_553_84.99_58_25	A06_007289494_007289159_2e-174_336_99.70_1_0	AT4G25790.1	CAP (Cysteine-rich secretory proteins, Antigen 5, and Pathogenesis-related 1 protein) superfamily pr
Cab024441.1	1				A01_009186213_009188557	chrA01_007618261_007618735_0e+00_475_99.79_1_0	A01_019194051_019193577_0e+00_475_99.79_1_0	AT4G25800.2	Calmodulin-binding protein
Cab024442.1	1				A01_009191225_009192709	chrA01_007621854_007622253_0e+00_400_100.00_0_0	A01_019190456_019190057_0e+00_400_100.00_0_0	AT4G25810.1	xyloglucan endotransglycosylase 6
Cab024443.1	1				A01_009196946_009198463	chrA03_024452600_024452878_8e-85_281_87.54_25_10	A01_019164092_019163705_0e+00_388_100.00_0_0	AT4G25820.1	xyloglucan endotransglucosylase/hydrolase 14
Cab024444.1	1				A01_009198463_009196946	chrA03_024452600_024452878_8e-85_281_87.54_25_10	A01_019164092_019163705_0e+00_388_100.00_0_0	AT4G25820.1	xyloglucan endotransglucosylase/hydrolase 14
Cab024445.1	1				A01_009204677_009205628	chrA01_007633736_007633992_8e-133_257_100.00_0_0	A01_019159152_019158896_1e-132_257_100.00_0_0
Cab024446.1	1				A01_009209327_009211653	chrA01_007638140_007639669_0e+00_1530_98.10_23_6	A01_019154647_019153118_0e+00_1530_98.37_19_6	AT4G25835.1	P-loop containing nucleoside triphosphate hydrolases superfamily protein
Cab024447.1	1				A01_009214796_009215455	chrA01_007648042_007648392_0e+00_351_99.43_2_0	A06_007332922_007333272_4e-175_351_98.29_6_0
Cab024448.1	1				A01_009218370_009220549	chrA01_007653766_007654144_1e-173_380_95.79_14_2	A06_007348582_007348957_4e-175_376_96.28_14_0	AT4G25850.2	OSBP(oxysterol binding protein)-related protein 4B
Cab024449.1	1				A01_009223230_009223481		A01_039320934_039320685_2e-122_250_98.40_4_0
Cab024450.1	1				A01_009224647_009228294	chrA01_007658267_007658644_0e+00_379_97.63_7_2	A01_021034706_021034329_0e+00_379_97.63_7_2	AT4G25850.2	OSBP(oxysterol binding protein)-related protein 4B
Cab024451.1	1				A01_009236704_009239876	chrA01_007664745_007665728_0e+00_987_97.47_22_3	A09_000507284_000508267_0e+00_987_97.47_22_3	AT4G25880.1	pumilio 6
Cab024452.1	1				A01_009240501_009247844	chrA01_007673964_007673586_0e+00_379_100.00_0_0	A09_000516537_000516159_0e+00_379_100.00_0_0	AT4G38120.1	ARM repeat superfamily protein
Cab024453.1	1				A01_009253703_009255506	chrA01_007691395_007691591_3e-99_197_100.00_0_0	A01_021007923_021007727_5e-99_197_100.00_0_0	AT4G25900.1	Galactose mutarotase-like superfamily protein
Cab024454.1	1				A01_009256828_009261239	chrA01_007694885_007695048_9e-81_164_100.00_0_0	A01_021003476_021003310_1e-80_167_99.40_1_0	AT4G25900.1	Galactose mutarotase-like superfamily protein
Cab024455.1	1				A01_009261473_009261715	chrA01_007696243_007696485_2e-125_243_100.00_0_0	A01_021003076_021002834_3e-125_243_100.00_0_0
BnaA01g15100D			1		A01_009263277_009264559	chrA01_007698729_007699035_2e-160_307_100.00_0_0	A01_021000590_021000284_3e-160_307_100.00_0_0	AT4G25910.1	NFU domain protein 3
Cab024456.3	1				A01_009264753_009268622	chrA01_007700123_007699709_0e+00_418_94.98_12_9	A01_020999196_020999610_0e+00_418_94.98_12_9	AT4G25940.1	ENTH/ANTH/VHS superfamily protein
Cab024457.1	1				A01_009279387_009279878	chrA01_007703669_007703533_2e-66_137_100.00_0_0	A01_020995649_020995785_4e-66_137_100.00_0_0	AT4G25950.1	vacuolar ATP synthase G3
Cab024458.1	1				A01_009281566_009287410	chrA01_007710113_007710776_0e+00_664_98.64_9_0	A01_020989204_020988541_0e+00_664_98.64_9_0	AT4G25960.1	P-glycoprotein 2
Cab024459.1	1				A01_009288219_009293237	chrA01_007712686_007712872_5e-85_187_97.33_5_0	A01_020986581_020986395_8e-85_187_97.33_5_0	AT4G25970.1	phosphatidylserine decarboxylase 3
Cab024460.1	1				A01_009293340_009295330	chrA01_007719422_007719844_0e+00_423_98.82_5_0	A01_020979845_020979423_0e+00_423_98.82_5_0	AT4G25980.1	Peroxidase superfamily protein
Cab024461.1	1				A01_009295606_009298169	chrA01_007721990_007721054_0e+00_937_98.08_18_0	A01_020977277_020978213_0e+00_937_98.08_18_0
Cab024462.1	1				A01_009300010_009300920	chrA01_012190775_012190350_0e+00_426_99.06_4_0	A06_041673158_041673583_0e+00_426_98.83_5_0
Cab024463.1	1				A01_009309221_009311354	chrA01_007731761_007732049_7e-147_289_99.31_2_0	A01_020963287_020962999_2e-148_289_99.65_1_0
BnaA01g15190D			1	1	A01_009324040_009328296.001	chrA08_008604988_008605596_0e+00_610_99.84_0_1	A05_022462055_022462663_0e+00_610_99.34_3_1
Cab024464.1	1				A01_009324040_009331977	chrA01_007747284_007747452_2e-81_169_99.41_1_0	A01_020942762_020942594_3e-81_169_99.41_1_0
Cab024465.1	1				A01_009335897_009336260	chrA01_007752544_007752387_1e-76_158_99.37_1_0	A01_020936703_020936860_2e-76_158_99.37_1_0
Cab024467.1	1				A01_009349141_009356289	chrA01_007764655_007765091_0e+00_437_99.54_2_0	A01_020927509_020927073_0e+00_437_99.77_1_0
Cab024468.1	1				A01_009357212_009358610	chrA01_007769966_007770405_0e+00_440_99.09_4_0	A01_020922198_020921759_0e+00_440_99.77_1_0	AT4G26010.1	Peroxidase superfamily protein
Cab024469.1	1				A01_009361481_009365810	chrA09_008355201_008354926_4e-140_276_99.28_2_0	A10_005601499_005601224_3e-143_276_100.00_0_0
Cab024470.1	1				A01_009384063_009387032	chrA01_007797385_007797802_0e+00_418_99.76_1_0	A01_020884002_020883585_0e+00_418_99.76_1_0	AT4G26050.1	plant intracellular ras group-related LRR 8
BnaA01g15260D			1	1	A01_009389792_009387538.001	chrA01_007808368_007808578_1e-107_211_100.00_0_0	A01_020873953_020873743_2e-107_211_100.00_0_0
Cab024471.3	1				A01_009393719_009396442	chrA01_007809073_007811523_0e+00_2451_99.67_8_0	A01_020873248_020870525_0e+00_2724_99.45_15_0	AT4G26090.1	NB-ARC domain-containing disease resistance protein
BnaA01g15280D			1		A01_009402059_009401149	chrA01_007811898_007811778_2e-57_121_100.00_0_0	A01_020864445_020864565_3e-57_121_100.00_0_0	AT5G57015.1	casein kinase I-like 12
Cab024472.1	1				A01_009402216_009405548	chrA01_007813653_007814392_0e+00_741_97.98_13_2	A01_020862690_020861951_0e+00_741_97.98_13_2
Cab024473.1	1				A01_009414052_009416760	chrA01_007826703_007826890_4e-94_188_100.00_0_0	A01_020848747_020848560_6e-94_188_100.00_0_0	AT4G26110.1	nucleosome assembly protein1;1
Cab024474.1	1				A01_009416880_009417059	chrA01_007828238_007828417_3e-87_180_98.89_2_0	A01_020847212_020847033_5e-87_180_98.89_2_0
Cab024475.1	1				A01_009419070_009421386	chrA01_007830510_007831247_0e+00_738_97.56_18_0	A01_020844941_020844204_0e+00_738_97.56_18_0	AT4G26120.1	Ankyrin repeat family protein / BTB/POZ domain-containing protein
Cab024476.1	1				A01_009422432_009423250	chrA02_012091635_012091951_2e-164_317_99.68_1_0	A09_038241059_038241243_2e-86_187_97.86_2_2
Cab024477.2	1				A01_009424008_009424862	chrA01_007834785_007833931_0e+00_855_99.06_8_0	A01_020840666_020841520_0e+00_855_98.95_9_0
Cab024478.1	1				A01_009425283_009425699	chrA01_007834785_007834391_0e+00_395_100.00_0_0	A01_020840666_020841060_0e+00_395_99.75_1_0
Cab024479.1	1				A01_009432638_009436841	chrA01_007838893_007838684_4e-96_210_97.14_6_0	A01_020836559_020836768_7e-96_210_97.14_6_0	AT4G26140.1	beta-galactosidase 12
Cab024481.1	1				A01_009449500_009451623	chrA01_007850854_007851287_0e+00_434_99.54_2_0	A01_020824999_020824566_0e+00_434_99.54_2_0	AT4G26150.1	cytokinin-responsive gata factor 1
Cab024482.1	1				A01_009451986_009453629	chrA01_007857095_007857296_4e-97_202_98.51_3_0	A01_020818970_020818769_6e-97_202_98.51_3_0	AT4G26160.1	atypical CYS HIS rich thioredoxin 1
Cab024483.1	1				A01_009454069_009456026	chrA01_007860271_007859395_0e+00_877_99.43_5_0	A01_020815794_020816670_0e+00_877_99.43_5_0
BnaA01g15380D			1	1	A01_009455678_009454069.001	chrA01_007874752_007875611_0e+00_860_100.00_0_0	A01_020782706_020782143_0e+00_564_99.82_1_0	AT4G26200.1	1-amino-cyclopropane-1-carboxylate synthase 7
Cab024484.1	1				A01_009457880_009459263		A01_020806309_020805683_0e+00_633_92.89_30_15	AT4G26170.1
Cab024485.1	1				A01_009459590_009461033		A01_020804810_020805133_6e-163_324_98.77_4_0	AT4G26180.1	Mitochondrial substrate carrier family protein
Cab024486.1	1				A01_009483874_009485882	chrA01_007874752_007875611_0e+00_860_99.65_3_0	A01_020782706_020782143_0e+00_564_100.00_0_0	AT4G26200.1	1-amino-cyclopropane-1-carboxylate synthase 7
Cab024487.1	1				A01_009499095_009500064	chrA01_007894013_007894372_3e-180_360_98.33_6_0	A01_020760833_020760474_5e-180_360_98.33_6_0	AT4G26230.1	Ribosomal protein L31e family protein
Cab024488.1	1				A01_009500508_009501489	chrA01_007895501_007895218_4e-136_285_97.54_6_1	A01_020759345_020759628_7e-136_285_97.54_6_1
Cab024489.2	1				A01_009503616_009504726	chrA01_007898603_007898313_1e-151_291_100.00_0_0	A01_020756243_020756533_2e-151_291_100.00_0_0	AT4G26220.1	S-adenosyl-L-methionine-dependent methyltransferases superfamily protein
Cab024490.2	1				A01_009505287_009506898	chrA01_007900379_007900190_9e-96_190_100.00_0_0	A01_020754467_020754656_1e-95_190_100.00_0_0	AT4G26210.2	Mitochondrial ATP synthase subunit G protein
Cab024491.1	1				A01_009509789_009512734	chrA01_007906820_007906553_2e-128_268_97.76_6_0	A01_020748711_020748978_3e-138_268_100.00_0_0	AT4G26270.1	phosphofructokinase 3
Cab024492.1	1				A01_009516192_009516570		A06_027206918_027207056_2e-63_139_98.56_1_1
Cab024493.2	1				A01_009518107_009519096	chrA01_007911375_007910386_0e+00_990_100.00_0_0	A01_020741606_020742595_0e+00_990_100.00_0_0	AT4G26280.1	P-loop containing nucleoside triphosphate hydrolases superfamily protein
Cab024494.1	1				A01_009522218_009522945	chrA01_007921552_007921834_1e-140_283_98.59_4_0	A01_020731451_020731169_2e-140_283_98.59_4_0
Cab024495.1	1				A01_009523133_009526845	chrA01_007925009_007924792_1e-95_218_95.87_9_0	A01_020727994_020728211_2e-95_218_95.87_9_0	AT4G26300.1	Arginyl-tRNA synthetase, class Ic
Cab024496.1	1				A01_009528567_009528746	chrA01_007927455_007927276_1e-90_180_100.00_0_0	A01_020704422_020704601_5e-87_180_98.89_2_0
Cab024497.2	1				A01_009530118_009530435	chrA01_007929145_007928825_2e-157_321_98.13_3_3	A01_020702734_020703051_2e-158_319_98.43_3_2
Cab024498.1	1				A01_009533866_009536098	chrA01_007943519_007944378_0e+00_860_97.79_19_0	A01_021422660_021421801_0e+00_860_97.79_19_0
Cab024499.2	1				A01_009537805_009539838	chrA01_007948598_007948306_3e-139_293_97.27_8_0	A01_021417581_021417873_5e-139_293_97.27_8_0	AT4G26370.1	antitermination NusB domain-containing protein
Cab024500.1	1				A01_009540373_009541071	chrA01_007949835_007949137_0e+00_699_98.28_12_0	A01_021416344_021417042_0e+00_700_97.86_13_2	AT4G26400.1	RING/U-box superfamily protein
Cab024501.2	1				A01_009541981_009544682	chrA01_007950999_007951236_2e-120_238_99.58_1_0	A01_021415179_021414942_3e-120_238_99.58_1_0	AT4G26410.1	Uncharacterised conserved protein UCP022280
Cab024502.1	1				A01_009546370_009546630	chrA01_007953411_007953148_5e-117_264_95.83_6_5	A01_021412767_021413030_8e-117_264_95.83_6_5
Cab024503.1	1				A01_009555639_009557942	chrA01_007958441_007958027_0e+00_415_99.52_2_0	A01_021407869_021408357_0e+00_489_99.59_2_0	AT4G26420.1	S-adenosyl-L-methionine-dependent methyltransferases superfamily protein
BnaA01g15550D			1	1	A01_009557115_009556364.001	chrA01_007963219_007962986_5e-120_234_100.00_0_0	A09_005572838_005572605_2e-111_234_97.86_5_0	AT2G21620.1	Adenine nucleotide alpha hydrolases-like superfamily protein
Cab024505.1	1				A01_009566696_009568631	chrA01_007965756_007966056_2e-145_301_97.67_7_0	A01_021398448_021398148_8e-152_301_99.00_3_0	AT4G26430.1	COP9 signalosome subunit 6B
Cab024506.1	1				A01_009568892_009570732	chrA01_007969412_007968809_0e+00_604_99.67_2_0	A01_021394935_021395538_0e+00_604_100.00_0_0	AT4G26440.1	WRKY DNA-binding protein 34
BnaA01g15580D			1	1	A01_009570732_009568892.001	chrA01_007972521_007973047_0e+00_527_100.00_0_0	A07_040199475_040198949_0e+00_527_100.00_0_0	AT5G16700.1	Glycosyl hydrolase superfamily protein
Cab024507.1	1				A01_009577693_009580660	chrA01_007971319_007971717_0e+00_399_99.25_3_0	A01_021388560_021388162_0e+00_399_100.00_0_0	AT5G16700.1	Glycosyl hydrolase superfamily protein
Cab024508.1	1				A01_009591595_009593167
Cab024509.1	1				A01_009596665_009598341	chrA07_009339941_009339629_2e-160_313_99.36_2_0	A06_020669244_020668932_6e-162_313_99.68_1_0
Cab024510.1	1				A01_009601601_009603839	chrA01_007984179_007985869_0e+00_1694_97.82_34_3	A01_021375881_021374191_0e+00_1694_98.29_26_3	AT4G26450.1
Cab024511.1	1				A01_009604815_009606414	chrA01_007987392_007988274_0e+00_892_96.08_17_18	A01_021372686_021371804_0e+00_892_95.96_18_18	AT4G26455.1	WPP domain interacting protein 1
Cab024512.1	1				A01_009622451_009624139	chrA07_013482480_013482160_4e-163_321_99.07_3_0	A04_018220361_018220681_7e-163_321_99.07_3_0	AT2G16430.2	purple acid phosphatase 10
Cab024513.2	1				A01_009626850_009631038	chrA03_024706622_024706475_3e-60_148_95.27_7_0	A01_021357497_021357696_1e-100_200_100.00_0_0	AT4G26480.1	RNA-binding KH domain-containing protein
Cab024514.1	1				A01_009634169_009635005	chrA04_005598511_005598009_3e-163_530_87.36_33_34	A01_021353773_021354609_0e+00_837_100.00_0_0	AT5G04950.1	nicotianamine synthase 1
Cab024515.1	1				A01_009635724_009636536		A01_021352778_021353054_1e-143_277_100.00_0_0
Cab024516.1	1				A01_009638195_009638976	chrA09_001885525_001885280_2e-123_246_99.19_2_0
BnaA01g15610D			1		A01_009639777_009640789	chrA01_008009622_008010413_0e+00_792_100.00_0_0	A01_021349549_021348758_0e+00_792_100.00_0_0	AT4G26490.1	Late embryogenesis abundant (LEA) hydroxyproline-rich glycoprotein family
Cab024517.3	1				A01_009641985_009643034	chrA01_008012658_008011609_0e+00_1050_100.00_0_0	A01_021346513_021347562_0e+00_1050_100.00_0_0	AT4G26500.1	chloroplast sulfur E
Cab024518.1	1				A01_009644028_009647311	chrA01_008015450_008015651_2e-98_202_99.01_2_0	A01_021343718_021343517_3e-98_202_99.01_2_0	AT4G26510.2	uridine kinase-like 4
Cab024519.1	1				A01_009648011_009649339	chrA01_008018111_008018544_0e+00_434_100.00_0_0	A01_021341057_021340624_0e+00_434_99.54_2_0	AT4G26530.2	Aldolase superfamily protein
Cab024520.1	1				A01_009651613_009654464	chrA01_008024079_008021775_0e+00_2305_98.18_42_0	A01_021335089_021337393_0e+00_2305_98.09_44_0	AT4G26540.1	Leucine-rich repeat receptor-like protein kinase family protein
BnaA01g15660D			1		A01_009654974_009654530	chrA01_008024589_008024311_3e-145_279_100.00_0_0	A01_021334579_021334857_5e-145_279_100.00_0_0
Cab024521.1	1				A01_009659319_009659603	chrA04_004352548_004352832_2e-145_285_99.30_2_0	A04_012723384_012723100_4e-145_285_99.30_2_0
Cab024522.1	1				A01_009668538_009670519	chrA01_008036932_008036666_3e-118_267_95.51_12_0	A01_021321484_021321750_5e-118_267_95.51_12_0	AT4G26550.1	Got1/Sft2-like vescicle transport protein family
Cab024523.1	1				A01_009671899_009673596	chrA01_008044991_008044738_2e-104_254_94.49_2_12	A01_021318000_021318223_3e-84_225_92.89_2_14	AT4G26570.2	calcineurin B-like 3
Cab024524.1	1				A01_009674295_009676102	chrA01_008048234_008048111_1e-58_124_100.00_0_0	A01_021314680_021314803_8e-57_124_99.19_1_0	AT4G26570.1	calcineurin B-like 3
Cab024525.1	1				A01_009679932_009681468	chrA01_008050830_008049799_0e+00_1032_98.35_17_0	A01_021312081_021313112_0e+00_1032_97.77_23_0	AT4G26580.2	RING/U-box superfamily protein
Cab024526.1	1				A01_009684525_009687387	chrA01_008054262_008053191_0e+00_1073_98.79_11_2	A01_021309141_021310212_0e+00_1073_98.60_13_2	AT4G26590.1	oligopeptide transporter 5
Cab024527.2	1				A01_009690796_009694771	chrA01_008061112_008061613_0e+00_512_94.73_4_23	A01_021302123_021301610_0e+00_514_96.50_3_15	AT4G26600.1	S-adenosyl-L-methionine-dependent methyltransferases superfamily protein
Cab024528.1	1				A01_009696712_009700435	chrA01_008068411_008069266_0e+00_857_97.32_21_2	A01_021294767_021293912_0e+00_856_99.07_8_0	AT4G26610.1	D6 protein kinase like 1
Cab024529.1	1				A01_009703829_009707554	chrA01_008075050_008074058_0e+00_1000_97.00_13_17	A01_021284902_021285889_0e+00_999_96.60_14_20	AT4G26630.2	DEK domain-containing chromatin associated protein
Cab024530.1	1				A01_009710184_009712965	chrA01_008080831_008080352_0e+00_480_98.75_6_0	A01_021280263_021280742_0e+00_480_98.75_6_0	AT4G26640.2	WRKY family transcription factor family protein
Cab024531.1	1				A01_009716443_009716646		A01_021270060_021269857_1e-103_204_100.00_0_0
Cab024532.1	1				A01_009729246_009730642	chrA01_008098104_008099071_0e+00_987_93.72_24_38	A01_021257308_021256264_0e+00_1045_99.14_9_0	AT4G26650.2	RNA-binding (RRM/RBD/RNP motifs) family protein
Cab024533.1	1				A01_009733809_009734204	chrA08_004411455_004411363_2e-40_93_98.92_1_0	A06_006527412_006527320_3e-40_93_98.92_1_0	AT3G01310.2	Phosphoglycerate mutase-like family protein
Cab024534.1	1				A01_009744344_009744639	chrA05_010473251_010473433_2e-90_183_99.45_1_0	A04_007542414_007542596_5e-92_183_100.00_0_0
Cab024535.1	1				A01_009746509_009748363	chrA01_008101319_008101558_7e-119_243_98.77_0_3	A01_021248696_021248457_1e-118_243_98.77_0_3	AT4G26670.1	Mitochondrial import inner membrane translocase subunit Tim17/Tim22/Tim23 family protein
Cab024536.5	1				A01_009756635_009759552	chrA01_008112441_008111824_0e+00_618_99.19_5_0	A01_021237598_021238213_0e+00_616_99.51_3_0	AT4G26690.1	PLC-like phosphodiesterase family protein
Cab024537.1	1				A01_009770217_009774182	chrA01_008126262_008126536_3e-142_275_100.00_0_0	A01_021226762_021226488_3e-140_275_99.64_1_0	AT4G26700.2	fimbrin 1
Cab024539.1	1				A01_009776054_009776937	chrA02_021257929_021258581_0e+00_653_99.54_3_0	A02_026797927_026797275_0e+00_653_99.39_4_0	AT3G27690.1	photosystem II light harvesting complex gene 2.3
Cab024540.1	1				A01_009779505_009783494	chrA01_008131545_008132419_0e+00_875_99.31_0_6	A01_021225297_021224465_0e+00_875_89.26_46_48	AT5G55310.1	DNA topoisomerase 1 beta
Cab024541.1	1				A01_009790413_009791994	chrA01_008146482_008146755_5e-137_274_98.91_3_0	A01_021207188_021206915_8e-132_274_97.81_6_0	AT4G26720.1	protein phosphatase X 1
Cab024542.1	1				A01_009793355_009795911	chrA01_008148570_008148407_8e-81_164_100.00_0_0	A01_021204887_021205050_1e-80_164_100.00_0_0	AT4G26740.1	seed gene 1
Cab024543.1	1				A01_009796442_009799031	chrA01_008151093_008150359_0e+00_735_98.50_11_0	A01_021202838_021203349_0e+00_512_99.02_5_0	AT4G26750.1	hydroxyproline-rich glycoprotein family protein
Cab024544.1	1				A01_009799466_009801780	chrA02_004537023_004536086_0e+00_952_79.52_155_40	A01_021199500_021199814_5e-151_315_97.46_8_0	AT4G26760.1	microtubule-associated protein 65-2
Cab024545.1	1				A01_009802945_009804904	chrA01_008157243_008157959_0e+00_718_98.75_7_2	A01_021193798_021193082_0e+00_717_99.02_7_0	AT4G26770.1	Phosphatidate cytidylyltransferase family protein
Cab024546.2	1				A01_009805201_009807264	chrA01_008160317_008159884_0e+00_437_93.59_16_12	A01_021190724_021191157_0e+00_437_93.59_16_12	AT4G26780.1	Co-chaperone GrpE family protein
Cab024547.1	1				A01_009809826_009811730	chrA01_008167091_008167583_0e+00_495_97.98_6_4	A01_021707979_021708471_0e+00_494_98.18_7_2	AT4G26790.2	GDSL-like Lipase/Acylhydrolase superfamily protein
Cab024548.1	1				A01_009817973_009819481	chrA01_008169399_008170907_0e+00_1510_99.34_8_2	A01_021185052_021183544_0e+00_1510_98.48_21_2	AT4G26800.1	Pentatricopeptide repeat (PPR) superfamily protein
Cab024549.1	1				A01_009822722_009823122	chrA01_008172186_008172001_4e-84_190_96.84_1_5	A01_021182265_021182450_6e-84_190_96.84_1_5	AT4G26810.2	SWIB/MDM2 domain superfamily protein
Cab024550.1	1				A01_009823641_009825128	chrA01_008173532_008173684_3e-75_153_100.00_0_0	A01_021180919_021180767_4e-75_153_100.00_0_0
Cab024551.1	1				A01_009825952_009828483		A01_021717795_021717699_1e-36_99_94.95_3_2
Cab024552.1	1				A01_009829094_009830997	chrA01_008180458_008180096_0e+00_363_100.00_0_0	A01_021175329_021175691_0e+00_363_99.45_2_0	AT4G26850.1	mannose-1-phosphate guanylyltransferase (GDP)s;GDP-galactose:mannose-1-phosphate guanylyltransferase
Cab024553.1	1				A01_009842666_009845909	chrA01_019798062_019797025_0e+00_1043_87.15_103_31	A09_002536361_002535321_0e+00_1045_88.80_89_28
Cab047729.1	1				A01_009842667_009843670	chrA01_019798049_019797024_0e+00_1027_96.01_39_2	A09_002536344_002535320_0e+00_1026_99.22_7_1
Cab047730.1	1				A01_009843727_009845089	chrA06_020437185_020436242_0e+00_944_97.14_27_0	A09_002537341_002536397_0e+00_945_98.20_16_1
Cab024554.1	1				A01_009847853_009849401	chrA01_008188661_008188435_2e-114_227_99.56_1_0	A01_021167648_021167874_2e-112_227_99.12_2_0	AT4G26860.1	Predicted pyridoxal phosphate-dependent enzyme, YBL036C type
Cab024555.1	1				A01_009850035_009850277	chrA01_008189537_008189295_2e-125_243_100.00_0_0	A01_021166772_021167014_3e-125_243_100.00_0_0	AT4G26880.1	Stigma-specific Stig1 family protein
BnaA01g15980D			1	1	A01_009850507_009850035.001	chrA01_008193798_008194875_0e+00_1078_100.00_0_0	A01_021162397_021161320_0e+00_1078_100.00_0_0	AT4G26890.1	mitogen-activated protein kinase kinase kinase 16
BnaA01g15990D			1	1	A01_009850507_009850035.002	chrA01_008201505_008201413_2e-42_93_100.00_0_0	A01_021154694_021154786_2e-42_93_100.00_0_0
Cab024556.1	1				A01_009855136_009856512	chrA01_008193798_008194868_0e+00_1085_95.76_27_19	A01_021162397_021161327_0e+00_1085_95.76_27_19	AT4G26890.1	mitogen-activated protein kinase kinase kinase 16
Cab024557.1	1				A01_009868895_009872101	chrA10_003933580_003934486_0e+00_910_90.77_79_5	A06_032412281_032412569_7e-140_289_97.92_6_0
Cab024558.1	1				A01_009875163_009875799	chrA01_008202227_008202364_5e-49_138_92.75_7_3	A01_021755967_021756117_7e-64_151_96.03_6_0	AT4G26900.1	HIS HF
Cab024559.1	1				A01_009875917_009879917	chrA01_008204632_008204806_8e-82_175_98.29_3_0	A01_021151566_021151392_1e-81_175_98.29_3_0	AT4G26900.1	HIS HF
Cab024560.1	1				A01_009882470_009887133	chrA01_008218175_008215374_0e+00_2806_96.79_80_10	A01_021130863_021133664_0e+00_2806_96.76_81_10	AT5G62370.1	Tetratricopeptide repeat (TPR)-like superfamily protein
BnaA01g16020D			1		A01_009883077_009882454	chrA01_008215102_008214945_5e-78_158_100.00_0_0	A01_021138415_021138572_8e-78_158_100.00_0_0
Cab024561.1	1				A01_009889917_009891988	chrA01_008218705_008218825_1e-55_121_99.17_1_0	A01_021130333_021130213_2e-55_121_99.17_1_0	AT4G26965.2	NADH:ubiquinone oxidoreductase, 17.2kDa subunit
Cab024562.1	1				A01_009892320_009895175	chrA01_008222437_008222178_1e-125_260_98.08_5_0	A01_021768261_021768002_3e-127_260_98.46_4_0	AT4G26990.1
Cab024563.1	1				A01_009895553_009898654	chrA01_008226840_008226368_0e+00_473_99.15_4_0	A01_021120530_021121002_0e+00_473_99.15_4_0	AT4G27000.1	RNA-binding (RRM/RBD/RNP motifs) family protein
Cab024564.2	1				A01_009899616_009910582	chrA01_008231091_008234348_0e+00_3258_99.29_11_12	A01_021116387_021113130_0e+00_3258_99.29_11_12	AT4G27010.1
Cab024565.2	1				A01_009916748_009920521	chrA01_008248211_008246673_0e+00_1540_99.55_6_1	A01_021097963_021099501_0e+00_1540_99.55_6_1	AT4G27060.1	ARM repeat superfamily protein
Cab024566.1	1				A01_009920791_009921320	chrA01_008250348_008250655_5e-158_308_99.35_2_0	A01_021095827_021095520_8e-158_308_99.35_2_0
Cab024567.1	1				A01_009921693_009922824	chrA01_008251673_008251544_2e-62_130_100.00_0_0	A01_021094504_021094633_4e-62_130_100.00_0_0	AT4G27090.1	Ribosomal protein L14
Cab024568.1	1				A01_009923686_009926385	chrA01_008255813_008256075_9e-136_263_100.00_0_0	A01_021091221_021090959_1e-130_263_98.86_3_0	AT4G27100.2	Ypt/Rab-GAP domain of gyp1p superfamily protein
Cab024569.1	1				A01_009927194_009930038	chrA01_008258104_008257158_0e+00_947_99.79_2_0	A01_021088932_021089878_0e+00_947_98.84_11_0	AT4G27110.1	COBRA-like protein 11 precursor
Cab024570.1	1				A01_009931558_009933561	chrA01_008267148_008266937_3e-104_213_99.06_1_1	A01_021083814_021084026_3e-106_213_99.53_1_0	AT4G27120.2
Cab024571.1	1				A01_009933931_009935583	chrA01_008270271_008270063_2e-106_209_100.00_0_0	A01_021080930_021081138_4e-106_209_100.00_0_0	AT4G27130.1	Translation initiation factor SUI1 family protein
Cab024572.1	1				A01_009936148_009936848	chrA01_008271781_008272323_0e+00_543_99.82_1_0	A01_021079418_021078876_0e+00_543_99.82_1_0
Cab024573.1	1				A01_009946852_009947394	chrA01_008279323_008279865_0e+00_543_99.26_4_0	A01_021066439_021065897_0e+00_543_99.82_1_0
Cab024574.1	1				A01_009952328_009952867	chrA01_008283913_008284452_0e+00_540_99.63_2_0	A01_027103110_027102571_0e+00_540_100.00_0_0
BnaA01g16210D			1		A01_009957883_009956688	chrA01_008289062_008288900_7e-81_163_100.00_0_0	A01_027099659_027099819_7e-78_161_99.38_1_0
Cab024575.1	1				A01_009961899_009962447	chrA01_008294237_008294785_0e+00_549_100.00_0_0	A01_027093678_027093130_0e+00_549_100.00_0_0
Cab024576.1	1				A01_009970418_009971882	chrA01_008299624_008299216_0e+00_409_100.00_0_0	A01_027085326_027085734_0e+00_409_100.00_0_0
Cab024577.1	1				A01_009974999_009975976	chrA01_008294237_008294743_0e+00_508_99.61_0_2	A01_027093678_027093172_0e+00_508_99.61_0_2
Cab024578.2	1				A01_009979656_009983313	chrA01_008310409_008310028_0e+00_382_100.00_0_0	A01_027074351_027074732_0e+00_382_100.00_0_0	AT4G27180.1	kinesin 2
BnaA01g16250D			1	1	A01_009983655_009980570.001	chrA01_008319149_008318943_3e-105_207_100.00_0_0	A06_008994360_008994154_5e-100_207_98.55_3_0	AT3G51110.1	Tetratricopeptide repeat (TPR)-like superfamily protein
Cab024579.1	1				A01_009985459_009985686	chrA01_008313432_008313563_3e-62_132_99.24_1_0	A01_027071322_027071191_9e-64_132_100.00_0_0
Cab024580.2	1				A01_009994311_010017420	chrA01_008342625_008345558_0e+00_2936_98.91_28_4	A01_021913081_021916014_0e+00_2936_99.01_25_4	AT4G27190.1	NB-ARC domain-containing disease resistance protein
BnaA01g16270D			1		A01_010017158_010016184	chrA01_008346193_008345982_6e-108_212_100.00_0_0	A01_021916649_021916438_9e-108_212_100.00_0_0	AT4G27230.2	histone H2A 2
Cab024581.1	1				A01_010021181_010023544	chrA01_008349228_008349876_0e+00_649_99.38_1_3	A01_021919655_021920300_0e+00_646_100.00_0_0	AT4G27240.1	zinc finger (C2H2 type) family protein
Cab044975.1	1				A01_010045132_010042270	chrA01_008400440_008401372_0e+00_933_100.00_0_0	A01_021976677_021977609_0e+00_933_100.00_0_0	AT4G27260.1	Auxin-responsive GH3 family protein
Cab044974.1	1				A01_010056313_010054302	chrA01_008411476_008411099_0e+00_378_99.21_3_0	A01_021989075_021988698_0e+00_378_99.21_3_0	AT4G27270.1	Quinone reductase family protein
Cab044973.1	1				A01_010059663_010059343	chrA03_017585844_017586164_1e-168_321_100.00_0_0	A04_001175060_001175380_2e-168_321_100.00_0_0
Cab044972.3	1				A01_010064203_010061176	chrA01_008415295_008416582_0e+00_1293_98.99_7_6	A01_021992894_021994201_0e+00_1313_97.41_8_26	AT4G27290.1	S-locus lectin protein kinase family protein
BnaA01g16340D			1		A01_010072409_010071562	chrA01_008421070_008420817_4e-125_254_98.82_0_3	A01_021999020_021998767_7e-125_254_98.82_0_3	AT4G27300.1	S-locus lectin protein kinase family protein
Cab044971.1	1				A01_010077646_010076053	chrA01_008425555_008426098_0e+00_544_100.00_0_0	A01_022003505_022004048_0e+00_544_100.00_0_0
Cab044970.1	1				A01_010082376_010080788	chrA01_008430824_008430074_0e+00_754_98.54_8_3	A01_022008776_022008026_0e+00_754_97.21_18_3	AT4G27320.1	Adenine nucleotide alpha hydrolases-like superfamily protein
Cab044969.1	1				A01_010084843_010083676	chrA01_008433281_008432697_0e+00_585_98.12_11_0	A01_022011193_022010649_0e+00_545_98.35_9_0
Cab044968.1	1				A01_010092556_010089675	chrA01_008441717_008440843_0e+00_875_99.89_1_0	A01_022018053_022017179_0e+00_875_99.89_1_0	AT4G27340.1	Met-10+ like family protein
Cab044967.1	1				A01_010095170_010093248	chrA01_008444141_008443649_0e+00_496_98.99_2_3	A01_022020481_022019986_0e+00_496_99.80_1_0	AT4G27350.1	Protein of unknown function (DUF1223)
Cab044966.1	1				A01_010098422_010097657	chrA01_008447253_008447422_1e-84_170_100.00_0_0	A01_022023593_022023762_2e-84_170_100.00_0_0	AT4G27360.1	Dynein light chain type 1 family protein
Cab044965.1	1				A01_010110053_010099171	chrA01_008448721_008448327_0e+00_395_98.99_3_1	A01_022025061_022024667_0e+00_395_98.99_3_1	AT4G27370.1	P-loop containing nucleoside triphosphate hydrolases superfamily protein
Cab045069.1	1				A01_010110053_010108218	chrA01_008459563_008459288_4e-143_276_100.00_0_0	A01_022033403_022033128_6e-143_276_100.00_0_0	AT4G27370.1	P-loop containing nucleoside triphosphate hydrolases superfamily protein
BnaA01g16390D			1		A01_010110504_010111354	chrA01_008460497_008460659_8e-81_163_100.00_0_0	A01_022034337_022034499_1e-80_163_100.00_0_0
Cab044964.2	1				A01_010113472_010111472	chrA01_008461949_008461495_0e+00_455_99.78_1_0	A01_022035790_022035336_0e+00_455_99.78_1_0	AT4G27410.2	NAC (No Apical Meristem) domain transcriptional regulator superfamily protein
Cab044963.1	1				A01_010120600_010118118	chrA01_008468196_008467385_0e+00_812_100.00_0_0	A01_022042037_022041226_0e+00_812_100.00_0_0	AT4G27420.1	ABC-2 type transporter family protein
Cab044962.1	1				A01_010133901_010133309	chrA01_008478982_008478857_2e-58_126_99.21_1_0	A01_022057163_022057038_2e-58_126_99.21_1_0
Cab044961.1	1				A01_010136030_010135547	chrA01_008480772_008481056_1e-148_285_100.00_0_0	A01_022058953_022059237_2e-148_285_100.00_0_0
Cab044960.1	1				A01_010147554_010143514	chrA01_008488797_008490426_0e+00_1631_99.88_1_1	A01_022083277_022084906_0e+00_1631_99.88_1_1	AT4G27430.2	COP1-interacting protein 7
Cab044959.1	1				A01_010149943_010148362	chrA01_008494909_008495135_2e-114_227_99.56_1_0	A01_022089052_022089278_3e-114_227_99.56_1_0	AT4G27435.1	Protein of unknown function (DUF1218)
Cab044958.1	1				A01_010152304_010150516	chrA01_008496199_008496738_0e+00_541_97.97_10_1	A01_022090343_022090882_0e+00_541_97.97_10_1	AT4G27440.2	protochlorophyllide oxidoreductase B
Cab044957.1	1				A01_010154180_010152965	chrA01_008499132_008498889_2e-125_244_100.00_0_0	A01_022093277_022093034_3e-125_244_100.00_0_0	AT4G27450.1	Aluminium induced protein with YGL and LRDR motifs
Cab044956.1	1				A01_010171534_010170879	chrA08_005005216_005004975_2e-119_242_98.76_3_0
Cab044955.1	1				A01_010178512_010175426	chrA01_008518391_008519186_0e+00_796_100.00_0_0	A01_022113993_022114716_0e+00_724_100.00_0_0	AT4G27460.1	Cystathionine beta-synthase (CBS) family protein
Cab044954.1	1				A01_010189607_010178946	chrA01_008532080_008531480_0e+00_601_100.00_0_0	A01_022138857_022138259_0e+00_601_99.50_1_2	AT4G27480.2	Core-2/I-branching beta-1,6-N-acetylglucosaminyltransferase family protein
BnaA01g16500D			1	1	A01_010200653_010202310.001	chrA01_008542756_008542622_3e-65_135_100.00_0_0	A01_022147260_022147126_6e-65_135_100.00_0_0	AT3G01310.2	Phosphoglycerate mutase-like family protein
Cab044953.1	1				A01_010202140_010199903	chrA01_008537797_008537948_7e-71_152_98.68_2_0	A01_022144434_022144585_1e-70_152_98.68_2_0	AT4G27490.1	3'-5'-exoribonuclease family protein
Cab044952.1	1				A01_010208405_010203944	chrA01_008555176_008553969_0e+00_1211_96.20_40_6	A01_022162573_022161366_0e+00_1211_96.20_40_6	AT4G27510.1
Cab044951.1	1				A01_010212900_010211828	chrA01_008562151_008561352_0e+00_800_98.50_12_0	A01_022170801_022170188_0e+00_614_98.70_8_0
Cab044950.1	1				A01_010220341_010219113	chrA01_008569883_008569422_0e+00_462_93.29_10_21	A01_022186459_022185998_0e+00_462_93.29_10_21	AT4G27540.1	prenylated RAB acceptor 1.H
Cab044949.1	1				A01_010223373_010221713	chrA01_008572671_008572486_6e-92_186_99.46_1_0	A01_022189247_022189062_1e-91_186_99.46_1_0	AT4G27580.1
Cab044948.1	1				A01_010227670_010223969	chrA01_008573786_008573515_9e-141_272_100.00_0_0	A01_022190362_022190091_1e-140_272_100.00_0_0	AT4G27585.1	SPFH/Band 7/PHB domain-containing membrane-associated protein family
Cab044947.1	1				A01_010230107_010229454	chrA01_008579632_008578979_0e+00_654_99.39_4_0	A01_022197348_022196695_0e+00_654_99.39_4_0
Cab044946.1	1				A01_010232738_010232199	chrA01_008585801_008586134_5e-174_334_99.70_1_0	A01_022202347_022202680_8e-174_334_99.70_1_0	AT4G27590.1	Heavy metal transport/detoxification superfamily protein
Cab044945.1	1				A01_010236909_010234968	chrA01_008592474_008592031_0e+00_445_98.65_5_1	A01_022209699_022209256_0e+00_445_98.65_5_1	AT4G27600.1	pfkB-like carbohydrate kinase family protein
Cab044944.1	1				A01_010239424_010237934	chrA01_008595507_008594797_0e+00_711_99.72_1_1	A01_022212727_022212022_0e+00_711_99.02_1_6	AT4G27610.3
Cab044943.1	1				A01_010241852_010241613	chrA01_008599544_008599782_2e-116_240_98.33_3_1	A01_022216765_022217003_2e-116_240_98.33_3_1
Cab044942.2	1				A01_010246516_010245445	chrA01_022967590_022967359_9e-44_247_80.97_30_17	A01_022226523_022226787_6e-137_265_100.00_0_0
Cab044941.1	1				A01_010258431_010256900		A01_022239065_022239963_0e+00_899_99.44_5_0	AT1G77405.1	Pentatricopeptide repeat (PPR) superfamily protein
Cab044940.1	1				A01_010260521_010259182	chrA03_024963223_024962669_2e-131_563_82.59_70_28	A01_022241161_022240479_0e+00_683_99.71_2_0	AT4G27620.2
Cab044939.1	1				A01_010266413_010261872	chrA02_006224636_006224421_1e-49_220_83.64_28_8	A01_022247312_022247097_2e-104_216_98.61_3_0	AT4G27630.2	GPCR-type G protein 2
Cab044938.1	1				A01_010272141_010266655	chrA03_024970038_024969525_2e-171_522_87.93_53_10	A01_022254189_022253671_0e+00_519_99.81_1_0	AT4G27640.1	ARM repeat superfamily protein
Cab044937.1	1				A01_010276566_010273045	chrA03_024980217_024980067_5e-48_153_90.20_10_5	A01_022261541_022261392_8e-73_150_100.00_0_0	AT4G27650.1	Eukaryotic release factor 1 (eRF1) family protein
Cab044936.1	1				A01_010280033_010278314		A01_022266678_022267555_0e+00_881_95.69_35_3
Cab044935.1	1				A01_010284369_010283874	chrA08_012004762_012004576_2e-54_188_87.23_22_2	A08_011266944_011266758_3e-54_188_87.23_22_2
Cab044934.3	1				A01_010286224_010285268	chrA10_006757716_006757810_4e-31_95_92.63_7_0	A07_020810666_020810798_5e-57_133_96.99_4_0
Cab044933.1	1				A01_010290060_010287909			AT1G54520.1
Cab044932.1	1				A01_010290816_010290437	chrA01_022627177_022627022_2e-55_157_91.72_11_2	A05_034104058_034103903_2e-63_157_94.90_6_2	AT3G04840.1	Ribosomal protein S3Ae
Cab044931.1	1				A01_010297951_010297340		A08_011260138_011260354_1e-46_222_82.88_26_12
Cab044930.1	1				A01_010310318_010306173		A01_004229469_004230071_0e+00_603_99.67_2_0
Cab044929.1	1				A01_010322310_010321205		A01_008375155_008374881_1e-142_275_100.00_0_0	AT4G27660.1
Cab044928.1	1				A01_010333348_010333112		A01_008384465_008384229_7e-122_237_100.00_0_0
Cab044927.1	1				A01_010335006_010333415		A01_008384532_008384709_5e-89_178_100.00_0_0
Cab044926.1	1				A01_010343607_010342276		A01_008392594_008393027_0e+00_434_100.00_0_0
Cab044925.1	1				A01_010352740_010352199	chrA06_006467800_006467666_2e-40_136_88.97_13_2	A01_008402537_008402734_3e-100_198_100.00_0_0
Cab044924.1	1				A01_010355974_010354576		A01_008405665_008405886_3e-113_222_100.00_0_0
Cab044922.1	1				A01_010364361_010364116	chrA03_025439748_025439993_9e-124_246_99.19_2_0	A01_008415261_008415019_2e-123_243_99.59_1_0
[truncated: 114,099 more rows]
