# Supplementary material for: Construction of Brassica A and C genome-based ordered pan-transcriptomes for use in rapeseed genomic research
Source: Data Brief. 2015 Jul 2;4:357–62. doi: 10.1016/j.dib.2015.06.016 (PMC4510581; doi:10.1016/j.dib.2015.06.016)
Supplement: Supplementary file 1 — Supplementary data [file mmc1.zip › Additional_file_6_Brassica_A_genome_cds_16-6-15.fa]

>Cab020598.1 
ATGGATCATTACGATGAGCATGATGATATGGCATTGCAGACGAACAAGCCCTTGTTGCCTATTGATCCCGTCGTTGAACT
TAGCAAGAAAATGCAGAAGCAAGAGATGGGTACAAAGAAAGAAGAAGGAACCAAGTGCAGCACTTGCCACACGTTCGTTG
GGGAAGCTAAGCAATACAGAGAGCATTGTAAGAGTGATTGGCACAAACACAACTTGAAGCGTAAGACTCGTAAACTGCCT
CCTCTTACTGCTGCTGAAGAATGCATGGTCGTATCAATGTTTTTGCCGGAAGAACAAGAAGCAGCTTTGAAACAACTAAG
AAAGAATCTCAAGTTCAAGGCTAAACCTGTCCCCAACTTCTACTACTACGAGGCGCCTCCAGCGAAACCTGAGCTCAAGA
ACATGTTATGTAACTTTCTAGCTTCCTTTGATCCGTCCCAAGTCGCCAAACTCATTCTTTCTCGGAGAAAAAGCTTCAGC
GATGCAGTCCGCGAAGAGGTTCCGAAGACAGCTTCCAACCGGAACCGACACAGCACCGGAACAGTTCAGAACAAGAACAC
AATTGCTGTGCATGACAGCCCTCGTTTCAGATCTGGCAAGGAAACCTCGATCTATCTACATGGCGATTCCCAGAAGAACA
CAAGGACGTCAAACCCTAATTTCAAGAAACGGCAGAGTTTCTCCAAGTATGGTGATGGTCGTTCTTCAAAAACAGATCCT
TCTTACAAGAAGAACAGGTTACGTTCACCGCGGTTCTCCGACGATCCCCAGAAGAACACAAAGACGTCAAACCCTAATTT
CAAGAAACAGGTTACGTTCACCACGCGGTTCTCCGACGATGCCCATGTGGTGATTATCTGCGGCGCTGTGACTGAAGTCC
TCAGATTTCGGTACGGTTTTGTCTATTTCTGGGTTCCTGCGGAAACACCTTCTCGATTGTTTTCTAATCTCAATTAG
>Cab047254.1 
ATGTTTGCTGCTGGTGAAGAACCCAACGACGAGAGGGTTAATACGTTCCACAAACCGAAGAGAATCGAAACCATACTCGA
AGCTTTAAATCCAGAGGAGACTCAACTTGTGTTTATGGTGGCAGTTCCTCAGATTAAAGAGGTTGTTTCACAGTGGCTCT
TTGACCCTCTCTCCAGCCAGTTCAAGACCTTCGCCAACGTCTTCATTGCTGTCGTCGGCGCGGGGGTTCTTGGTCTTCCT
TACGCCTTCAAGCGCACAGGATGGCCCATGGGTGGGGAAGGTAGGACCATTGAGTTTATGCAACGACAAGGCCGCAAGAG
CTTTAAGACTCCCCTCTTACTAGATCACAACGATGATAAGGGAACTATTAAACATCCTTTCCCTATGAATCTTTTCTTAA
AACCCTGGAGGCTCAGTCACTGGTTCTATCAAGTTGTTAAGTTTGGTATCGTTCAATATGAAGCCTTCGGTGTCTACTGT
GAAGGAGGGTTTAAATGGGATTGTGGGTACCCTTACTTGGCAGTTGTTCTAAATTTTAGACAGTCATGGGCATTATACTG
TCTGGTTCAGTTCTATGGTGCAACAAAAGATGAGCTTGCGCACATAAAGCCCCTTGCCAAGTTTCTAACATTCAAGTCAA
TCATGGGTATTGCTTCGGTTGTTCACCTGTATGTCTTCCCAGCAAAACCCTACGGTCTACTGGGAGATCGCTTTACTGGA
TCGGTATCAGTTCTGGGGGATTATGCATCGGTCGACTGTCCTATTGATCCAGATGAGATTAGAGACAGTGAGAGACGAAC
AAAGGTCCGCCTGCCACATCCTGACGTTGATATCAGAAGTTGTATGACCATCAAAGAAAGCATGAGACATGTGTTCGTTG
GTGGAGATGAATACGTGAGTATTCCTCATTGTGAAAGCCGTGAGGTTCACAGTGACTCAAGCAGTAGAGAGACTATGGAG
AAGAGCATAACAAAGTTCAATGAGAAACTGCACAAGATCTCGCAGAACATAAAGAAACACGATAAGGACAAGAGAAGAGT
AAAAGATGACAGTTGCATGTCATCATCATCATCTAGTCGGCGAGTGATTCCCGGGATCGATGATCCGCTTTTGAATGGGA
GTTTTAGTGACAGTGGAGTTACAAGGACTAAGAAGCACAGGCGAAAGTCAGGGTACACGAGTGGGGAAAGCGGGGGAGAG
AGCAGTAGTGATCAAGCTTATAGTGGATTTGAATTTGCAGCAAAGATATGCCTGCTGACATCCTTCAGAGACACTTGCTT
CATTGAAATTATGCCTCAAGACCAAGCACCTAAGCGTGCGGTTCCAGTTCAGCAGAAGCCAAAGAGAAAACATTGGTTGT
TCTAG
>Cab020597.1 
ATGGATATATCATCAACGCTTCTAGCTTACTCAGCTCCCGCTTGGGCAAGCTTTATGGCCGGTGCTTTTTTGATTCTCAC
CCTCTCCCTTTCCTTGTATCTTGTCTTCGATCACCTTTCTACTTACAAGAACCCTGAGGAGCAAATGTTTTTGATTGGAG
TCATCCTCATGGTCCCTTGCTATTCAATTGAGTCTTTTGCATCACTTGTCAACCCATCCATCAGCGTTGATTGTGGCATC
CTACGTGACTGCTATGAATCCTTTGCCATGTACTGTTTTGGTCGCTACCTTGTTGCCTGCTTAGGTGGGGAAGATAGGAC
CATTGAGTTTATGCAACGACAAGGCCGCAAGAGCTTTAAGACTCCCCTCTTACTAGATCACAATGACGATAAGGGAACTA
TTAAACATCCTTTCCCTATGAATCTTTTCTTAAAACCCTGGAGGCTCAGTCACTGGTTCTATCAAGTTGTTAAGTTTGGT
ATCGTTCAATATATGATTATAAAGTCTCTCACTGCCCTCACTGCCCTCATTCTTGAAGCCTTCGGTGTCTACTGTGAAGG
AGAGTTTAAATGGGATTGTGGGTACCCTTACTTGGCAGTTGTTCTAAATTTTAGCCAGTCATGGGCACTATACTGTCTGG
TTCAGTTCTATGGTGCAACAAAAGATGAGCTTGCCCACATAAAGCCCCTTGCCAAGTTTCTAACATTCAAGTCAATCGTG
TTCTTGACTTGGTGGCAAGGTGTTGCCATTGCTCTTCTCTCTTCCCTCGGTTTGTTCAAAAGTTCCATTGCACAGAGCTT
GCAGCTGAAGACTAGTGTTCAAGATTTCATCATTTGCATTGAGATGGGTATTGCTTCGGTTGTTCACCTGTATGTCTTCC
CAGCAAAACCCTACGGTCTACTGGGAGATCGCTTTACTGGATCGGTATCAGTTCTGGGGGACTATGCATCGGTCGACTGT
CCTATTGATCCAGATGAGATTAGAGACAGTGAGAGACGAACAAAGGTCCGCCTGCCACATCCTGACGTTGATATCAGAAG
TTGTATGACCATCAAAGAAAGCATGAGACATGTGTTCGTTGGTGGAGATGAATACATTGTGAAAGCCGTGAGGTTCACAG
TGACTCAAGCAGTAGAGCCTATGGAGAAGAGCATAACAAAGTTCAATGAGAAACTGCACAAGATCTCGCAGAACATAAAG
AAACACGATAAGGACAAGAGAAGAGTAAAAGATGACAGTTGCATGTCATCATCATCATCTAGTCGGCGAGTGATTCCCGG
GATCGATGATCCGCTTTTGAATGGGAGTTTTAGTGACAGTGGAGTTACAAGGACTAAGAAGAACAGGCGAAAGTCAGGGT
ACACGAGTGGGGAAAGCGGGGGAGAGAGCAGTAGTGATCAAGCTTATAGTGGATTTGAAGTAAGGGGTCGTAGATGGATC
ACAAAAGATTAA
>Cab020596.1 
ATGATGCTTCTCGTTCATACCCGCCGCAAGCTCGACTCTTTCAACGGTGGTGGTTTCTCCAAGATCGGCTCTTTTGGTGA
CCTTGGCTTCGCCGTCTGCGGCTCCCTTGGTAGGCTCGTCGTTGACCTCTTTATCATTTTGTCTCAAGCTGGGTTTTGTG
TCGGATATCTTATCTTCATCGGCACTACTCTAGCTAATCTCTTCGACCCTGATTCCCCCACCAGTCTCAGGCATCATATT
ACAACGCTCGGCTTCCCCTTCCAGCTTGGTCTGAATTCCATCAAGACCCTCACTCACTTGGCTCCTCTTAGCATCTTCGC
CGACGTTGTTGATCTTGCCGCTATGGCTGTGGTCATTGTTGAGGATTCCATGATTATACTCAAGCAAAGGCCTGACTTTG
GTGGTTTTTCACTCTTCTTCTATGGGATGGGCGTGGCTGTTTATTCTTTCGAAGGCGTTGGAATGGTCTTGCCTCTTGAA
TCGGAGATGAAAGACAAGGACAAGTTTGGCAAAGTCTTGGCACTCGGCATGGGATTCATCTCTTTCATATACATAGCCTT
TGGTTTCTTACGTTACTTGGCTTTCAGTGAGGACACCATGGATATAATCACCGCTAACTTGGGGGCAGGACTTATCAGCA
CTATTGCTCAGCTTGGCCTCTGCATCAACCTCTTCTTCACCTTCCCCTTGATGATGAATCCGGTGTTTGAGATAGTGGAG
AGGAGGTTCTCGGGTGGGATGTACTCCGCGTGGCTGAGATGGCTGCTAGTCTTGGCGGTGACTCTGGTGGCTCTCTTTGT
GGCAAATTTTACAGATTTTTTGCTGCATCTTAGGGTTTGTGTTACCTGCTTTGTTTCATTTGCTGGTGTTCAAGGAAGAG
ATGGGGAGTCTGGACACAGCGATAGTGGGACTGGGCGTGGTTCTTGCTGTGTCGGGAACTTGGAGTTCCCTGAGTGA
>Cab020595.2 
ATGAGTCGTCTTCTCCTTGCTCAAGTTGTTCTTGCTCTATGCATCCTTTCTGCGGCTGCTGACGACGGGGAGGCTATAGT
CTCCAGATTCCAGGAGTATCTCCGAATCGACACGGTTCAGCCAAAACCCGACTACTACAAAGCCGTTGACTTTTTAAACT
CTCAGGCGAAGTCGCTGTCACTCGAATCTCAGACGAACGAGTTCGTAAAGGGAAAGCCGCATCTTCTCCTCAAATGGGTA
GGCTCTGACCCAACCCTGCCTGCCATTCTCCTAAACTCCCACACCGATGTGGTTCCCTTCGAGGAATCCAAGTGGACACA
CCACCCGCTCCACGCTCACATGGACAACCAAGGAGACATTTATGCCAGAGGTTCGCAGGACATGAAGTGCGTTGGGATGC
AGTACCTCGAGGCCATACGCAAGCTCCAGGCTTCTGGCTTCCACCCACTCCGATCCGTCTATCTCTCCTTCGTCCCCGAT
GAAGAGATCGGCGGCCACGATGGAGCCGAGAAGTTCGTTGAATCCCACCTCTTCAAGTCCTTGAACGTCGGAATCGTGCT
CGACGAAGGTCTGCCATCGCCTAGTAAGAGTTACAGAGTATTCTATGGAGAGAGGAGTCCCTGGTGGCTTGTGATTAAGG
CTAAAGGACCCCCTGGCCACGGTGCCAAGCTCTATGACAACTCTGCTATTGAGAATCTCCTCAAAAGCATTGAGAGTATT
CGTCGATTCAGAGCTTCCCAATTCGATCTGCTCAAAGCTGGTGGCACTGCTGAAGGCGATGTCGTCTCCGTTAACATGGC
CTTCCTCAAGGCTGGCACTCCCTCCCCAACTGGTTTCGTGATGAATCTGCAACCATCTGAGGCAGAAGCTGGTTTCGACA
TTCGTATCCCACCCAGCGTTGATTCTGAAGCACTCGAAAGGCGTTTGGTGGAGGAATGGGCACCCGCTGCACGCAACATG
TCCGTTGAGTTCAAGCAGAAGCATTCGGGGGAACCGCTCCTTACAACAGCAGATGATTCAAATCCTTGGTGGAGGCTCTT
GGAAAATGCTGTCAAGGAAGCTGGAGGTAAAACTAGTAAGCCTGAGATTTTCCCTGCATCAACAGATGCTCGCTACTTCC
GGATGGCTGGCGTTCCCGCCTTTGGGTTCTCTCCCATTTCAAACACCCCGAGTTTGCTTCATGACCACAATGAGTATCTG
GGCAGAGCTGAGTATTTGAAGGGGATTGACGTGTATGTTTCAATAATCAAAGCTTATGCATCATATGAAAGCAAGAGTGG
GTCACGAGATGAGCTATAA
>Cab020594.1 
ATGGATTCTGGGCTTCAGCATCTCGCATTGCGCTTCTTCATTCTTCTCTGCTGCCTCTTTCAAGCCACCGCCGAGGATGG
TAGCTGGAAGATAGCCACAGCCACGCTCTCCAGGGACAAGGACGGCTCCTCCTCTGTCACCACTGGAGGCGCTTGTGGGT
ATGGGGATCTGAGGCAGAGCAGCTATGGCGGGTACAGCGCAGGCCTGAGCGGGAAGCTGTTCAACAGGGGAAGCAGCTGC
GGAGCTTGCCTGGAAGTGCGGTGTGTGAACCACATAAGATGGTGCCTTCAAGGCAGCCCCTCCGTGGTGGTCACAGCCAC
AGATTTCTGTCCTCCCAATTCAGGCCTTTCCTCCGATTACGGAGGTTGGTGCAACTTCCCAAAGGAGCATTTGGAACTAT
CTCATGCGGCCTTCACAGGGATTGCAGAAACCAGAGCCGAGATAATACCTGTGCAGTACAGGAGGGTCAAGTGTGGGCGG
AGAGGCGGGGTGAGATTCAGCTTGAACGGGAGCTCCCACTTCTTTCAGGTCTTGATAAGCAATGTGGGACTCGATGGGGA
AGTGGTGGGAGTGAAAGTGAAGGGGCATACAACGGCTTGGATTCCAATGGCCCGAAACTGGGGACAGAACTGGCACTCCT
CACTCGATCTCATCGGACAGTCTCTTTCTTTCGAAGTCACTCTCATCGGCGGCAAAACCATTGCCTCTTACGACGTGGCT
CCCCCTTATTGGCGCTTTGGAATGACCTACCAAGGAAAGCAGTTCCTTTCGTGA
>Cab020593.1 
ATGGCGTCCACTCCTCCTCAAAATTCGAAGAAAGTTCGAAACAATTCTGGTAGTGGCCAAACTGTAAAATTTGCAAGACG
GACATCTAGTGGACGATATGTGAGTTTATCTCGGGACAATATTGAATTATCAGGCGAGTTCTCTGGAGATTATTCTAACT
ATACAGTGCACATACCTCCAACGCCTGACAACCAGCCCATGGCCACTAAAGCTGAAGAGCAGTATGTGTCAAATTCCCTA
TTTACTGGTGGTTTTAACAGTGTCACGCGTGCACATCTTATGGACAAAGTCATCGATTCAGATGTCACACACCCTCAGAT
GGCTGGCGCTAAAGGTTCTTCGTGTGCCATGCCTGCTTGCGACGGAAAAGTCATGAAAGACGAGAGAGGAAAAGACGTGA
TGCCATGCGAATGTCGGTTCAAGATCTGCAGAGATTGTTTCATGGATGCCCAGAAAGAAACAGGCTTATGTCCAGGATGT
AAAGAACAATATAAAATTGGAGATCTAGACGATGATACACCTGATTTTTCTAGTGGTGCACTCCCTTTACCAGCTCCAGG
AAAAGGTCAACGTGGGAACAACAACATGTCTATGATGAAAAGAAATCAAAACGGTGAATTTGATCATAATAGATGGTTAT
TTGAAACACAAGGCACATATGGTTATGGAAATGCGTATTGGCCTCAAGATGAAATGTACGGTGATGATATGGATGAAGGA
ATGAGAGGTGGCATGGTGGAAACAGCTGACAAGCCATGGCGACCTCTGAGCCGGCGGATCCCAATCCCAGCTGCCATCAT
AAGCCCGTATAGATTGCTAATCGCAATTCGTTTTGTGGTGCTATGTTTTTTTCTAACTTGGAGGATTAGAAACCCTAATG
AAGACGCAATATGGTTATGGCTGATGTCAATAATATGCGAGCTTTGGTTTGGATTTTCATGGATATTAGATCAAATCCCA
AAGTTGTGTCCCATAAACCGCTCTACCGACCTTGAAGTTCTTCGTGACAAATTTGACATGCCTTCTCCTTCGAACCCCAC
AGGGAGATCCGATCTCCCAGGTATTGACCTCTTTGTGTCCACAGCAGATCCTGAGAAAGAGCCACCCCTTGTCACTGCCA
ACACTATGCTTTCCATCCTGGCCGTTGATTATCCAGTGGAGAAAGTGTCGTGTTACCTTTCTGATGATGGAGGAGCCCTT
TTATCATTTGAAGCTATGGCAGAAGCTGCTAGTTTTGCAGACTTATGGGTGCCCTTTTGCCGCAAACATAACATCGAACC
CCGAAATCCAGATACATATTTTAGTTTGAAGATAGATCCAACAAAGAACAAGAGTAGGATTGATTTTGTGAAAGATAGGA
GGAAGATTAAGAGGGAGTATGATGAGTTCAAAGTTCGCATCAATGGGCTCCCTGACTCAATAAGAAGGAGGTCAGATGCG
TTTAATGCAAGAGAGGAAATGAAGGCTCTAAAACAGATGAGAGAAAGTGGAGGTGATCCGATGGAACCTGTGAAGGTCCT
CAAAGCCACATGGATGGCTGATGGTACCCACTGGCCAGGAACTTGGGCAGCCGCTACTCGAGAGCATTCCAAAGGTGATC
ATGCTGGAATTTTACAGGTGATGTTGAAACCACCCAGCAGCGATCCTTTAATCGGCAATGACAGTGATAAAATCATCGAT
TTTTCAGAAACAGATACTCGTTTACCCATGTTTGTGTATGTGTCACGTGAAAAGCGACCTGGTTATGATCACAACAAGAA
AGCTGGAGCAATGAATGCACTTGGACCAGTTTATGTAGGAACAGGTACTATGTTTAGGCGCTTTGCCTTATATGGTTTTG
ATCCACCAAATCCTGATAAGATTCTCGAGAAGAAGGAATCAGAAACAGAGGCTTTAACCACCAGTGACTTTGACCCAGAC
CTTGACGTCACACAACTCCCCAAGCGCTTTGGCAACTCTACACTTCTAGCAGAGTCAATTCCTATTGCAGAGTTCCAAGG
TCGTCCATTGGCAGACCACCCTGCTGTCAAGTATGGCCGTCCTCCTGGGGCGCTTAGAGTCCCTCGCGACCCACTTGATG
CCACCACAGTCGCAGAATCAGTTTCTGTAATCTCTTGTTGGTATGAGGATAAAACAGAGTGGGGAGATAGAGTCGGATGG
ATTTATGGATCAGTGACAGAGGACGTGGTCACAGGGTATCGCATGCATAATCGTGGGTGGCGCTCTGTTTACTGCATCAC
CAAAAGGGATTCTTTTCGAGGCTCTGCACCCATTAATCTCACAGATCGTCTTCACCAGGTCTTACGGTGGGCAACCGGGT
CTGTTGAGATCTTCTTCTCTAGAAACAACGCCATTCTCGCCTCAAAACGTCTCAAGTTCCTCCAACGTCTCGCATACCTT
AATGTTGGAATATATCCTTTTACATCATTGTTTCTAATCCTCTACTGTTTTCTTCCGGCCTTCTCTCTTTTCTCTGGCCA
GTTTATCGTGCGGACGCTCAGTATCTCTTTCTTAGTTTACCTCCTTATAATCACCATTTGTTTGATTGGCTTGGCGGTTT
TGGAGGTTAAGTGGTCAGGCATTGGACTGGAGGAATGGTGGAGAAATGAACAGTGGTGGCTTATCTCAGGAACAAGCTCT
CACCTTTATGCTGTGGTCCAAGGAATTCTCAAAGTCATTGCAGGCATCGAGATTTCCTTTACCTTAACAACCAAATCGGG
AGGAGATGACAACGATGACATATACGCAGATTTATACATAGTAAAATGGTCGTCATTGATGATACCGCCCATTGTGATAG
CAATGGTGAACATAATAGCAATTGTAGTGGCATTCGTTAGGACGATATACCAAGCAGTGCCACAATGGAGCAAGTTAATT
GGAGGAGCATTTTTCAGTTTCTGGGTGTTGGCACATTTGTATCCATTCGCAAAAGGACTAATGGGACGAAGAGGCAAGAC
TCCAACAATAGTTTTCGTGTGGGCAGGTCTAATTGCCATCACCATTTCTTTACTATGGACGGCTATTAATCCTAATTCTG
GACCTGTTGCTGCTGCTGAAGGTGTTGGAGGCGGTGGGTTTCAATTTCCTTGA
>Cab020592.1 
ATGGGACTCTGCCGCTTTCTCTTCTTCGTCGTTGTTGTGCTGCTTTTCTCCTCCTCTTCCTCAGTTGACGCCTGCGACCG
ATGTCCTCACCACTCTAAGGCTGCTTTTTTCTCCTCCGCATCTGCCCTATCCTCCGGAGCTTGTTCTTATGGTTCCATGG
CTACGGCTTTCTTCGCCGGTCACATCGCCGCCGCCGTTCCTTCCATCTACAAAGACGGCGCTGGCTGCGGTGCTTGCTTT
CAGGTCAGATGCCACAACCCCACTCTTTGCAGCACCAAAGGAACCACGGTGATGGTCACCGACCTCAACATGAGCAACCA
GACCGATCTCGTCCTCAGCAGCAGAGCCTTCAGGGCCATGGCTAAACCGGTTGTCGGGGCTGACACAGATCTTCTCAGAC
AAGGCATCGTCGACGTTGAATACCACAGAGTTCCTTGCGACTACGGAAACAAGAAGATGTTGAATGTTAGAGTTGAAGAA
TCAAGCAAAAAACCATACTACTTGGCTATAAAGCTCTTGTACCAAGGAGGCCAAACCGAAGTCGTAGCCATCGACATTGC
TCAGGTTGGTTCCTCCAACTGGAGTTACATGACCCGAAGCCACGGCGCCGTATGGGTCACTGACAATGTACCCACCGGAC
CTCTTCAGTTCAGGTTCGTGGTGACAGCTGGCTACGACGGAAAAATGCTCTGGTCTAAGAAGGTTCTTCCTGCCAACTGG
GAAGCCGGCAAGACCTACGACGCCGGCGTTCAGATCACCGACATTGCTCAGGAAGGTTGTGATCCATGCGACGATCACAT
CTGGAACTGA
>Cab020591.1 
ATGCTATTAAGCGCTTCAGCGACTCCTCTCCGATTTGGTGGGCATGTTCCCGAGAAACCCTGTCGTATGCGCATGAAACA
AGCAATTCGATCATCATCGTCCAATAACTTCGATCTGAGGACGTATTGGACAACCCTAATAACGGAGATCAACCAGAAGC
TGGACGAAGCGATACCAGTCAAGTACCCTGCAGGGATCTATGAGGCGATGAGATACTCAGTCCTCGCTAAAGGCGCCAAG
CGTGCCCCTCCTGTAATGTGCGTGGCCGCCTGCGAGCTCTTCGGTGGCGATCGACTCGCCGCTTTCCCCACCGCATGTGC
CCTTGAAATGGTCCACGCGGCTTCGCTGATTCACGATGACCTCCCCTGTATGGACGATGATCCTGTCCGCAGAGGAAAGC
CATCTAACCACACTGTCTTCGGCGCTGACATGGCCATTCTGGCTGGTGATGCCCTCTTCCCGCTCGGCTTCCAGCACATT
GTCTCTCTCACCCCTCCCCACCTTGTTCCCCGATCCACCATCCTCCGTCTCATCTCCGAGATTGCCCGCACCGTCGGCTC
CACCGGCATGGCTGCAGGGCAGTACGTTGATCTCGAAGGAGGCCCCTTTCCTATTTCCTTTGCTCAGGAGAAGAAATTCG
GAGCCATGGGGGAGTGCTCTGCCGTCTGTGGAGGTCTCTTGGGTGGTGCCACTGACGATGAGCTTCAGAGTCTCAGATTG
TACGGCAGAGCTGTTGGGATGCTGTATCAGGTGGTGGATGACATCAGAGACGACGACAAGAAGAAGAAGAAGAAGAAGAG
CTATGCGGGAGTCTTTGGTTCCGAGAGGGCAATGGAAATGGCAGATGAGCTTAGTGTAAAGGCCAAGAAGGAGCTGCAAG
TGTTTGACAAGTATGGAGACGCATCCGTTGCTCCTCTCTACAGTTTCGTTGACTACGCTGCTCACCGAGACTTCCTCCTT
CATGTCTGA
>Cab020590.1 
ATGGTGGTGGTGATGGAGAGTTGCGGAAGTAGAGTCTTACCGATGATGTCGCAGGCGGGCATGGAGCGGCGGGAGCGGAT
GAAAGTGGAGGTGTTCGAAGAGGTCATCCTTCGTCTCCGTCAATCTGATAATATTGACACGGATCTCCCCGGTTTCGTCG
ACGACCTCTGGGCTCACTTCAATCGCCTCCCGGCCAGGTATGCATTGGATGTGAATGTAGAGAGGGCTGAAGACGTTGTC
ATGCACCAGAGATTGCTTCTTTCGGCTCTTGATCCGCATAACAGGAGGCCTGCTATCCAAGTTCGTCTCGTCCAGGTCCA
GGTTCAACAACCTCCAGCTGACTCGGACTCTCTTACCAATGAAACAACTTCTTCTCCTGCCAGCATTCATCCTCCGCCTG
CCTTTGGTTCATCTCCCAATCTCGAAGCACTTGCCCTTGCACTTGCTGCCCATGACCACGATGAGGGCGACAACTCTGTG
CGTAACAATTCTCTCTATTCCCGTCCCCTGCATGAGATCACCTTTTCCACACTAGACAAACCTAAACTCCTTTTGCAGTT
AACTGCATTGCTTGCTGAGCTTGGGCTGAATATTCAAGAGGCGCATGTTTTTTCTACAACCGATGGCTTCTCACTCGATG
TTTTTGTCGTTGATGGTTGGTACGAGGAAGTAGACAGACTTAGAATGGCATTGGAGACAGAAGCAGCAAAGATTGAGTTG
CAGGACCAAAGCTGGCCTATGCAGCAATCCTTCTCTCCTGAAAAGCAAAACGGGACAGCGAAAGATCATGTCGTAATACC
CACTGATGGAACTGATGTTTGGGAAATCAACCTTACACAATTAAAATTCGGGCATAAGATAGCATCTGGTTCTTACGGAA
ATCTGTATAAAGGTACATACTTAAGCCAGGAAGTTGCTATCAAAATCCTCAAGCCAGAGCGTCTAGATTCTGAGCTAGAG
AAAGAGTTTTCCCAAGAAGTCTTTATTATGAGGAAAGTTAGGCACAAAAACGTTGTTCAGTTCATTGGTGCTTGCACCAA
GCCTCCACATCTCTGTATTGTTACAGAGTTCATGCCCGGTGGAAGTGTATATGACTATCTACACAAGCAAAAGGGCGTGT
TTAAGCTTCCAGCTTTGTTTAAAGTAGCTATAGATATTTGCAAAGGGATGAACTACTTACACCAAAATAACATAATTCAC
AGAGATTTGAAGGCTGCCAACCTTCTAATGGACGAAAATGAGGTTGTTAAGGTTGCAGATTTTGGGGTGGCTAGAGTAAA
AGCACAAACTGGAGTTATGACAGCTGAAACTGGAACATATCGGTGGATGGCTCCGGAGGTGATAGAACACAAGCCATATG
ATCACAAGGCAGACGTTTTCAGCTACGGGATTGTGCTATGGGAGTTGTTGACTGGCAAGCTTCCTTATGAATACATGACG
CCATTGCAGGCAGCCGTAGGGGTGGTCCAAAAGGGATTAAGGCCGAAAATACCGAAGAAGACGCATCCGAAAATGAGAGA
GCTAATGGAGAGATTGTGGGAGAAGGATCCAAGCCTGAGACCAGACTTCGCAGAGATCAAAGAGAAGCTAGAAGAGATAG
CCAAGGAAGTAGGAGAAGAGGGGGAGGAGAGGAAAAACGCATCAAGAGGAGGAGGGGGTATCTTTGCAGCACTGAGGAGA
AGTGCAACAACACATCATTGA
>Cab020589.1 
ATGGAGGGGGAGTTGGTGGAGGCAGATATAGTGGTTCCGATGCATCTGAGCTTTAAGAAGACACAGGCCTATGAAAAGTA
CCCAAAGGGCCAGTCTCGAGGAAGGTGGAAACATCTCAAGCAGATCCTCCAAGCTGACCCTGATCATCATCCCTTTTATA
TCAACATCGAGTCGCCTCCATCCACTCAACCATGCAAGAGAATTTGCGATGTCACTGGATTCGAGGCGCCATATGTAGAC
CCCAGAACAAACCTCCGCTATGCAAATGCTCATGTTTTCAAGACTCTAAGGTCACTCTCCACCCACCAAGTCCACCACTA
TCTCTCCATTCGCAATGCCGCTCCTCTTCTCAAGTAG
>Cab020588.1 
ATGGCTCATCGAATCGTCCTGTTTGTGATCTTGTTGGTTTCTCTTTCAGAAGTTGAGCCTGTTTCGTTCAAGATCACCAA
TCGTTGCCGGAACACCATCTGGCCCGGTTTTCTCTCCGGCGCCACCTCACCCCCTCTCCCCACTACTGGCTTTCGCCTCT
CCCGTGGAAAATCCAAGTCCGTCACAATTCCGGCGTCGTGGTCCGGTCGTCTCTGGGCTCGAACCTTGTGCTCCCAAGAT
CCCAGCTCCGGCTCTTTCTCCTGCTTAACCGCTGACTGCGGCTCCGGTAAGGTCGAGTGTTCGGGCTCCGGAGCTAAACC
TCCCGCAACGCTCGCCGAGTTCACCCTCAACGGCACCGGGGGACTAGACTTCTACGACGTCAGTCTCGTCGACGGCTACA
ACCTCCCGGTGCTAATCTTGCCCAAGAAAATCGTCCTTGGAGGATGCGGAGCCACCGGGTGTCTCGTTGACTTGAACGGC
GCCTGTCCCAGAGACCTTAAGCTGGTGGCACGTGGCAGAAGGGGCGGCGTGGCCTGCCGCAGCGCCTGCGAGGCCTTCGG
AGACCCGCGGTATTGCTGCAGCGATGCTTACGCCACGCCTGACACGTGTCAGCCTTCGGTATACTCGCTCTTCTTCAAGC
ACGCTTGTCCACGCGCCTACAGCTACGCGTATGACGACAAGACGAGCACCTACACTTGCGCCACCGGAGCAGACTACGTC
ATCATCTTCTGTCCGCCGCCGTATACAAGCGAGAAGCTGTTAGGATCGAGGAAAGACGGGGCGACACTTCCGCTAGGGCA
ATTAGGAACACAATATCTGCTCGAAGGACCAGGAAACAATTCAAGCACTGAATGGCTTTTTGGCTGCATTGGAAGTTCTT
ACAACTTGTGGCAGCTCAACGGAATCAAGATCCCCTGGATAAGGAGTCCAGAGCCCAAAGCCGCCTCGGCTCTCCTTCAA
ACACTCTCCTTTCCCTTTGAGTTCCTTGACACTCTTGACCCACTCGATCTTAGAGGAATGTTGTCGGATGTGAGGGAAAN
NNNNNNNNNGAAAGAGAGAGTTGTATTCACATCACAGTTGTGA
>Cab020586.1 
ATGCATGAATCCACCATCGAATGTGTTGAAGGTCTGGAACTGAACGGTTGTGATGCAGAGATTCGAGAAAGCCGCATTAG
CAGAATTGCGGTCGAGGGATACGACACCTCCCTTCCTAGGGAAGATGTCGATGATGCTTTGAGAGAACACTTCGCTTCAT
GTGGAAACATAATACATGTGCATGTTCCCATAGACGAGAGTAGTGGTACCCTCTGCAGATATGCCTTAATTTATGTTAAT
GAAGAAGATGAAGAAAAGGCGCTGAGCCTTGATGGAAGTGACATGGGAGGACGGATTCTAAAAATTCAGTCTTACGCGTT
TCACCAAAATCACCTTAATGAGGTCTTGGACCAGATGAAAGAAGGCCGACTCTATCGGCCACAACACACGATACTGGTTA
CGTGTGATGAAATTTCCCTTCCTATCGGTGTTATCAAGACGGAGCTAGAGAAATATTTCTCTGCAATCGGCTCTCTTGTT
TACCCAGGCGTAACCGCATCTGGTGCTATCAAAACCCTAGCCGACGTTTATGTCCGTGGACATGAGGGTGTAGAAAAGGC
GCTGGAACGTAGTGGACCTTCTGTAGGAGGTTTGAATTTTGTAGTTACTGAGGTTGTTCCACTTCCAAAGATAACACCCA
AGACTGGCTACAACCCACATAACTTTACTATCATGGCTAGGAAGCAGATAGAAAATCAGAAGAAGACTGAGACTACGGCG
GGAAATCAGCAGAAGAAAAAGAGCAAGACTACGGAGAGAAATCAGAAGAAGAAGAATAAGAAGAAGGAGAAGAAGAGCAA
GACCAGGGAGGCATACCAGAAGAAGAAGAAGAGTGAGACTAGGGAGGGAAATCAGAAGATGAAGGGAGTAGAAATCTCTT
TCTGA
>Cab020582.1 
ATGATGATGGTTAGAAAGATTTGGAACCTTTGTTGTCTCCGTTTCTCTAGGATAACGGAAGATGTCGATGATGCTTTGAG
AGAACACTTCGCTTCATGTGGAAACATAATACATGTGCATGTTCCCATAGACGAGAGTAGTGGTACCCTCTGCAGATATG
CCTTAATTTATGTTAATGAAGAAGATGAAGAAAAGGCGCTGAGGCTTGATGGAAGTGACATGGGAGGACGGATTTTACAA
ATTCAGTCTTACCCGTTTCACGAAAATCACCTTGAGAATTTCTTTGACCCGATGAAAGAAGCCAAAGCCTATAGGATACA
ACACACGATACTGGTTACGTGTGATGACATTTCCCTTCCTCTCGATGTTATCAAGACGGAGCTAGAGAAATATTTCTCTG
CAATCGGCTCTCTTGTTTACCCAGACGTAACCGAATCTGGTGCTATCAAAACCCTAGCCGACGTTTATGTCCGTGGACAT
GAGGGTGTAGAAAAGGCGCTGGAACGTAGTGGACCTTCTGTAGGAGGTTTGAATTTTGTAGTTACTGAGGTTGTTCCACT
TCCAAAGATAACACCCAAGACTGGCTACAACCCACATAACTTTACTATCATGGCTAGGAAGCAGATAGAAAATCAGAAGA
AGACTGAGACTACGGCGGGAAATCAGCAGAAGAAAAAGAGCAAGACTACGGAGAGAAATCAGAAGAAGAAGAATAAGAAG
AAGGAGAAGAAGAGCAAGACCAGGGAGGCATACCAGAAGAAGAAGAAGAGTGAGACTAGGGAGGGAAATCAGAAGATGAA
GGGAGTAGAAATCTCTTTCTGA
>Cab020581.1 
ATGGTTGTTACAGCGAATAGCGATTCCAACTACTACGGGACGACCAAGCCGGTTCATCCGAAGGAGGAGAAAGTGACACG
TCTCCGCTTCTACCTTCATGATATCCTCAGTGGCAGAAACCCCAGCGCCGTCAGAATCGCACACGCCAATCTCACCGGCG
GCGCAGATTCGGCAGTAGGATTCGGAAGCCTGTTCGCGATGGACGATCCACTCACCGTGGGACCCGGGAAAGGTTCGAAG
GAGATAGGAAACGGGCGTGGAATGTACGTATCCGCGAGCAAAGACATAAGAAAGTTCACGATCGTGATGTACGCGGATTT
GGCGTTCACGACGGGGAAATTCAACGGAAGCTCGATAAGCGTGTTCTCCAGGAATCCGGTAGCCGAAGAGGCGGGAGAGA
GAGAGATTGGGATCGTGGGAGGACGTGGTAAATTCAGAATGGCTAGAGGCTTCGTCAAAATCAAAACGCATCAGATCGAC
ATGAAGACAGGCGATGCTGTTCTCCGTTACGATGCTACTGTTTACCATTATTAA
>Cab020580.1 
ATGAGGATCTTACCAGAGCCTCGAGGTTCGGTTCCATGCCTCATTCTCCTCGTGTCGTCGGTTCTATTTTCAGCGACTCT
ATCCCTCGCTCGTGTCGTCGAAGTTGTTGGTTACGCCGAGAGCAAAATCAAAAATCCCCGTGCATTCTCAGGACTCCGAG
TGACGATTGAATGTAAGGGGGAGAAAGGGCATTTTGTTACAAAAGGTTCTGGAAACATTGATGAGGAAGGAAAGTTCAAA
CCTTGCCCACCTCCCCTTGAGGAAGTTCCACCACCACCAACGGTAGAGATTCCGCCACCTGTCCCGGTTCACGATCCATC
CCCAAAGGTGGAGCTTCCACCACCGGCTCCTAAGAAGTCTTGTCCTCCTATATCGCCGAAGATAGAGCACCCACCTCCTG
TTCCCGTTTACAAGCCGCCACCAAAGATAGAGCATTCACCTCCTAAGAAGCCATGCCCACCGCCGGTTCACGTATACAAG
CCGCCACCGAAGAAAGTTGATCCACCGCCGGTTCCAGTTCACAAGATACCACCAAAGAAGGCATGCCCCCCAAAGATCGA
GCTCCCACCACCAGTCCCGATCTACAAGCCGCCGGCGAAGATAGAGCATCCACCAATCTACGTGCCACCGGTGGTGATTC
CGAAGAAGCCATGTCCACCACTTTCAAAGTTTCCACCTCTTCCTCCTAAATACATTCACCATCCCAAGGGCGTAATCCCC
GCGCAAGCGCGGGGCGCGGGGTCGGTGGAGCTTCCACCACCGGCTCCTAAGAAGTCTTGTCCTCCTATATCGCCGAAGAT
AGAGCACCCACCTCCTGTTCCCGTTTACAAGCCGCCACCAAAGATAGAGCATTCACCTCCTAAGAAGCCATGCCCACCGC
CGGTTCACGTATACAAGCCGCCACCGAAGAAAGTTGATCCACCGCCGGTTCCAGTTCACAAGATACCACCAAAGAAGGCA
TGCCCCCCAAAGATCGAGCTCCCACCACCAGTCCCGATCTACAAGCCGCCGGCGAAGATAGAGCATCCACCAATCTACGT
GCCACCGGTGGTGATTCCGAAGAAGCCATGTCCACCACTTTCAAAGTTTCCACCTCTTCCTCCTAAATACATTCACCATC
CCAAGTTCGGCAAATGGCCTCCCTTGCCAACACACCCTTGA
>Cab020579.1 
ATGGCGATCAGGGTACCTCGCGTGTTACAATCATCAAAGCAGATTCTCCGTCAAGCAAAACTGTTCTCTTCTTCTTCCTC
TAGCTCTATTGATGTTCCAAAAGGCTACTTAGCGGTTTACATAGGAGAAAGGAAGATGAAGAGATTTGTAGTTCCCATTT
CGTACTTGAAGGAACCTTCATTTCAAAATCTACTAAGAAGGGCAGAGGAAGAATATGGATATGATCATCCAATGGGTGGC
CTCACAATTCCTTGCAGTGAAGAAACCTTTATCAACCTTGCTTCTCGCCTCAACTGA
>Cab020578.1 
ATGAAAAGGTGCTTAACGGGAATCAAACTCTCTCTGACGCGCTTACCAAGACACTCGTGCTCCGACGCCGGTAGAGCGGG
AGCTCGCCGGCGTCGCCTCCGTCCCATCTTCTTCTTCATGGTTTCTTTTGCTCCAAGTCAAAACTCTCGTTCTGTCACTT
ATTTCGCCTTTCCTCAATCATTTATTCTGGATCTTGAGATAACAAAACTGGAGAAGACCTTTGTGGTCTCTGCTCGGGTT
TTGGAGACCACCGGACCTGCATCCTTCACCGGGGAATCCTGGAATTGCGGTACAAAGACCACCTCTCCCTGCCTCGACCC
ACAAAAGGGATGGCTCTCTATCTGCAACAGATCTGCAACTCACTACGCTTGCACAAATGGCGCCTCACATCACCTCTTCC
CCCTTTCTGAGTTCAACTTTCAGCTGCGCTCCAGATCTGAGAGGACCTCCACGGGTTTCTCCGGATCTGAGCTACTCTCA
GATAAAGCTCAAAGCTCAGACGTAAAGAACACCTCAAGCCACCGTAGTTCATCAACTTCACGTTACAAACGGGATTCCGT
ACCTCTCCTCGGTGGCTGCTCAATCCCTAAACTTCCGATCTTCACGGTCTCCTATCCTCCATCTTGCGCCACCGTCCTTC
ACCCCGCCAATGAGGTGTGCCCTAATTCCGCCGCACGCACGCTGCTCGTAAAGTTCAGATCCGTTGAGGGTAATGCTGAC
ATCAGCCCTTCCTTTTCATCTATATGGGCCAGGCCCATGCCATTTGCAAAAGGTGTCAGCCCATTCTCTATCTCTCAAAA
TATTAATTTTAATGAGAAGACCAAGGACAAAGATTTGGTTTTATTTAATAGTTTTTCAATGAGTCTCGATGGATTCACCG
AACCTTTGATCCAAACTATTGTGAACACGATGTTATATCATTCGATTCAGAAGCGATCCTTACTTTTGTGGTTGTCAATG
GATTCACCAGTACCATCATCGAAGACCTTCTCCATGAGAAGTGTCATCTCTCCTGCTATAAAGCAGATGAAGTTGTCAAA
ATCTCTAACCGTTTTGTTATCTTGTGGAGCGGTTCGTACGGGGCCTGAAGATGCAACGGATTTCGTTTCGACGATATTTC
GAGGTGTAGATTGTCTATCAACGTCACTATTTAATGTGACTAAGTTTTAA
>Cab020577.1 
ATGGCGGTAAAGAGATCTTCTAAGGTAACACAAACAGCAATGTTAAAGCAAATCCTCAAGAGGTGCTCGAGCTTAGGTAA
GAAACAATGCTACGACGAGGAAGGCCTCCCTCTTGACGTACCAAAGGGACATTTTCCTGTTTACGTAGGCGAAAAGCGTA
CGAGGTACATCGTACCAATCACCTTCTTGTCTCATCCCGAATTTCTGATCCTTCTTCAACAAGCAGAGGAAGAGTTCGGT
TTCCACCACGACATGGGTGGACTCACCATCCCTTGTGAAGAAGTCGTTTTTCTCTCTCTAACATCCATGATCCGATAA
>BnaA01g05200D 
ATGGCCTTCTCTGTGGAAATCTCATACCCTATTCCCATGCTTTACCAAACCCTGCCTTAG
>Cab020576.1 
ATGGCCTTCTCTGTGGAAATCTCGTCTATATTCCCGTTCTCTCTATCCGCAAAACCTAAGAAAGCTTCGCAAGATACCCT
ATTCCCATGCTTTACCAAACCCTGCCTTAGTCCCCAAGTTTCGAAAACCCTAAGTTTCTCCGTTTCATGCAGAAGAAGAA
GCACACTTGCCCCTGTTTTCTCGTCGATGATAACACCACAAGTGGCAAAAGAAGACGACGAGCTTCAAGAAGAATGTGGA
GTAGTCGGAATCCACGGTGACCCTGAAGCTTCCCGTCTCTCTTACTTGGCTCTTCACGCGCTGCAACACCGTGGCCAAGA
AGGAGCAGGAATCGTAGCCGTTAATCACAAGGGTGATCTCGAATCAATAACAGGCGTCGGATTAGTGTCGGAAGTGTTCA
CTGAGTCGAAACTAAACACTCTTCCTGGCGATATAGCGATAGGACATGTCCGGTACTCAACCTCCGGAGCCTCGATGCTC
AAGAATGTTCAGCCTTTCATCGCTACCTGCAAACTCGGATCCTTGGCAGTAGCGCACAATGGTAATTTCTTGAATTACAA
GCAACTCAAGAGAAAGCTTGAGGAGAACGGTTCCATCTTCATCACAAGTTCTGACACCGAGCTGGTGCTTCACCTGATCG
CCAAATCTAAGGCCAAGACGTTCCTTCTGAGGATCCTCGACGCTTGCGAGAAGCTTCGAGGTGCTTTCTCGATGGTTTTC
GTCTTTGAAGACAAGCTTGTCGCTGTCCGAGACCCGTTCGGGTTCAGACCACTTGTGATGGGCAGAAGAAGCAACGGTGC
AGTTGTTTTCGCCTCAGAGACTTGCGCTTTGGACCTTATCGATGCGAGGTACGAACGTGAAGTGTGTCCGGGGGAAATAG
TGGTCGTGGATAGAGGAGATGTAGGGGAAAGCTCTATGTTCATGGTCTCTCACCCCGAACCGAAGCAATGTGTGTTCGAG
CACGGTTACTTCTCACAGCCCAACTCAATTGTCTTTGGACGTTCAGTGTATGAAACACGCCGCATGTACGGTGAGATATT
AGCCACGGTGGCACCTGTAGAATGTGATGTCGTCATCGCAGTGCCGGACTCGGGGACAGTTGCTGCTCTTGGATACGCAG
CCAAAGCTGGAGTTCCGTTTCAGATCGGTCTCCTGAGGTCGCACTACGCTAAACGCACTTTCATAGAGCCAACTCAGAAG
ATCCGTGATTTTGCAGTCAAGGCAAAGCTGTCTCCTGTCCGGTCAGTCCTTGAAGGGAAGAGGGTGGTTGTGGTGGACGA
CTCTATTGTCCGAGGAACCACGAGTTTGAAGATAGTTCGGATGCTAAGAGACGCTGGAGCCAAACAAGTTCACATGAGAA
TTGCATTGCCGCCGATGATTGCGTCCTGTTACTACGGAGTGGACACTCCTAGGAGCCAAGAGCTCATCTCTAGTAAGATG
AGCGTTGAGAAGATAAGGAAGCATATTAACTGCGATACTCTGGCGTTTCTACCATTAGATAGCTTGAAACAAGTCTATGG
ACCAGTCGAGTCACACAGCTATTGCTACGCCTGCTTTACCGGCAAGTATCCAGTGACTGAGGAGGAGGAGGAGGAGGAGA
ACAATGCCGAGAGAGAACTCACCGCTCTCTGA
>Cab020575.1 
ATGTCCGATGTAGTAGCTGAGCTGGCGGAAGGAGATGCAAAGCCGACGAAGCAGTTCAGTGTGTACGAAGCGACATCGGA
GGAGCTTATAGAACGGTCGATGGCGCCTATAAAAAAGGAGTTCCTATGTCCTCCTCCGAGCCGTTCCCTAAAGCAAAGTG
ACGTGAAGGCGCCTCATCCGAGCTTAGTCCAGGAGAAGAAATCGAAACGACAGCTCAAAAGAGAACGCCGGGAGAAATGT
GCGATAAACCTGTGTCCGCAGGTTTCGAGAACAGAAGACGTTGATTCCTGTCAGTATAAAGAGAAATGCCGCTTTAATCA
TGACATTCAAGCTTTCAAAGCTCAGAAACCAGATGATATAGAGGGGCAGTGCCCATTTGTGGCCTCTGGGATCAAGTGTC
AATATGGTTTATCATGCAGATTCTTTGGCACCCACAAAGATTTATCTGGAATTTCTGATGCCGAGATTAACTTTTTCAAC
AAAGAGACACAGAGGCTTTTATGGAAAAATAACATGACTTTTCCCAAGGCAGATGCCAAACTTAAATCCCTTGGCCTTAT
GGGCCATGCCAAAAAAAGCAATGTCCCTCAAGAGAATGACGCAGAAAAACCTCTAGATGGTGCTCAGACAAATGAAGATG
TTGATATTCCTGGACCATTAGAAACTGAAGATGTTCGTCCCACGAAAAAGGCAAAATCTGACGAGACTTCTAAACTTGGA
GACATTATTGATGGGGTGATGAATGTGGACGATGAAACGGAAAAGACCGGGCATTCTACTTCAAAAGCCAAGATAGAGGA
TGAGGAGGATAGCATCAAAGTTGTTGAAACCGACGGGAGCCTAAAATCGCACCCTCGCGAAAAGAAAAAGCTTATTGATT
TTAGGGATAAGTTGTACCTTGCACCCCTAACAACTGTGGGCAATCTTCCCTTCAGAAGACTTTGCAAAGTTTTGGGAGCT
GATGTGACTTGTGGTGAGATGGCCATGTGTACAAATCTTTTGCAGGGCCAAGCTTCCGAATGGGCTCTGCTTAGAAGGCA
TTCATCGGAAGATCTGTTTGGTGTTCAGATTTGCGGTTCTTTTCCAGACACGGTGTCTCGTGCGGTTGAGCTTATAGATC
GAGAATGCACGGTTGATTTCATAGACATCAACATGGGCTGCCCGATAGATATGGTTGTGAACAAAAGTGCTGGTTCAGCT
CTTCTCAACAAACCATTACGAATGAAGAACATCGTGGAGGTCTCTTCTTCCATTGTTGAAACACCTATCACTATCAAGGT
ACGAACTGCATTTTTTGAGGGTAAGAACCGGATAGACTCGTTAATTTCAGATATTGGGGATTGGGGAGCCACTGCAGTGA
CGATTCATGGGCGGTCAAGACAACAACGTTATAGCAAGTCTGCGGATTGGGACTATATATACCAGTGTACCAAAAACGCT
TCCTCTAACCTACAAGTTATAGGAAATGGAGATGTGTACTCTTTTTTAGACTGGAACAAACACAAGTCTGACTGTCCTGA
GTTGTCTAGCTGCATGATTGCTCGTGGAGCATTGATCAAGCCTTGGATATTTACTGAAATTAAAGAGCAACGGCACTGGG
ACATTACCTCCGGGGAAAGACTCAACATCTTCAAGGACTTTGTACGTTTTGGTCTTCAACATTGGGGATCCGATACAAAA
GGAGTTGAGACAACTAGGCATTTCTTACTGGAGTGGCTAAGCTACACGTTTAGGTACATACCTGTAGGTCTGCTGGATGT
GATCCCGCAGCAAATCAACTGGCGTCCGCCTTCTTACTTTGGTCGTGATGATCTCGAGACTCTCATGATGTCTGAATCTG
CGGGTGACTGGGTGAGGATATCGGAATTGCTGCTTGGAAAGGTTCCGGAAGGCTTCACGTTTGCCCCCAAACACAAATCC
AACGCTTATGATCGAGCTGAAAATGGCTAA
>Cab020574.1 
ATGGAGAGCGGTGGTCAGTATGAAAATGGGCGTTACAACCCCGATTACTACAAAGAAGGAACACACTCTGTCTGGAATGC
GATGCCTAATCATCATCAGACAAAGGAGGACCAACATAATGCTCTGGTCATGAATCAGAAGATCATGTCCATCCTTGCCG
AGAGAGACGCTGCCCTCAAGGAAAGAGACGACGCCCTGGCTGCCAAGCAGGAAGCTTTAGCCAAAGAAGGAACACCCTCT
GTGTGGAATGCGATGCCTAATCATCATCAGACAAAGGAGGACCAACATAATGCTCTGGTCATGAATCAGAAGATCATGTC
CATCCTTGCCGAGAGAGACGCTGCCCTCAAGGAAAGAGACGACGCCCTGGCTGCCAAGCAGGAAGCTTTAGCCGCTCGGG
ACGAAGCACTTGACCTACGCGACAAAGCTCTCTCTCTAAGAGATAATGCTATTCTGGAGAGGGACAGTGCCTTAAGTGCT
CTTCAGTTCCGTGAACACAATCTAAACTACATTTTGTCACGTGCAAAGCTCGGTGCCTCCCAAAGCTCTCACTTACCCAA
CCCTTCCCCCTTGTCAACTATTCCACATGAAGCTGCTCCAAGTAAAAGGAAGAAAAAGCGCAAACAGGAAACAAGGTCAA
AGGGAAAGAGAGTAGGCGAAGATCATGTTGCTTCTCCTGGAAAGAAATGCAGAAAAGATTGGGACAGTAACGTTGTCGGC
TTAAACCTTGTCACCTTCGATGAGACGACAATGCCAGTGCCCATGTGCACTTGTACTGGTACTGCTCGTCACTGTTACAA
ATGGGGGAACGGCGGGTGGCAATCATCATGCTGCACTACCACTTTGTCTCTGTATCCTCTTCCGCAGATGCCAAACAAGC
GCCATTCTCGAGTGGGCGGTAGGAAAATGAGCGGAAACGTCTTCTCCAGGCTACTTAGCCGTTTAGCTGGCCAAGGCCAC
GACCTCTCCTCTCCCGTTGATCTCAAGGATTATTGGGCTAGGCACGGCACCAATCGCTACATCACCATCATTGTCCCTAA
TCGTTCCCCCTGTTCTCATCTTGCTCAGTCTGGACATCACCAGATGTTCCAGCAACTCAACATCAGCCAGTTAAGACAGG
AGCCACAGTCCCAGCAGAACCTGAATGGTAACATGTCAGCAAAATGGACAAGTAGACCGGGTGTTGAGGTGTTGGCTGGA
TCAAAGGATTGGAGTTGCATATCAACTAGGCAAACAGCCGGGCCTCATTTTAGGCCTAATAAAAAGCATTTCGTGAATTT
CAATCTGGAAACTGTAACGGGCCGGGTCTTACATATCTCCCTCGTCCGTAGAAATATCTAA
>Cab020573.1 
ATGGAAAAGACACACATGTCTGAGAAGATACTGGTTCTCGTGAGACTGAGGCCCCCTAACCAGAAAGAGATTGCCTCTAA
CGAACCTACGGAGGATTGGGAATGTCTCAATGATACCACCATTTTGTACAGAAGAAACACCTTCCGCCAATCCTCCAACT
TTCCTTCTGCTTATTCTTTTGATAGAGTATACGGAGGTGAATGTTCCACCAGACAAGTCTACGAGAATGGAACCAAGGAC
ATCGCTCTCTCTGTTGTCAAAGGAATCAATTGTAGTATTTTTGCGTACGGCCAGACGAGTAGCGGAAAGACTTACACCAT
GTCTGCTATCACTGAGTTTGCTCATGAAGAAAGAGCATTTTCCGTTAAATTTTCAGCTATAGAGATCTACAATGAGGCCA
TCCGAGATTTGCTCAGCTCCGATGGTACATCCCTTAGGCTACGAGACGATCCTGAGAAAGGGACAGTGGTTGAAAAAGCC
ACAGAGGAAACTCTGCGAGATTGGAACCATCTCAAGGACCTTCTATCTGTTTGTGAAGCACAACGTAAGATTGGTGAAAC
CTCACTGAATGAGAGAAGTTCCAGATCTCATCAGATTATTAGACTGACGGTTGAAAGCTCTGCTCGTGAGTTCTTAGACA
AAGAAAACTCCACCACCCTCATGGCGAGTGTGAATTTCATAGATCTGGCGGGAAGCGAGCGTGCATCACAGGCGATGTCA
GCTGGTGCGAGGCTCAAGGAAGGCTGCCATATCAACCGAAGTTTGCTTACTCTTGGAACTGTGATCCGTAAACTTAGTAA
GGGAAGGCAAGGGCACATCAACTTTAGAGACTCCAAGCTCACACGAATTCTACAGCCATGCTTGGGTGGGAATTCAAGAA
CTGCCATCATCTGCACTCTGAGCCCAGCGAGGAGTCACGTCGAGCTAACGAGGAACACTCTCTTGTTTGCTTGCTGTGCA
AAGGAAGTTACCACAAAGGCCCGGATCAACGTCGTTATGTCAGACAAGGCCCTGCTGCAGCAACTACAGCGTGAGCTTGC
GAGGCTCGAGACCGAGCTGAGAACCCCTGCCACGCCTGCCTCGAAATGTGATTGTGCGATGACGGTGAGGAAGAAGAATC
TTCAGATACAAAAGATGGAAAAGGAGATGGCAGAGTTGAGAGAAGACAGAGATCTTGCTCAATCCCGGCTTGAAGATATC
ATGAGAATGGTTGAACTCGATGAGGCCTCAAAGTGTGGAACTCCGCAGCACATTGACAAGTGGGAGGATGGTTCAGTGTC
ACAGACATCAATAACAAGAGCTTATGTTGGGTCTCATTCTGAGGATGATGATGATGAAGAGCTGCCTACGCGTTCAGAAG
ATCCATCAGAAGAATATTGCAGAGAAGTTCAATGCATTGAGATTGAGGAATCAGCTACAGTCAACCACAAAGACGAAAAA
AGAGCAGAACCTAAGAACATTTTAGGCCCTAGTGAGGATGCTAGTGTAGGCCAAAATGTGAGGTTGAGAAGCTGGAACCG
CAGAGAGACCGCGAGCACTCCACCTGAAAACATAGGGACAGAAAGACCAGAAGAAGAGAGTCACAAGAAGATAGTATTTT
CTGGTTTAGAGTTGGGTTCTAGTGTGTCAAGGAATGATTCGCTGTCTTCTTGCGGGAGCGATTCCACTGCGACTCAGAGC
ATCAGAACGCCCTTGGGAGAAGAGGGAGGTATCACTAGCATCCGCACTTTCGTTGATGGTCTTAAGGAGATGGCTAAGCG
TCAAGGCCAGGTGTCGATTGGTGATGATGATTCTGGTAAAATGGGGAGGGATATTGGTCTGGTTATCATGGACATGGAAT
TTGAGAGACAGCGGCGAGAGATTGTTGAGCTATGGCAAAGCTGTAACGTCTCTTTGGTGCATAGAACATACTTCTACTTG
CTCTTCAAAGGAGATGATGAGGCTGATTCAATCTACATTGGGGTTGAGCTAAGAAGACTTTTGTTTATGAAAGCTCGCTT
CTCTCAGGGAAACCAAACTTTGGAAGGAGGAGAAACCTTAACTCTGGCTTCAAGCCGGAAGGCGCTTCACGGGGAGAGAA
TGATGCTGAGCAAGCTGGTGGGGAAAAGGTTTTCAGGAGAAGAGAGGAGAAGAATGTATCACAAGTTTGGGATTGGTGTC
AACTCCAAACGCAGGCGTTTACAACTCGTGAACGAGCTTTGGAGCAATCCCAAGGACATGAGTCAGGTTGTGGAAAGCGC
AGATGTTGTAGGGAAGCTTGTGAGGTTCGCTGAGCAAGGGAGAGGCATGAAGGAGATGTTTGGACTGGCCTTCACCCCTC
CTTCCTTCTTGACAGCTCAGAGATGGCGTAGCTGGAGAAAAAGCATCCCTATGCTTTTCTAA
>Cab020572.1 
ATGGCATCAACATCACTCCTCAAGGCATCTCCTGTGTTGGACAAATCGGAGTGGGTCAAGGGACAAAGCGTTCTCTTCCG
TCAGCCATCTTCCGCCGCCGTCGTCATACGTAACCGCGCCACCTCCCTTACCGTCCGTGCCGCTTCTTCCTACGCCGATG
AGCTTGTTAAGACAGCGAAAACAATTGCGTCTCCTGGACGAGGAATCTTGGCGATGGACGAGTCGAACGCGACTTGCGGG
AAGCGTTTGGACTCGATAGGGCTAGAGAACACTGAGGCAAACCGACAAGCATACAGGACATTGCTGGTCTCTGCACCAGG
ACTCGGACAGTACATCTCCGGTGCAATCCTGTTCGAGGAGACTCTGTATCAGTCGACAACCGAAGGCAAGAAAATGGTCG
ACGTCCTCGTCGAGCAGAACATCGTCCCCGGTATCAAAGTCGACAAGGGTTTGGTCCCACTTGTTGGCTCTAACAATGAG
TCATGGTGCCAAGGGCTCGATGGTCTATCCTCCCGAACTGCTGCTTACTATCAACAGGGTGCTCGTTTCGCCAAATGGCG
TACTGTCGTGAGCATTCCCAATGGTCCGTCTGCTCTAGCTGTTAAAGAAGCTGCTTGGGGCCTTGCCCGATACGCTGCCA
TTTCACAAGACAGTGGATTGGTTCCAATAGTGGAGCCAGAGATATTGTTGGACGGAGAACACGACATTGACAGGACTTAC
GAAGTAGCAGAGAAGGTTTGGGCTGAGGTTTTCTTTTACCTTGCTCAGAACAATGTCATGTTTGAAGGTATTCTCCTGAA
GCCGAGCATGGTGACTCCCGGAGCCGAGTCTAAAGACAGAGCTACTCCTGAACAAGTTGCCTCCTACACCCTTAAACTCC
TCCGCAACAGAATCCCTCCGGCCGTCCCCGGAATCATGGCAAGCTCTATTCCTCTCTCTTCACTTCACATATTCTTGTCG
GGAGGACAGTCTGAGTTGGAGGCAACGTTGAACCTGAACGCGATGAACCAAGCACCAAACCCGTGGCATGTATCCTTCTC
CTACGCACGTGCCCTGCAGAACACATGTTTGAAAACATGGGGAGGCAGAGCTGAGAACGTGAACGCAGCTCAGACCACTC
TATTGGCTAGAGCCAAGGCCAATTCGCTGGCTCAGCTTGGAAAATACACAGGAGAAGGTGAGTCTGAAGAGGCTAAGGAG
GGTATGTTCGTCAAAGGCTACACCTATTGA
>Cab020571.1 
ATGAAACCATCGATTTTAATCTTAACAGTTTTCGTACTTCTCCTCCTGGTACCAACGGTGATTCCTCACAACTATTCGGA
TGCTCTGCATAAGTCAATCCTATTTTTCGAAGGTCAACGCTCCGGTCGACTTCCCAGACAACAAAGGATGTTGTGGCGTG
GTGACTCTGCACTCAAGGACGGCGAAAACCTCAACACCGACCTCGTTGGTGGTTACTACGACGCCGGTGACAACGTTAAG
TTTCATTTTCCAATGGCTTTTACGGCCACGATGCTTGCTTGGAGTTCTATCGACTTCAGTTGTTACATGTCTGACAATGA
TTTTAGACACAACCTCGTAAATATCAAGTGGGCTACTGATTATCTCCTTAAGACTGTCTCACAACTCCCTCATCGCATTT
TCGTCCAAGTAGGTGAAGCACAGCCCGACCATAATTGTTGGGAAAGACCGGAAGATATGGATACGCCACGAACCGCTTTC
GCTCTAGATGCACCAGGGCCAGCCTCCGATCTAGCGGGTGAAATCGCTGCAGCTCTGGCAGCTGCTTCTATCGCATTCAA
ACAATCGAGGCCTACATATTCCAAATTATTGCTCAGCAAAGCCATACAAACGTTTCAGTACGCAGATATGCATCGAGGTT
CTTATGCCGACAATCAGAACGTGCACAACGCCGCTTGCCCTTTCTACTGCAGTAATAATGGATATAAGGATGAGTTGCTC
TGGGGAGCTGCGTGGTTGAGGAGGGCGACTGGTAGTGATAATTACCTAGAGTACTTGGTGAACAATCGTGAAACTTTCGG
TGTAGATTACAATTACTTGGACTTTGGCTGGGACAGCAAATTTGGGGGAGTTGATGTTCTCATTGCCAAGGAAGTATTTG
AGAAGAATGTGAGTGCGTTAACACCATTTAAAGATATTGCGGAGAAAATGATGTGTGCAGTATTTCCGGAAACCGCTGGT
CTACACATGAGTTACACACCCGGCGGTCTTCTTTACAAACCCGTTGGCAGCCAGCTCCAGAGCACGGCCGCAATGTCTTT
CCTCATCCTTACCTACGCGGACTACCTCTCTAAATCCTCTCAACAACTCAGTTGCGGTAACCTCAAGTTTCAACCCGATT
CTCTTCGGCGCATAGTTAAACGACAGGTGGACTACATTTTGGGAGATAATCCAATGCACGTGTCATACATGGTTGGGTAC
GGCGATCAGTACCCGCGACAGGTCCACCACCGTGGCTCGTCTATACCGTCTGTTAAGGTTCAAAGCACTGCGTTCGGGTG
CACACAAGGATGGAATATTTTCCATTCAGACAATCCAAACCCAAACATATTAGTAGGAGCGGTGGTTGGCGGGCCTAACG
TAGATGATACATTCATTGGAAAACGGACAAATGCTACCGACACTGAGCCCACGACGTATATCAATGCACCTCTAGTTGGT
GTCTTTGCCTATTTTAATAGCAATCCCAACATCACCTGA
>Cab020570.1 
ATGTCGTCGAACCAGCACGACTACTCCGACGCACTCTCGAAATCAATCCTCTTCTTCGAGGGCCAACGCTCCGGCTACCT
CCCGAACGACCAGCGTCTGACGTGGAGACGGAATTCCGGTCTGAGCGACGGATGGACGCACAGCACCGATCTAACCGGCG
GTTACTACGACGCGGGAGACAACGTCAAATTCAATTTTCCGATGGCTTTCACCACGACGATGCTCGCCTGGAGCGTAATA
GAATTCGGAGAGCTCATGCCTCCGCCGGAGCTTCGGAACGCCCTGGTCGCACTCCGGTGGAGCTCCGATTACCTCCTGAA
ATCCGTTTCGCAGCTACCAAACCGCATATTCGTCCAGGTAGGTGATCCGATTGCAGATCATAATTGCTGGGAAAGACCTG
AAGATATGGATACACCACGTACTGCTTACGTCGTAAATGCCCCAAATCCAGCTTCTGAAGTGGCTGGAGAAATCACAGCG
GCCCTCTCGGCCGCTTCAATTGCCGTGCGATCATCGGATCCAGGCTACTCTCAGACGTTGCTCCAAAACGCTGTAAAAAC
GTTTCAGTTTGCTGATATGCACCGTGGTGCTTATAGCAGCAATGATGATATCAAAAATGACGTTTGCCCTTTCTACTGCG
ATTTCAACGGATTTCAGGATGAGTTATTGTGGGGAGCAGCTTGGCTAAGAAAAGCGACTGGTGATGAAAGTTACCTTAGC
TACATTGAGAGTAACCGTGAACCCTTTGGTGCTAGCGAGAACGTCGACGAATTCGGTTGGGACAACAAAATTGGTGGACT
TAATGTTCTCGTGTCCAAGGAAGTTATAACAGGGAATATGTACAACCTAGAGGCGTACAAGGCGTCAGCGGAGAGCTTCA
TGTGTAGTTTGGTGCCGGAGTCTCCGGGACAGCATGTTGAATATACTCCCGGCGGTCTTCTTTACAAGCCCGGCGGTAGT
CAGCTCCAACACGCGACCACAATATCTTTCCTCCTGCTTGTATACGCTCAGTATCTTTCCAGAAGTTCCCTCTCCCTCAA
TTGTGGCAGCCTCTCTGTCCCTCCTGATCATCTACGCCGTCTCGCCAAGAAACAGGTGGACTATATTTTGGGGGAGAATC
CAATGGGATTATCATACATGGTCGGGTACGGAGAGAGGTATCCAAAGAGGATCCACCACCGTGGCTCATCGCTGCCGTCG
ATCGTAGACCATCCAGGCACCATCGGGTGCAAAGACGGATCGGTTTATTTCAACTCGACCGAACCAAACCCGAACGTTTT
GATTGGAGCGGTGGTGGGTGGGCCCGGAGAGGATGATAAGTACGATGATGACCGGTCTGATTTCCGCAAGTCAGAGCCCA
CTACTTACATCAATGCTCCTTTCGTTGGTGTATTGGCTTACTTTGCAGCCAATCCTAGTTTTAGCTGA
>Cab020569.1 
ATGCTAATGAAAACGCAAAGACTCACTATCTCTCCTTTCCTTCCGACTAAATCTCACCAACCACTTATCCGTTGTCTCGG
TGGAGGCTCGGTGCTGACCCGGAGAAAACTCGGTGGGATCACCACAGCAGCTGCTCCGATTTTCCAGGGAAAGCCGGTGG
TGACTCGTCGGGAAATAAAAACAGGGCGAATTACGAGGAACTGCGTCGAAAATGATGGCGGAACTGAAGAAGAAGAAGAA
GAAGAGAAGAAGAGCAGGGGTCTGGTGAAGGAGAGCGTATGGGAACAGATGAAAGAGATCGTCAAGTTCACAGGTCCGGC
GATGGGGATGTGGGTTTGTGGTCCGTTGATGAGTCTCATCGACACGGTGGTCATCGGCCAAGGTAGCTCCGTCGAACTCG
CCGCACTTGGACCGGGGACGGTACTATGCGATCACATGAGTTACGTCTTCATGTTCCTCTCCGTGGCGACATCCAATATG
GTCGCTACTTCTCTTGCCAAACAGGACAAGAAAGAAGCACAACATCAAATCTCTGTCTTGCTCTTCATTGGATTGGTTTG
TGGACTAATGATGCTTTTGTTGACTAGATTATTTGGACCTTGGGCTGTTACTGCATTTACGAGAGGGAAAAACATTGAGA
TTGTTCCTGCAGCCAATACATACGTTCAGATTCGAGGCTTAGCGTGGCCTTTTATTCTTGTTGGATTGGTTGCTCAAAGC
GCAAGTCTTGGAATGAAGAACTCATGGGGACCTCTTAAGGCATTAGCAGCAGCAACGGTCATTAACGGTCTTGGAGATAC
GATCCTATGCTTGTTTCTCGGACAAGGTATCGCCGGAGCTGCTTGGGCAACAACCATCTCTCAGGTTGTTTCGGCTTATA
TGATGATGGATTCTCTGAACAAAGAAGGCTACAATGCTTACTCCTTTGCGGTACCTACACCTCAAGAACTATGGAAGATC
TCTGCACTCGCCGCACCTGTCTTCATCTCAATTTTCTCCAAGATTGCTTTCTACTCTTTCATCATCTACTGTGCTACCTC
CATGGGAACTCACGTTTTAGCAGCTCATCAAGTGATGGCTCAGACGTACAGGATGTGCAATGTATGGGGTGAGCCACTCT
CTCAAACGGCTCAGTCATTTATGCCTGAGATGTTATATGGTGCGAACCGTAACCTTCCCAAGGCGAGAACGTTGCTCAAG
TCCCTAATGATTATTGGAGCCACGCTTGGATTAGTATTGGGAATTATAGGAACATCGGTTCCAGGCCTGTTTCCTGGTGT
CTACACACATGATAAAGTCATCATAACCGAGATGCATAGACTGCTTATACCATTCTTCATGGCGTTGTCTGCATTGCCAA
TGACAGTATCCCTGGAGGGTACATTGCTGGCGGGACGTGATCTGAAATTCGTCAGCTCGGTGATGAGTTCAAGCTTCGTT
CTTGGTTGTCTTACACTAATGTTTGTGACACGAAGCGGATATGGTTTAGTCGGCTGTTGGATGGTTCTCGTCGGATTTCA
GTGGGGTCGGTTTGGACTGTATCTACGGAGGCTGCTTTCACCTGGAGGCATACTTAACACGGATGTGCTGACGACTAAGA
AGATCAAATCAGTTTAA
>Cab020568.1 
ATGAAGATTTGGTGTGACGTGTGTGATAAAGAAGAAGCTTCAGTGTTTTGTTGTGCAGATGAAGCAGCTCTTTGTAATGG
TTGCGATCGTCATGTTCATTTCGCCAATAAGCTCGCCGGCAAGCATCTCCGTTTCTCTCTCACTTCTCCTACTCCCAAAG
ATGCTCCTCTCTGCGATATTTGTGGGGAGCGGCGTGCATTATTGTTTTGCCAAGAAGACAGAGCAATACTATGCAGAGAG
TGTGACATTCCAATACATCAAGCCAATGAGCATACTAAGAAACACAATAGGTTCCTTCTTACCGGCATCAAGCTCTCAGC
CTCCCCATCCGCATACCCGAGAGCCTCCAACTCTGGTGCGACATTGGGCCAGGCCAAGACTCGACCCAAATCAGTATCAG
GGGAGGTCCCGAGCTCGGCCTCCAGTGAGGTCTTTGCGAGCTCTCCTTCCACGACTACAAGCAATTACTATTATGGGCTA
GAGGAAACCTATCAGCAAGCTAGCGATTCGGGCTCTGGATCGGGTTCAGGCAGTATATCAGAGTATTTGATGGAAACGTT
ACCGGGCTGGAGAGTGGAAGATTTGCTTGAAGATCCTTCTTGTGTCTCCTATGAGGACAACAACAATATTTTTACTAAGA
TCAATAACAATGGGGTTTACGATGGTTCTTCTTCACAATATCAGCATCAAGGCTTTTGGGAACAAAAGCCCTTCTCCTGA
>BnaA01g05310D 
ATGTCAAAAACAGTGTTTGAACCTATGTTACATGGAAACGGAAGCGGGTACGCAGGCTCATATAAGAACGTTGTGCGTCG
TCTTATCTTCAATATTTCAACTCAACCGTGA
>Cab020567.1 
ATGGGGGAAAGCGGCGGTTGTTGTCCGCCGATGGATTTGATGAGGTCAGAGCCGATGCAGCTGGTTCAGCTCATTGTTCC
CATGGAATCAGCTCATCTCACCGTCTCTTACCTTGGGGATCTCGGCCTCGTCCAATTCAAAGACCTAAATTCAGAGAAGA
GCCCTTTTCAACGTACTTATGCTGCTCAGATAAAAAGATGTGGAGAGATGGCACGTAAGATTCGTTTCTTCAAGGATCAA
ATGTCCAAAGCTGGAGTTTTACCCAAGGATTCGCTGGAGAATGGAACTGATATCGACCTGGACGATGTCGAGGTTAAGCT
CGGAGAGCTCGAAGCTGAACTTGTTGAGATCAATGCCAATAATGACAAGTTACAGCGTTCCTATAATGAACTTATGGAGT
ACAAATTGGTCCTTGAGAAGGCTGGCGAGTTCTTTTCTTCTGCTCATACAAGTGCTACGGCTCAACAGAGAGAGATAGAT
TCACAGCAAGTGGGTGAAGATTTGCTGGAGGCTCCTTTATTGCAGGAAGACAAGTCTATTGATTCTTCAAAGCAAGTAAA
GCTTGGATTTCTCACTGGATTAGTACCCCGTGAAAAGTCAATGGTCTTTGAGAGGATTCTATTCCGTGCTACTAGGGGCA
ACGTCTTTATTCGACAGACTGTCATTGAGGAGCCGGTCATCGATCCCAACTCTGGGGACAAGGCTGAGAAAAATGTTTTT
GTTGTCTTTTATTCCGGGGAAAGAGCAAAAAGCAAAATTCTTAAAATATGTGAAGCGTTTGGGGCCAATCGTTATCCTTT
CAGTGAAGACCTTGGAAAACAAGCTCAAATGATAACTGAGGTGTCAGGTCGATTAACAGAGCTTAAAACCACCATAGATG
CTGGTTTAGGTCACCGTAACATTTTGTTGCACGCCATTGGAGATAAATTTGAGCTGTGGAACCTCAAGGTGCGCAAAGAG
AAAGCTATCTATCATACTTTGAACATGCTTAGTCTTGATGTAACTAAGAAGTGCCTTGTGGCCGAGGGCTGGAGTCCTGT
CTTTGCATCAAACGAAATTCAAAATGCATTAAAGCGTGCTGCAGTTGACTCCAATTCGCAAGTTGGATCAATATTCCAGG
TTCTGAGGACCAAAGAGTTGTCACCAACTTATTTTCGCACAAACAAATTTACTTCTGCAATTCAGGAAATTGTTGATGCA
TATGGTGTGGCCAAGTATCAGGAAGCTAATCCTGGTGTATTCACAATCGTCACCTTCCCCTTCCTTTTCGCTGTTATGTT
TGGTGATTGGGGGCATGGAATATGTTTGCTGCTTGCAACTATGTACTTGATAGTGAGAGAAAAGAAACTTTCCAGCCAGA
AACTTGGGGACATTATGGAAATGGCTTTTGGTGGCCGTTATGTTATAATGATGATGTCACTCTTCTCAATATACACTGGT
TTAATCTACAACGAATTCTTCTCTATTCCATACCCATTGTTTGCTCCCTCAGCCTATGACTGCCGTGATGCCTCATGCAG
CGAGGCTACAACAATTGGTTTGATAAAGGTGAGGGACACTTATCCATTTGGTCTAGATCCTGTGTGGCATGGTACCCGCA
GCGAGCTGCCGTTCCTGAACTCGCTGAAGATGAAAATGTCAATCCTTCTCGGAGTTTCTCAGATGAACCTCGGGATCATA
ATGAGCTACTTCAATGCAAGATTCTTCAAATCGAGTGTAAATATATGGTTCCAGTTCATTCCCCAGATGATATTCTTGAA
CAGCTTGTTTGGCTATCTCTCGGTCCTCATCATCATAAAGTGGTGCACTGGTTCTCAAGCAGATTTGTATCATGTGATGA
TCTACATGTTCCTGAGCCCAACCGATGAGTTAGGAGAGAACCAACTTTTCCCTCACCAGAAAACAGTGCAGCTGGTGCTT
CTCTTTCTGGCTCTTGTTTCTGTTCCATGTATGTTGCTTCCAAAGCCCTTCATCTTGAAGAAACAACATGAAGCTAGGCA
TCAAGGTCAGTCATACGCACCTCTTGAGGAGACAGATGAGAGTCTTCATGTGGAGGCAAGCGGAGGATCCCATGGGCATG
AGGAGTTTGAGTTCATTATCCATTTGGTCTAG
>Cab020566.1 
ATGAAAATGTCAATCCTTCTCGGAGTTTCTCAGATGAACCTCGGGATCATAATGAGCTACTTCAATGCAAGATTCTTCAA
ATCGAGTGTAAATATATGGTTCCAGTTCATTCCCCAGATGATATTCTTGAACAGCTTGTTTGGCTATCTCTCGGTCCTCA
TCATCATAAAGTGGTGCACTGGTTCTCAAGCAGATTTGTATCATGTGATGATCTACATGTTCCTGAGCCCAACCGATGAG
TTAGGAGAGAACCAACTTTTCCCTCACCAGAAAACAGTGCAGCTGGTGCTTCTCTTTCTGGCTCTTGTTTCTGTTCCATG
TATGTTGCTTCCAAAGCCCTTCATCTTGAAGAAACAACATGAAGCTAGGCATCAAGGTCAGTCATACGCACCTCTTGAGG
AGACAGATGAGAGTCTTCATGTGGAGGCAAGCGGAGGATCCCATGGGCATGAGGAGTTTGAGTTCAGCGAGATATTTGTG
CATCAGCTGATTCACACCATAGAGTTTGTGCTCGGAGCTGTTTCCAACACCGCTTCTTACCTGCGTCTATGGGCTCTCAG
TCTTGCACACTCAGAGCTATCGTCAGTCTTTTATGAGAAGGTCCTCCTCCTCGCTTGGGGGTATAACAATTGGTTGATCC
TGATCGTTGGGATAATCGTGTTCATATTCGCCACGGTGGGAGTGCTGCTGGTGATGGAGACACTGAGTGCGTTCCTTCAC
GCACTGCGTCTACACTGGGTAGAGTTTCAGAACAAATTCTACGAAGGAGATGGTTACAAGTTCGCTCCTTTCTCTTTCAT
TCTTACCGCAAACGAGGACGAGTGA
>BnaA01g05330D 
ATGGAAAACATAAGTGAGCTGGTCGCTTTTGACATGGGAGGGCTAAGAAACAACCTTCCCAGAAAGAGAGGATTGTCAAG
GTACTACTCGGGGAAAGCAAGATCATATGCTTGCATCTCAGATGTCAAATGCCTAGAAGATCTAAAGAAACCAACCCATC
CTCTTGATGATGATGATGATGAAGATGATGCCTACAAGAAGAGGAAGAAGAAGAATAGGCAATCATCTTCATCTTCATTT
TCTGCAGCTGTTAACAGCAATGTTAATTATCAAAACTACCCGTGTCGTAGAGTCTCTAGTAGCACACACTGTTCCTCACC
TTGTGTTGGTGCTTAG
>BnaA01g05340D 
ATGGAGATAGGAAAGAAACCAAACATATGCACGTTTCCCATCTTTGATATTTCTCCAAAGCCTTCCATGGCTCTCCTCCT
GGCTATTCTCCTCTTCCTCTCAGGCCCTGCAGCGTCTGCAGTGGGACCTGCTACCGGTTTTAAACCGGCAGATGATATCC
TCATTGATTGTGGAAGCAAATCTTCATCCAAAACACCAGATGGAAGAGTCTTTAAGAGTGACCAAGATACGGTCCAATAC
ATAGAAGCCAAGGATGATATTCAGGTCTCGGCCCCACCTTCAGACAAGGTCGCATCTCCTATCTACCTGACTGCAAGGAT
CTTCCGTGAGGAAGCCATCTACAAGTTCCATCTAACCAGGCCTGGTTGGCATTGGGTTCGCCTCCATTTCTTGGCCTTCC
CTAATGACAAGTTTGATCTCCAGCAAGCAACTTTTTCCGTTGTAACAGAGAAGTATGTGCTGCTTCATAACTTCAAGATT
ACTAACAACAACAATGATAGTCAAGCTGTTCTCCAGACGGAGTATCTCGTCAACATTACGGATGCACAATTCTCCCTCAG
GTTCAGACCTATGAAAAGCTCTGCAGCATTCATCAACGCTATCGAGATTGTCTCTGCTCCAGACGAACTGATCTCTGATT
CGGGCACAGCCCTTTTCCCAGTCAACGGTTTCTCTGGTCTGTCTGACTATGCGTACCAGACCGTTTACAGAGTCAATGTT
GGTGGTCCTTTGATCGTGCCTCAGAACGACACGTTAGGAAGAAGCTGGATACCTGATAAGGAGTTCTTGAAAGATGAGAA
GATGGCCAAGGACGTGAAGACGACCCCTTCCGCGATCAAGTACCCTCCTGGAGTTACACCTTTGATTGCTCCACAGACGG
TTTATGCAACAGCTGCTGAAATGGCTGATTCTCACACCATTGCTCCGAACTTCAACGTCAGCTGGAACTTCCCCTCGAAC
CCGGCGTTTAACTACCTTATCCGGCTTCATTTCTGTGACATCGTTAGCAAGTCTCTCAATGACTTGTACTTCAATGTGTA
CATCAACGGCAAAACTGCCATTTCTGGGCTGGATTTGTCTACTGTCGCCGGCGATCTCGCAGCTCCTTACTACAAAGACA
TTGTTGTGAACGAGACACTTATGACTCCTGAGCTGCTAGTGCAGATTAGTCCCATGGGAGAAGATACAGGCACTCCAAAC
GCAATCTTGAATGGAGTTGAGGTCTTAAAGATGAGCAACTCCGTGAACAGCCTTGACGGAGAGTTTGGAGTTGATGGTAG
AACCACCGGCATGGGGAAACACGGTATGGTTGCGACCGCGGGGTTTGTGATGATGTTTGGAGCTTTCATTGGGCTTGGAG
CCATGGTCTACAAGTGGAAGAAGAGGCCACAAGATTGGCAGAAGAGAAACAGTTTCTCCTCTTGGTTGCTACCGATACAC
GCTGGTGACAGCACTTTCATGACCAGCAAAGGTGGTTCCAGCTTGTACAACTCAACCATGGGCCTCGGCCGCAACTTCTC
CCTTTCAGAGCTTCAGGATGCTACGCAGAATTTTGAAGCATCTCAGATTATCGGTGTTGGAGGGTTCGGTAATGTCTATA
TTGCAACCCTCGACGACGGAACCAAAGTTGCTGTCAAGCGAGGTAACCCACAGTCTGAACAAGGAATCACTGAGTTTGAG
ACAGAGATCCAGATGCTTTCTAAGCTCAGACACCGACACTTGGTCTCCTTGATTGGTTACTGTGATGAAAACTCTGAGAT
GATCCTGGTCTATGAGTTCATGTCCAATGGTCCATTCAGAGATCATTTATACGGAAAGAACCTTGCTCCCCTTACCTGGA
AACAGCGTCTTGAGATCTGTATCGGTTCTGCACGTGGGCTTCACTATCTGCACACAGGCACAGCACAAGGGATTATCCAC
CGTGACGTCAAATCAACCAACATTCTTCTCGACGATGCTTTAGTTGCCAAGGTAGCTGACTTTGGTCTTTCTAAAGATGT
GGAATTTGGACAGAACCATGTCAGCACGGCAGTGAAAGGAAGTTTCGGGTACCTAGACCCTGAATACTTTAGGAGACAGC
AACTTACCGATAAGTCTGATGTTTATTCATTTGGTGTCGTTCTTCTTGAAGCTCTCTGCGCAAGACCAGCCATCAACCCT
CAGCTACCAAGAGAACAGGTTAACTTAGCTGAATGGGCTATGCAATGGAAACGAAAAGGGATGCTCGAAAAGATCATTGA
TCCTCATTTGGCTGGCACGATAAACCCTGAATCGATGAAGAAGTTTGCGGAAGCTGCAGAGAAGTGTTTGGAAGATTATG
GTGTTGATAGGCCTTCAATGGGAGATGTTTTGTGGAACTTGGAATATGCTCTTCAGCTTCAAGAAGCATTCACTCAGGGC
AAAGCCGAGGAGACTGAGAACGGTGAGCCAGTAACATCTCTTCCGCCAGCAGATACAACTCCAATCACTCCCACCAACAA
GGTGGAAGAGAACAATGGTGCTGCTGAGGTTCAGGCCGTGGACGAACACTCTGGAACAGCCATGTTTACTCAGTTTGCTA
ACAACCTTAACGGAAGATAA
>BnaA01g05350D 
ATGATGTTTGTGGTATGCACTATTCTAAAAGAGAGATGGATAGGAATGAGTGGAAGAAGAACTAAATTAAACGGAGAGGA
TATCTCAACTCGATCTTTCCCAATATTATCACAAGCATATTTATACACCACTAGCCCGCATCTTTTCAGTGAAGAGGCAG
AAAAGGCATTTGCTCGAGTTAGAGACAAGGTAAAGATGCCATTATACGGCTGTGATTGCTATGCTTACGCTCTCCTGGCT
TCTGGATTAGTCGATCTTGTTATTGAATCCGGTCTAACGCCATATGATTTTCTAGCTCTGGTGCCTGTAATACAAGGCGC
TGGAGGTACTATAACCGATTGGAACGGGAACTCACTTCTGTGGGAAGCTTCATCCAGTGCATTTGCTACAAGCTTTAATG
TGGTTGCAGCAGGAGATTCAGACATTCATCAGCAAGCATTAGAGTCACTTAAGTGGCAGTGA
>Cab020565.1 
ATGGATCTTCTTAAGCTTTCCTTCTCCCTTCTCCTCCTTTCCTTCCTCCTCGTCTCCGTCTCCTCATCGTCCGACGGCGA
CGATGCCGTGATCCGGCAGGTGGTTGATGGAGCCGCCGAGCCCAATGTTTTAACCTCCGAAGATCACTTTTCTCTGTTCA
AGAGAAAGTTCGGCAAGGTCTACGCTTCCGGGGAGGAGCATGATTACAGATTCTCCGTCTTCAAAGCCAATCTGAGGCGA
GCGAGGCGCCACCAGAAGATGGATCCCTCTGCGCGTCACGGCGTTACTCAGTTCTCGGATCTGACTCGGTCGGAGTTCAG
GGAGAAGCATCTCGGAGTCAAAGGAGGGTTTAAGCTTCCCAAGGACGCCAACAAGGCTCCGATTCTCCCAACCGAGAATC
TCCCTGAGGATTTTGATTGGAGAGATCACGGAGCCGTCACCCCCGTCAAAAATCAGGGATCATGCGGCTCTTGCTGGAGT
TTCAGCGCCACCGGAGCTCTTGAAGGTGCTAACTTCCTCGCCACCGGCAAACTCGTCAGCCTTAGCGAACAACAGCTCGT
TGACTGTGATCACGAGTGTGACCCAGAGGAGGCGGGTTCATGCGACTCTGGTTGCAATGGTGGCCTCATGAACAGCGCTT
TCGAATACACACTCAAGACCGGAGGCCTCATGAGAGAAGAAGACTATCCTTACACCGGCAAGGACGGCCCCGTCTGCAAG
TTAGACAAGTCCAAGATCGTCGCCTCTGTCTCCAACTTCAGTGTCATCTCCATCGACGAAGAACAAATTGCTGCCAACCT
TGTTAAAAACGGTCCTCTTGCAGTAGCCATCAACGCCGCCTATATGCAGACTTACATTGGCGGAGTATCCTGCCCTTACA
TTTGCACCAGGAGGCTCAACCACGGTGTCTTATTGGTGGGTTATGGGTCCGCTGGTTACGCTCCTGCTAGGTTCAAGGAG
AAGCCTTACTGGATCATCAAGAACTCGTGGGGAGAGACTTGGGGCGAGAATGGTTTCTACAAGATCTGCAAAGGCCGTAA
CATTTGTGGCGTTGATAGTCTTGTCTCCACCGTTACAGCCGCTGTGTCTACCACCGCTCATTAA
>Cab020564.1 
ATGGAGACAAGAAAGAAACCAAACATATGCACGTTTCCCATCTTTGATATTTCTCCAAAGCCTTGCATGGCTCTCCTCCT
GGCTATTCTCCTCTTCCTCTCAGGCCCTGCAGCGTCTGCCGTGGGACCTGCTACCGGTTTTAAACCGGCAGATGTTATCC
TCATTGATTGTGGAAGCAAATCTTCATCCAAAACACCAGATGGAAGAGTCTTTAAGAGTGACCAAGATACGGTCCAATAC
ATAGAAGCCAAGGATGATATTCAGGTCTCGGCCCCACCTTCAGACAAGGTCGCATCTCCTATCTACCTGACTGCAAGGAT
CTTCCGTGAGGAAGCCATCTACAAGTTCCATCTAACCAGGCCTGGTTGGCATTGGGTTCGCCTCCATTTCTTGGCCTTCC
CTAATGACAAGTTTGATCTCCAGCAAGCAACTTTTTCCGTTGTAACAGAGAAGTATGTGCTGCTTCATAACTTCAAGATT
ACTAACAACAACAATGATAGTCAAGCTGTTCTCCAGACGGAGTATCTCGTCAACATTACGGATGCACAATTCTCCCTCAG
GTTCAGACCTATGAAAAGCTCTGCAGCATTCATCAACGCTATCGAGATTGTCTCTGCTCCAGACGAACTGATCTCTGATT
CGGGCACAGCCCTTTTCCCAGTCAACGGTTTCTCTGGTCTGTCTGACTATGCGTACCAGACCGTTTACAGAGTCAATGTT
GGTGGTCCTTTGATCGTGCCTCAGAACGACACGTTAGGAAGAAGCTGGATACCTGATAAGGAGTTCTTGAAAGATGAGAA
GATGGCCAAGGACGTGAAGACGACCCCTTCCGCAATCAAGTACCCTCCTGGAGTTACACCTTTGATTGCTCCACAAACGG
TTTATGCAACAGCTGCTGAAATGGCAGATTCTCACACCATTGCTCCGAACTTCAACGTCAGCTGGAACTTCCCCTCGAAC
CCGGCGTTTAACTACCTTATCCGGCTTCATTTCTGTGACATCGTTAGCAAGTCTCTCAATGACTTGTACTTCAATGTGTA
CATCAACGGCAAAACTGCCATTTCTGGGCTGGATTTGTCTACTGTCGCCGGCGGTCTCGCAGCTCCTTACTACAAAGACA
TTGTTGTGAACGAGACACTTATGACTCCTGAGCTGCTAGTGCAGATTAGTCCCATGGGAGAAGATACAGGCACTCCAAAC
GCAATCTTGAATGGAGTTGAGGTCTTGAAGATGAGCAACTCCGTGAACAGCCTTGACGGAGAGTTTGGAGTTGATGGTAG
AACCACCGGCATGGGGAAACACGGTATGGTTGCGACCGCGGGGTTTGTGATGATGTTTGGAGCTTTCATTGGGCTTGGAG
CCATGGTCTACAAGTGGAAGAAGAGGCCACAAGATTGGCAGAAGAGAAACAGTTTCTCCTCTTGGTTGCTACCGATACAC
GCTGGTGACAGCACTTTCATGACCAGCAAAGGTGGTTCCAGCTTGTACAACTCAACCATGGGCCTCGGCCGCAACTTCTC
CCTTTCAGAGCTTCAGGATGCTACGCAGAACTTTGAAGCATCTCAGATTATCGGTGTTGGAGGGTTCGGTAATGTCTATA
TTGCAACCCTCGACGACGGAACCAAAGTTGCTGTCAAGCGAGGTAACCCACAGTCTGAACAAGGAATCACTGAGTTTGAG
ACAGAGATCCAGATGCTTTCTAAGCTCACTCAGATTATCGGTGTTGGAGGGTTCGGTAATGTCTATATTGCAACCCTCGA
CGACGGAACCAAAGTTGCTGTCAAGCGAGGTAACCCACAGTCTGAACAAGGAATCACTGAGTTTGAGACAGAGATCCAGA
TGCTTTCTAAGCTCAGACACCGACACTTAATGAATAAACATCAGACTTATCGGTAA
>Cab020563.1 
ATGGCGGATATAAGAGACGAAAGAGGAAACTCAATCTACCTAACGGACGAACAAGGCAAGCCAGCTCAGCTCGTGGACGA
GTTTGGAAACGCGATGCATCTGACAGGTGTTGCAACCACCGTCCCTCACCTGAAGGAGAGCAGCTACACTGGTCCACATC
CGATCACCGCCCCGATCACGACCACCGATACTCCTCACCACGCACAACCTATCTCCGTGTCTCACAACCCTCTTGAAAAC
ATAGGCATTTCTTCCTCCAACTCGATGGATGAATATGGTAAAGGATCACGACAAGGAGCTAATGTAACGGATGAAACTAA
ATCAAAGGTAGAGGGGCACGATCCATCAACTGCAACAGTGAGCGGATCAGGATCAGAAGAAGCTCACGAGAAGAAGGGGT
TCCTTAAGAAGATTAAGGAGAAAATTTCCGGCAACCATAACGATCCGTAA
>Cab020562.1 
ATGGGGAATGCGTGTTGTGTTGCGGCTCGTGACAAAATGGTCCTCGTCGTGCCTCCTAATGAGACTGAGAGGAGGCCTTC
TCCTACTTGGAGTTTCCGCTGGGATAATCATAATAGAGGAGGACGTGTTGCCGGTGAAGACTCCTCCTCTCTCACTTGGT
TATCTGATGGTATTAGCCGTAACGATGGCTCTGAGATCAAATTTGGATCTGCTTTTGTTTCATCTCAAGGCTCTCCTCTG
GACAGCTTTAGGACACAGCCACTGCACAAATCTCCGGCCTCAGTGTGTCTTTACATGAATCTTGTGGCAGATCTATCTTT
CCCAAGAAACTCTTCCATGGATACAGTCTTCGAGCAGAAGGAAAATGATTCGACACAATCTGTGGCACCTTCATATCCAT
CTCCTGCACAATTCTCTCTTTCACACACATCTTCTTTCCCAGCATCACCACTTTCTCCCCAGAGCTACTTCCACCCTTCA
AGTTCGGCGTCATCGCTTAAACTGACACAGCGCCCTCGTCTATCGAAGCAAGTCTCAGATAGTCGAATCTATGGTATGAA
CTCACTGAGTAGAAGCTCAGCAACTGAAGAGACGCAGGAAATTCCTTTGAGATATGGTTCTTCTCAGAGTGGACCATCTG
AAAGTTGGTCATTGCAAGCCTTTTCTGAAATGATGTCATCTTCTCGCAGCAACGAGCCTTTGTCTTATGATAACGACTTC
TTTGGGCTTGATCGTGACAAGATAGACCATCATGGCAACCGAGTAATATCCAATCATCATCAGCAAACATGTGGTGCCTG
CTCTAGACCCTTGTCAGAGAAATCCATGTGGAGCAGCCAAAAGATCTTCATGACCAATGAGCTCTCTGTGTCCGCAATTC
TAGCATGTGGGCATGTCTACCATGGTGAGTGTTTAGAGCAGATGACGCCAGAAATCGATAAATTCGACCCGTCGTGCCCA
ATCTGTACATTTGGTGAGAAGAAAACGGCGAAACTGTCAGAGAAAGCGTTGAAAGTTGAGATGGATTTGAAAGCTAGGCA
CAACAAAAGACTCAGAAACCGAGTTTTGGACAGTGATTTTGATTGCGATGATTTGGTAATGTATGATCACAGCCACATGC
CAGCAGCAGCAGCAGACAAGAGCCCTGAACTGGTCTCGAGTTCCAGCGTCAAAGGTTATTCCGCAAAGCCTTTCTTGGCT
AGACATTTCTCTTTTGGGTCCAGAGGTAACAGTAAATCAATCAAAGAGAATCTTCCCGTCAAAAAGAAAGGCTTCTTCTG
GACCAAATCCAGCAAAATATGA
>Cab020561.1 
ATGGGGAATGCGTGTTGTGTTGCGGCTCGTGACAAAATGGTCCTCGTCGTGCCTCCTAATGAGACTGAGAGGAGGCCTTC
TCCTACTTGGAGTTTCCGCTGGGATAATCATAATAGAGGAGGACGTGTTGCCGGTGAAGACTCCTCCTCTCTCACTTGGT
TATCTGATGGTATTAGCCGTAACGATGGCTCTGTCTTTCCCTCTCTCTCTCTCTGGAACAAAGCAAAGCCCTCTCGCATC
ATCGCACTGCTCAATAGAACGCTCTCTCTACCCCCTCTCTCCGTGTGTTGTTTTCGTCTTCCTCTTCTCCGGCGACGTTC
AAGGACTCCCGGGAGCAGGTTCGCTCACTGGGACTCTCTCTAA
>Cab020560.1 
ATGGTGAAGGAGAGTGAGTATTACGACGTGTTAGGCGTCAAGACTGATGCCTCAGCTGCTGACATTAAGAAAGCTTATTA
TATCAAAGCAAGGCAAGTTCATCCAGACAAGAACCCTAATGATCCTCAAGCTGCTAAAAACTTTCAGGTGCTAGGTGAAG
CTTACCAGGTTCTTAGCGATCCGGAGAAACGAACTGCTTATGATAACTATGGCAAAGAAGGTGTTCAACAGGATGCAATG
GTTGATCCTGCAGCTGTGTTCGGCATGCTCTTTGGCAGCGAGTTGTTTGAGGACTACATTGGCCAACTTGCTCTTGCTTC
CATTGCATCACTCGACGCTGAAGTTGAATCCCATGAGCCTGAGATTAGGAAAAAACTGCTTCAAGACAAGATCAAAGCGA
TGCAAAAGGAAAGGGAAGACAAGCTTGTCACTACGCTGAAGAACAAACTCGAACCATTCGTGGAAGGACAAACCGATGAA
TTTGTGAATTGGGCTACCGCTGAGGCTAGGCGACTCTCAACAGCTGGTTTTGGGGAAGCAATGCTGCACACTGTGGGTTA
CATTTACACAAGAAAAGCTGCGAAAGAACTCGGAAAGGACAAACGTCTCATGAAAGTGCCCTTCTTAGCTGAATGGGTGC
GTGACAAAGGCCACCAGATCAAATCTCAAGTGATGGCTGCTTCTGGTGCGGTTTCGTTACTTGTGTTGCAGGACGAAGTG
AGCAAGCTGAACCAGGGAGAGAACAGAGAGGAGCATATTCAGAAAGCCATCGAAGCTAAAAAAGATGCAATGCTTCAGTC
CCTTTGGCAAATCAATGTGCTTGACATCGAATCAACCTTATCTCGCGTCTGCCAAGCGGTGCTTAAAGATCCGAGTGTTT
CAAAAGATGTTCTTCGAGCTAGAGCAAGAGGATTGAGGAAGCTCGGAAACATTTTCCAGGGTTCTAAGAAACCCTACTCC
AGAGAAAATAGCTTGCGCCACGAAGGTGCCGCCGTGAAACTTGATGCCGGAGATTCCTCTAAACCGGCGACTTAA
>Cab020559.1 
ATGGCGCCGAAGAAGGACAAGGTTCCACCGCCGTCATCTAAGCCGGCCAAATCCGGAGGTGGAAAGCAGAAGAAGAAGAA
GTGGAGCAAGGGGAAGCAAAAGGAGAAGGTGAACAACATGGTGTTGTTTGATCAGGCTACTTACGACAAGCTTCTCACTG
AAGCTCCCAAGTTCAAGCTCATCACTCCTTCCATTCTCTCTGACCGTATGAGGATTAACGGTTCTCTAGCAAGGAGGGCG
ATTAGGGAGCTGATGGCCAAAGGTGTGATCAGGATGGTCGCTGCTCACTCTAGCCAGCAGATCTACACTCGTGCCACCAA
CACTTAA
>Cab020558.1 
ATGGCATCAAGCTCAGTGTCTTCTCACAGCTCTGGTTCGTGGACAGCTAAGCAGAACAAAGCCTTTGAGCAGGCTCTAGC
AACCTATGACCAGGATACTCCTAACCGATGGCACAATGTTGCCCAAGTTGTTGGTGGAAAAACAACGGAAGAGGTAAAGA
GACACTATGAACTCCTTGTGCAAGATATCAACAGCATTGAGAACGGTCTTGTCCCGTTCCCAAACTACAACACCAATGGC
AGGCTGTTTCAGGAAGAAAAGAGGATGAGAAATATGAGGCTGCAGTGA
>Cab020557.1 
ATGTCTGCAGAAGTAGAGTACCGGTGCTTCGTCGGGGGCCTAGCATGGGCCACCGGAGATGCTGAGCTAGAGAGGACGTT
CTCACAGTTCGGCGAAGTTATCGATTCAAAGATCATTAACGATCGTGAGACTGGGAGATCGAGGGGATTCGGATTCGTGA
CCTTCAAGGATGAGAAGTCCATGAGGGATGCTATCGATGAGATGAACGGAAAGGAGCTCGACGGACGTACCATCACCGTC
AACGAGGCTCAGTCTAGAGGAAGCGGCGGTGGAGGAGGCCGTGGTGGAGGTGGATACGGTGGCCGTGGAGGTGGTGGTTA
CGGTGGAGGCGGCGGTGGATACGGTGACAGACGTGGAGGTGGAGGTTACGGATCTGGAGGTGGCGGCCGTGGAGGCGGCG
GTTACGGTGGAGGTGGAGGATACGGTGGTGGTGGTGGCAGACGTGAAGGAGGTGGTGACGGTGGATACGGAGGAGGCGGT
GGATGGTAA
>Cab020556.1 
ATGGCATCGGTTTGCAGATCAGCTCTAATGAGTGGTTCAAGAAACTTAGTATCGAGATCAAGAACCGTAACTCAAAAGTG
CCTCAATCTTAAACCCACAACGACGACGACGACTTCATCTCATTTTGCTTCAGTCTCCCAATCCATCCCTCGCGCTTCAA
GGGTTCTGTCTGCTTTGGGAAGCGTTGAAACGATGATCCCACTTCATAGTGCGGTTGCTTCAGCTCGGCTCCGTTCAAGC
ATCGCTGCCGATTCCTCCTGCTGGAGCTGGCTTTCCCTGGGTAAATTCTCATCCTTTTTTTTCCTTAAGTTTGTTGCCTT
TGTGCTAGTTTTTGTGAGTAGATTGTATATATTTTCATGCTTTATCACTTTGAAAATAAAATCGAAGCTGAAGATGTAA
>Cab020555.1 
ATGGGGAATTGTGCACTAAAGCCAAAAGTTCTGACGTCAGCCGGAGCTCCGGCACCGGAGGAGTTTGAGACTTTGCTTCT
TGGAGATCAGAAGGTCGACGCTGCGAAATCTCTTAGAAACTTGTTCCTTCAAGCCATGGCAGAGAAGAAAACAATGGAGG
ACGAGAAGACAACACCGGAAAAGACTCCGGTAACTACAGATCTGAAAACAGCTTTGTCCGAGGCAAAATCTCCACCCAAA
GAGATCAAATCTCCGATAAAAGAGACAAAATCTCCGGCAGCAGAGAAAAATGTTCCGGCTGGTGAGCAGAAGGTTAGGAA
TGAAGAGACTGTTTGTGAGGAGAAAGTGATGGACGATGCGACTGTGAAAGAGACAGAAACAGAGGCGAAGCCAGAGGAAG
TCGAAAGCGAAGCAGCAGCACCATGA
>Cab020554.1 
ATGGCTTCAAACACCACTTTCCTCTTCGCCACCGTCGCACTTCTCGGCGTCATCCTTCTCCAAAACACCACCGTCGCAGG
CAGGGATCTCCCGACGACGACAGAGTCAACCAACATAGCGGCGAGACTCCAAATCGGGGGACTAATGGAGTGTTGGAACG
CATTGTACGAGCTTAAATCATGCACTAACGAGATCGTTCTCTTCTTCCTCAACGGCGAAACCAAACTCGGTGTTAGTTGT
TGCGAAGCCGTCGACGTAATCACGACCAACTGTTGGCCTGCGATGCTGACTTCTCTCGGCTTTACATCTGAAGAAGCTAA
TGTCCTCCGTGGCTTTTGCCATGATCCAAACACTAGCGGCTCTTCTCCAGCTGCTTCTCCCAATAAAGCTTGA
>Cab020553.1 
ATGAATACAGGTGGTCGACTCATTGCAGGGTCTCACAACAGGAACGAGTTCGTTCTCATCAACGCCGACGAGAATGCCAG
GATACGATCATTACAAGAACTGAGTGGCCAAACATGCCAAATCTGTGGTGATGATATCGAACTATCGGTTAACGGCGAGC
TATTTGTTGCCTGCAACGAGTGCGCGTTCCCGGTTTGTAGACCTTGCTACGAGTATGAACGTAGAGAAGGAAACCAAGCT
TGTCCTCAGTGCAAAACCCGTTACAAACGGATTAAAGGTAGTCCACGCGTCCAAGGAGACGACGAAGAGGACGATGATGA
TGATCTTGATCTTGATCATGATGGGATGATGGACCCTGAACTTGTTGCTGAAGCTGCACTCTCTTCACGTCTTAACACTG
GTCGCGGTGGTTCACCTGGATCTCAGATTCCTCTCTTGACTTACGGTGATGAGGATGATGATATGTATTCTGATCGTCAT
GCTCTTATCCTCCCTCCTTCGACTGGATATGGGAATCGAGTCCATCCTGCACCGTTTACAGATTCTTCTTATGCACCTTC
ACAAGCAAGATCAATGGTTCCTCAGAAAGATATTGCGGAATATGGATATGGAAGTGTTGCTTGGAAGGATAGAATGGAAG
TCTGGAAGAAGCGACAAGCCGAAAAGCTCCATGTCATTAAACATGATGTCAATGATGACGAGGAGCTTGATGATCCTGAC
ATGCCTATGATGGATGAAGGAAGACAGCCTCTGTCAAGAAAGCTACCCATTCGTTCAAGCAGAATAAATCCTTACAGGAT
GTTGATTCTGTGTCGGCTCGCCATTCTCTGTCTTTTCTTCCATTACAGAATTCTACATCCCGTAAATGATGCTTATGGAT
TATGGTTAACATCAGTTGTATGTGAGATATGGTTCGCCGTTTCTTGGATTCTTGACCAGTTCCCCAAATGGTATCCTATA
CAACGCGAAACATACCTCGACAGGCTCTCTCTCAGGTACGAGAAGGAAGGAAAACCTTCGGGATTAGCACCTGTTGATGT
GTTTGTGAGTACGGTGGATCCGTTGAAAGAACCACCGTTGATTACAGCAAACACCGTTCTTTCGATTCTTGCCGTTGACT
ATCCCGTGGACAAGGTTGCGTGTTATGTGTCTGATGATGGAGCAGCTATGCTTACGTTTGAAGCTCTTTCTGACACAGCC
GAGTTCGCTAGAAAATGGGTTCCGTTTTGTAAAAAGTTCAGTATCGAGCCGCGAGCACCTGAGTGGTATTTTTGCCAGAA
GATGGATTACTTGAAGAATAAAGTTCATCCTTCTTTTGTCAGGGAACGTCGTGCTATGAAGAGAGATTATGAGGAGTTTA
AGGTGAAGATAAATGCATTGGTTGCTACAGCTCAGAAAGTGCCTGAGGAAGGTTGGACTATGCAAGATGGTACTCCTTGG
CCTGGAAACAATGTTCGAGACCATCCCGGCATGATTCAGGTGTTCTTGGGACACAGTGGAGTTCGTGATACAGATGGGAA
TGAGTTACCTCGTCTAGTGTACGTTTCTCGTGAGAAGCGGCCTGGTTTTGATCACCATAAGAAAGCTGGAGCTATGAACT
CTTTGATCCGAGTCTCTGCTGTTTTATCAAACGCGCCTTACCTTCTAAACGTGGACTGTGATCACTACATCAACAACAGC
AAGGCGATTAGAGAAGCTATGTGTTTCATGATGGATCCTCAATCCGGAAAGAAAGTTTGCTACGTTCAGTTCCCTCAGAG
GTTTGACGGGATTGATAGACACGATCGATACTCTAATCGCAACGTGGTCTTCTTCGATATTAACATGAAGGGTCTTGATG
GGATACAAGGACCGATATATGTCGGGACAGGTTGTGTCTTTAGAAGACAAGCGCTGTATGGTTTTGATGCACCGAAAAAG
AAGAAACCACCAGGAAAAACATGCAACTGTTGGCCTAAATGGTGTTGTTTGTGTTGTGGGTTGAGAAAGAAGGGTAAAAC
AAAGGCTAAAGATAACAAAACAAACCTTAAAGACACTACTTCAACGCAGATTCATGCTGTGGAGAACATCCAAGAAGGTG
CCATCGTTGCAGTGTCAAACGTTGAGAAGAGATCTGAAGCAAACCAACTGAAACTGGAGAAGAAGTTTGGACAATCTCCT
GTTTTCGTTGCTTCTGCTGTTATGCAAGAAGGTGGAGTTCCTCGTAACGCAAGCCCCGCGTGTTTGTTGAGAGAAGCCAT
TCAAGTCATTAGCTGCGGATACGAAGATAAAACCGAATGGGGCAAAGAGATTGGGTGGATTTATGGATCGGTTACTGAAG
ATATCTTAACCGGTTTCAAGATGCATTGCCATGGGTGGAGATCTGTCTACTGTATGCCAAAGCGTCCAGCCTTCAAAGGA
TCAGCTCCAATTAACTTGTCTGATCGTCTTCATCAAGTCCTACGTTGGGCTCTTGGCTCTGTTGAGATTTTCTTGAGCAG
ACATTGTCCCATATGGTATGGTTACGGTGGCGGTTTAAAATGGTTGGAGAGATTCTCTTACATCAACTCTGTTGTCTACC
CATGGACTTCACTTCCCCTCATCGTCTACTGCTCTCTCCCGGCTGTCTGTCTACTCACCGGAAAATTCATCGTCCCCGAG
ATTAGCAACTACGCAGGGATCCTCTTCATGCTCATGTTCTTGTCCATAGCAGTAACTGGGATCCTCGAGATGCAATGGGG
AGGCGTGGGGATCGACGACTGGTGGAGAAACGAGCAGTTCTGGGTGATAGGAGGAGCCTCTTCGCATCTCTTTGCTCTCT
TTCAAGGCTTGCTCAAAGTCCTAGCTGGAGTTGATACTAACTTCACGGTCACGTCAAAAGCAGCAGACGATGGAGCTTTC
TCTGAGCTTTACATTTTCAAATGGACGACTCTGCTGATTCCTCCGACGACGCTTCTGATCATAAACATCATCGGAGTTAT
TGTTGGTGTATCGGATGCAATTAGCAATGGTTATGACTCTTGGGGACCTCTCTTTGGGAGGCTCTTCTTCGCTCTATGGG
TCATTGTTCATTTGTATCCGTTCCTCAAGGGTATGCTTGGGAAGCAAGATAGGATGCCTACGATTATTGTGGTTTGGTCC
ATTCTTCTTGCTTCCATCTTGACGCTCTTGTGGGTTAGAGTTAATCCGTTTGTGGCGAAAGGTGGACCGGTGCTGGAGAT
CTGTGGACTCGGCTGTGGAAACTAG
>BnaA01g05470D 
ATGATTTCAAAGAATGAAACCATAAAATCTCCTCGACTAGTAGCACCAATACAGACTGCATGA
>Cab020552.1 
ATGGAGGTGATTGATTTTTCGGAGACGGAGATGGAAGCAGCGGAGCAGCTAGTGCAATTGAGCGAAGAAGATACGTTGAG
CTGTAGCAGCGGTACAGGCTTGAGCGTTAGCGGTTGTGAAGGCGGAGGAGGCAATACGAAGAGACACAACGATGTTATTA
GTGATGAGGTGCAAAACGACGGCGTTGTACGTATGATGAATAACAATGCTACAGACGCTCGACGTTTTGCGAAGGCAATC
ACGGAGACGAACATAATAAGGAGGAGGTATAAGAAGAAAAAGTTTCGGTCTCTTGCGAGTCTTTACAGGGCAACGAAGGA
GATGACGACGGACGAGTTGATCTAG
>Cab020551.1 
ATGATTAAACAATTTAAAATAAAACAGACAACGATTGGTCTCAGACATCCAAGGAAGGATAAAAACATCATAAGCTCTCA
AGCCCGGCGAAAGGCGAAAGCCTTAGGCGGCCACTGCGAATGTTTTGAGAAACAAGCCTTAACGTCAATCATCATCGACC
AAAAAGTCAAACCAAAACAAAGATTCCACACAGATATATCCCATCATGAAATGATCAGCAAGAAACCAATTGAGACTGCT
AACAAAGTGAAACAAATGGATTAA
>Cab020550.1 
ATGGGTGGAACAAGCAAGACGGATCAAAAAGCAGCTTTGGACATTGCATCATGGCTCTTCAATGTCGTTACTTCCGTTGG
GATCATCCTCGTTAACAAAGCCTTGATGGCCACTTACGGCTTTAGTTTCGCTACGACGTTAACCGGTTTGCACTTCGGAA
CCACCACACTGCTGACTACTTTCTTGACGTGGCTCGGTTACATCCAACCTTCTCAGCTTCCCTGGCCCGATCTTCTCAAG
TTCGTTTTGTTCGCTAACTTCTCTATCGTTGGCATGAACGTCAGCCTCATGTGGAACTCTGTTGGCTTCTACCAGATCGC
GAAGCTGAGTATGATCCCTGTCTCTTGTCTTCTAGAAGTTGTTCTTGACAAGGTCAGGTACTCGAGAGATACGAAGCTCA
GCATTTTGTTAGTTCTTGCTGGTGTTGCCGTCTGTACTGTTACCGATGTTAGTGTCAACCTCAACGGGTTCCTCGCTGCA
GCCATTGCTGTCTGGAGCACCGCCCTTCAGCAATACTATGTACATCATCTACAGCGGAAATATTCGCTTGGCTCTTTCAA
TCTGCTGGCTCATACGGCTCCAGTGCAAGCTGCATCCTTGTTGTTGGTTGGACCATTTCTAGACTACTGGTTGACTAACC
AAAGAGTTGATGCTTTCAACTTTTCATTTGTTTCTCTGTTCTTCCTAATACTCTCGTGCAGTATCGCGGTCGGGACGAAT
CTCAGCCAATTCATTTGTATCGGAAGATTCACGGCGGTGTCTTTCCAAGTACTTGGTCACATGAAGACGATCCTGGTTTT
GGTTTTGGGATTCACTTTCTTCGGCAAGGAAGGCTTAAACATGCAAGTGGTACTTGGAATGCTCATTGCCATCCTCGGTA
TGATATGGTACGGTAATGCATCTTCTAAACCTGGCGGTAAAGAGCGTCGTAGCCTCTCTATTCCCATTACCAAGGCACAT
AAACTCAGTAGTTTATCTGAAACTGCCGAGTCTGATGAAAAGGTCTAA
>Cab020549.1 
ATGAACACTTTTCTAAGCGTCTTTCTTTCTGTAACCACTCTCATCTCCTTCTTTTCTCTTTCCCTTCAAGCTTCTTCAGC
TTCTCAGTCCTTGTACAGAGAAATTCACCAGCTTATCAGCTTCAAAAACGTTCTTCCCGACAAGAACCTGCTCCCAGATT
GGTCTCCCAACAAGAACCCGTGTACATACGACGGCGTGACTTGCAGAGACGACAAGGTTACTTCGATTGATCTCAGCTCC
AAGCCTCTCAACGTCGGATTCAGCGCCGTGGCTTCGTCTCTCTTGTCCCTCACCGGATTAGAATCTCTGTCTCTCTCAGA
CTCCCACATCAACGGCTCCATCACTACCTTCAAGTGCTCTGCTTCTCTCACCACCTTGGATCTATCTCGGAACTCTATCT
CCGGTCCTGTGACTACTTTGTCAAGCCTCGGTTCATGCACCGGTCTGAAATATCTCAACGTCTCCTCCAACACCCTCGAT
TTTCCCGCGAAAATCTCAGGTGGGATGAAGCTCAGCAGCTTAGAAGTTCTTGATCTCTCCGCGAACTCGCTCTCAGGTGA
TAACGTCGTCGGTTGGGCTCTCTCCGACGGCTGTGAAGCGTTGAAGCACTTTGCGATCAGCGGAAACAAAATCAGCGGAG
ACGTTGATGTCTCACGCTGCGTGAATCTCGAGTTTCTCGATGTTTCCTCGAACAATTTCTCCACCGGGATTCCATCTCTC
GGAGACTGCTCGGCTCTGCGTCATCTCGACATCTCCGGGAACAAATTATCCGGCGATTTCTCCCGTGCCATCTCCTCCTG
CACAGACCTCAGGTCGTTGAACGTCTCCGGCAATCTCTTCGCCGGAACCATCCCTTCACTGCCGCTCAAAAGCCTCCGGT
ATCTCTCCCTAGCAGCGAACAAATTCACCGGCGAGATTCCGGTGATTCTCTCCGGCGCGTGTGGTACACTCACCGGACTC
GATCTCTCCGGAAACGACTTCTACGGTACGGTTCCTCCTTCCTTCGGCTCTTGCTCCCTCCTGGAGTCACTCGTGCTGTC
GAGTAACAACTTCTCCGGCGAGTTACCGATGGATACGCTACTGAAGATGAGTGCTCTCAAGGTGCTCGATCTCTCTTTCA
ACGAGTTTTCCGGCGAGTTACCGGAATCTCTGACGAACCTTTCCGCTTCGCTGCTAACGCTAGATCTCAGCTCCAACAAA
TTCACCGGTACGATTCTTCCGAATCTCTGCCGGAGCACTAAGAACACGCTCCAGGAGCTTTACCTTCAGAACAACGGCTT
CACCGGGAAGATTCCGCCGACGTTAAGCAACTGTTCGGAGCTCGTATCGCTACACCTGAGCTTCAATTACCTCTCCGGGG
CGATCCCGTCGAGCCTAGGCTCTCTGTCTAAGCTCCGAGATCTGAAGCTATGGATGAATATGCTTGAAGGTGAGATCCCT
CAAGAGCTAATGTACGTCAACTCCTTGGAGACTCTCATTCTCGACTTCAACGACTTAACCGGCGAAATCCCTTCCGGTTT
AAGCAACTGCACCAACCTGAATTGGATATCACTCTCGAATAACCGGTTAACCGGTCAGATTCCTCGCTGGATCGGGCGGT
TAGAGAATCTCGCCATCCTCAAGCTGAGCAACAACTCGTTCCAAGGAAACATTCCGGCTGAGCTCGGCGACTGCCGGAGC
CTAATCTGGCTCGATCTCAACACCAATAAACTCAACGGGACGATTCCGGCGGAAATGTTCAAACAATCGGGGAAAATCGC
TGCGAATTTCATAGCGGGGAAGAGGTACGCTTACATCAAAAACGATGGGATGAATAAAGAGTGTCACGGAGCTGGTAACT
TGCTTGAGTTTCAAGGAATCAGACCGGAGCAGCTTAACCGGGTTTCCACGAGGAACCCGTGTAATTTCACTAGAGTCTAT
AACGGTCACACTTCGCCTACGTTTCATAACAACGGCTCTATGATGTTCCTCGACATGTCTTATAACATGTTGTCTGGATA
CATACCGAAAGAGATTGGTTCCATGCTCTATCTGTTTATTCTCAACTTGGGTCATAACTTTATCTCTGGTTCGATCCCTG
ACGAGGTTGGTGATCTTAGAGGGTTGAACATTCTTGATCTTTCGAGCAATAAGCTCGACGGGAGGATCCCTACGGCTATG
TCAGAACTCTCTATGCTTTCTGAGATTGATTTGTCCAACAATTTGTTATCCGGACCGATTCCTGAGACGGGTCAGTTCGA
GACGTTTCCACCGGCCAAGTTCTTGAACAACTCTGGTCTCTGCGGTTATCCGCTTCCAAAGTGTGGTCCTGCAAATGGAG
ACGGGGGTGCTCACCATTCAAGATCTCACGGCAGGAAACTGCCATCTCTTGCGGGTAGCGTGGCCATGGGGCTGTTGTTC
TCGTTTGTATGTATATTTGGGCTCATCCTTCTTGGTAGAGAGATGAGGAAGAGACGGAGGGAGAGAGAGGCGGCGTTGGA
GATGTATGCGGAAGGGAATGGGAACTCCGGCGATAGAACCGCTTACAACACGGACTGGAAGATGACTGGTGTAAAAGAAG
CATTGAGTATCAACCTTGCAGCTTTCGAGAAGCCGTTGCGGAAACTCACCTTTGCGGATCTTCTCCAGGCCACGAATGGA
TTCCACAACGATAGTATGATTGGTTCAGGCGGGTTCGGAGATGTTTACAAGGCGGTTTTGAAAGATGGAAGCGCAGTGGC
TATCAAGAAACTGATCCAGATTAGTGGCCAAGGCGATAGAGAGTTCATGGCGGAGATGGAGACGATAGGGAAGATCAAAC
ACAGGAACCTTGTTCCCCTTCTCGGTTACTGCAAAGTCGGAGAAGAGCGGCTTCTCGTGTACGAGTTCATGAAGTATGGG
AGCTTGGAAGATGTATTGCACGACCCAAAGAAAGCTGGCGTGAAACTTAACTGGTCCATGCGGCGAAAAATCGCCATTGG
ATCGGCTAGAGGACTCGCCTTTCTTCACCACAACTGCATTCCTCATATCATCCACAGAGATATGAAATCCAGCAACGTTC
TGCTAGACGAGAACTTGGAAGCGAGGGTTTCAGATTTCGGCATGGCGCGGCTGATGAGCGCGATGGACACGCATTTGAGT
GTCAGTACATTAGCCGGAACACCAGGCTATGTTCCTCCTGAATATTACCAAAGCTTCAGGTGTTCAACAAAAGGAGACGT
TTACAGTTACGGCGTGGTGTTGCTAGAGCTGCTTACGGGTAAACGACCAACCGATTCACCGGATTTTGGAGATAATAACC
TTGTTGGATGGGTAAAACAGCATGCGAAACTGCGGGTTAGTGATGTGTTCGATCAAGAGATTATTAAGGAAGATCCAACA
CTAGAGAATGAACTTATACAGCACCTAAAAGTTGCAATGGCTTGTTTGGATGATCGGGCTTGGAAGCGACCGACCATGAT
ACAAGTCATGGCGAAGTTTAAGGAGATACAAGCGGAGTCGGGGATAGATTCACAGTCGACGATTGGATCAATAGAGGATG
GAGGGTTCAGTACAATAGAGATGACTGATATGAGTATTAAAGAAGTTCCCGAAGGAAAATTCTGA
>Cab020548.1 
ATGGCGCGTGGCTTCGGGAGACACCCTCTGCTGCTTGGATCTACATCCCTAGACGGCGGTGAGACAAGCAGAGGAAGATT
CGACTGCGAGTGGACAGAGTATGGTTTCTCTGTTCTGGGAAACACACGAACAATGACTCCCGCGGATAAAAAATGGTCAA
GAGGAAGCTATTCTAGCGGTGGTTCGTGGTGGTGGCTCTATACCCTAGCGCCTGAAAGCCTTATCTTTTGGGTTGAGTCC
CACTTCTCTGAAAACCCGATGAGCTATATCGACCCGCGTTTTACATAG
>Cab020547.1 
ATGGGTACGATAAACCAAGGAATAAGCTTGTACGATGACCCACAAAACATCATAAACCCTAATAGTAACCATCTGGGTTT
CTTTCTCTCTTTCCCTAATCAAACATTATCTTCTTCTTCTTCATCATCATCTCCTTCTCTTGCGTCTTCATTTCTGGTTC
ATCACTCCTTAAACTCCTTCCTTCAAAATAACCCTCCTTCATTTCTAACTCATCCTCAAGATCCCATCAATTCCATGGCC
AATCTCCCAGAAACCCTAGTCTCGATCTACTCATTATCCTCATCAAAGCAAAAGGATGCTCATGATGGTATTGTTAATCT
TGATCATCATCGTCTCACCGGTGGTATATCATCCCAAAGGCCATCTTTAAATCAATGGGCAGGGAGTTGTCAAGCAGAAT
ATGGTTACAGTAAGAAAAACAACCATGGAAGCGAGATTCATGTATATGATATTGATGACGATGTTGGTAATGGTGGTCGT
ATTAATGATGACGAGGATCATGATCAACATAGTGATACTCTTCGTCGTCATAAACGTAATGCGATGCCTGTAGGAGTAGG
GTGTACTCTAAAGATGAAGAAGCTTAAGACAAGAAGAAAAGTAAGGGAGCCTCGGTTTTGCTTTAAGACGCTAAGTGATG
TTGATGTATTAGATGATGGATATAGATGGAGAAAATATGGTCAGAAAGTTGTCAAAAACACTCAACATCCCAGGAGCTAT
TACAGATGCACACAAAACAAGTGTAGGGTGAAGAAGAGAGTGGAGAGATTAGCAGATGATCCAAGGATGGTAATCACAAC
TTACGAAGGAAGACATCTTCATCCTCCTTCTAATCATCTCGACGACGACTCTCTCTCCTTCTCTCACCACTCTCCTCTCT
CCAACTTCTTCTGGTGA
>Cab020546.2 
ATGACTACGAGAGATGATAGTTATTTGAATTACGATAACAGAATTTCTGTTCAAGGTGCAGAAGAAACTTTCGTAGGAGA
ATCAGTTGGTTGTTCTTTCCAAGGGTTTCTTTATTTGGTGACTTGTAGTGGCCTCTCTGTTTTTCTCCCTTCCATCTCAG
TTACCTCAAATTATCCTACTGTTGAGGCAGTTGAATATCTGCAGCCACTCCAAACCACTGTCATGGGATGCCAGGGAAGA
GACAATTTGAGAACAGATGAATCACGTATTCCTTTGCAAGTTGAGGTCCTAGATAGAGTTATATTGTTTGAAGGCCCTGA
AGCTGCAGATCGTTTGTGCTTGGAAAATGGTTGGGACCTTAAAATTGCTCGTTTGCAGCGACTGAAAATGGCGTTGGACT
ACTTAAAATATGATGACATCAACGAGTCTTTGAAGACGCTTGGTAATATGAAGCTGGCAGAAGAAGGCATGCTAAGGGTG
CTCTTTTCTGCTCTGTATCTGTTGTCGCGCAAGAGTAGAAATGATACTGAGATTTCTGCTGTATCTAGGCTCCTCGCATT
GGCTACAAGGTTTGCAACTGAGATGATTCGCATATATGGGTCACTTGAATATCAGAAAGATGGACACATGCTGGACAGAA
GATCTAGGACACGACTACTTTCACTTCCACCAATTTCACGGCATCACGATGTAATGGAAAATTCAAGGAGGTTGTCAGAG
ATGGGTTATCTTTTGGAGATCACTAGGAATTTTCAGTCCCGTATTTCCAGAAAATTTAAGAAGCTAGGAAAGGGAAAGAA
TGAAAAGTCACTGAACCTGGTAGACCCAAGTTCTTTGCAGGATGATTCTCAGCTTGACGTTGTTCCAGATGCAGCACATG
CGGAGTCGAGACAACTTGACGATACCAATGAGGAGCTTGCTTTGACGCCTCTGGGTATGATGACAGCTAAAGCTGGTCAG
GTCATTGACGAAATAAGTTATGCATCTTCCCTTGTACCTCAAGGGGTAGTTCCAGAGACGAAAGTTCTTCCTCTGGAAAA
TCCGAAGGAGATGATGGCTCGTTGGAAGACTGATAATTTGGATTTGAAAACCGTGGTTAAGGATGCCTTGCTCTCCGGTC
GACTCCCTTTAGCTGTTCTTCAATTGCATCTTCAACATTCTAAAGACTCGTCTGAAAATGGAGAGCATCATGATACATTT
ACTGAAGTTCGTGATGTCGGAAGAGCTATTGCTTATGACCTATTTTTGAAGGGTGAACCTGGGGTTGCCATTGCAACTTT
GCAAAGGCTCGGAGAGGATGTAGAAGCGTGTCTCAACCAGTTGGTATTTGGCACAGTGAGGAGATCTCTTCGTTATCAAA
TTGCCGAAGAAATGAGAAAACATGGTTTCTTAAGACCATATGAAGACAATGTACTGGAGAGGATCTCTCTTATCGAGCAT
CTCGAGATTGAATGTGGTGAGGTTGATGGTGTTGTTCTTGGTTCCTGGACAAAAATCAATGAGAGTGCATCTGAGCACGC
GCCTGATGAAACCGATGCAATTGCTGGTTACTGGGCAGCAGCAGCTGTGTGGTCAAATGCTTGGGATCAGAGAACATTTG
ATCATGGTGAACCTGGGGTTGCCATTGCAACTTTGCAAAGGCTCGGAGAGGATGTAGAAGCGTGTCTCAACCAGTTGGTA
TTTGGCACAGTGAGGAGATCTCTTCGTTATCAAATTGCCGAAGAAATGAGAAAACATGGTTTCTTAAGACCATATGAAGA
CAATGTACTGGAGAGGATCTCTCTTATCGAGCATCTCGAGATTGAATGTGGTGAGGTTGATGGTGTTGTTCTTGGTTCCT
GGACAAAAATCAATGAGAGTGCATCTGAGCACGCGCCTGATGAAACCGATGCAATTGCTGGTTACTGGGCAGCAGCAGCT
GTGTGGTCAAATGCTTGGGATCAGAGAACATTTGATCATATAGTTTTGGATCAGCCTTTGGTCATGGGTGTCCATGTTCC
TTGGGATTCCCAGCTAGAGTATTATATGTGTCACAATGATTGGGATGAAGTCCTTAAGTTGTTGGATCTCATTCCTGAGG
ATCTTTTATATGATGGAAATTTGCAAATTGCTTTGGATGTTCCGAAGCAGTCTTCTGGCCAAAATTATTCAGTTTCTTCC
CATAGCGAGTATATAGGCTCCATCGAAGAAGTGGATGCTGTACTTATGGATGTTCCTTATATCAAGATATTTAGGTTACC
TGCAGATATCCGGTGCTCCTTGTGGCTAACAACACTTATGGAGCAGGAACTTGCAAAAAAACTTATATTCTTAAAAGAAT
ACTGGGAGAACGCTCTAGATGTAGTATATCTTCTGGCTCGGGCAGGTGTCATCCTTCGTAATTGTGAAGTTTCATTTAAG
GAGGAGTCTTGTAGGCCATCCCTAGATCTTTCTTTGTCCAGAAAGGAGAGAGGAGCAGATGTTGATACCCTGAACGCTGT
ACACAAGCTATTCATACATTATTGCACGCAATATAATCTGCCAAACCTTCTGGATCTGTACCTTGATCATCACGAATTGG
TCCTAGATAATGATTCACTTAGTTCATTGCAGGAAGCTGTTGGTGATTCCCACTGGGCAAAATGGTTGCTGCTGTCCAGG
ATCAAGGGGCGGGAATACGATGCATCATTTTCAAATGCACGCTCAATTATGTCACCTGGTGCAGCACCAAATGGTGAAGT
TAGTATTCCTGATATTGATGAAATTGTTTGTACTGTTGATGACATTGCTGAAGGGGCAGGAGAAATGGCAGCTTTAGCAA
CTATGATGTGTTCATTGGTGCCAATTCAAAAATCCTTGAATACTGGTAGTGTGAACAGGCACAGTAACTCTTCTGCACAG
TGCACACTGGAGAATTTGAAACCATTTCTTCAGAGATTCCCTACCTTATGGAGTAAGCTTGTTACTGCTTGTTTTGGAGA
AGATATTTCTGGCAACCTTCTGCGGACCAAGGCTAGGAATGTCTTGTCAGAGTATCTGAATTGGCGTGACAGTGTATTCT
TCTCAGCTGCACGTGATACCTCACTCCTGCAGATGTTGCCTTGTTGGTTTCCTAAAGGGGTTCGTAGATTAGTTCAGCTT
TATATCCAGGGACCTCTTGGATGGCTTTCTTTCTCAGGATATCCTACAGGGGAATATCTACTGCACAGAGGTGTTGAGTT
CTTTATAAATGTGGACGATCCGACTGAGATAAGTGCTATATCTTGGGAAGCAATCATCCAGAAGCACATCGAAGAGGAAC
TTCACAACACAAAAACTGAGGGAACCGAGCTTGGACTTGAGCACTTCCTGCATCGTGGACGGCCACTTGCAGCTTTTAAT
GCATTCCTGGAACATAGAGTTGAAAAGATAAAACTGGAGGATCAATCTGGCTCTTTGATACATGGACAAAGAAATATGCA
GTCAGATGTTCCGATGCTACTTGCACCTCTGACCCAGAATGATGAGTCACTTCTTTCATCTGTCATACCACTTGCTATCA
CACACTTTGGGGATTCTGTGTTGGTGGCTTCGTGTGTCTTCCTTCTTGAACTTTGTGGCTTATCTGCCAGCATGCTTCGG
ATAGACGTGGCATCGTTGAGAAGGATATCATCCTTTTACGAATCAAATGACAATATAGCACAACAAAAATCATTCAAGGG
TTCTATGTTTCATGCGGTATCTAGTGAAGGTGATCTAATGGGGTCACTAGCTAGGGCCCTGGCTAACGAATATGGTTATC
CTGATATTTCAAGTGTCTCTACGAAAAAACATACTCCAAGCAGTTTTTCTGGTGCTCAGCCCTGTCTTCCGCTAATGCTT
GTTCTTCATCACCTGGAACAAGCTAGTCTTCCAGATATTGGAGTAGATAGAAAGACAAGTGGATACTGGCTGTTAACAGG
TGATGGTGATGGGTCTGAACTGCGGTCTCAGCAGACATCTGCTAGCTTGCATTGGAGTTTAGTTACTCTTTTCTGTCAGA
TGCATAACATTCCTCTGAGCACCAAATACCTTGCCGTGCTAGCAAGAGACAATGATTGGGTTGGATTCTTATCTGAAGCG
CAGCTTGGAGGATACCCATTTGATACGGTTCTCAGTGTGGCATCAAAGGAGTTTGGTGATCAAAGATTAAAAGCTCACAT
ACTGACCGTTTTAAGACATGCCAACTCAAAAAAGAAGGCTACGATATCGTCCTCAGATGACACAAGTGGAGGTTTTACAT
GTTCCTTTTCAGAGGATGGAGCTTACGTCTCTGCTGAACTTTTTCGCGTTTTGGCTTACTCTGAGAAGCTAAACAAACCC
GGAGACTACCTTTTATCGAAAGCTAAGGAGTTATCGTGGTCTATTTTGGCTCTCATAGCATCATGCTTTCCGGATGTTTC
TCCTATATCATGCCTAACAATCTGGTTGGAAATTACCGCAGCCAGGGAAACGTCATCTATCAAGGTGAACGATATAACCA
CTAAAATAGCAGAAAATATAGCAGCAGCCGTGGTATCTACAAATTCCTTGCCAACGGATGCTAGAGGTGTCCAGTTTCAT
TACAATAGGAGGAATCCTAAACGGAGACGGCTTATTGCACATACTTCTGTGGATTCATTGGCTTCAGCTAATAGTTTAAG
CACCTCAGCTGGTAAAACACTTTACTCTCACAAAACAGAAGCTGCAGAAGATGAAATAGCTGAAGATACCAGTGTTACTA
ATGATTCGTCTGATGAGCATGCGTCTCTATCAAAAATGGTTGCAATGCTTTGTGAACAACGCTTGTTTCTTCCTCTGCTA
AAGGCTTTTGAATTGTTCCTCCCTTCCTGCTCTCTACTGCCATTTGTCCGGGCTCTTCAGGCATTTTCTCAAATGCGCCT
TTCTGAAGCTTCAGCACATTTGGGTTCTTTTGGGGCTAGAGTTAAAGACGAATCAATGCATTTTCAGTCAAATACAGCCA
AAGAAGTCAATTTTGGGGCATCTTGGATCAGTAAAACAGCTGTTAAAGCTGCTGATGCTGTTTTGTCAACTTGTCCATCT
CCATATGAGAAACGATGCTTATTACAACTTCTTGCTGCAATAGATTTTGGTGATGGGGGATCTGCGGCAACATATTATCG
GCGTCTTTATTGGAAAGTTAATTTGGCTGAGCCATCACTCCGGTGGGAGAACGGTCTTGACTTGGGAAGTGAGGCTCTTG
ATGATGGGTCTCTACTGGCAGCTTTGGAAAAGAACAGGCAATGGGAGCAAGCACGAAACTGGGCCAAGCAACTTGAAACC
ATGGGTGCCACTTGGACATCCTCTGTTCACCATGTTACTGAAACGCAGGCAGAATCCATGGTCGCAGAATGGAAAGAATT
CCTTTGGGATGTCCCAGAAGAGAGAATCGCATTATGGGGTCACTGCCAAACTCTGTTTGTTAGATACTCTTTCCCTGCTT
TACAGGCAGGTTTATTTTTCCTTAGGCATGCAGAAGCGGTGGAGAAAGATCTCCCTGCAAGAGAGATCTATGAGCTGTTA
CTGCTATCCCTTCAGTGGTTGAGTGGGCTAACAACCCTTTCGCATCCGGTTTATCCTTTGCATCTTCTGAGAGAAATCGA
GACTAGAGTGTGGTTATTGGCTGTAGAAGCAGAAGCAAATGTGAAAAATTTAGGAGCATTTAGTCCGAGTAGTACCAGAA
GAGACATTGCGAATGGAAATAGTTCAAATCTTATAGACCGAACTGCAAGTATCATAACAAAAATGGACAACCATATTTCT
TCCGCAACAAAAAATAAAATTGGAGAAAAGCAGGACTCCAGGCCCCCTGGCCAAGCACATCAAAGGAACCAGGACACGAC
CACTTCAGTATTTGGTGCCAGCACAAAGTCTAAAAGGAGAGCCAAAGGGAATGTCCCACAAAGAAGACATTTTGTGGATT
CTTCTGATAGGAATATTGATTCTGAAGATTCTCCATCTCTTCTAAACATCAAAAGCGAGTTCCAGCTCCAAGAGGAAAGC
ACGGGTTTGGAGATATGCTTATCAAAGTGGGAAGAAAGTATAGAGCCTGCGGAGTTGGAAAGAGCTGTTCTGTCTTTACT
GGAGTTTGGACAAGTAACAGCTGCTAAGCAGCTCCAACTTAAGCTTGCTCCAGAGAGTTTACCTTCTGAGCTGATAATTC
TGGATACTGTTATGAAGCTAGCAATGTTTTCTACGCCTTGCAGTCAAGTACCGTTGTCAATGTTGGATGATGAAGTTCGT
TCTATCATTCAATCACAGAATCTTAAAATAGACCAACCTGTGATTGATCCGCTACAGGTGCTGGAGAATCTATCGAACAT
TTTAAATGAAGGCAGTGGACGTGGGCTGGCAAGAAAAATCATTGCAGTTATAAAAGCTGCTAACATACTGGGCCTTACAT
TTACCGAGGCATATCAAAAGCAGACCATAGAGTTGTTACGATTACTTTCTCTTAAAGCACAAGATTCCTTCGAGGAAGCA
TGTCTCCTTGTCAAAACACATTCCATGCCCGCTGCTAGTATCGCTCAAATACTTGCAGAATCCTTTCTGAAGGGTTTACT
GGCGGCTCATCGTGGAGGATATATAGATTCTCAAAAGGAGGAAGGGCCTGCTCCACTTTTGTGGAGATTTTCAGACTTTT
TGAAGTGGGCGGAGCTTTGTCCATCTGAACAGGAAATTGGTCATTCATTAATGCGTCTTGTGATTACCGGGCAGGAAATA
CCACACGCGTGTGAGGTTGAGCTACTTATTTTATCTCATCACTTCTACAAGTCATCTACGTGCCTTGATGGAGTTGATGT
TCTTGTGGCACTTGCTGCGACTAGGGTTGAGGCTTATGTTGCTGAGGGAGATTTCTCATGCCTGGGTCGTCTAATAACTG
GAGTTGGAAACTTTCATGCTCTTAATTTCATTCTCAATATCCTAATCGAAAACGGGCAGCTCGATCTCTTGCTACAAAAA
TTTTCTAGTGCTGCTGATGCAAACACTGGTACTGCCCAGGCTGTCAGAAGTTTTCGGATGGCCGTTCTGACTTCGTTGAA
TCTCTTCAACCCAAATGATCATGATGCATTCGCAATGGTATATAAACACTTTGACATGAAGCATGAAACGGCTGCTTTGC
TAGAGGCACGTGCAGATCAGGCTGCGCAGCAATGGTTTAGACGGTATGACAAGGATGAAAATGAAGATCTCCTTGATTCT
ATGCGCTATTACATTGAAGCAGCTGAAGTTCACACTTCTATTGATGCTGGAAACAAAGCACGGAAGGCTTGTGGTCAGGC
TTCCCTTGTCTCGCTTCAAATAAGGATGCCAGATTCCAAGTGGCTCTGTTTATCCGAAACAAACGCTAGAAGAGCACTTG
TTGACCAATCTCGTTTCCAGGAGGCTCTGATCGTAGCAGAAGCGTATGGTCTTAACCAGCCAAGCGAATGGGCGCTTGTG
CTTTGGAATCTGATGCTCAAACCCGAACTAGCGGAAGAGTTTGTGGCTGAGTTTGTAGCGGTGCTTCCCCTGCAGGCTTC
AATGCTACTGGAACTGGCTAGATTTTACAGGGCCGAAATGGCAGCTCGAGGTGACCAGTCTCAGTTCTCAGTCTGGCTGA
CAGGAGGAGGGTTGCCAGCTGAGTGGGCCAAATACATGTGGAGATCATTCAGGTGTTTGCTGAAGAGAACTCGGGACTTG
AGGTTACGGTTACAGCTGGCGACAACAGCGACTGGATTCTCTGACATGGTCGATGCGTGTATGAACGCGTTGGATAAGGT
CCCGGACAACGCTGGACCACTTGTACTGAAGAAAGGGCATGGAGGAGGATACTTACCACTCATGTGA
>Cab020545.1 
ATGGCTTCACTAAGCTTGCTTGAAGCTTCCGTAGCTCTCCTTTGTTTTCTCATCTTCCATCACTTGCTCTTCAAGAAACC
TCATGACCGGTTCCTCAAAAACTGGCCAGTTCTCGGGATGCTTCCTGGTTTCCTCATAGTGCTCCACCGCATCTACGACT
TCAGCGTGGAGGTCCTCGAGCAAACCAACTTAACATTCCCATTCAAGGGACCGTGGTTCACCGGGATGGATATATTAGTC
ACGGTTGATCCAGCTAACATCCACTACATATTAAGCTCAAACTTCTCCAACTACACCAAGGGAGCTGACTTCAAAGAAGT
CTTCGATGTTTTCGGAGAAATGATCTTTAACTCGGACGGTGACATGTGGAGGAACCAAAGAAGAGCTGCTCAGTACATGC
TTAACCACCAAGGGTTTCAAAAGCTTTCCATGAGTGCAACAAGAGCTAAACTCGACGACGGTCTTGTTCCTCTTTTCGAT
CGTTTTTCAAAGAAGGAGATGGTCGTTGATTTGCAAAATGTGTTTCAACGTTTCACGTTTGATACAACTTTTGTTCTTGT
AACCGGGTTTGATCCCAAGACTCTCTCTGTTGAAATGCCTGAAGATGAGTATGCTAAAGCTCTTGACGTTCTTGGAGATG
GGATTTTCTTTAGGCATGTCGTACCAAAGTTCTTGTGGAAGCTTCAAAAGTGGATTGGGTTTGGACAAGAGAAGAGGACG
ATGGAAGCTGGTGCCACTTTTGATCGTGTTTCCGCCAAATACATATCAGCTAAGAGAAAAGAGATGCGAACACAAGATCA
ACAATCAAATGGTGAATGTCATGAGGATCTCTTGACATCTCACATGAAGCTTGATACAACTAAGTACGAGATCTTGAACC
CGAGTGATGATAAGTTCCTCAGAGACACCATCTTGGCTTTCAATCTAGCTGGGAGGGATACAACGGCTTCAGCTCTCTCT
TGGTTCTTCTGGCTTTTATCTGAAAACCCTCGAGTGGTAACCAAGATTCGCCAAGAGATCATCACCAACATAAATCTTCA
TGGCCAACACAACTTAGACAAGTTGGTGTATTTACAAGCTGCTTTGTATGAATCAATGAGGCTTTATCCACCAGTTCCCT
TCCAACGCAAGTCACCTATAAAACCAGACTTGCTTCCTAGTGGGCATAAAGTGGACTCAAGCTCAACGATCATGATCTTT
CTTTACGCGTTGGGGAGGATGAGAGCGGTTTGGGGAGAAGACGCAATGGAGTTCAAGCCAGAGAGATGGGTTTCACAGTC
AGGATGCTTGAGACATGAGCCTTCCTTCAAGTTTTTATCGTTTAACGCTGGTCCAAGAACATGTCCTGGTAAGCAATTAG
CTCTGACTCTAATGAAAACAGTGGCAGTGGAGATATTACAAAACTATGATATTAAGGTTATCAAAGGACAGAAGATTGAG
CCAGATCCTGGTCTTATATTGTACATGAAGCATGGGCTTAGAGTAACAATTACTAAGAGATGTTCAGCTTGA
>Cab020544.1 
ATGTCGACTATTATGCAGAAGATCAAAGAAATCGAAGATGAGATGGCTAGGACTCAGAAGAACAAAGCCACCGCTCATCA
TCTGGGTTTGTTGAAGGCCAAACTTGCCAAGCTAAGAAGAGACCTTCTTGCACCGCCTACTAAAGGTGGTGGTGCTGCTG
CTGGCGAAGGTTTTGATGTCACCAAAAGTGGAGATTCTAGAGTTGGACTTGTTGGGTTTCCTTCCGTTGGAAAATCCACG
CTCTTGAACAAGCTTACTGGAACCTTTTCCGAGGTTGCTTCTTATGAGTTCACAACTTTGACATGCATTCCCGGTGTTAT
TACATACCGTGGAGCTAAAATTCAGTTATTGGATCTTCCTGGTATTATTGAGGGTGCTAAAGACGGAAAAGGTAGAGGAC
GACAGGTTATAAGTACTGCTAGGACTTGCAACTGCATCATAATTGTTCTTGATGCCATAAAGCCAATAACTCACAAGCGT
CTCATTGAAAAGGAGCTTGAAGGATTCGGAATCAGGTTGAACAAGGAGCCACCTAATCTGACATTCAGGAAAAAAGACAA
AGGTGGTATCAATCTAACGTCTACAGTCACTGCGACCCACCTTGACCTCGACACTGTCAAGGCGATTTGCAGTGAATACA
GGATGCACAACGCTGACATCACTCTGCGCTACGATGCAACCGCTGATGACCTCATCGATGTTATCGAGGGCAGTCGGATC
TACATGCCCTGTATCTATGCCGTCAACAAGATCGATCAAATCACTCTCGAGGAACTTGAGATTTTGGACAAACTTCCTCA
TTACTGTCCTATCAGTGCGCATCTGGAGTGGAATCTTGATGGTCTGCTCGATAAGATATGGGAGTACTTGGATCTAACTC
GAATCTACACCAAACCAAAGGCAATGAATCCGGATTATGATGACCCTGTCATCTTATCTTCCAAGAAGAGAACAGTTGAG
GACTTCTGCATCCGGATTCACAAAGACATGCTTAAGCAATTCAAGTACGCTTTAGTATGGGGTTCGAGTGCAAAGCATAA
GCCACAAAGAGTTGGAAGGGAACACGAGCTCGAGGATGAGGATGTTGTTCAGATCGTTAAAAAGATATGA
>Cab020543.1 
ATGGAAGCAGCCACTGCTGTTCAGAGGTTTCACTACTCACCATCATCATGGATTGATTGGAGAAATTTTGAAGGGAAGCC
TCGTGGTTCTCTACGTTACTCTCACCGAACCAAAGAGAATAAACGGCTTACAGTTATTGCTTTATCTCACTTGCAACCTG
ACAAAAGAAGTGATCTTCGACAACGATCAGTTTCGGACAAGAACTCCTCAGCATTGCTGGAAACTGGAGATCTTCTTCAT
TCTCCATTTGATGAAGAACTGAGAAAAGCTGAAGAGGTTAAACCGTATTTGAATGGACGATCTATGTATCTTGTTGGAAT
GATGGGTTCCGGAAAGACGACAGTGGGAAAGATCATGGCAAGAGCACTTGGTTATACATTCTTTGATTGTGACACAATGA
TCGAGGAGGCCATGAATGGAACTTCTGTAGCTGAGATATTCGAGCATTTCGGTGAGAGTGTCTTCAGAGAGAAAGAGACA
GAGACACTAAAGAAGCTCTCTCTGATGTACCACCAAGTTGTTGTGTCAACAGGTGGTGGTGCGGTTATAAGACCCATTAA
CTGGAAGTATATGCATAAAGGTATTAGCATTTGGCTTGATGTTCCTTTAGAAGCCTTAGCGCAAAGAATTGCTGCTGTAG
GAACAAACTCAAGACCATTGTTGCATGATGGTGAGTCAGGAGGAGACCCATACACAGTGGCTTTAAACCGTCTTTCAACA
ATTTGGGAAGGACGTGGTGAAGCGTACACTAACGCAAGCGCGAGAGTCTCCTTGGAGAGTATTACATCAAAGCACGGGTA
TAGAAACGTCTCAGATCTTACACCAACTGAAATCGCCATTGAGGCCTTTGAGCAAGTTCAGTGCTTTCTCAACAAAGAAG
ACAAGTATTGA
>Cab020542.1 
ATGGCTGTTTTGTGGGATAGGGATGTGGCTTCCACTGGTGGTGACAAGATGATTTGGTGCGCTGTGATTGCGCTTGAAAG
GCGCAACGATGAAGATATTTGGGGCAAGGTCGAGTGGAGTGACACTGTGCTTGAAGTCCCCGAGTCATGTATAATTATCC
GTGTTCTTGCTGCTACCCTTTGA
>Cab020541.1 
ATGTCGCCTCCAGAAAGGAAGAGGAAGAAGACGAAGCAGTCACTGGTGCTCGAACCGACGCCGGAATCGACTCCAATTAC
GTCACTTCCTGATGATTTGGTAGTGAGTTGCTTAGCCCGCGTCTCTCGATTGCAATACCCGACTCTCTCGCTCGTCTCCA
AGAGCTTTCGATCTCTCCTTGCTTCGCCGCATCTTTACGAGACTCGGTCATCTTTAGGCCGCACAGAGAGTTGTCTCTAT
GTATGCATACGCTTCCCTGATGAGACTATCCCTCGCTGGTTCACCCTCTGCCAGAAACCTAAGAAGAAGAATAAGAGGAC
GAAGAAGGCAAGTGGGTATGTTTTAGCTAAACTCCCAACTCCTCCTTCTCGCTCTGCGCACTGGTCTGGTCTCGTGGCCG
TTGGTTCGGATATCTACAACATTGGCGGACCCATAGACGAAGCCGACGAGCCCTCCTCTAGCGTCTCAATCCTGGACTGT
CGGTCAAACACGTGGCGCGAAGGCCCACGCCAATGTGATTGA
>Cab020540.1 
ATGTCGTCGACAGCCGAATCTTCCGCCGCCGTGAACGGCGACAAACCACCGCATAAGAAGATGACGACACAGTCTCCGGA
GATCTCGATTTTGTCTCTTCCTTACGATTTGCTACTGAATTGCCTAGCGCGCGTCTCTAGATTGTACTACCCAACTCTCT
CCCTCGTCTCCAAAAAGTTCCGATCCGTCGTTGCCTCGCCGGATCTTTACGAGGCTCGCTCCCTCTTACACCGCACAGAG
AGTTGCCTCTATCTGTGCTTACGCTATGATCGCGATTACCCTCGTAATCTTGACACGTATTGGTTCGCTCTCTGCCGTAA
ACCAAACCGAACCGTAACCGACCGGTCAAGCGGCCATCTATTCATCCCAGTCCCATCTCCCCAACTGCGTCCTGCACGAT
CTATGAGTCTCGTAGCCGTTGGGTCTAACATCTACAGGATCGGCGGGGACATGCCCTCTTCTTCTAGAGTCTGGGTCCTT
GATTGTCGATTCAACACGTGGCACAGGGCTCCAAGGATGCGATTGAAGCGGAGCTCCCCTGCTGCGAGCTTAATCGATGG
GAAGATATACGTAGCAGGAGGGTGTGAAGACCCCAGTTCCGTGAATTGGATTGAAGTATTTGATCCAAAGACCCGAACTT
GGGGAAATGTGGCGAACCCTGGCACGGAGACACGCCCAGGAGCTTCAGTTAGAAGCTTTGGAATTGGAGGAAAATTGTAC
ATCCGTGGTGATGAGTATGTGGTTTACGATCCCAAGGAAGCTAGTTGGAACCCGATAGGATTGGGAATCGATATGGCGTT
TGCGGCATCCTTTAATCACTGCGTGATAGGAGACGTCATGTTCCTTTGGGACGACGACAGAGAGTTTAGATGGTATGACT
CCAAGGCAAGTTCATGGAAAAAGTTAAATGGTGTTGAAGATCTGCCTAATTTTTATGGGTATTGTAAAATGGTGGATCAT
GGTGGGAAGAAGATGGCTTTGTTGTGGGAAGGTTATTTGCGTTCGGAGTTCGTGGTTTGGTGTGCTGAGATTGCGCTAGA
GATGCGCGATGGAGATGAGATGTGGGGGATTGTCGAGTGGTTAGATGTCGTGCTTTCACTCAACGAGCCGTTTCGCTTGT
TCGATGCAAATGTTCTTTCTGCTACGGTTTGA
>Cab020539.1 
ATGTCGTTCCCGGTAAAGAAGAGGAAGACGATGAAGAAACCGTCGGTTAATAAGAATAAAAAAGCGCCGCCGCCGCCGGA
ATCGACTCCGAATCCTTCGCTTCCTGATGATTTGCTACTAAGCTGCTTCGCACGCGCCTCGAGACTGTACTATCCGACTC
TTTCACTCGTCTCCAAGAGCTTTGCATCTCTCGTTTCTTCACCGGAGCTTTACAAGACCCGATCCTCTTCAGGCCGCACC
GAGAGCTGTCTCTATGTGTGTCTAAGCTTCCATCCTGACCCAATCCCTCGCTGGTTCACCCTCTGCCGGAAACCTGATCG
AACCCTAACCACCAAGAAGAAACCAAGTGGGTATGCTTTAGCTAAACTCCCAACTCCTCCTTCTCGCTCTGCGCACTGGT
CTGGTCTCGTGGCCGTTGGTTCGGATATCTACAACATTGGCGGACCCATTGACGAAGCCAACGAGCCCTCGTCCAGCGTC
TCAGTCCTGGACTGTCGGTCCAACACGTGGCGCGACGGTCCAAGCATGTTGGTGGAGCGGGACTACCCACACGCCAATGT
GATTGATGGAAAGATATACGTAGCCGGAGACTCTAACTCTACTTCTCCCGACTGGATGGAGGTTTTCCACCCGAAAACAC
AAACTTGGGAGCTTCTGCCTAGCCTCCCTGCTGCGGAGATGCGACTCCTATATGATTCTATAAGTACAAGCGCAGGGATC
GACGGAAAGGTACACGTTTTCGGATCCTGTAATGGTTTGGTTTACGATACGAGGGAAGGTCGATGGGAAAGTGCGGATAT
GGAGATGAGTTCGGAATGGGTTTGGTTCTCTTACTGTGTGGTTGAGAACGTGATTTACGTTTATAACAACGAAGAGTTCA
AATGGTATGATTCTGCGGTAAGACTCTGGAAAGTTTTGAAGGGTTTGAAAGGACTGCCTAAGTTCCCACGTTATACTGCT
AGATTGGCGGATTTTGGTGGGAAGTTGGCTGTTTTGTGGGGCAGGGGTGTGGCTTCCAGTGGCTATGTGGACAAGATTAT
TTGGTGTGCAGTGATTGCGCTTGAGAGGCGCAGCGATCAAGAGATTTGGGGTAAGGTTGAGTGGAAGGAAGCAGTGCTTA
AAGTCCCCAAGTCATGTAGCATTGACTATGCTCTTGCTGCTACCGTTTGA
>Cab020538.1 
ATGTCGACCAGATCTTCCGCCGTCGCGAACGTCGACCAACCACCGCGTAAGAAGATGTCGAAGCAGTCCCCGGAGATCTC
TCTTTGGTCCCTTCCTTACGATTTGATATTGAATATCATAGCGCGCGTGTCGAGAATGTACTATCCAACTCTCTCCCTCG
TCTCCAAAAAGCTCGGATCCGTCGTTTCCTCGCCGGAGCTTTACCAGACCCGCTCTCGCTTAAACCGCACCGAGAGTTGC
CTATATCTGTGCTTACGCTACTATCGAGACCACCCTCTTGACCCTAACCCACATTGGTTCGCTCTCTGCATGAAACCAAA
CAGAACCCTAACCGACCGTCTTTTCATCCCAGTCACGTCTCCCGATGTGCGTCATGAGCGATCTACGGGTCTAACATCTA
AGGATGTTAGCATCGTAGCCGTTGGGTCAAACATCTACAAGATGGGCGGGTACACGCCCTCTTCTTCTGAAGTCTTGGTG
CTTGATTGTCGGTTCAACACGTGGCACAGTGCTCCAGTGATGCGAGAGAAGCGGAGCTCCCCTGCCGCAAGCTTAGTTGA
CGGGAAGATATATGTAGCGGGAGGGTGTGAAGATGTCAACTCCGAGAACTGGGTAGAGGTATTTGATCCAAAGACTCAAA
CGTGGGGAAGTGTGGCGAACCCTGGCACTGAGATACGCCCGTCAGGAGCTGAACTCGAGAGCTTTGGAATTGAAGGAAAG
TTGTACCTCTTTGGTCATAACCGTAAGTGTGTGGTTTACGATCCCAAGGAAGCTAGATGGAACCCGATGATAGAGTTGGG
TATGGGTATGGATATGGATGTGGTTATGGGTATGGGTATGGATATGTATGAGGCTATGGATATGGAAATGGATATGACTG
GTGTGGCTTCTGCAGTGTCCTATTTTCACTGCGTGATAGGAGACGTCTTGTTTCTTTGGAATGAAAGAGAGTTTAGATGG
TACGACTTTAATGCAAGTTCATGGAAGAAGTTGAATGGTGTTGAAGATTTGCCTGATTTTGATGGAGATTGTAAAATGGT
GGATGTTGGTGGAAAGATGGCTGTCTTGTGGAAGGTTTTTGGACGTGGCGAAGAGAGATCTATTTGGTGTGCTGAGATTG
CGCTTGAGAGGCGCGGGGACGAGATGTGGGGGAAGGTGGAGTGGTTTGATGTCGTGCTCACAACCCACGAGCAATGTGGC
TTGTTCGATGCGGATATTCTTTCTGCTACTGTTTGA
>Cab020537.1 
ATGGCACAATGGTCCGCAAGTGTTGACACTTCTTGTATCTTCTGCCAAGTACCGGTGGAAACAGTTGATCACCTATTTTT
TGAGTGCTCATACTCAAAGCAGATATGGGAGAAACTAGCGAGAGGTGTGCTAAGGGATCGGTTTACTTCGAGCTGGTCTG
ATATTAGGAGGATAATTGTCGATGAAGATCAAGAGAAAATGCTCCTCTTTACTATCAGATATGTATTTCAGACTGCAGTT
CATAGCATTTGGAGAGAGAGAAACCGAAGAAGACACGGGGAGGCTGCTTCTCCATATGCTCTAATTGCAAAGCTGATCGA
CAAGACCATGAGAAATAAATTCTCAATCATTCAAAAGAAGGGGGATAAGAGGCTGGCAGGAGGGTTACAATATTGGTTTT
CAACAAGATAA
>Cab020534.1 
ATGTCTTCCAAACCCAAATCTAGATCTTCAGCCGCCACGAGCGGCAAAGATCCACCGCGTGATAAAAAGATGAAGAAGTC
ATCGCTGGCGACAGAACCTACGTCGATATCGATCCTGTCACTTCCCGACGATTTGCTGATAAACTGCTTAGCACGCGTCT
CCAGACTGTATTATCACTTTCTCTCACGCGTCTCCAAACGTTTCCGATCCATCATTGCTTCACCGGAGCTTTACGCAACT
CGCTCGCGCCTAAACCGTACAGAGAAGTGTATCTACCTTTACTTACGCTTCCCTTTTGACCCCAAAACTTATTGGCTCAC
TCTAAGCGGTCTACCTAGTCGTAACGTAGCCAACGGGTCAAGTGGCTATTACATGGAGCAAATCCCATGTCCGAACTATT
TGCGTCCCGCGCAGTCATCGACGCTCGTATCCGTTGGATCTGATATCTACAAGATCGGCGGCGCTAATCATTTGCATGAA
TGCAAAATATGGAAGAGGAACTATTGTGTTAGTGTCTCTGTCCTTGACTGTCGCACTCACACGTGGCGCCAGGCTCCGAG
CATGGGGATGGCGCGCAACGCGAACGCCACAGCGACGTTATTTGATGGGAAGATATACGTAGCCGGTGGATGTGATGAAG
AGTACGTGAGTAAACCCAACTGGATCGAAGCGTTTGATCTGGAGACACAAACGTGGGTCCCCGTGACGAACCCTCGTATT
TTCAGACTGTACGAGGAGGATAGAGTTAAGGGCTTTGAAGCCAAAAGCGTATCACTTGAAGGGAAGCTCTACATTTTTGG
GGATGAGGCTGCGGTGTATAATCCCGAGGAAGGTAAATGGTCAGAGTTAGGAAGGGAGATGTATGGTATGTTTCGGGTAG
AAAGAGGGTGTCATTGCGTGATTGACGATGTCTTGTTCTTGTGGGATAGATATAAAAGAGTGTTCAAATGGTATGACTCC
AAGTCATATTTATGGAAGGATTTGATTGGTGTTGAAGGTTTGCCTGAACTTTCGCCCGACCCTCAAGTCTGTCAAGTGGA
GATGGTGGATCTCGGTGGAAAGATTGGGTTTTTGTGGGATCAGTATTTGTATACAGCGACCAATCAGGAGTGTAGGGTTT
GGTGTGCTGAGATTGCGCTTGAGAGACGCGATGGAGATGAGATGTGGGGGAAAGTTGAGTGGTTTGATTCTGTGCTTAGA
ACCCACCAGTCTTGTTCTTCGTTCCATGTTGTTTCTGCTTCTGTTTGA
>Cab020533.1 
ATGTACATAATTCGGCTTATAACTTTGATTATTCTCTTGTTCGTTGCATCACTGAACACAATCGCCTTCGCTGGATTAGC
ATACGATAACGAATCTCGCAATACCAAAACAGGAGAAGCGGTTTGGGATAAAAAGGTCGTCAACAATCTCAGAGGTGCAG
TAGGACCCAGTATCTCACGGCCTGCGCGTCAGTACCGAGTAAGTCCATGGAGGGGTTCCGATGACTCTAACTCGACTCCA
TGGGAACGTAATGCTATGATTGAGGCATTTTTCCGATAA
>Cab020532.1 
ATGATCTTGAGAAGAGCGAATATGTTGACGAAGTTCGAGACAAAGAGTAACAGAGTGAAGGGCCTCACCTTCCACCCTAA
ACGGCCATGGATCCTCGCCAGTTTGCACAGTGGTGTGATCCAGCTCTGGGATTACCGTATGGGTACTTTGATCGATCGAT
TCGACGAGCATGAAGGTCCAGTTCGTGGTGTTCATTTTCACAATTCTCAGCCTCTCTTCGTCTCCGGAGGTGATGATTAC
AAGATCAAAGTCTGGAACCACAAAACGCACAGGTGCCTTTTCACTCTTCTCGGCCATCTCGACTACATCCGCACTGTCCA
ATTCCACCACGAGAACCCCTGGATTGTGAGTGCTAGTGACGATCAGACTATCCGCATTTGGAACTGGCAGTCACGGACTT
GTATTTCTGTGCTTACTGGCCACAATCACTATGTTATGTGCGCTTCTTTCCATCCTAAAGAAGACCTTGTCGTCTCTGCA
TCTCTGGATCAGACTGTCCGTGTCTGGGATATTGGTTCTCTTAAGAAGAAGACTGTGTCTCCTGCTGATGACCTCATGCG
ATTCACACAGATGAACTCTGATCTTTTTGGTGGTGTTGACGCTATTGTTAAGTACGTCCTCGAAGGTCATGATAGAGGAG
TAAACTGGGCTTCCTTTCATCCCACTCTTCCTCTCATCGTCTCTGGTGCAGATGACCGCCAAGTGAAGCTGTGGCGTATG
AATGAAACTAAAGCTTGGGAGGTGGATACACTGCGAGGCCACATGAATAATGTTTCATCTGTTATGTTCCATGCAAAACA
GGACATTATTGTTTCCAACTCTGAGGATAAAAGCATTCGTGTCTGGGATGCTACCAAGCGAACTGGAATCCAAACTTTTC
GCCGTGAACATGATCGTTTCTGGATTCTTGCAGTTCACCCTGAGATTAATTTACTGGCAGCGGGGCATGACAACGGTATG
ATCGTCTTCAAGCTCGAGAGAGAACGTCCTGCATTTGCTTTGAGTGGCAATTCTTTGTTCTATACCAAAGATAGATTTTT
GAGGTACTACGATTGTTCAACTCAGAAAGATTCCCAAGTTATCCCTATACGGCGTCCTGGTACTCCAAGCTTGAATCAAA
GTCCAAGGACTCTATCATACAGTCCGACGGAAAATGCGGTTTTGATCTGCTCAGATTTAGATGGTGGTTCTTACGAGTTG
TACATCATACCGAAAGATAGTGTTGGCAGAAGTGACGTTGTGCAAGATGCAAAGAGGGGGACAGGTGGTTCTGCGGTATT
CATTGCCCGTAACCGGTTTGCTGTTCTTGAGAAAAGCACCAGCCAGGTGCTAGTCAAGAATCTCAAGAATGAGGTGGTTA
AAAAGAGTTCTCTGCCTATACCCACAGATGCTATCTTTTATGCTGGGACTGGAAATTTGCTCTGTAGATCTGAGGATAAA
GTGGTTATATTTGACCTTCAGCAAAGGCTTGTTCTTGGTGAACTTCAGACACCGTTTGTTAGGTATGTTGTTTGGTCTAA
CGATATGGAGAGTGTTGCTTTGCTCAGCAAACACACTATCATCATTGCAAGCAAAAAACTTGTCCTCCAGTGCACACTTC
ATGAGACAATACGTGTGAAAAGTGGAGCTTGGGATGACAATGGTGTCTTCATTTACACAACTTTGAACCATATCAAGTAC
TGTCTTCCTAATGGAGATAGTGGTATCATCCGAACGCTGGATGTCCCTATCTATATCACCAAGGTTTCTGGAAATACGAT
CTTCTGCTTGGACCGGGATGGGAAAAACAGGGCCATCACCATCAATGCAACTGAATACATTTTCAAGCTTGCACTGCTGA
GGAAGAAATATGATCATGTCATGGGCATGATAAAGAACTCCCAGCTATGTGGACAGGCTATGATTGCTTACCTGCAGCAG
AAAGGATTCCCTGAAGTTGCCCTCCATTTTGTTGAAGACGAGAGAGTCCGTTTCAACCTGGCTCTTGAAAGTGGCAACAT
TAGCGTCGCTGTTGCATCCGCTACAGAGATAAATGAGAAAGAGCAGTGGTATAGACTTGGGGTGGAGGCTCTTCGCCAAG
GTAATGCTGGAATTGTTGAATTTGCGTACCAGCAAACAAAGAACTTTGAGAGATTATCTTTTCTATATCTCATTACTGGT
AAGTTGGACAAGCTTTCCAAGTTGATGAAGATTGCGGAAGTGAAGAACAATGTGATGGGTCAGTTCCACAATGCTCTCTA
CCTAGGAGATGTTAAAGAGCGTGTCAAGATACTTGAGAATGCTGGTCATTTACCTCTCGCTTATATCACTGCATCGGTTC
ATGGTTTAAAGGATGTTGCTGAGAGACTGGCGACTGAGCTAGGAGAGAACGTGCCTTCATTGCCTGAAGGGAAAACTCCA
TCGCTTCTAATGCCACCATCTCCTGTCATGTGTGGTGGTGATTGGCCTCTTCTAAGAGTGATGAAGGGAATATTTGAAGG
CGGGCTTGAGAGTGCAGCCAGGGGAGGTGCTGTTGATGAAGAAGAAGAAGAAGATGCTGGTGGTGACTGGGGGGATGCAC
TTGACATGGTCGATGTTGATGGAATGGAGAACAGAGACATCGATGCCATTTTGGAGGAAGCAGAAAGAGGAGAAGACGAA
AATGATGAAGAAGGTGGATGGGAGGAACTTGAGGGCTTAGACCTCCCACCAGAGCTTGACACTCCTAAGGCCTCTGCTAA
CGCACGTTCATCCGTCTTCGTGACACCTACTCAAGGTATGCCCGTAAGTCATATTTGGAGCCAGAAGTCATCCCTTGCTG
CTGAGCAAGCTGCAGCAGGAAGCTTCGACACTGCAATGCGTCTGCTCAACAGGCAGCTTGGTATAAAGAACTTTGCGCCT
TTGAAATCGATGTTTATTGATTTGTTCAGTGGCAGCCAAAGCTACCTGCGTGCTTTTTCTTCATCGCCTGTGGTTTCACT
TGCCATTGAGCGAGGATGGAGCGAGTCTTCTAGTCCCAACGTCCGTGGCCCACCATCTCTTGTTTATGATTTCTCCCAGC
AAGAAGAGAAGCTCAAATCCGGCTATAAAGCTACAACAAGTGGGAAATTGACTGAGGCTCTCCGGCTCTTCCTCTCTATC
CTCCACACCATCCCTCTTGTGGTGGTCGAGTCAAGAAGCGAAGTCGATGAGGTAAAGGAACTGGTCACTATCGTCAAAGA
ATATGTTCTCGGTCTTAAAATGGAGCTTAAGAGAAGAGAGACGAAAGATGATCCAGTGAGGCAGCAGGAGCTCGCTGCTT
ACTTCACTCACTGCAACCTCCAACTACCTCACTTACGACTCGCCCTGTTTAGTGCAATGGGTGTCTGCTACAAATCAAAG
AACCTCGCCACTGCCTATACCTTCGCCAAAAGATTGTTGGAAACCAACCCAATGGAGAGCCAGGCCAAAACAGCTCGACA
GATTGTCCAAGCCGCTGAACGCAATATGACTGATACAACCGAGCTCAACTACGACTTCAGAAACCCGTTCGTGATATGTG
GGTCAACCTATGTGCCAATCTACAGAGGTCAGAAAGACGTGTCCTGTCCATACTGCACCGCCAGGTTTGTTCCAAGCCAG
CAAGGAAACATATGCGGGGTCTGTGATCTTGCAGTCATTGGCGCAGACGCATCTGGTTTGGTATGCTCTCCTTCTCAAGT
TCGTTGA
>Cab020531.1 
ATGGCGGTAGACTACTTATTGACATCGCCTTCGACGCTGAGATTCTCCGATTTCATCTCTTCGTTCTCCCCAAACACCAA
CCACAAATGTCTTCGCTTCTCACCTAAACCCAGCTCCGCGAGGATAACCTGCGGCGCGATTTCTTCGAAGAGGAAACTCG
CTGAGAGAGAGATCGCGGAGAGGGAGAACAGAGTCCTCGTGCGGAATCTGATGTCGAGGATTAGTGACAGGGAGCCACTT
GTTAAGACCCTTGACAAGTACGTGAAGGTCGTAAGATGCGAGCATTGCTTCTTGCTCTTTGAGGAGCTTGGGAAGAGCGA
CAAGTGGCTCCAATGCCTCGAGGTGTTCAGGTGGATGCAGAAACAGCGCTGGTATATAGCAGATAACGGAGTGTACTCGA
AACTGATATCCGTTATGGGGAAGAAGGGCCAAACACGAATGGCAATGTGGCTCTTCTCCGAGATGAAAAACAGCGGTTGT
CGTCCAGATGCTTCTGTTTACAACGCTCTCATAACAGCTCATCTCCACACGCGGGACAAGGCAAAAGCTTTGGAGAAAGT
CCTTGGTTACTTCGACAAAATGAAAGGCATGGAGCGATGCCAACCCAACGTCGTGACTTACAACATCCTCTTGAGGGCTT
TTGCGCAGTCTGGTAAAGTAGACCAAGTCAACGCTCTGTTCAAAGACTTGGACATGAGTGCGGTTTCTCCAGACGTCTAC
ACCTTCAACGGCGTGATGGATGCGTATGGGAAAAAGGGGATGATCAAGGAGATGGAGTCTGTGCTTACTCGCATGAGGAG
CAACGAGTGCAAGCCGGATATCATCACTTTCAATCTGCTTATTGACTCTTACGGTAAGAAGCAAGAGTTTGAGAAGATGG
AGCAGACTTTCAAGAGTTTGATGCGGTCCAAGGAGAAGCCGACTCTTCCCACGTTCAACTCGATGATTATAAACTACGGG
AAAGCTCGGTTGAGAGATAAGGCCGAGTGGGTTTTCGAGAAGATGAATGATATGAACTACCCGCCGAGTTTTATCACGTA
CGAGTGTATGATCATGATGTACGGTTACTGTGGTTGTGTTTCCAGAGCGAGGGAAGTGTTCGAGGAGGTTGTTGAGTCGG
AGAGGGTGTTGAAGGCTTCAACACTCAATGCCATGCTTGAAGTTTACTGTCTTAATGGTCTTCACATGGAAGCAGATAAG
CTTTTCCATAACGCAAGTGGGTTTAGAGTTCATCCGGATGCATCAACGTATAAGCTTCTGTACAAGGCGTATACTAAGGC
AGATATGAAGGAGAATGTGCAGATGCTGATGAAGAAAATGGAGAAAGATGGGATTGTGCCTAACAAGAGATTCTTCTTGG
AAGCCCTTGAAGCTTTCGGGTCGAGACTACCTGGTTCTGATTCTGCCATGAGATGA
>Cab020530.1 
ATGTCGCTGGTTCGGACAGCGTTGATCGCTCTTTTTCTGGTCGCTTTTCTGCAAAACGCTGCGGCTCAGAAAAGACCGCA
AAGTATTGTTAAGCCTCGTGGTGCGGTTGCAACTGACGATGGACGGTGTTCTGAGATCGGTATGAGTGCTCTTCAACAAG
GAGGAAACGCTATTGATGCGTCGGTGGCCGCTGCTCTCTGTTTGGGTGTTGTGAGTCCAGCCTCTAGCGGTATAGGAGGT
GGAGCGTTTATAGTGGTTAAGATAGCTGGCGGGGAGGCTATTGCTTATGATTCTAGAGAAACAGCTCCTCTACGTGCCAC
TGAGAATATGTATGGGAGCAATCCTGATCTAAAGAAGAAAGGAATCTTATCAGCAGGCGTTCCAGGGGAACTAGCAGGAT
TATACACAGCTTGGAAACAACACGGAAAGCTCCCATGGACGCAGTTAGTGACTCCTGCAGAGAAACTTGCAGAAGGAGGA
TTCAGGATTTCAAAGTATCTCTACATGCAGCTGAACGCGACAAGAGCAGATGTCTTGGCAGACAAAGGTCTCTCTGAGCT
ATATGTTTCTAATGGACAGTTCAAGAAACCAGGGACGATTATCCATAACAGAAAATTGGCTTTTACACTCAAGCAAATAG
CTGAGAATGGTCAAAAAGCGTTTTACAATGGCACGGTGGGTGTTAACCTAGCGAGCGATATTAGTAAAGCTGGAGGGATA
ATAACTTTGAAAGATCTGCAAAGTTATAGAGTTAAGGTTAGAAAACCGTTGTCCGCAAACATTCTCGGATACGAACTACT
CGGTATGCCTCCTCCCTCATCAGGTGGCGCTGCAATGATGCTTGTTTTGAACATTCTTTCTCAATACGGGATTCCATCAG
GTGTTTCGGGCTCTCTTGGTGTTCATAGACTAATCGAAGCTCTGAAACACGCTTTCGCGGTTAGGATGAACCTTGCTGAT
CCAGATTTTGTAGATGTTACTAAGGTTGTTTCAGATATGCTGTCTCCGGAATTTGCAAAAGACTTGAAGACCAAGATAAA
CGATGACAAAACCTTTGATCCAAAATATTATGGCGGCATGTGGAATCAAATCAACCATCATGGAACATGCCATTTCTCGA
TCATAGATAGCGAGAGGAACGCTGTTTCGATGACTAGTTCAGTAAACGGTTACTTTGGGGCAGTGATGCTATCTCCAAGC
ACTGGAATCGTTCTAAACAACCAAATGGATGATTTCACGATCCCAGCAAAGTCCAGCGGTGACCTAAATGTGCCTCCTCC
AGCACCGGCTAGCTTCATCAGACCCGGGAAACGACCATTGTCCTCAATGTCACCCACCATTGTGCTCAAGGACGGCAAAG
TGAAAGCTGTGGTGGGTGCTAGCGGTGGAGCGAACATCATCGCCGCGACAACAGAAGTTTTCTTGAATCATTTTTTCCTC
AACATGGATCCTCTTTCTTCTGTTTTGGCTCCAAGAATCTACCATCAGCTGATACCAAACAAAATTTCGTTTGAGAATTT
GACGACAGTGTTCGGTGATCATTTCGAGATACCTAAAGAGACAAGAGTTGTGTTGGAAAAGAAAGGTCATGTTCTAACGC
CAATGACCGGAGCGACGATTGTTCAGTTCATAGTTCAAGAATCCGATGGAAATGTCGGCGGAATGAGTAAGCTTCTGGCA
GTTAGTGATCCAAGGAAAGGAGGGTTCCCCTCAGGATATTGA
>Cab020529.1 
ATGCCGAAGCGAAAAGCAAAAGAAGTTGTCAGACTCACTGAAGAAGAAAACAAGGACGAGAGCGACAAAGAGATTCGGAG
AGAAGAGAAGAAACATGAAGAAGAAGATACCAATCTTGAAAGACGTATTGATGCGATTAAGGCAATCCGTGATATTGAGA
TTGAACAGAGCTTAACTGCACAGAGGTTACTCTGCTCAACGTTCTCTGAGGAACAGTTAGAGACACCTGTGTTGGACTTC
TTCAAAGAGAACCTTCCTGATGTCTCTATCGAAGTCGAAGATAATGGGGAGATTGAGTTCAAGTGGAATCACAATACTGG
TGATTCATCTCTTGGTGGCTACCCTTTAAAATGGATCTTGTACTGTTCTGCCTTTCAAACTCTCGTTTTCTATGGTAAAT
GGAGGGCAAAGACTTCTTCATTTTGGGATGACAGCACCAAAGACTCGGAGGCAACCAAAACCTGGAGAGATGATGCTCTC
TGTGCATGGCACTCCTTTGGGGACCACAAAGTTTGA
>BnaA01g05650D 
ATGGATGTCCGGGCCTATAGGGAACAAAATGGCCTTTTAACGAAATGTTATTCGATGACTCTAATATTAATGGGCTCATA
A
>Cab020528.1 
ATGCCACTGGTTCGGACAGCGTTGATCGCTCTTTTTCTAGTCGCTTTTCTGCAAAACGCCGCGGCTCAGAAAAGACCGCA
AAGTATTGTTAAGTCTCGTGGTGCGGTTGCAACTGACGATGGACGGTGTTCAGTGATCGGGATGAGTGTTCTTAGGCAAG
GAGGAAACGCTATTGATGCGTCGGTGGCAGCTGCTCTCTGTCTAGGCGTTGTGAGTCCAGCCTCTAGCGGTATAGGAGGT
GGAGCATTTACAGTGGTTAAGATAGCTGGCGGGAAGGCTATCGCCTATGATTCTAGAGAAACAGCTCCTCTCGGCGCCAC
TGAGGATATGTATGGAAGCAATCCTGATCTAAAGAAGAAAGGAGCCTTATCAGCAGGCGTTCCAGGGGAAGTCGCGGGTC
TATTCACAGCTTGGAAACAACACGGAAAGCTCCCATGGAAACAGTTAGTGACTCCTGCAGAGAAACTTGCAGAAGGATTC
AGGGTTTCAAAGTATCTCTACATGCAGATGAACGCCACAAGAGTCGATATCTTGGCAGACAAAGGTCTCTCTGAGCTATT
TGTTTCAAATGGAGAGCTCAAGAAACCAGGGACCATTATCCATAACACAAAATTAGCATTTACACTCAAGCAAATCGGTG
AATATGGTCCAAAAGCGTTTTACAATGGCACGGTCGGGGTTAACCTAGCTAGAGATATTCGTAAAGCTGGTGGGGTAATA
ACTTTGAAAGATCTGCAAAGTTATAGAGTTAAGGTTACCAAACCGTTGTCTGCAAACATTCTCGGGTACGAACTACTCGG
TATGCCTCCTCCTTCATCAGGTGGTGCTGCAATGATGCTTGTTTTGAACATTCTTTCTCAATATGGGATTCCTTCAGGTG
TTTCTGGCTCTCTAGGTGTTCATCGACTAATCGAAGCTCTGAAACACGCTTTCGCTGTTAGGATGAACCTTGCTGATCCA
GATTTTGTAGATGTTACTAAGGTCGTTTCAGACATGCTGTCTCCGGAATTTGCAAAAGACTTGAAGAAGAAGATAAACGA
TGACAAAACCTTTGATCCAAAATATTATGGTGGCATGTGGAATCAAATAGACGATCATGGTACAAGTCATTTATCGATCA
TAGATCGCGAGAGGAACGCTGTTTCGATGACTAGTACAATAAACGGTTACTTTGGGGCAGTGATGCTATCTCCTAGCACC
GGAATCGTTCTAAACAACGAGATGGATGATTTCTCGGTCCCAGCGAAGTCCAGCGGTGACCTAAATGTGCCGCCACCGGC
ACCGGCTAACTTCATCAGACCCGGGAAACGACCATTGTCCTCAATGTCACCCACCATTGTACTCAAGGACGGTAAAGTGA
AAGCTGCGGTGGGTGCTAGCGGTGGAGCGAACATCATCGCCGGGACAATAGAAGTTTTCTTGAATCATTTTTTCCTCAAC
ATGGATCCTCTTTCTTCCGTATTGGCTCCAAGAATCTACCATCAGCTGATACCAAACAGAGTTTCGTTTGAAAATTGGAC
GACAGTGTTCAATGATCATTTCGAGGTTCCTAAAGAGACAAGAATTGTGTTGGAAAAGAAAGGTCATGTTCTAACTCCAA
CAGCCGGAGGAACGATTGCTCAGTTCATAGTTGAAGAATCTGATGGAAATGCCGGAGGAATGAGTAAGCTTGTAGCAGTT
AGTGATCCAAGGAAAGGAGGGTTCCCCTCAGGATATTAA
>Cab020527.1 
ATGAGGCAATTGCTGAAGAGAGTCTTCTTCCACAGAGCTTCTTCCTTGATCCATCATCGTCATCGCCCTGCCGTCTCCTT
CCTCCGCTCTGATTTCTCCACCTCCTCGTCTCCGCCGCAGATCCCGCCCTTCGGCTACGAGCCGCGGCCGTATAATGGTC
CCTCCGCCGAAGAAGTTTTCGAGAAACGGAAGAAGTTTCTCGGACCTTCTCTTTTCCATTTCTACCAAAAGCCTCTTAAC
ATCGTGGAAGGGAAGATGCAGTACTTGTTTGATGAAACCGGTAGGCGATACCTTGATGCCTTTGCTGGAATAGTCACTGT
CTCGTGCGGTCACTGCCATCCCGACATTCTCAACGCTATTAACGAACAGAGCAAGCTTCTTCAGCACGCCACCACCATCT
ACCTGCATCACGCTATAGGTGATTTCGCTGAAGCTTTAGCTGCTAAGATGCCTGGAAACCTTAAGGTTGTGTATTTTGTA
AATTCTGGCTCGGAAGCTAATGAGCTAGCGATGATGATGGCTAGGCTTTACACTGGTAGCCTTGAGATGATTTCTTTGAG
GAATGCTTATCATGGTGGAAGTTCTAACACTATTGGACTAACTGCTCTTAACACATGGAAGTACCCGTTACCACAGGGGG
AAATCCATCACGTCGTAAATCCAGATCCATACCGAGGAGTATTTGGTTCTGATGGTTCTATGTATGCTAAAGATGTCCAA
GACCATATCGACTACGGTACTTCTGGAAAAGTAGCTGGATTCATTGCTGAGACCATCCAGGGGGTGGGAGGAGCTGTAGA
ATTGGCTCCTGGCTACTTAAAGTCGGTTTATGACATTGTACGCAAAGCTGGTGGTGTATGCATCGCCGATGAAGTCCAAA
CTGGATTTGGCCGGACAGGAAGTCATTACTGGGGTTTCCAGACTCAAGATGTAGTTCCAGACATAGTCACAATGGCAAAG
GGAATTGGAAATGGATTGCCATTAGGAGCTGTGGTGACTACACCAGAAATCGCTAGCGTTTTAGCTACAAAGATTCAGTT
CAACACTTTTGGTGGAAACCCGGTGTGTTCAGCTGGTGGGCATGCTGTTCTAAAGGTTATTGATAAGGAGAGACGCCAAA
CACACTGCGCTGAAGTTGGTTCGCACCTTATTCAACGTTTGAAAGATCTGCAGAAAAGACATGATATCATTGGAGATGTG
AGAGGAAGAGGATTAATGGTTGGGATAGAGCTTGTGTCTGACAGGAAGGACAAGACACCAGCCAAGGCGGAAACAGCTGT
CTTGTTTGAGCAACTTAGAGAAATGGGCATTCTCGTTGGAAAAGGAGGACTTCATGGGAATGTTTTCAGGATAAAGCCAC
CAATGTGTTTCACCAAAGACGATGCAGATTTCTTGGTAGATGCATTGGACTATTCCATCTCCAGGTTGTGA
>BnaA01g05680D 
ATGTCATCCATCGGAGCAAGTTACGCACCCGTACATCTTATGCAGAAGCAGCTCAAGGAGAAGATTACAAAGAAAGAAAA
GGAGAGAGAAGAAAAGGATCAAAGTCTCTCCGTCGAGGCCTCTTTCACCACCACCGGTAGGAATTCTAGCAAAATCTTCC
CTTCTCGCTCGTCTTATAATCAACAAGCATCATCAAATCGTAAGAGTAAAACCTAA
>Cab020526.1 
ATGTCGTCATCACCTTTTCCAATCCTGGACAACCGCCCAATCGACAAGTGGAAGGTTACCGAGTTGAAGGAAGAGCTCAA
ACGACGGAGACTCACTACACAAGGCTTGAAGCTGGATTTGGTTAGGCGTCTCGATGATGCCCTTCGTGCTGAGCAACAAG
AGTCTGAAAGGCTCAACGCTTCTGCTCTTGAGCCTGATGTTACTTATGTACCTGATCCAATGCAGACCACTCCTGTTCCT
CTAGTTGGAGGAGCGCCATTCACCACTCCAGAACCAGTTGGGGTTAAGACAACAACAACTGAAGCATCAGCTGCGATTCA
GACAGCACCACCCCCTGTGTTTTCTAAACCAGATAGTGTCCTTGATGATGTCAGAGACGTAGCTGCTCTTAATGCTCCAG
TAGTTACCCAAGAGGCATCTAATGAGCAGATTATTGAGATGGAGAATAAGGAGACGTTTAGCGGGTTGGATTCTAAGGCC
CAACCTACAGAGGTTTCTGCTATCCAGGTATCTGAGGTCATCCCCGTTACAGGGTTTGAGGTAAAATCTGATTGTATTTC
TACTGATTGTGTGTCATCAAATAATGAAAAAATACAACTAAAGGGTAACGAAATTGCTGATAATGTCAAATTAGAACATA
GTCTTAGTAAGTCCCATGAGCCATCAACAGTCATTGGCAAATCGCATCCAAAGATATCTGCCGGGGGTGGAGATGATGCA
GATATGACCAAAGGATATAATAATAATAGTGTCGATGCAGGCGACTCTGAAAAGTTGAATTTAGATAGAAGTTCTGGTGA
TGAGTCTATGGATGATGAGCCTGAGACAAAGCAAAATGAATCGGTTACGTCTCATGAAGTGGTGGATAAGAGTGTGCAAA
ATGACTTGCTTCCTGATAAGGCTGATAATATGGATGGTGAGAAAGGAGAAGCCCCTGATAACAAATGCCATCCACTGGTG
GCTTCTGACAAAAGAAAGCTTCCTGTTAATGATCAAGAAGCTGTTGGAAACAATGAGCCTGCAAAGAGGCAGCGCCGATG
GAACTCTGAGAATATTAAAGTTCCTGAAGCACAAGCCGTGGAACCCACTACAACACCGAGGTCAGCTGGTCTGAAGCGTG
ACTTCTCCCGCTCTGTCTCTTCGGTTAGTGAGGATGGACACAAGGAACGCGTGGTTCCTCCATCTCCAAAGGAGCCTACC
AATTTCCTCAGGATTGATCGTTTCCTTAGGCCGTTCACACTGAAAGCTGTTCAAGAGCTTTTGGGCAAAACTGGAAATGT
CACTAGTTTCTGGATGGACACCATTAAGACCCACTGCTACGTATCATATGGTTCAGTTGAAGAAGCTGCAGCAACAAGAG
AAGCAGTGTATAACCTCCAATGGCCACCTAATGGAGGCCGTCTTCTGACAGCTGAATTTGTTGGACCAGAGGAAGTGAAG
GCCAAACTAGAAGCTCCTCCTCAGCCACAGACCCAGGCTCCTTCGCATCCACCTGCAACTGCTTTGCCACCACCACCGCC
TTTGGCCAAAGCACCTCCAGTCAAAGAACGTCATGCCCTTCCTCCTCCTCCTCCTCTAGTCCCGGAGGAACAAGAGGCTC
CCATAGTCACTCTTGATGATCTTTTCAAGAAGACAAAAGCAATCCCCAGGATATATTACTTGCCCTTGTCAGATGAGCAA
GTTGCGGCTAAACTTGCAGCTAATAACAAGTGA
>Cab020525.2 
ATGGCAAAAGCTGAGTTGATTTCGGCAATTGCAAAAGAGAAGGGTGCACTTGCGCTGGAAGATACACTCTCCAAAGGGTT
GCCAATCCAAAATGAGATAGATATGCTTCAGACTTATCTTGAAGGAATTCATCAGGACTCGATGTTAGACTTGGTGTTAT
CATCTCTTCCAGAGGAAGCACTATCCAGTGGAACAGATGCAGTACAGCCGCTGAACCAGAAGTTTAATACCTTGAGAGGA
GCACTTAGACACTTCAGTCTCATTCCACCTGGTGGCGGAGGAATCTTAGCACATTCACTAGCAGATATAGCATCGTGGCT
CAAGGTGTTAAAGGAAGTAAAGCAGAGGAAATACTGA
>Cab020524.1 
ATGGGAGTTGGAGGAACATTAGAGTATATATCTGAGCTAATAGGAAGTGGAGGAAGTCATAGCTATGGCAAGAGGAAGAA
GAAGAAGCAGTTTCAGACAGTAGAGCTCAAAGTTAGAATGGATTGTGATGGTTGTGTCCTCAAGGTCAAAAACTCTCTAT
CTTCTCTAAAAGGAGTTAAATCGGTGGAGATAAACAAGAAGCAGCAAAAGGTGACGGTGAGTGGTTACGCGGAAGCGAGC
AAGGTGCTGAAGAAGGCGAAATCGACGGGGAAGAAGGCTGAGATATGGCCTTACGTACCGTACAACTTGGTGGCTCAGCC
GTACATAGCTCAGGCTTACGACAAGAAGGCGCCACCTGGTTACGTTAGAAAAATGGACCCATACGTCACCACCGGGACGA
TGGCCGTCTACAACGATGACCCTTCTTACACTTCTATGTTTAGTGATGATAATCCCAATGCTTGCTCTATTATGTAA
>Cab020523.2 
ATGGCGATTTCTACTTTAACACTCACATCATCTCACTACACAAGTTCCTTCAGACCCACCATCTGTTCTTCTTCTTCTTC
GTCGTCATCGTCATTCTCATGTCTCTGTTCTTCTTCTTCTTCCACCGATGGCCAGCAGAAACAGAGGAGCTTAACCGGCG
CGAAGAAGAACGTTTTCGGAGTGGGTTTAGGCCTTTTAGCTGCCACGATTCTCTCTATAACGCCTCTGGACGCAGACGCC
ACGAGGATTGAGTACTACGCCACTGTTGGAGACCCTCTCTGCGAATACAGCTACGCAAAATCAGGGCTTGGATTCTGCGA
TATCGCAGTTGGGTTCGGTGATAAAGCCCCACGTGGCGTACTCGTCAATGTCCATTACACGGCTAGGTTTGCAGATGGAA
CGTTGTTTGACAGTACATATAAGCGTGCAAGACCACTTACTATGCGGATTGGTGTGGGCAAGGTTATAAGGGGTCTAGAC
CAAGGGATTCTTGGAGGCGAAGGAGTACCTCCTATGCGAGTAGGGGGAAAGCGCAAACTTCAGATTCCACCTAAGTTAGC
TTATGGACCAGAGCCTGCAGGATGCTTTTCCGGTGACTGTAACATACCTGGCAATGCAACTTTGCTATATGATATCAATT
TTGTTGAGATCTACCCTGGAAGTAACACAAGATGA
>Cab020522.1 
ATGGAGTCTGGTAATAGTAGTAGCATGCAATCTTCAAGCGGAGGAGGAGGAGGAGGAGAAGAATACGATTCTCGCGCCGG
TGATCAATCCATCTCAGCCTTCTTCGACCACCACAACCACCACGTGGTATCTTTACCTCGGCCACAACAAAACCACATCA
ACCCCCTTCACTTCGACCACAACAACTCTCTATTACAACAAAATTACTTCAATAGTAACAGCAACGGTACCTTCTTGCCC
GTAAACCAACAATCCGACCCGGTTACTCAACCTGAACTCCGAACCTTCACCACCACGTCATCAGTTCCTCCTAACAACGT
AGGAGTAACCAAGAAAACCAAGAAAAGATCTCGAGCATCAAGGCGAGCACCAACGACGGTTCTAAAGACGGATACTTCGA
ATTTCCGAGCGATGGTTCAAGAGTTCACAGGGATCCCATCTCCGCCGCTATTCAACAACAACTCCGTCGTGAACACCACG
CGCCTCAAGACATTCCTCGGCTTGTCTTCTTCATCGCCAAACTCTTACTACAACAGCAGCAACAACAACATCTTGTTACA
ACCTTTCGCTCAAAAACTCCTCCCAACGTCTCCTCTCCTCTCCGGATCACAGATTCAGCAATATCAAAACCCTAACAACA
GCTTTGAGGATATGAATCTACAGTCTCTTCTTCAAACTCAGATTTCAAACCCTAGAAGCAATATTCAGTTTGGTCTTGGT
ATGTTGCAGAGTCAATCTATTACTCCTCAGACGACGACCACAGTGGCTAACGGGAACAAAACCACTGGTGAAAATGGTGG
TTACGGTGTTTCTGATCATGATCATAATAATGACAATACTTGGTTATGTTCATCTTCCGACCAAAGAACATAG
>Cab020521.1 
ATGTTTGTTGCTCGCCGTCTTCATCTTTCCTGCAAATATGGTGCTGCAAATATTCTCAGAGGGAAAAGGGTTCAATCATT
CAATTACAGTAAATCAACAAAACGGAGCAGTGGAAAGACATATGTTAACCCTCAGCTGCTTATAGGAACTCAAACTTATC
CACGCTCACGTCTTCGTTATGCTGCTCCAGCTCTTGTGCTTGGGTTTACTGGATTCATCGGGTTTCTTCATTACAACGAC
GAAAGGAGAGCTGTTCCTAAAGGTATAACAAGCAGCAATAGCGGTTGTGGTTGTGGTTCTAATACAACTGTCAAAGGTCC
GATCATCGGAGGTCCATTCACGCTTATGAGTACACAAAACAAGATTGTCACTGAGAAAGAGTTTTGTGGTCAATGGGTTC
TGCTCTACTTTGGATACTCGTTTTCCCCCGATGTTGGACCCGAGCAGTTGAAAATGATGTCCACAGCAGTTCATCGACTA
GAGTCTAATCATGACCAGAAGATTCTCCCTGTCTTTGTCACTCTTGACCCTCTACGAGATACACCTTTTCATCTCCATGC
CTACTTGAAAGAATTTGACAGTAGGATACTTGGACTGACTGGATCTGCAAGTGCAATTAGGCAAATGGCGCAAGAGTATC
GTGTTTATTTCAAGAAGGTCCAAGAAGATGGTGACGATTATCTCGTTGGTACTTGTCACAACATGTACTTGTTGAATCCG
AAGATGGAGGTTGTCAGATGCTTTGGGGTTGAGTATAATCCAGCTGACCTCTCACGAGAGGTTCTTAAAGAAGTTACTTC
CGTTTCATAG
>Cab020520.1 
ATGAATTTGGAAGTGGAACCACCGTGCAAAAAGAAGAAACAGGAGGAACCATCTCATCCATCGTTTTTGTCGCTTCCAGA
TGTAATCATTCTGAACTGCTTAGCACGCGTATCGAAATCGTACTACCCTAAACTCTCCCTAGTCTCCAAAACCTTTCGCT
CTCTCATATTATCCATTGAGCTCAACCATGCGCGATTTTACCACAAAACAAATGAATCCTCCTTTCATATCTGCTTACAG
CTTCCTGACCGTCCTCGTCCCTCATATTGGTTCACCCTCTTGATAAACCTGGAGACGAAGAAGTCTACCTTGGCACAAGT
GCCCTCTATCTATGCTCCTAAAGCACCATCGATAATGCTTACGGTTGGTTCACAAGTCTATGCACTTAGACAATTCTATC
ATCCTTCCCCAGTCATGATTGTCCGCAATATAGAGAATCTTCTATGGCGTAAAGCTCCCAATTTGACCGTACCTCGATCG
AATCCTGGTGCGTGCGTCCTAGATGGTAAGATATACGTAGTGGGAGGTTGCACGGCAAATGATTGTTGGGGTGAGGTTTT
CGATACGAAGACTCAAACATGGGAACCTTTACCTGACCCTGGAACCGAGCTACGCTTTTCTAGAGTCATAAGAAAATTAC
AGATTTTCCAAGGAAAGATTTACGTTAGGAGCAACGACGAAAAAGACTCAGTTTATGATCCGAAAAAACGTGAATGGAAC
GTTGCAGCAAAAGCACTCGTGGGTGATAGTAGGTGTGCGATAGGTAATCTATTATACTCTTGTGGTAGGAAAAGTTGCAT
GTGGTACGATAGTGAGTGTAAAGAGTGGAAACCGGTCAAGGGTTTGTCTTCACTGAATAAGAGTTGTCGTCGTGGTTTGA
TTGAAACAGTTAACCTCAATGGGAAACTCATAGTCTTGTGGGACAAGTTTGCGCGGCGTGGTCCTCATTGTCAAAATAAG
ACTATTTGCTGTGCGTTAGTTGCGCTTGAAAAGCGCCAAGATGGTCAAGTTTGGGGAAATGTTGAATGGTCTAATGATGT
GCTTAGGGTTCCCAGTTCATACCTTTTATTGCGTTCTTCAATAATATTGTCTTGA
>Cab020519.1 
ATGGTAAGATTCATTGAAGAAAACACAAAACATGTGGACAAAGAAACAGGAAATAAATCAAATACGGATGTAACGACGGC
AACTAAGAAAGTTCTTCAAGATCTTATTATCAACAATGGAGGAGGACTAATCAATTCATGGGTTGATTCCATGAGAGCTT
GTTCTCCTACTCATCTCAAATCTTTGATGAAACAAAGCTCTTGGCTCAAAGAACATCCATCTGCTTTAGAAATGTTCGAA
GAGATTCTTCATGCTTCTGAAGGAAAACAAATCGTTATGTTTCTGGATTATGATGGCACTTTATCTCCCATTGTTGATGA
TCCAGATCGAGCTTTCATGTCTAAGCAGATGAGAAGAACAGTGAGGAACCTAGCAAATTGTTTTCCGACTGCTATAGTTA
GTGGGAGATGCAGAGAAAAGGTTTATAATTTCGTGAAATTGACCGAGTTGTATTATGCTGGAAGTCATGGAATGGACATC
AAAGGGCCAGAGCAAGGCTCCAAGTATGAGGCAGATAAATCTCTTCTTTGCCAACCAGCTACAGAGTTCCTCCCCATGAT
CGACGAGGTGTATCAAAGATTAATGGAGAAAACAAAATCAACTCCCGGAGCCAACGTAGAGAACAACAAGTTTTGTGTCT
CTGTCCACTTCCGACGCGTCGATGAGAAAAACTGGAGTGATTTGGCTAATCAAGTTCGATCAGTAATGAAGGACTACCCT
AAGCTCCGTCTTACCCAAGGAAGAAAAGTTTTGGAAATTCGACCTATCATTAAATGGGATAAAGGCAATGCCCTCGAATT
TTTATTAGAGTCACTTGGGTACGCTAATTGTACCAACGTTTTTCCCCTTTACATCGGCGATGATCGCACAGACGAAGATG
CATTTAAGATACTGAGAGAAAGAAGACAGGGTCTTGGCATTCTTGTTTCCAAATCTCCAAAGGAAACTAACGCGTCTTAC
TCTTTGCAAGAGCCTGATGAGGTTATGGATTTCCTGCAACGGTTAGTGAAATGGAAACAACTGAGATCTGGAGCATGA
>Cab020518.1 
ATGTTGTTCGACGGAGGCGGTTCCCGAGACCTCGTGGAGAGACGGCGAGACCCAAGGTGTGGCGGTGAAGAGAGGAGTCG
GCTTTTAGGACTGAAGACAACCGGATCTGGTTTTCTCATTTTCAGATCTCCGGGCAATCTTCACGGCGGCGGCGCGTGGC
TACGAAGTTTGGTCTCCGGTTCTCGGGGATTACGCGCGTCGAGCTTCACTATGAAGGAGTTGTCAACCGGAGTGGTGGGC
TTGGTCGGAAACGTGTGGCGTAGCTTGACATCCCAGCGCCGGGGTCGGAGGTATTTCACTCCGGTGGTACAAGCTCCGCA
CTTCTTCAAGCCACTATTAGGTACACCAAACCCGCAGCTGCCGTCAAGGTCCGACTTTCAGTCCGGTCTTTATGACCGGT
TTTTGGCTATGAACCGTGGCAACGATCTCCGGTGTGGTCCAGGACTGATCTGA
>Cab020517.1 
ATGGCAGCCATAGATATGTTCAGTAGCAGCACTGATCATTCTGATCCTTTTAAAGAAGAGCTCATGAAAGTACTTAACCC
TTTGACCAACTCTGTCTCTTCTCTTCCTCCCATTCCAAACACAATCTTCGGTTTCAATCAAACCGCACCTCTCGGTCTAA
ACCAGCTCACACCTTACCAAATCAACCAGATCCAAAACCAGCTTAACCAGAGACGCAGCACCAACATCTCAAACCTCTCT
CCAAAGCCTGTCCCAATGAAGAACATGGCCGTTCAGAAACTCTACAGAGGAGTCAGACAAAGGCACTGGGGGAAGTGGGT
TGCTGAGATCCGTTTACCCAAGAACCGGACCCGACTCTGGCTTGGAACTTACGACACGGCTGAAGAAGCAGCCATGGCTT
ATGATCAAGCTGCTTACCAGCTTCGTGGCGAGCTCGCGAGGCTTAATTTTCCACACATGAGGCACGAGTATGGTTGTGGA
AGCGGTGATAGCAGCTTCAAGCCTCTTCATCCCTCTGTTGAAGCAAAGCTCGAAGCGATTTGCCAGAGCTTGAGAAAGAC
AGAGGATGATGATCTCCCCTGTTCTGAAACAGAGCTTTTCCCGCCAAAAGCAGAGGAGTATCAAGAAAGTGAATATGGGT
TTCTGAGAGCTGATGAGAATTCGTTTTCTGATGAGTCTCAGGTTGAATCATCTTCGCCAGAATCTGGTATTACCACTACG
TTCTTGGATTTCTCGGATTCAGGGTTTGATGAGATTGGGAGTTTCGTGCTGGAGAAGTTTCCTTCTGTGGAGATTGATTG
GGATGCGATTAGCAAGTTGTCCGAATCTTAA
>Cab020516.1 
ATGTCTCCTTCGATTCTGGAGAAGATGGGATGCTCAAACTCAAAAGAAGCATCGACGAAGAAGAAGAAGAACGAGCCGCT
TCTCTTATGTAAAGAGAGGAAGAGATTCGTCAAACAAGCCATTGATTCCAGATGCGCTCTCGCCGCCGCACACGTGTCCT
ACGTCCGTTCCCTCCGTAACATAGGAGCTTGTCTCCGTCAGTACGCCGAGGCTGAGACTGTAGCTGCTGTGGCTTCATCC
CCTTCTCACAACTCCTCTTCTTACCCTGACGACGACGACGACGGCGACTCGGTTGACTCGCCGTTGAGTCACAACACTAA
GCCTAAACCTGTTTTGAGTCTAAGCTACACGAAGTCGGCTAACTCTACAGTGACTTACACGATGAACCCTCTCGACATGT
CGGAGTTATCTCCTCCTCCGCCGCCGCCGCCGCTGCGTCCTCGCCGGCCAGAGACGTCTTCTTGGGACTACTTCGACACT
TGCGACGAGTTCGATAGCTTTAGACTGACTGATAACGCATCACTTATAGGATTAGAGAAGCAGAGTAAACAGAGTAATGC
AGAGGATTTCAAAACAGAGCAGAGGAAACAGAGCTCTGAAGATGAAGGTGAAAGAGAGGATCCATCAGAGTTTATTACAC
ACAGAGCTAAAGACTTTGTGTCTAGCATGAAAGATATAGAGCACAAGTTCTTCAGAGCTTCTGAGTCTGGTAAAGAGGTT
TCGAGGATGCTTGAAGCTAACAAAATCAGAGTCGGATTCGCTGATACCACCACAGGAAAAGGAAACTCAGTAGCGTTTCT
CTCAGCTTTGAAGCGAGCTTGTTGTAGAGGGAAGAAGAGTCACTCACCTGTTTTTAAAGAGCCATTGCACCAACAAGTCA
CTAAAGTTATAGTGTGGAAGAGAACATCGTCTTCAAGATCCTCCACTTCTAGAAATCCGTTGATAGAAGAAGATCATGAT
GACAATGAAAGTGGAAGTGACTTCACACAAGAGTTCTGTATGATCTCGGGAAGTCACTCTTCTTCACTTGATCGGTTATA
CGCTTGGGAGAGAAAACTATACGATGAAGTCAAGGCGAGTGAGATGATTAGGAAAGAGTATGATAAAAAATGCGAGCAGT
TAAGGAACCAGTTCACAAAGGATCACAGTGCTAAAGCCATGGATAAGACAAGAGCAGCTGCAAAAGATCTTCATTCTAGA
ATCAGAGTCGCTATACAGTCCGTTGATTCGATTTCTAAGCGTATTGAGAGGATCAGAGATGAAGAGCTTCAGCCTCAGCT
CTTAGAGTTTCTCCAAGGGTTGATAAGAATGTGGAAAGCAATGCTGGAGTGTCACCACTCGCAGTACATTACCATCTCAC
TGGCTTACCATTGTCGGAACACGTCCAAAACTGGGCCTGAAAACGCTCTCAAGAGACGGATTTGGTCAGAGCTTCTAGAG
GAAACAGAGTGTTTTGGTCTAAGCTTTGCAGATTTGGTCAACAGTATGACTTCCTACGTTGAAGCTCTCAATGGTTGGCT
ACACAACTGTGTTTTGCTCCCTCAAGAGCGTTCTACAAGAAACCGAAGACCGTGGTCCCCACGCCGTGTCCTGGCCCCGC
CGATATTCGTCTTATGCCGGGATTGGTCGGCTGGGATGAAGTCTCTGCCGTCAGATGAACTCAGTAGGTCTATCAAAGAG
TTCTCAACGGATATGGAAATGTTGGGCGAGGAGAAGGAGGATTCGGTGCTGGTTTCTGAAGATTTGTCGAGCGTGCATTC
GAGTTTGGCGAAGCTTCTAGAGAGATTGAAGAAGTTTTCAGAAGCTTCTTTGAAAATGTATGAAGATGTGAAGGTGAAAA
GTGAAGAAGCTGTAGTTGCTTACACTAATCATTCTAATTGTGGTAGACCATTATTGTGTTTTCTGACGTCGGAGAAATTG
GAGACAGAGAAAAGGTTTAATGACGAGGAGGAGGAGGGTAGCAGAAAGAGAAAACGGAAGGTCAAGGAGAACCGAGGAAG
TGGTTTGTCTTTTGATGATGGAAAAATTAATGGAGTGAGACTAATTGCAGAGGCACCGGAGCTGGAGATGACGGACGACC
GGTTGATTGATTGA
>Cab020515.1 
ATGCCGAGGATTACCATCGAGGTTGATGATAATCATACCGCCGGCCAAGATTCTGACGTGTCTATGGCGGTGGTAGACGG
CGGAGATAATTTCGACCAGCGGTTCTTGGCGATGTTATCACCGAGAAATCACACAAGGACCGAGAGAAAAGACTGTGGGA
AATCAACGTTGCCGTCATCGTCTTTTCTTGGAAGCTGTGGCTTTTGCAAACGCCGTTTAGCTCCCGGCCGTGATATTTAC
ATGTACAAAGGGGATGCAGCGTTTTGTAGCATGGAATGCAGAGAACAACAGATTGAGCAGGACAGGCAAAACTCCAAGCA
GAGCGCCAGAGTCGTTCTATCACCATGA
>Cab020514.4 
ATGTTCATCGAGAGCTTCAAAGTCGAGAGCCCGAACGTGAAGTACACGGAGAATGAGATTCAGTCTGTGTACGATTACGA
GACCACGGAGGTCGTTCACGAGAACGTTAACGGTGCTTACCAGTGGATCGTGAAGCCTAAGGTTGTCAAATACGATTTCA
AAACCGACACTCGTGTCCCCAAATTAGGGGTTATGCTTGTGGGTTGGGGAGGAAACAATGGATCAACCCTCACCGCCGGT
GTAATTGCCAATAAAGAAGGAATCTCGTGGGCGACCAAGGACAAAGTGCAACAAGCTAACTACTTCGGGTCGTTAACACA
AGCATCGTCTATTCGTGTCGGATCCTTTAACGGCGAAGAGATCTATGCTCCTTTCAAGAGTCTCGTTCCAATGGTGAATC
CGGATGATGTTGTGTTTGGAGGATGGGACATAAGCGATATGAATTTAGCAGACGCAATGGGTAGAGCCAAGGTTCTTGAC
ATTGACTTACAGAAACAGCTCAGGCCTTACATGGAGAACATTGTCCCACTCCCTGGGATCTACGACCCTGATTTCATCGC
TGCTAATCAAGGCTCACGTGCCAACAACGTCATCAACGGTACCAAGAAGGAACAAGTCGACCAAATCATCAAGGACATGA
GGGAGTTTAAGGAGAAGAACAAGGTGGATAAGGTTGTGGTTCTGTGGACGGCTAACACAGAGCGTTACAGCAATGTGGTC
GTGGGGCTAAACGACACGATGGAGAATCTTATGAACTCTGTGGATAGGGATGAGTCTGAGATCTCTCCTTCCACGCTTTA
TGCTATTGCATGTGTTCTTGAAGGTATTCCTTTCATCAATGGAAGCCCTCAGAACACCTTTGTTCCGGGTCTTATTGATT
TGGCTATCAAGAACAATGTTTTGATCGGTGGAGATGACTTCAAGAGTGGTCAAACCAAGATGAAATCTGTCTTGGTTGAT
TTCCTTGTTGGTGCAGGCATCAAGCCTACTTCAATAGTGAGCTACAATCACCTAGGGAACAACGATGGAATGAACCTCTC
AGCTCCACAGACATTCAGATCTAAGGAGATCTCCAAAAGCAATGTTGTGGATGATATGGTTGCTAGCAACGGTATCCTCT
TCGAGCCCGGGGAACATCCAGACCATGTAGTTGTCATCAAGTATGTACCGTATGTTGCAGATAGCAAGCGAGCCATGGAT
GAGTATACATCAGAGATATTCATGGGAGGCAAGAACACAATTGTCATGCACAATACCTGCGAGGACTCTCTCTTAGCTGC
TCCAATTATCTTGGATCTTGTTCTCCTCGCTGAACTCAGCACCAGGATTCAGTTCAAATCCGAGAAAGAGGGGAAGTTTC
ATTCTTTCCATCCTGTGGCCACCATACTCAGCTACCTCACCAAGGCACCGCTCGTGCCGCCGGGAACACCGGTGGTTAAT
GCGCTGTCGAAGCAGCGGGCTATGCTGGAGAACATCCTTAGGGCGTGTGTTGGACTGGCGCCGGAGAACAACATGATCTT
GGAATACAAGTGA
>Cab020513.1 
ATGGAGTTCCATACATTTTCCAACGAAATTGTATTCTTCGATCTAGAAACAAACGTACCAAACAAAACAGGACAGCATTT
TCACATCCTCGAGTTTGGTGCGATCATCGTATGTCCAAGAACACTCGAGGAGGTAGAGAGATTCACAACGCTTATACAAC
CCAAAGACCTTTCGGTGGCTTCGTTGAGGTCGTCTAGGTCAGACGGGATCACGAGGGATAAGGTCGCGGATGCACCAAGT
TTCGAAGATGTGGCTGAGAAGATCTATGGTCTATTGAACGGTCGGATTTGGGCAGGTCATAACATTAGAAGGTTTGACTG
CGTTAGGATTAAGGAAGCCTTTGCTGAGATTGGTAAAGCTGCGCCTGAGCCCTCAGGGATCATTGATTCTTTGGGGTTAT
TAAGCGACAAGTTTGGCAAAAGAGCTGGTAACATGAAGATGGCAAGTTTGGCTGCGTATTTTGGTCTTGGAGTGCAAAAA
CACAGGAGTCTTGATGATGTTCGAATGAATTTAGAGGTCCTCAAGCATTGTGCAACAGTGCTTTTCTTGGAATCTACACT
TCCCAATCAATTGGAAGGAAAATTGGAAAGTTCTTCAAAAATAATGACAAGAAGTCGAAGTAGTTACCAAACAGCCCAAA
GGGCAATGCCTTACTCCAAGGGTAGTCTCGTGAAGATGACACATAATGTGAAGGATCTCCTAAGCAAAGCTCAAGGCAAC
CAAGCTCTTCAAAGCTTGATTAAACATTCTCATTCTTTGCTTAGATGA
>Cab020512.1 
ATGGCTCTAACAAAGCTCCGCCGCTCCGACGAAGCCTCCCGCGAGCTCACCGCATTGCACGATTTCGACGACGGGGCGCA
TTACAGGTACGAATCGCACCCCGAGATCTACCCGAATCGGAAGGGATCCTTGGTGCCTTTCGCCCTGCGGTGGCTGCACG
CTTTGATTCCGACTAGGATCGGGAATCGCTTAGAATGGTTATACACGTTGCTTGATTTCGTTAGGGGTAGGATTAGAGAG
AAGGGAGATGATTGTTCTGTGGAGCTGTGGAAGAAGAGGGAGAGGTTTGTGATGAGTTGCTTGTTAGGTTTTCACTTAGG
TCACAAGGAGTTTGGTGTGTCGTTGGAGTTAATCAAGGAGCTGATCAAGCGTGATCCGTTAGATCACGTTTTGGTATCGA
AGCTAGGGTATGTTCAGATGCAGTTTGGTGATGTCGAAGGAGCAAAAGCCACGTTTAATCGAATCGAGAAGAGCAATGAG
AATCTTGTGGGGAGGAACAAGGCTTTGGTTCATGTTGTGGCCAAGGACTACGCAGCTGCTGTGAGGGAGTATGAGGAGTG
CATCGAGAGAGATAGCTCGGACGTCGTCGCGGTCAACAACAAGGCTCTTTGTTGA
>Cab020511.1 
ATGGCTCCACTCAAGTACTTGTGTTTTAGAAAGGTACTCTTGTTGCTCCTCCTCTTTTCTTGCTCTTCTTTCTTTGCTAC
TTTTGCCTCATCAGAAACTTCTGTTGATGATGAGCTACAACAAACACAACCCTTAGATCTACATTTTCGAGTGAGAAGAC
TGTTGGTAAAAGATCTAGACATTAGCGATGATGTTGAGGAAACCAATCCTCCTCCTCGCAAGAAGAAGAAGCTTACAGAT
TCTGTTACATCACCATCATCAACATCCGGTACAAAAAAGAACCAACCCAAGGTCATTAAACCGATCTCTTCATCGACCAA
GAACCAAACTAAACTCGCCAAGACTACCTCTTCCAAACTCAACTCAACCAAATCATCTTCCAACACGACCAAGGCCGGAT
CAGACCTCAAGAAGCTCAAACCCTCAAACTCTACTTCCTCGACCAAGGCCGGATCAGACCTCAAGAAGCTCAAATCCTCA
AATTCTACTTCTTCGACCAAGAAACAAGCAGATCTGTCCAAATCAACCTCGTCAAAAAACAAAACCACCACAAAACCACA
AACCTCCAAACTATCTCCACCTCCAGAGAAAAAGAAAGCACCACCATCCACAAAACCAGCCACCAAGCCCAAACCAGCAG
AGAAAGCAATCAAACCCTTCTGGCTAGACGACGAAGAAGACGAAGACTTCGTCAGCGAGTTCAGAGACCTCCCAACCAGG
TTCCAAAGATCACTCATCCCAGACCTAGAGAGAATCTCAACCACATCGAAAAGCTACATCAACAAAGCCAACAAAGAGAT
CACCAAGAACTTCAAACCTTACTTCGGCAACAAGTACTCACCAACCATCGCCTCCGTAGTCTCCTTCGTCTTCATCCTCG
TCCCTCTCCTCCTAGTCTCCCTCGTCTTCAACCGCTTCAAAGCCTACTTCTCCCTCCAGAAACTCCTCATCTTCATCCAA
ATCTACCTCTCCATCTACTTCTCCATCCTCTGCCTCTCCTCGCTCGTCACCGGCGTCGAGCCTCTCAAGTTCCTCTACGC
CACGTCGAGCTCCACCTACGTATGCTTGCAGATCATGCAGACCTTGGGCTACGTCTTCTACCTCTTGCTTCTCCTCATGT
ACCTCGTCCTCGTCTTCTCGACTGATTGTGGTTTGGGCCTTAGAGTATTGGGCCTGGCTCAGACGTTCGTGGGCTTTGCG
GTGGGTCTGCATTATTACGTGGCGGTGTTTCATAGGGTGGTGCTTCGTCAGCCTCCGAAGACTAACTGGAAGGTGCACGG
TGTTTACGCCACGTGTTTTCTTCTGATTTGTTTGTTGTCTAGTGCGGAGAGGAGGAAGAAAGAGTACTTGGAAGATGGCG
GTGAGGAAGGCAAGAAAAATTGA
>Cab020510.1 
ATGGAGAGAAGCACGCCAATGAGAAACCCTCACACCTCCACCGCCGATCTGCTTTCATGGTCGGAAACGCCTCCCCCTGA
TCACTCATCCTCTTCCGCCGCTCGTTCTCACCAGCCGTCAGATGGAATCAGCAAGGTTCTTGGCGGCGGTCAGATCACAG
ACGAGGAAGCTCAGTCCCTTAATAAGCTGAAGAACTGCTCAGGTTACAAATTAAAAGAGATGACTGGTAGTGGCATCTTT
ACTAATGAGCCCAAAGGCGTCTCTGAATCCGATTCTACCACAGGACTTCGTTACTATCAACAAACTCTGAACGGAGTGAG
TCAGATATCTTTCAGCGCCGACGGTAATGTCTCCCCCAAGAAACCAACCACTTTAACCGAAGTCGCAAAGCAGAGAGAGC
TGAGCGGAAACTTGCTAACCGAAGCAGACCTAAAGAGCAAGAAGCAGATATCAAGTGCTAAGATCGAAGAGATAAGCGGT
CACAACATCTTCGGTCCTCCAACTGAGATTCAGCCTCCTCGGTCCTTGGCTGCTGCTCAGCAAGAAGCTAGAAGAGGTAA
CAGAGACATGGGAGAGCCTGCTCCAAGGAACCTTCGCACCTCTGTTAAAGTTTCCAATCCTGCAGGAGGACAGAGCAACA
TACTGTTTAGTGAAGAGCCTGAAGTGAAGACGTCGAAGAAGATACATGACCAGAAGTTTCAGGAGCTCACGGGGAATGGT
ATTTTCAAAGGAGATGAGTCGCCTGGAACTGGGGACAAGCAGCTAAGCTCAGCTAAGCTCAGGGAGATGAGCGGGAACAA
TATATTTGCAGATGGGAAGTCAGAGTCCCGAGACTACTTTGGAGGTGTGAGGAAGCCACCAGGCGGTGAGAGCAGCATCT
CTTTGGATGAGTCAAAGAGAAATCAAAGAGAGTCTGTCACTGAAGAGAAGCCTAACTTCTTGTCTTGGTATAAACACCAC
TTGAGGAACTTTTTTCACGCTGTTAAGTTTAACAAGGAGCGAAAAGGAACTTCTGTTGTGAATCCTGATGATGGTGAAGA
TGATGGTTTGGAGAAGAAGCCGATGGTTAAAGAGGAGCCAACAATAATAGTACAAGCAATTATTTTACCTGAAATTTCAG
ATCCCTCTTTACTGTTAAAAGAGCAGTCGAGGCGTTCCCTTTATACTTCACTTCCTGCTCTTGTCCAAGGCAGGAAATGG
GTAATGCTTTACAGTACATGGAGGCACGGTATATCACTTTCAACGCTGTACAGGAAAAGCCAACTCTGGCCTGGTCTCAG
TTTACTGGTTGTTGGAGACAAAAAAGGTTCGGTGTTTGGTGGTCTTGTCGAGGCACCATTGATTCCAACTGATAATAAGT
ATCAGGGAACCAACAATACATTTGTTTTCACTGATAAGTCTGGACAACCCACAATATACCATTCCACAGGAACAAATCGG
TTTTACACTTTATGCTCCAAAGACTTTCTAGCTCTCGGCGGTGGTGGACGGTTTGCTCTCTATCTAGACAGTGAGCTGCT
ACACGGATCAAGTGCTTGCTCAGAGACATACGGGAACTCTTGTCTTGCAAACTCTCAGGACTTTGATGTTAAGCACGTGG
AGTTATGGGGATTTGTGTATGGCTCAAAGTATGATGAGATTCTATCTCTCAGCAGAAAAACCGAGACTATTTGCAGGTGG
TCATGA
>Cab020509.1 
ATGGCCTCCACTGGTGAAGGGAGGAAGCAGCAATTCGCAAGTGGTGCAGATGGGAACGCACCTCTCAAGTATCCAACCTT
CAAGGCTACTCCTCCTAAGCCTAGCCTCACCGATACCCTCATAGATGTGTCTCCTCTTCTTGCTAAGGAGGAGGAGGAGG
AGGAGACTGCTTTCCCTTTGAGAGATGACCGTCCACTAGTCCAAGACGTGTGTACTATCTCTGTCTTGCCTGACGAAGGC
AATCCTGTCCCGCAATGCACCTCCCAGTTTACTCTCTTTAGCTTCGTCAAGGCTCTGCTTCCTTCTAAAAACCAGATGTT
CATCGATGCCCAACTCAACTGTCAGAAGACTCAGAACCGCATCAATGTTCTTCTGGGAGGCACTGATTCCTACCAGTCAT
GCGTCGTTGACATTAACGTCGAGAAAGGGAACGATGGTGAGGCCGCTGGAAATGTCAAGTCCGAGAGTGTACATATGCAG
AAGGTATTGCAGAGACAAGCAAGCATGACCACTGATAAAGCAATCTCAGATAGATGCCACGATGCACCAACCAACAGGTG
GAGAAGATACAAGCGTGCCGCTTCATTTGACTCAAGGAAAATCGTCATCCTTTTCTCCATCTTATCAAGTGTGGGAACGC
TGATATTGATCTACCTGACACTGAGAGTTAGGCAAAACGGAGACAACAGCTTCAATCATATGTAG
>Cab020508.1 
ATGGGGGCGGCGGGGTCGAAACTGGAGAAAGCTCTGGGCGACCAGTTCCCGGAAGGAGAGCGCTACTTCGGCTTCGAGAA
TTTCGGCAACACTTGCTACTGCAACAGCGTTTTGCAGGCTCTTTATTTTTGTGTTCCCTTTCGTGAACAATTGCTTGAAT
ACTACACCAGTAATAAAAGCGTCGCTGATGCTGAAGAGAATCTTATGTCTTGCCTCGCTGACTTATTTTCTCAGATAAGT
TCTCAGAAGAAGAAAACGGGTGTTATTGCGCCTAAGCGATTTGTACAGAGGTTGAAGAAACAGAATGAGCTCTTCCGGAG
TTACATGCACCAGGATGCACATGAATTCCTCAACTATTTGCTGAACGAAGTTGTTGACATACTGGAGAAAGAGGCTAAAG
CTACAAACACTGAACATAAAACTTCATCATCTTCATCATCTCCTGAAAAGATTGCCAACGGACCAAAAGCTCCTCTGGCT
AATGGCGTGCACAAAGAGCCAGTTGTTACCTGGGTGCACAACATTTTTCAGGGCATACTTACAAACGAGACAAGGTGTCT
GCGGTGCGAGACTGTGACAGCAAGAGACGAAACGTTCCTGGATCTAAGCCTTGATATTGAACAGAACAGTTCGATAACTA
GCTGTTTGAAAAACTTCAGCTCCACAGAGACTCTTCACTCTGAAGACAAGTTTTTCTGTGACAAATGCTGCAGCTTACAA
GAAGCACAGAAGAGGATGAAGATCAAGAAGCCGCCACACATCTTAGTCATCCATCTAAAACGGTTCAAATACATGGAACA
GCTAGGCCGCTACAAGAAGCTCTCTTACCGAGTTGTCTTCCCTTTGGAGCTAAAACTGAGCAACACGGTGGAGCCATACA
CAGACGTCGAGTATTCGCTCTTTGCTGTGGTGGTTCATGTGGGAAGCGGACCGAACCATGGCCATTACGTAAGCCTAGTG
AAGAGCCATAACCATTGGCTCTTCTTTGATGATGAGAACGTGGAGATGATTGAAGAATCAGCAGTGCAAACATTCTTTGG
ATCGTCTCAGGAGTACTCGAGCAACACTGATCATGGTTACATCTTGTTCTATGAGAGCCTTGGACCAACCAAGTAA
>Cab020507.1 
ATGGAAGGATTAGCTATCAGAGCATCGAGACCGTCCATTTTCTGCTCTCTTCCAGGTCTCGGCGGCGATCCTCAGCGACG
CCCTCCAGCTGACGGCTTCCTCAATTTTCCGGCGTCGTCCAATGCGGCGGATAAAACAAAACTAGTCGTGAGTTCTGGTT
CTTTTCATCCAATCTCCGCCGTCAACGTGTCTACTCAAGCTTCCCTCACCGCTGATTTTCCCGCCCTTTCAGAAACGAAT
GTGAAAGAGGAGAGAATCAACGGAGAAAAGAAGGCAGACAACATCGTATGGCACGAGAGTTCCATCTGCAGATGCGACAG
ACAACAACTTCTTCAGCAAAAGGGTTGTGTCATTTGGATCACTGGTCTCAGCGGTTCCGGGAAAAGCACTGTTGCTTGTG
CTCTAAGCAAAGCTCTGTTTGAACGAGGCAAACTTACTTACACGCTTGACGGAGACAATGTACGTCATGGCCTTAACCGG
GACCTCACTTTCAAAGCTGAGGATCGTACCGAAAACATACGCAGGATCGGTGAAGTGGCAAAGCTGTTTGCTGACGTTGG
CGTCATTTGTATAGCTAGTTTGATTTCCCCTTACCGGAGAGACAGAGATGAGTGCCGGTCGTTGTTACCCGAGGGAGATT
TCGTGGAGGTTTTCATGGACGTTCCTCTCTCTGTGTGTGAGTCAAGAGATCCAAAGGGGTTGTATAAACTCGCTCGTGCC
GGTAAAATCAAAGGCTTTACTGGAATCGACGACCCTTACGAGGCGCCACTGAATTGCGAGGTCGTGCTCAAACACACAGG
CGACGACTTTTCTTCTTCGCCACGTCAGATGGCTGAAAACATCATCTCTTACTTGCAAAACAAAGGTTACCTTGAGGGTT
GA
>Cab020506.1 
ATGAACACCTTTACCTCAAACTCTTCGGATCTCACTTCCACTACAACGCAAACGTCTCCGTTCAGCAACATGTATCTCCT
CACAACGCTCCAGGCCTTTGCGGCTATAACCTTGGTGATGCTTCTCAAGAAAGTCTTCACGACGGATAAAAAGAAATTGT
CTCTCCCGCCGGGTCCCACCGGATGGCCGATCATCGGAATGGTTCCAACGATGCTAAAGAGCCGTCCCGTTTTCCGGTGG
CTCCACAGCATCATGAAGCAGCTAAACACCGAGATAGCCTGCGTGAGGCTAGGAAACACTCACGTGATCACCGTCACATG
CCCGAAGATAGCACGTGAGATACTCAAGCAACAAGACGCTCTCTTCGCCTCGAGACCCATGACTTACGCACAGAATGTCC
TCTCTAACGGATACAAAACATGCGTGATCACTCCCTTCGGTGAACAATTCAAGAAAATGAGGAAAGTCGTGATGACTGAA
CTCGTTTGTCCCGCGAGGCACAGGTGGCTTCACCAGAAGAGAGCTGAAGAGAACGACCATTTAACCGCTTGGGTATACAA
CTTGGTCAAGAACTCTGGCTCAGTCGATTTTCGGTTTGTCACGAGGCATTACTGTGGAAATGCTATCAAGAAGCTTATGT
TCGGGACAAGAACGTTCTCTGAAAACACCGCACCTGACGGTGGACCAACCGCTGAGGATATCGAGCATATGGAAGCTATG
TTCGAAGCATTAGGGTTTACTTTCTCCTTTTGTATCTCTGATTATCTACCTATGCTCACTGGACTTGATCTTAACGGCCA
CGAGAAGATCATGAGGGATTCGAGTGCTATTATGGACAAGTATCACGATCCTATCGTCGATGCAAGGATCAAGATGTGGA
GAGAAGGAAAGAGAACTCAAATCGAGGATTTTCTAGACATTTTTATTTCTATCAAGGATGAACAAGGCAACCCATTGCTT
ACCGCCGATGAAATCAAACCCACCATTAAGGAACTTGTAATGGCGGCGCCAGACAATCCATCAAACGCTGTCGAGTGGGC
CATGGCGGAGATGGTGAACAAACCGGAGATACTCCATAAAGCAATGGAAGAAATAGACAGAGTTGTCGGAAAAGAAAGAC
TTGTCCAAGAATCCGACATCCCAAAACTAAACTACGTCAAAGCTATCCTCCGTGAAGCCTTCCGCCTCCATCCCGTAGCG
GCCTTTAACCTTCCACACGTGGCACTTTCCGACGCAACCGTCGCCGGATATCACATCCCTAAAGGGAGTCAAGTCCTTCT
CAGCCGATATGGGCTGGGCCGTAACCCGAAAGTTTGGGCTGACCCCTTGAGCTTTAAACCGGAGAGACATCTCAATGAAT
GCTCTGAAGTTACTTTGACCGAGAACGATCTCCGGTTTATCTCGTTTAGTACGGGTAAAAGAGGTTGTGCTGCTCCGGCT
TTAGGTACGGCGTTGACCACGATGATGCTCGCGAGACTTCTTCAAGGTTTCACTTGGAAGCTGCCTGAGAATGAGACACG
TGTTGAGCTGATGGAGTCTAGCCATGATATGTTTTTGGCTAAACCGTTGGTTATGGTCGGTGAGTTGAGACTCCCAGAGC
AACTTTATCCGACGGTGAAGTAA
>Cab020505.1 
ATGCTAATACCGAAACGAGCCTGTCTCTTCTTCAAACCCAGACTTGTCACTGTCCGAACACTCTCCTCTTCAAGCTACAT
CGATCATCATATTAGAGTGATTCTCAGTGATCAGATCTCCACTCTAGAATCCCTACGTAAACACCACGCTCTCATCATCA
CAGGAGGAAACTCAGACAACATCTTCGTCGCTTCGAAGCTAATTCAATCCTACGCTTCCTTCGGCAAACCAAATCTATCC
TCCAAAGTCTTCGACTTGGTAACTCAAAGAGATGTGTTTCTATGGAACTCCATCATCAAAGCGCATTTCTCCAATAAAGA
TTATCCAAAAGCGCTGTCTTTCTTCTTCTCTATGCTCTTGTCTTCCCAATCGCTCGATCATTTCACCGCTCCGATGGTTG
TCTCCGCTTGTGCGGAGCTCACGTGGCACCACGTTGGGTGTTTCGTTCACGGATTGGTTTTGAAACACGGAGGCTTCGAA
CGGAACTGTGCGGTGGGAGCTTCCTTTGTTTATTTTTACTCAAAGTGTGGGTTTTTAGAAGATGCGCGTAATGTCTTCGA
CGAAATGCCTGAGAGAGATGTGTTCGCTTGGACCGCGGTTATAAACGGGCATGTTCAGAATGGTGAGAGCGAGAGAGGTC
TTGAGTATCTTCGCAAGATGCATAGCGTTGGTTCTGAAGATGATGGTGAGAAGCTGAATGCGAGAACGTTGGAATGTGGA
TTCCAAGCTTGTGTGAATTTGGGAGCTTTGAGAGAAGGAAGGTGTCTTCATGGTTTTGCGGTTAAAAACGGTTTAGCTTC
TTCGACTTTTTCGTTTTATACAAAATGTGGGAGTCCAGCTGAGGCGTATCTCGCTTTCCGTGAGCTTGGCGATGATGAAG
AAGATGTGTTTTCGTGGACATCGATTATAGCTTCGCTGGCGAGATCAGGGAACGTGGAGGGAAGTTTCGGTATGTTTTGG
GAGATGCAGAGGAAGGGAATACAGGCGGATGGAGTTGTCGTTAGCTGTTTGATTAATGAGTTAGGTAAGATGATGCTTGT
CGCTCAAGGTAAAGCCTTCCACGGGTTTGTAATAAGGCGTTGTTTTTCTTTAGACGGTACAGTTTGCAATGCCTTGCTGT
CCATGTACTGCAAACTCGACCTTCTCTCTGTGGCTGAGAAGCTTTTCTGTAGGATTCGTGAGGAAGGAGACAAAGAAGCT
TGGAATACGATGGTTAAAGGCTACGGTAAAATGAAATGTGACGTGAAGTGCATCGAGTTGTTTAAAAAGATTCTGAACCT
TGGCGTTGAGATTGACTCTGGTAGCTTGGTCTCTGTTATATCTTCGTGTTCACACACAGGAGCAGTGCTACTGGGGAAGT
CGTTGCATTGCTATGCTGTCAAGACTAGCTTTGATCTCGCCACTTCAGTGGTGAACTCCCTCATTGATTTGTATGGAAAG
ATGGGAGATTTGACTGTCGCTTGGAGGATGTTTAGTGAAGCGGATAAGAGCAGCGTTGTAACTTGGAACTCAATGATTGC
GTCTTATGTTCACTGTGAGCGATCCGACAAGGCCATTGCGTTGTTCGATAGAATGATCTCTGAGAATTTCAAACCGAGCT
CAATAACTTTGGTGACTGTGCTAATGGCTTGTGCCAATACTGGATCTCTGGAGAAAGGGGATAAGATTCATCGGTACATC
ACTGAGACAGAGCACGAGATGAATCTTTCTCTCACAACTGCTCTGATCGACATGTACGCTAAATCCGGACAGCTAGAAAA
GTCACGACAGCTGTTCAACAATGCAGATCAAAAGGATGCGGTTTGTTGGAACGTAATGATCTCAGGCTATGGAATGCACG
GAGACGTCGAATCGGCTATAGAGCTTTTTGAGCAGATGGAAGAGTCTGATGATGTTGAACCAACCGGGCCTACGTTTCTC
GCACTTCTATCAGCTTGCACACACGCGGGTCTAGTCGAACAAGGCAAAACACTTTTCCTAAAGATGCAGCAACAGTACAA
CGTGAAACCAAGCTTGAAGCATTACTCTTGCCTGGTGGATCTTCTATCCCGGTCTGGTAATTTGGAGGAAGCTGAAGCCA
CGGTAATGTCGATGCCGTTCTCACCAGATGGAGCTATATGGGGAACTATGTTGAGCTCATGCATGAGTCATGAGGAGTAT
GAGATGGGGATAAGAATGGCAGAGCTTGCGGTTGGTAGTGTTCCGGGGAACGATGGTTATTATATAATGCTTGCGAACAT
GTACAGCGCTGCAGGTAAGTGGGAAGAGGCGGAGAGGGCAAGAGAGAGGATGAAGGAAAGTGGAGTTGGGAAGAAAGCTG
GACATAGTGTAGTCTATTAG
>Cab020504.6 
ATGGCTCTTATACAATTTGGAAGCTCATCATGTGTTGCTCAGTGGGGGATTCGTCGTCCTCATGTTGCTGTCAAGGCTTC
TTACTATCCAACCAGATTGGAATCTCACCAAGACAATTGTATCAGCCAAATAAATTGTTTGGGAGCTTCACAGTCGAGTA
TGTTCTCACATGGCTCCTTGCCCTTCTTGTCACTTGTAACGGGACAGTCCCGTAATGCACATTCTCGTAGAGGAGCTCGC
TTCACTGTTAGAGCCGATACTGATTTCTATTCTGTTCTAGGAGTCTCCAAAACTGCAACCAAAGCTGAGATTAAAAGCGG
ACAGTCCCGTAATGCACATTCTCGTAGAGGAGCTCGCTTCACTGTTAGAGCCGATACTGATTTCTATTCTGTTCTAGGAG
TCTCCAAAACTGCAACCAAAGCTGAGATTAAAAGCGCTTATCGGAAGCTCGCTAGGAGTTACCATCCAGACGTGAACAAG
GATGCTGGGGCAGAAGGTAAATTCAAAGAAATAAGTAACGCATATGAGATCTTATCAGACGATGAGAAAAGATCTCTATA
CGACAGATACGGCGAAGCTGGAGTTAAAGGCGCCGGAATGGGAGGCATGGGGGATTACAGCAACCCCTTTGATCTATTCG
AGTCTCTCTTCGAAGGAATGGGCGGGATGGGAGGCGGAATGGGCAGCAGAGGCGGTTCAAGAAGCAGAGCCATCGACGGC
GAAGACGAGTACTACTCCCTAATCCTGGACTTCAAAGAAGCCGTCTTCGGCATCGAGAAAGAGATAGAGATCTCCCGGCT
AGAGAGCTGCGGGACCTGCAACGGCTCAGGCGCCAAAGCAGGAACCAAACCGACCAAATGCAAAACATGCGGCGGCCAAG
GCCAAGTCGTAGCGTCAACAAGAACACCCCTCGGCGTGTTCCAGCAAGTCATGACTTGCTCTCCCTGCAACGGCACAGGA
GAGGTTTCAAAACCATGCGGCGCGTGCTCGGGAGACGGACGCGTGAGGAGGACTAAAAGGATCAGTCTCAAGGTTCCAGC
TGGTGTGGATTCAGGGAGCAGGTTGAGAGTGAGAGGAGAAGGGAACGCAGGGAAGAGAGGAGGATCGTCTGGTGATCTGT
TTGCTGTTATTGAAGTGATTCCTGATCCGATCTTGAAGAGGGATGATACTAATATATTGTATACGTGTAAGATATCGTAT
GTGGATGCGATCTTGGGGACGACTTTGAAGGTTCCGACGGTTGATGGGACGGTGGATTTGAAAGTACCCGCGGGGACGCA
GCCGAGCACGACGCTGGTGATGGCGAAGAAGGGAGTGCCGGTGTTGAACAAGAGTAAGATGAGAGGTGATCAGCTGGTGA
GAGTGCAGGTGGAGATTCCGAAGAGGTTGAGTAAAGAGGAGAAGAAGCTTGTTGAGGAGCTTGCTGATATGAGCAAGAAC
AAGGTAGCTAATAGCAGGAGATAA
>Cab020503.1 
ATGGCTCTTTCCAACGCCGCCTCCTCCTCTCTCTCCACCAGATCCCTCTACACCGGTCTCTCTCACCGTCACAGTCACAG
CAACCGTCAATCCTCCATCCCTTTCCACCGCTCCGTCAGCCTCGTCACGGCCCTCCACGCGGCGGATCCGTCCCGAAACG
CCGCCGTTTCAGTCAAGGAATCCGTTTCTTGTGCATTGGAATGGACGCCGGAGAGCTGGAAGCTGAAGAAGGCTCTGCAG
CTTCCTGATTACCCCGACGCCGGCGAGCTCGACTCCGTCCTCAAAACCATCGAAGCCTTTCCTCCGATCGTTTTCGCCGG
AGAAGCCAGAAACTTGGAAGAGAGATTGGCCGATGCCGCCGTCGGCAAAGCTTTCCTCCTCCAGGGAGGAGATTGCGCAG
AGAGCTTCAAGGAGTTCAATGCGACTAACATCAGAGACACCTTCAGGGTTCTCCTTCAGATGAGCATTGTCCTCACCTTC
GGAGGTCAAGTCCCTGTCATAAAGGTTGGGAGAATGGCTGGTCAATTTGCGAAGCCTAGATCTGACCCCTTCGAGGAGAA
GGACGGTGTGAAGCTGCCTAGCTACAAGGGAGACAACATCAACGGCGACACTTTTGATGAGAAGTCGAGGATTCCTGATC
CCAACAGGATGATTCGTGCTTACACGCAGTCTGCAGCTACTTTGAATCTTCTCAGAGCCTTTGCCACTGGAGGTTACGCT
GCTATTCAGAGAGTTACGCAGTGGAACCTTGATTTCGTTGAGGAAAGCGAGCAAGCTGACAGGTACCAGGAGCTGGCGAA
CAGGGTTGATGAGGCATTGGGGTTCATGTCTGCGTGCGGACTTACCACTGATCATCCACTCATGACTACTACTGATTTCT
ACACGTCTCATGAGTGTTTGCTTCTGCCTTATGAACAGTCTTTAACAAGGTTGGACTCAACTTCTGGTTTGTACTATGAT
TGTTCTGCGCATATGGTGTGGTGTGGAGAGCGCACACGGCAGTTGGATGGTGCTCATGTTGAATTTCTCAGGGGGATTGC
TAATCCTCTTGGCATTAAGGTGAGCAACAAAATGGATCCCAATGAGCTTGTAAAGCTTGTGGAGATCCTGAATCCCAACA
ACAAACCTGGAAGAATCACTGTGATTGTGAGAATGGGTGCAGAGAACATGAGAGTTAAGCTTCCTCACCTGATCAGAGCA
GTGAGGAGGTCAGGCCAGATTGTGACATGGGTCTGCGATCCAATGCATGGAAACACCATCAAAGCACCTTGCGGTCTCAA
AACAAGAGCCTTTGACTCTATCCTGGCTGAAGTGAGAGCCTTCCTTGATGTGCACGAGCAAGAAGGAAGCCACGCGGGAG
GTATCCATCTAGAGATGACAGGACAGAACGTGACAGAGTGCATTGGAGGGTCCCGTACTGTGACATACGATGACTTAAGC
TCACGCTACCACACACACTGTGACCCGAGGCTCAACGCTTCTCAGTCTCTTGAACTAGCCTTCATTGTTGCTGAACGGCT
GAGGAAGAGAAGAACCGCTACTCAGCGTCTCTCTTAA
>Cab020502.1 
ATGGCCGGAGGAGGCGGATACGGCGGCGCATCGGGAAAAGTCGATTACGTCTTCAAAGTCGTTCTGATCGGCGATTCAGC
AGTCGGGAAATCGCAGCTGCTCGCTCGATTCGCTAGAGACGAGTTCAGCTTAGACTCCAAGGCCACAATCGGCGTCGAGT
TCCAGACTCGTACCCTCACCATTGAAGAGAAGAGCGACAAGTGGCCGGAGGAGGCGGATACGGCGGCGCATCGGGAAAAG
TCGATTACAGACGAGTTCAGCTTAGACTCCAAGGCCACAATCGGCGTCGAGTTCCAGACTCGTACCCTCACCATTGAAGA
GAAGAGCGTCAAGGCTCAGATCTGGGATACCGCCGGCCAAGAAAGATACAGAGCGGTTACGAGCGCTTATTACAGAGGAG
CGGTTGGTGCGATGCTTGTTTACGATATTACCAAACGTGAGACCTTTGACCACATCCCTCGTTGGCTTGAGGAGCTCAGA
GCGCATGCTGATAAGAACATTGTGATCATCCTCATTGGTAACAAGTCTGATCTCGAGGATCAGAGAGCTATTCCCACCGA
GGACGCCAAAGAGTTTGCGGAGAAGGAAGGTCTTTTCTTCCTCGAGACGTCTGCTCTGAACGCGACCAATGTGGAGAACT
CCTTCAACACTCTGATGATGGAGATCTTCAACACGGTTAACAAGAAGAGTCTCTCGTCTGCTGAGTCAAATAACCCTGGT
TCTTTGGCTGGTAAGAAGATTGTTATCCCAGGTCCAGGACAGGAGGTTCCCGCTAAGACCAGCACGTGCTGTAGTTCTGC
TTGA
>Cab020501.1 
ATGATACCACCATCCCTCTTCGTTGCTAACATATGCAAAGACATGGACTCGAGAAGCTGTTTAAGTATTCAGCATAAGTG
CTTCATGGTGGCTACTTGTGATAGAGAGAGACTTGAAGCGAAGAATTCGAAAGATTTTGAGGAGATGTGGATGCTCTCTG
TTGAGCTTGTAGATGTCTCAGATAAGCTTCTTGAACTTATCCGAAGACCAGGTCTTAAGAAATGGAAGGAAAGTCAATAT
TCGAGAGTCGAAGGTGGCAAGAAGTATAAAAGGGACATGAGACATGAAGTGAAGGTTAGGTCTTCCACAAAAGAGAAGAA
GAGTCTAGCCTTCAAGATCAAGAAGGGGTTCTTGGGTTGTTACGTAGAGATCAAGCAACGTGTGTGTTGGCTTGAGTCTC
AAGGGAAAAAAGGCAACGTGAAGAGGATTTACTATGTTTCAAGATTGGTTAAGGATGTTCTTGAGCTTCACCTTGCGGTT
GGGCAGAAGATTAAGGTCGCATCTGTTGGCCTCAAGATGTTTTCTTCATCAACAATAGCCATTGGATGCTGGAAAGGCAA
AGCCATCTTAACCGTTATGGTCACAACAGTGGACTGCGACCAACTTATCCAGAGACTTACATAA
>Cab020500.2 
ATGGGAAGAGGAAGACGACACAGAGGCCGTTCACATCGAAACCAATCAGAAGACAGCAGAGAAACCGCTCCAAAACCTCT
CAAACCCGATGCTCCCTTCGATTCCACCATCCAAAATCGAACCTGGTCGAATCTGGACTTCGAGGAGTATTACAAGGAGC
AAAGGATAGTGAGAGCAGAGGAGTGGGATTCGTTCATTGAGATTCTTCGTAAGCCGTTGCCTGCTGCCTTCAGAGTCAAC
TCCAATGGTCAGTTTTGCGATGAGATTTTGTCCATGTTGGAGAATGACTTCGTGAAGTCTCTTCAGGCTGAGGCTGTGGA
GAGTGGTGAAGTGGAGGCGATCAAGCCATTGCCTTGGTACCCTAAGAGTCTTGCTTGGCATTCTAATTTCTCTCGCAAGG
AGATTAGAAAAAACCAGACTCTTGAAAGGTTTCATGAGTTTTTGAAGTTGGAAACTGAAGTTGGGAACATGACCAGGCAA
GAAGCTGTTAGCATGGTGCCTCCTCTCTTCCTTGATGTACATCCAGACCATTTTGTCCTCGACATGTGTGCTGCACCTGG
CTCCAAGACATTTCAGCTTCTTGAGATAATACATGAATCAGCAGAACCTGGATCTCTACCTAATGGAATGGTGGTGGCGA
ATGATGTTGATTATAAAAGATCTAACCTTCTTATTCACCAAACTAAGAGAACCTGTACGACCAACTTGATAGTTACTAAC
AATGAAGGTCAACATTTCCCAAACTGCAACTCTAAGAGAGCCTTGTCCATTGATCAGCTTCTGTTTGATCGTGTCTTATG
CGATGTACCCTGTAGTGGTGATGGAACTCTGCGCAAGGCTCCAGACATATGGCGAAGATGGAACTCTGGATCAGGGAATG
GACTTCATAGCCTACAAGTTGTGATAGCCATGAGAGGTTTGTCTCTGCTAAAAGTTGGTGGGAGAATGGTATACTCAACC
TGCTCAATGAACCCAATTGAAGATGAAGCTGTTGTTGCTGAAATTCTGAGGAGATGTGGAAGCTCTGTTGAGCTTGTAGA
TGTCTCAGATAAGCTTCCTGAACTTATCCGTAGACCAGGTCTTAAGAAATGGAAGGTGCATGATAGAGGTGGCTGGTATA
GATCTTACAAAGATGTTCCAAAAGTGCAGAGAGACGGAGTTCTAAGAAGCATGTTCCCTTCTGGTAAAAGCGATAAAGAC
TCAACAGCAGGTGGCGGAAGCAGCTCTGGAGAAATAGCTTCTGATGAATCAGCTGAGGAAGTGGAAGTCTGTGATCTTCC
TCTTGAACGTTGTGTGAGGATAGTGCCTCATGATCAGAACACTGGGGGGTTCTTTATCGCAGTGCTTCACAAAGTTTCAT
CTCTACCAGATTTTCAGGAGAAGAGAAGGTATACCAGAGGCAGAAACTCATCTGAGAATAAAGAGGAGATAGTTGTACAA
GAAGAAGCAGCTTCAGACAATGGCTTGAAGCTTGAGAAGGAAAGCACCAGCAAAGAAGTGCCACTACCAGTGAAAGGGAA
GTGGAAAGGCCTTGACCCTGTTGTTTTCTTGAGAGATGAAACAGTGATCAACGGGATCAAGAGTTTCTACGGCATCAATG
ATGAGTCTTTCCCTCTCAACGGCCATCTCGTGACTAGAAACAGCGACACGAGCACCAAAGGCAACGTGAAGAGGATTTAC
TATGTTTCAAGATCGGTTAAGGATGTTCTTGAGCTTAATCTTGCAACTGGGGAGAAGATTAAGGTCGCATCTGTTGGCCT
CAAGATGTTTGAGAAACAATCAGCAAGAGAATGTGAAGCTGGCTCTTGCTCATTCCGGATAACTTCAGAGGGATTGCCTG
TGATCCTTCCCTACATGACCAAGCAGTTACTTTACGCAACAATGGTGGATTTCAAGAGTCTCCTGCAATACAAATCCATC
AAGTTCACAGATTTTGTTCATCCACAGTTTGGCCAGAAAGCAGCAGAAGTAGCTGAGGGATACTGCGTTGTTGTTCTTGT
TGATGGTACTCAGAAGGACGGGTCTGAAGCAGTCAAAGTGAGTTCATCAACAGTAGCCATTGGATGCTGGAAAGGCAAAG
CCAGCTTAACCGTTATGGTGACGACAGTGGACTGCGACCAACTCATCCAGAAACTTGCTTGCTGA
>Cab020499.2 
ATGGAAAGGTACGACATACTGAGAGATCTTGGCTCCGGCAACTTTGGAGTTGCAAAGCTCGTCAGAGAGAAAGCCAACGG
AAAGTTTTACGCCGTTAAGTACATCGAAAGAGGCCTTAAGATTGATGAACATGTACAGAGAGAGATCATAAATCATAGAG
ACTTGAAGCACCCCAATATAATCAGATTCAAAGAGGTTTTTGTAACACCAACACATCTTGCCATAGTAATGGAGTATGCA
GCAGGCGGTGAACTTTTTGAAAGAATTTGCAGTGCCGGTAGATTCAGCGAAGACGAAGCAAGGTACTATTTCAAACAACT
TATCTCGGGAGTTAGCTATTGTCACGCTATGCAAATATGTCACAGAGACCTTAAGCTCGAGAATACACTTTTAGATGGGA
GCCCCTCGTCGCAGCTTAAAATATGCGACTTCGGATATTCGAAGTCATCAGTTCTACACTCTCAGCCAAAATCCACCGTG
GGAACTCCGGCTTATGTTGCTCCGGAGGTCCTGTCCCGAAAAGAATATAACGGGAAGATTGCAGATGTATGGTCGTGTGG
GGTAACATTATATGTAATGTTAGTTGGTGCTTATCCCTTTGAAGATCCAGACGATCCAAGAAACATTAGAAAAACAATTC
AGAGGATATTAAGTGTACATTACACCATACCGGACTACGTCAGGATTTCCTCCGAATGCAAGCATCTCTTATCTCGTATC
TTCGTTGCTGACCCTGACAAGAGAATAACTGTACCGGAAATCGAAGAACACTCCTGGTTCTTGAAGAATCCAGGGCCGGT
TATCTCAGATAAGAACATAGTGGAAGATGAAGAAGAAGAAGAGAACTGTGGGCAGAGTGTTGAAGAAATAGTGAAGATAA
TAGAAGAAGCGAGAAAGGATGTGAATGGTAAGAATGACAATGGTGGATTAAGCTTAATAGATGGAAGCCTTATTGATCTT
GATGATATTGATGATGCTGATATTTATGACGAGGTCGATGACGATGATGAGGAGAAGAATGGTGATTTCGTATGTGCTCT
ATGA
>Cab020498.1 
ATGGGAGAAGTTGACGAGAAACCATCTATTGACGCAGCCTCTCCAAGGTTCCATTCATCAAACAAAGTCGCTGATATAAA
TACAGAGCTTTCCAAGATGAAAGCCTCTTCTCTCGAAAGCGACGTCGTTTCCTTAAAAGCCGCGCTCTCGGAGAAAGACG
CCTTGTTGAAGAATCTCCAAACCGAGGTCGAGAGATCCAAAGAAACAGAGAAGAAGCTCCTCTCTTCGTTAGAAGACCAA
TCACGAGAGCTAGAAGAATCCAAAGCAGAGATCGCTTCGTTAAAAGAGAGGATCGACGGATCTTTCCACAGCCAAGACTC
GAGCGAAGACGACAGCTCGGTTCAAGACTCCGACATCGAGTCCTTAAAGATCGAGATGGCTCAGGCTCACGACGCCGCGG
AGGCTTCTTCTTTGAAAGTATCCGACTTGCTCGAGGAGATAAAGGCTGTCAAGAACGAGCTTAAAGAAGCTACCGAAGCT
GAGATGACGAGCAAGAAGGCGATGGATGATCTTGCCTTGGCGTTGAAGGAAGTAGCCACCGACGCTAGCCAGGCTAAAGA
GAAGCTCGCGGCTGTTGAAACAGAGCTAACCGCTGCGAGGATTGATTCTAAAGAGTGGAAGGAGAAGCACGAGGAGGTTA
AGAAAGAAGCTGAGCTGCTCAAGAACACGAGCGAGAGGTTACGTATCGAAGCGGAGGAGTCTCTAACGGCTTGGAACGGG
AAGGAGTCTGTGTTTGTTAGTATCATCAAGAGAGGAGAAGACGAGAAGAGTTCTCTTCTTGATGAGAACAATAGGTTGCT
TGTAGCTCTCGTGGCGGCTGAGAATCTCGGGAAGAAGGCTAAAGACGAGAATCAGAAGGTTAGAGATATACTCAAGCAAG
CGATTAGTGAAGCTAACGTGGCGAAAGAGGCGGCGGGGATCGCTAGGGCTGAGAATTCGAATTTGAAAGATGCCTTGCGG
GACAAGGAAGAGGAGTTGGGTGATGCTATGCGTGAGATCGAGAGGGTTAAGGTGAATGAGTCTGTTGCTAATGAGAATGT
GAAGAAGCTGAAGAAGGTTTTGTCTGAGTTCGAGGTGGCTATGGAGGAAGAGAGGCATAGGAGCTTGAGCAGGCAAGACT
CGTTGCAGAAGGAAGTTGAAGTTAGGGTTGAGGAGAAGGAAGAGGAGAAGAAAGAGAAGAAGAGAGAGAAGAAGGAGAAG
AAGAGAGAGCATAATAGACAAGATCATATCGATAAGAAGATGATTGGTAAGACGTGTAGCTTTAGTCTGATGAAGCTAGC
CCACGCTCACAACCACCACCACCATCACAAGCACAAGGAGTCTGTGGAGGAAGAGACGGCCAAAGGGCAGGGAGATACTA
GTCATCATACGGATGATAGCGGTGAAGGGAACTCTCCGAGTTCGGATTCGTATCTGTTCAAGGGCTCGATCTTTGACGTG
GCGGAGACGCCACATGCCGGAGGGGCGCAGACGCATCACAAGAGGAGGTCGTCGTGTACGTTTTTGGAGGAGGTGGAGAC
GATTAATCCGGAGGATTTGGAGAGTTTGGAGGAAGGGGAGTTGAATGATAAAGGAGCGGTGGCGGCGGCGAGGAAGAAGA
AGGCGTTTATACGGAGGTTTGGGGATCTTTTGGTTAGGAGGAAGAGTTTGAGCTTCTCGCATAAGAAGGAGTCTTCTACT
GATTCGCAGGATAAGCAGCAGCAGCCTCAGACGCCTACGTCACCGTCTCTGCCTCAACCGCCTTTGTCTCCTGAGCCTTG
A
>Cab020497.1 
ATGGTTTTCAGATGGCTCGTACCAAGCAGACCGCTCGCCGCTCGTAAGTCTGCACCAACCACCGGAGGAGTCAAGAAGCC
ACATCGTTACAGACCTGGAACTGTTGCTCTTCGTGAGATCCGTAAGTACCAGAAGAGTACTGAGCTGTTGATCAGGAAGC
TTCCTTTCCAGAGGCTTGTTCGTGAGATTGCTCAGGACTTCAAGACTGACCTGCGTTTCCAGAGCCATGCGGTGCTAGCA
CTCCAGGAGGCAGCTGAAGCATACCTTGTGGGACTCTTTGAGGACACTAACCTGTGCGCCATTCACGCCAAGCGTGTGAC
CATCATGCCCAAGGACATCCAGCTCGCTCGCAGGATCAGAGGAGAGCGTGCTTAA
>Cab020496.1 
ATGGATTGGCAAGGACAGAAACTAGCGGAGCAGCTGATGCAGATCCTGCTCTTGATCGCCGCCGTTGTGGCGTTCGTCGT
TGGTTACACGACGGCGTCGTTTAGGACGATGATGTTGATTTACGCGGGAGGGGTTGGTGTCACGACGTTGATCACGGTGC
CGAACTGGCCATTCTTTAACCGTCATCCACTCAAGTGGTTGGAACCAAGTGAAGCGGAGAAGCATCCTAAACCGGAAGTC
GTTGTTAGCTCGAAGAAGAAGTCATCTAAAAAGTAG
>Cab047808.1 
ATGGATTGGCAAGGACAGAAACTAGCGGAGCAGCTGATGCAGATCCTGCTCTTGATCGCCGCCGTTGTGGCGTTCGTCGT
TGGTTACACGACGGCGTCGTTTAGGACGATGATGTTGATTTACGCGGGAGGGGTTGGTGTCACGACGTTGATCACGGTGC
CGAACTGGCCATTCTTTAACCGTCATCCACTCAAGTGGTTGGAACCAAGTGAAGCGGAGAAGCATCCTAAACCGGAAGTC
GTTGTTAGCTCGAAGAAGAAGTCATCTAAAAAGTAG
>Cab020495.1 
ATGCTGCTAACACTAAAGCCCTTTGTGCCCATCACACCAAAGCCTCGTTATTCATACATCATTCCTCATCACCATCATCA
TGTTAGTTTCTGCAAATCCCCGTTAAAGCTCAGAACGTATGCCCAAAATGGCGGTGGCAATAAGGAGTCTTCTGGTGGTG
GTAACAGACCGGTTAGTAACGATGATGGTGATGCTCCCGAGAAAGATGGATTCCCTGGTTTCAGTTTCCGGTTGGGGGAT
CTACTGAAGCCGGATCAAGATAACTTTGCGGCCGTTGGATTAGCTGGAGTACTGACATGGGCTAGCCTTCAAGTCTTATC
CCAGCTCTTCTTCATCTCTTTTGCTATCCTTGTCGCTGCTCTCAAGTATTCTTTCATCGCTGCTCTTCTCATTTTCATTC
TCGTCACTCTCCTCTAG
>Cab047807.1 
ATGCTGCTAACACTAAAGCCCTTTGTGCCCATCACACCAAAGCCTCGTTATTCATACATCATTCCTCATCACCATCATCA
TGTTAGTTTCTGCAAATCCCCGTTAAAGCTCAGAACGTATGCCCAAAATGGCGGTGGCAATAAGGAGTCTTCTGGTGGTG
GTAACAGACCGGTTAGTAACGATGATGGTGATGCTCCCGAGAAAGATGGATTCCCTGGTTTCAGTTTCCGGTTGGGGGAT
CTACTGAAGCCGGATCAAGATAACTTTGCGGCCGTTGGATTAGCTGGAGTACTGACATGGGCTAGCCTTCAAGTCTTATC
CCAGCTCTTCTTCATCTCTTTTGCTATCCTTGTCGCTGCTCTCAAGTATTCTTTCATCGCTGCTCTTCTCATTTTCATTC
TCGTCACTCTCCTCTAG
>Cab020494.1 
ATGGCGGAGGAAGACGTGTCGCGCAATTTCCGAGCCCTGGTGGAGAACGCGGACCGCAAGTTCGCGAGAGTCCGCGATCT
CCCGGCCTTCGGGCGAGCGCAGAGCCACTACTTCCACAAGGTCTTCAAGGCCTACATGAAGCTCTGGAATTACCAGCAGT
CCCACCGGCCCAAGCTCGTCGCGTCGGGGCTGAACCGGTGGGAGATCGGCGAGATCGCGAGCCGGATTGGGCAGCTCTAC
TTCAGCCAGTACATGAGGACCAGCGAGGCTCGCTTCCTCCTCGAGTCCTACGTCTTCTACGAGGCCATTCTCAAGCGGAG
GTACTTCGAGGAAGGGGAGGAGAGGAAGGATCTCAGCGCGAGGTCCAAGGAGCTGAGGTTCTACGCGAGGTTCTTGCTCG
TTGCGTTGATTGTTGATCGGAGGGAGATGGTTTTGCACTTGGCTGAGAAGCTTAGGGCTTTGGTTGATGACAGCAAGTCT
AATTTTAGGGAGACCAACTTTAAGGAGTGGAGGATAGTTGTGCAAGAGATCACTCGGTTTACTAAAGCTGACGTGGACTT
AACTTATGTCAGGCCGCTTCGTTACTGCGCTATGCTTGATTCCTATCCAGCTTCTCACACGTACCTAGCGAGGTTCCACG
CTAAGAAGCTCTTCAAGTTTCGTGATGCTCTATTAGCTAGCTATCACCGTAACGAGGTGAAATACGCTGAAGTGACGTTG
GATACGTATAGAATGATGCAGTGTTTAGAGTGGGAGCCTAGTGGGTCTTTTTACCAGAAGCGGCCTGTTGAGACGAAAGA
GAATGGTTTTGTGGTTGATCATACGCTGACCTCTGGGATTATAGATATGAAATTGGCTGCTGATATGGCTGATCCGTCGT
TACCTCCTAATCCTAGGAAAGCTGTTCTTTATCGTCCCACAGTGTCCCACTTGCTTGCGGTCTTGGCGATGATCTGTGAT
GAACTCTCTCCAGAGTGTGTGATGCTGATATATCTATCTGCTTCAGGTGGCCCTGCTGCTCGTGAGAATGTTGCGCAACC
GGAGAACGCTGTCGGTTCAAGCAGAACATCAAAAAGCAAGCTGCTTGGCCGAGCTTCCCAAGAGCAGAAGAGTTACAAGT
CAGAACCTCTTAGCAACGGACACAAATCTTCTGGGGGTTATTATGATGATTATCTTTGGTTAGGTCCTAGAGGAGGCTCT
GGTTCAAACAACCTTTACCCTGGTGATCTAATCCCTTTTACGCGGAAACCGCTTTTCTTGGTCATTGATAGCGACACTAG
CCGAGCATTCAAGGCAGAGAGAGGAGAGCCTGTTGCTCTACTTCTTTCGCCTCTGAAGCCATCTCTGGAGAACCCATCTG
CTGATGATACAGCAGCAGCACTAAACGGAAGCCAGTTTACTTTTTTCTTGACAGCTCCTTTACAAGCATTCTGTCAAATG
CTGGGCCTCTCGAACTCGGATCCCGAACCTGAGGTTTATGATGAAGCAGAGAGCATACTATCTGCTTCTTTCTCTGAGTG
GGAAACGATCCTCTTGACTTCCAAAGTCTTGAATCTTGTCTGGGCACAGGTCTTGCCTGATCAGTTCTTGAGACGGCTGA
TTCTCAGATTCATATTCTGCCGGTCTGTACTCACTTGCTTGAGCCGCACAGAGGATGATGACCCGTATTTACCACAATGC
CACCCGAGTCTCCCAGATTCGCTCTCACCGGTGTCTAAAACGGTGCAGTCCACAGTAGAACGGCTAGCTGATCACTTGGG
TGTTGCCAAATCTTTCCACTTCAGCAAGACATAA
>Cab020493.1 
ATGTCCGAATCCTTCTCTGAAGAACCACCGCGTAATAAGAAGAAGAAGCCATCCATGTCTCCGTCGTTTTCCTTATCGTC
GCTGCCAGATGAGGTGGCTTTGAGCTGCATGGCTCTACTCTCGAGATCGGACCATGCATCCTTATCTCGCGTCTCCAAGA
GATACCGCTCTCTCGTGGCTTCCCCTGAGCTCTACAAGATTCGCTCGCAGCTAGGTTACAGCTGCTTCTACGTATGCTTG
AGCATCCACGGTCCTTACTCAACCCCACGTTGGTTCATCATCAGCCGTGAAAAAACCGTGAACAGGCTCATGACCCCTAT
CCCTCCTTGCCCTTCTTCTCACCCTTTGAAAGGATTCTCCGTGGTGTCGCTTGACTGTGGCATATATGTAATCGGTGGGT
CCATAACGAGAAAGAGAGAGTACTTCCGTTCTTCGGACCCCCCTTCTTCTAGTGTGTTGCTCTTGGATTGTCGGACTCAC
ACGTGGCGTCAAGTCCCTTCCATGAAAGTGGCTCGATGTGAGGCGGCTGCTGGAGTCGTTGATGGGAAGATATACGTGTT
TGGAGGCTGCGGCCATAATGAGACCTATGGAGAGGTATTTGACCCAAAGACTCAAACGTGGACTACTTTGCCGCCAGTGC
CGGATAGTGTAAAAGAGTATGTCCCATTCAAAAAGACCATGGTGATGGGTGAGAAGATTTACCCAGTGCCTTTCTGGAAT
TCACCAAACCTATTATACTACTCTCCCAACGAAGGTATATGGGGAAGAAGGATGAAGGATGTTGATGTTTCGAAGATAGG
AACCAAAAGTTATTGTTTTAGTATGGCAGAGAATGTATTATACAGTTGTGATGACTACGGGAATATGTTTTGGAGTGAGC
CAGAGGATTCGGATTGGAATAAAGTCGAGGGTTTAGGGGCTCTACATAATCATTTTTACAAACCGCTGGCTAGCTTTATT
TGGGATACGTCACCGTGTGATGAGTTGTTGAGAACTTTCGGTACCAACATTTTGATCTTTTGGTTCAAGTATAACCCTAA
GAATACGAAAGTGGATATCTGGTGTGCCGAGATTTCCTTTGAAAGACTCCATGACAAAGGTGAGATTATCGGTAAGATTG
AGTGGTTGCAATCTGTTGCTGGAGTTAAAGGCCATTCCTCGAGTCACCTTGAGGTTTTACATTCTGCTTATGTCAATGTT
TAG
>Cab020492.1 
ATGATGAAAAGACTAAGCAGCTCAGATTCAATGTGTGGTCTAGTCTCCAATTCTCCAGACGAGCAGAGTCCACGAGGGTA
CGGAAGTAATTTCCAGTCTATGCTCGATGGCTACGAAGAAGACGGTACAATAGTCGAGGAATATTCCGGCAACCACCACC
ACATGGGCCTCTCGGAGAAGAAGAGGAGGCTGCGTGTTGACCAAGTCAAAGCCCTCGAGAAGAATTTCGAGCTTGAGAAC
AAACTCGAGCCCGAGAGGAAAACAAAACTAGCACAAGAGCTCGGTCTTCAGCCTCGCCAAGTAGCGGTTTGGTTCCAAAA
CCGCCGTGCACGGTGGAAGACAAAACAGCTCGAAAAAGACTACGGCCTTCTCAAGAGCCAGTACGACTCTCTCCGCCACA
ACTTCGATTCACTCCGCCGCGACAACGATTCTCTTCTCCAAGAGATTAGTAAAATGAAAGGTAAGATCAACGGAGAAGAT
GAAGATAACAACAACGTCAAGGCCACGACGGAGAGTGATATCTCCGCCGTGAAGGAAGAAGAAGATCCGATGCCTTCGTC
TCCTCCTCAGTTTCTCGAACACTCGACCGGTTTTAACTACCGGCGAAGCTTCACCGATCTCCGTGATCTTATGCCCAACC
CCGTCGTCGAAGCTGGATCTTCTGACAGCTGCGACTCGAGCGCTGTTCTAAACGAAGAAACCAGCTCGGAGAATGGGAGA
TTGACACCGCCGCCGCCGGCGACGGTCGCCGGCGGAAGTTTCTTGCAGTTCGTGAAAACAGAGGATCACGACGAGTTTTT
TAGCGGCGAAGAAGCTTGTGGCGGCTTCTTCTCCGACGAGCAACCGCCGTCTCTGAATTGGTACTCCGCGTCTGATCACT
GGACATGA
>Cab020491.1 
ATGGGAAGAATCACAGCTCTAATAGGAATGATCAAAGACAAAGCTTCTCAAGGCAAAGCTGCTCTCCTCTCCTCAAACCC
AACAAGCAAATCCCTCTCTTTCCATCTCTCCGTCCTCCGCGCCACCACTCACGACCCTTCAACTCCCCCGGCGAATCGCC
ACCTCGAAGTTCTCCTCTCCGCCGGAACTGGCTCCCGAGCCACCGCAGCTTCCGCCGTAGAAGCCGTCATGGACCGTCTC
CACACAACCAAAGACGCCTGCGTCGCTCTCAAGTCATTGATCATTATTCATCACATCGTCAAACACGGTCGCTTCATACT
CCAAGACCAGCTCTCTGTTTTTCCAGCTTCCGGTGGTCGGAACTATCTGAAGCTTTCTGGGTTTAGAGATGAGAAGTCTC
CTTTGATGTGGGAGCTTTCCTCTTGGGTCAGATGGTACGCTTTATACCTCGAGCATCTATTATCAACTTCAAGAATCATG
GGCTTCTTTGTTTCATCAACATCGAGCGCGATCCACAAAGACGAGTACGAAGAAATGGTTTCGTCTCTTACCAACACTGA
TCTGCTTCGTGAAATCTACGCGCTGGTCGGGTTACTACAAGAAGCATGTAAGATTCCGGATGTACCCTTCTGTGGAGGCA
AATCTCTAGCCGACAAGATCATTCGTTTGGTAGGAGAGGACTACGTGTCTTCGGTCAACGAGCTTTACACGAGACTCAAC
GAGTTTAAAGACCGGTCCAGCATTTTGAGCTTTGGAGATAGGATCGAGCTTGTCTGTGCTTTGAAGAGGCTCGAGAGTTG
TAAAGAAAGATTGTCTGTTGTATTCCGTGGGATTTGGAAGAGAGCTTGGATCGATGGGTTCTGGAGCTTGGTTCGTGAGG
TCAAGGGCATGATTGGTGGTTTAGAGGATAGTAATGAGCAAATTGGGAGGAGAGGAAAAGGTTATGAATCGGCTCGGTTT
ACTGATCGGTTAGTTATTGGTTATGGTGATGCTGTTCGGTTTTCTTCCGGTAGATTTTCGAGTGTTGATCGGTTTAATTA
TCCAGTTTCTAGTCAAACGACTTTGAACGTCTTGTGA
>Cab020490.1 
ATGGCAGCTCTTAAGACAATGCAAGCTCTGATCTTCCTTGGTCTATTGGCCACGTCCTGTATGGCTCAAGCTCCGGCTCC
AGCACCCATCATGGTTCTCCCACCGGTAGAGTCTCCCTCTTCTCCTCCTGCTATGACACCAACCGCTGAGCCACCTTCTC
CGGTACCGGTTGCTTCACCACCGGTTATGGTTCCCGAGCCAACTCCAGCTCCGGCGACTCCTCCCACCGTCTCACCACCG
ACTAAGTCTCCCAAAACTTCCCCTGTCGCTTCTCCCCCGAAACCAGAAGCTATGGCTCCAGGCCCATCAGGCCCAACGCC
ATCGCCAGCTCCGGCTCCTGAAGGACCAATCGCTGATTCAGCATTGACTAACAAAGCTTTCCTTGTGAGCACTATCATTG
CCGGAGCCTTGTACGCTGTCGTTTTGGCTTAA
>Cab020489.1 
ATGATCAAGAAAAAGATACCGACTTGGCCATGGTGGTTGTTAGGTGGTAAGAAGGAGAAGGAGACCGAAGCTCGAGGGAA
AGGAAAGGTTATCAAGCGGAAGGAGCTGGAGCTTGAGAGCTTTGGTTCGTCTGGCTCAGAGTCTGTAGCTGTTGCTTCTT
CTGCTGCTGCTGCTGTTGATGAGTGGTCTGTTGGATGGACTGAGCCGCTTGGACCTGGTTTTCAAAGCGATGAGGAAGGA
GATGATGGTGGCTTCTTAGTTCTGGTTCCTTGTTACAGAGCTGTCTCTGAAGGGTCTGGTAATAAACAGCTCTTGACTGC
TGTCAAGAATCTTCCCAATGGTTTGTCTCCTGATGGGAAGAACTACATGGATCAATGGTTTTCATCTCTGCGGAACCTTT
GA
>Cab020488.1 
ATGGAGTCCGGGTCGGGTTTGGATCCGAGTAAGAGCAAAGGAAGCGGCAGTGGCGAGGGGAAGTTCGGTGCTTTCTTGAA
GAGAGTAGAACCCTTCTTACCGAGAAAGGAGCTGAACCCGGTAGAGCTAAGATCTTGGGCCAAGAAAACCGGTTTTGTCT
CCGACTACTCCGGCGAAACCAGCGCCAAGCTCGGTGAGACTGAGAGCTCTGCTTTTGATTTGCCAAAAGGTAGAGATCAT
CATCAAATAGATCGAGCGTCGTCACGTCAAACCGACCTCGACCCGATTCTTGGCCGAAGCAGACGATCCGATATCGGATC
TGATCCCGGGTCTAAACCGGGCTCTATAGAGGAAGAGAGAGGATCAAACGCTGAGACACCGTTGGAGAATGAAGGAGGGA
AGATCAGCAGAGATTTGGAGAATGGGTGTTACTATCCAGGAGGTGGAGAAGGAGAAGGTGGAGGTTGGCCTAAGCCCATT
GTAATGAAGTATGGTCTCAGAGACAATCCTCCTGGCTTCGGTCCACTTGTATACTACGGTTTGCAACACTATCTATCACT
TGCTGGTTCACTTGTCTTTATACCTCTTGTCATTGTCCCAGCCATGGATGGTTCCGATAAAGATACCGCCGCAGTGATTT
CAACAATGCTGCTTCTTACTGGAATTACAACCATACTTCACTGTTATTTTGGTACTCGGCTTCCTTTAGTGCAAGGAAGC
TCCTTTGTTTACTTAGCCCCGGCTTTGGTTGTCATCAACTCAGAGGAGTTTAGGAACCTCACTGAGCATAAATTTCGGGA
GATAATGAGAGAACTACAAGGAGCTATAATCGTTGGTTCATTGTTCCAGTGCATACTGGGATCCACTGGTCTCATGTCTC
TCCTTCTTAGATTTATTAATCCTGTTGTAGTAGCACCAACCGTAGCTGCAGTAGGATTAGCATTCTTTAGCTATGGATTT
CCACAGGCCGGGACTTGTGTTGAGATCAGCATTCCTGTAATAGTCATGCTTCTCATTTGCACATTGTATCTCCGTGGAGT
TTCAATCTTTGGTCATCGCATATTCCGAATTTATGCGGTGCCGCTTAGTGCTCTGATCGTCTGGACATACGCATTCTTTC
TAACAGTTGGTGGTGCATATGACTATAAAGGCTGCAACGCCGACATACCAAGCTCTAACATATTAATAAACGAATGTAAG
AAACACGCGTACACCATGAAGCATTGCAGAACAGATGCTTCCAACGCTTGGGCGACTTCTCCTTGGCTCAGAATCCCTTA
TCCATTTCAATGGGGGTTTCCGTATTTTCACATGAGAACTTGTATCATTATGATCTTCACGTCTTTGGTTACATCGGTGG
ACTCGGTTGGAACATACCATGCCACGTCTATGTTAGTGAATGCTAAGCGACCTACACGTGGTGTTGTGAGCAGAGGTGTT
GCGTTAGAAGGCTTTTGTAGTTTGTTAGCTGGAATATGGGGTTCCGGTACCGGTTCAACCACGTTAACCGAAAATATTCA
TACAATTAATATCACTAAGGTGGCTAACCGAAGAGCTTTGGCAATAGGAGCTTTGTTCTTGATATTTTTCTCATTTGTGG
GAAAATTAGGTGCAATTCTTGCTTCAATACCACAGGCTTTGGCTGCTTCAGTGTTATGCTTTATATGGGCACTTACAGTG
GCTCTAGGTCTATCGAATCTCCGGTACACACAAACAGCGAGTTTTAGGAACATAACCATAGTTGGGGTCTCACTGTTTCT
TGGATTATCCATCCCTGCTTATTTCCAGCAGTATCAACCACTATCTAGTCTGATACTACCGAGCTATTACCTATCCTTTG
GAGCCGCTTCAAGTGGACCGTTCCAAACGGGCATCATGCAGTTGGATTTTGCGATGAATGCTGTGATGTCGATGAATATG
GTTGTAACGTTTCTACTGGCTTTCGTGTTGGACAACACTGTACCGGGTAGTAAGGAAGAGAGGGGAGTCTATGTGTGGTC
ACGAGCTGAGGACATGGAGTTGGACCCTGCAATGCAAGCTGATTACTCCTTGCCAAGAAGAGTTGCTCAGTTTTTCGGTT
GCAGATGTTGCTAG
>Cab020487.1 
ATGACGATCGTCAAACCGTCGCAGCTCTCTTCCTCCTCCTCCTCCTCGCCGCTGTGTTCCCTCAAAGGATCACTCCTCAC
CCTCGCCGTCCTCACTTTCCTCTCCCTCTTCTACCTCTCCCTCGACTCCCTCCGCACCTCGCCGCCGTCTCCCATCGTCG
TAGGCGCCAATCACCTCCCGCACACCTTCGCCAAGGAAGAGGACGAGAATTACTCCGACGTGTACCACTCCCCGGACTCG
TTCCGATCCAATTACGCGGAGATGGAGAAGAGGTTCAAGGTCTACATCTACCCCGACGGAGATCCCAACACGTTTTACCA
GACGCCGAGGAAAGTCACCGGCAAATACGCCAGCGAGGGTTACTTCTTCAAAAACATCAGAGAGAGTCGGTTCCGCACGT
TAGATCCAGAGGAAGCAGATCTCTTCTTCGTCCCCGTCTCTCCTCACAAGATGCGTGGCAAAGGAACATCGTATGAGAAT
ATGACTGTGATTGTTCAGACATACGTTGATGGGTTGATAGCGAAGTATCCTTATTGGAACAGAACGTTGGGAGCTGATCA
CTTCTTTGTCACGTGCCACGACGTTGGCGTTAGAGCCTTCGAGGGATCTCCGGTTATGATCAAGAACACGATTAGAGTTG
TGTGCTCGCCGAGCTACAATGTTGGTTTCATTCCTCATAAAGATGTTGCCTTGCCTCAAGTGCTTCAGCCGTTTGCACTC
CCTGCCGGTGGAAACGATGTTGAGAACCGGACGACGCTTGGGTTTTGGGCTGGTCATAGGAACTCAAAGATACGTGTGGT
ACTCGCACGTGTGTGGGAGAACGACACTGAGCTCGATATTTCGAATAATAGGATCAACAGGGCTACGGGGCATTTACTGT
ATCAGAAGAGATTCTACAGGACTAAGTTTTGTATATGCCCCGGTGGTTCTCAGGTTAACAGTGCTCGTATTACTGACTCC
ATCCATTACGGTTGTGTTCCTGTTATATTGTCAGACTACTATGATCTGCCTTTTAATGACATTTTGGATTGGAGGAAGTT
TGCGGTTGTGCTTAGAGAGCGAGATGTGTATGACCTTAAGCAGATTCTCAAGAACATAACACAGTCAGAGTTTGTTTCGT
TGCATAACAACTTAGTCAAGGTTCAGAAGCATTTCCAATGGAACTCACCACCGGTTAAATTCGATGCGTTTCACATGATC
ATGTATGAACTGTGGCTACGCCACCATGTCATCAAGTACTGA
>Cab020486.1 
ATGATTTTGCAGAAGATAGCTTCTTCGTCGATGATCTGTTTCCTTCTGTTGCTTCTTCCAATCGCTTTTTCTCAGCCAAC
AAGGAACTTAGATGGAATAAGTGCAAGAGCTCCAACAGTGCAGCAGATAAGAAACAGACATGGAGCTAGAGAGGTGATAG
TGGACAATGGGATTATCAGAGTCAGTTTCTCTAGTCCTCAAGGACTTATAACTAGCATCAAATACAAAGGAATCGATAAT
GTTCTTAATCCACATGTCCGAACTCGAGGGTACTGGGACATAACATGGCAAGGAGAAAACATTCGGGGCTTGGATGGAAT
TGAAGGAACCAACTTTAGAGTTATAACTCAAAACGAAGAACAAGTGGAGATTTCATTCTCAAGAAAATGGAATGGTGGTT
CTAAACATATTCCACTAAATATAGATAAAAGGTATATTATACGAACAAATACGTCAGGAATCTACGCATACGGAGTCTTC
GAGAGACTTTCCGAATGGCCAGAAGTCGAGATGGGTCAAGTTCGAATAGTATTCAAACTCAACACTGATAGATTCCGTTA
CATGGTGGTGGCAGATGATCGGCAAAGACAAATGCCAACCGACAATGACCGTGACATCCACCGTGGCCATGCCAAGGCTC
TTGCTTACAAAGAGGCTGTACAATTGACTAATCCTGCTGACCTAAGGTTCAAAAACCAGGTGGATGATAAATACCAGTAC
TCATGTGAGGTCAAGGACAACAAGGTGCATGGTTGGATCTCGACCAAGTCCCATGTCGGTTTCTGGCTCATCTCCCCGAG
CGGCGAATACCGCTCGGGTGGGCCTAGCAAGCAGGAGCTCACGTCTCACGTTGGTCCCACGGCCATCAGCAGCTTTACAA
CCGGGCATTATGTTGGTCGGGACATGGAGACAACGTACAAAACTGGCGAAGCGTGGAAAAAGGTCTTCGGACCTGTTTTC
ATTTACTTAAACTCTGATTCTACCGGCAACAATCCTCGACATTCATTATGGGAAGATGCTAAACGACAGACCGAAGAAGA
AGTTGAAGCCTGGCCGTATGATTTTGTAGCATCTTCTGACTTTCCTTCTCGTCAAGAAAGAGGAACTGTTACCGGTCGGC
TCTTAGTCAACGACAGATTCTTGACTCCGGCGCAATCTGCATACATCGGTTTAGCACCGCCGGGAGAAGCTGGTTCATGG
CAGACAAATACTAAGGGATATCAATTTTGGACACAGACGAACGAAACCGGCTATTTCACGATTGATAACGTTAGACCGGG
AACTTACAATCTGTACGGATGGGTACCCGGTTTTATCGGAGACTTCCAATACCAAAACCGTGTTAACGTAGCGGCCGGTT
CAGAGATTAGTCTCGATAGAGTTGTGTTTAAGCCTCCTAGGAACGGTCCAACGTTGTGGGAGATTGGTGTACCGGATCGA
ACCGCTCGAGAATACTTTGTACCGGAACCATACAAGGATACAATGAACCCCTTATACCTAAACCACACTGACAAGTTTAG
GCAGTATGGGTTATGGCAACGATACACAGAGTTATATCCAAATCATGACCTTGTCTACACAATTGGAGTTAGTAACTATA
GTCAAAATTGGTTCTACGCTCATGTCACAAGGAACATAGATAAGTCAACCTATGTACCAACGACATGGCAGATCGTGTTT
CAACTTCCATATGTGAACCGGCAAGGTAGCTACACATTGCAACTAGCTTTAGCCTCGGCTGCACGAGCTAACTTACAAGT
ACGGTTCAACAACGAGTACTCGAGGCCATTATTCTCAACGGGTAACATCGGAAAAGATAATGCTATAGCAAGACATGGAA
TCCACGGAGTCTATAGGCTTTACAGCGTCAATGTTCCTGGAAGGTTACTAAGAACCGGGACCAACACGATTTATCTACGT
CAAGCTAAAGCGACTGGACCGTTTGAAGGTCTTATGTATGACTACATTCGTCTTGAAGCGATTTCTAGAGCTTAG
>Cab020485.1 
ATGCACTGCGGATGTGCTTTCGCTACACCACCCGTATCTCCACGCCTTCCACTCGAAATCAAAACCTCACTTTCGAAGCT
CCGAGCTTCGTCACCCCGAACCCATATTCAGATAAACCATTCCGATGATCTCACAGAGAAATCTCCGGCGACGAGGGTTT
CGTTGCCCTCTCACGTGGACTCCATCACCAGCACATCAAACCCTTTTGTCAAACACTGCTTGAAGCTCCGCCAAAGCGCC
TCTTACCGCTACGCCCACGGCTCTGTTCTCGTCGTCGGAGCTATCCCAATCAGGGAAGTGTGTATGTTCCAAACGAACAA
GCAAGGAGTCGCCACTGAGATTGAGTGTCTACTTCTCCACGAGGAAGCTCAGGTTCCACAAGGGTTAGAGGGTTTAAGTA
TACGCATCGTTCGAGTTAGCTCTTTAGTGATGAAGAAACTCTCTGGAGTGCAGTCTACTGAGTCTGTTGAAGCCATTGCC
TTGATGAGAATCCCTAGCAGCTTCATCGATCTTGAAGATGATAAAGACATTATAACGGATTGTAAGAAGTGGTTCCCTTC
TGCTCACCGAGTTCTTGTTCTTGACAGCATACAGGATCCAGGGAACCTTGGAACATTGATTAGATCAGCTATGGCTTTTA
ATTGGGATGGAGCATTTCTGCTTCCGGGTTGTTGTGATCCGTTCAACGACAAAGCTCTGCGAGCAAGCCGTGGTGCTTCC
TTTCAACTCCCTATAGTTTCTGGAAACTGGAACCACCTTAAGCTTCTACAACGTGAGTTTCAGATGAAGCTATTGGCTGG
CCATCCAGCTACTCAGAAACCAGTTTCCAGACTTTCCTTAGAGTTTGCTCAGTCTTTAGCAGAGAAGCCTTTATGCTTGA
TCTTAGGGAGTGAAGGGCACGGTTTGTCTGAACAATCACGACAAGTGTGTGAGCTTGTGAGCATTCCCATGGAAGGGGAG
TTTGAGTCTCTTAATGTATCTGTTGCTGGTGGTATTTTCTTGTTTATGCTTCAATAA
>Cab020484.1 
ATGATGACTTCATCCCATCAGAGCCACACCACCAGCTTCAACCCCCGGAGGATCAAGGCTAAGGCGAAGCCACCACATCA
GATCAGTCGCATGGGACCGTCACCGGCGGCGCAGCCGGTACTTAAATGTCCGAGGTGTGATTCCGTCAACACCAAATTCT
GTTACTACAACAACTACAGCTTATCTCAGCCACGCCACTACTGCAAAAACTGTCGCCGTTACTGGACACGTGGCGGATCC
CTCCGTAACGTACCCATCGGTGGCTCAACCAGAAACAAGAACAAGCCTTCAAGCCTCCAAGTCATCTCTTCTCCTCCTCC
GATTGTAGCGTCATTGTCGTCTCACGAGCTCGTTGATGGGTTTCGTATGAACAGAGCGATGATAGACCCTCCTGCAACGG
CGTTTCCAGGTGGATTCTCTGGCTACATGTTTTCGTTGGATCCTAACTACAATCTTGCATCTTCTTCTATCGAGTCTTTG
AGTTCTTTAAACCAAGACTTACACCAGAAGCTTCAGCAACAGAGACTCTTCACTTCCATGTTTCAACAAGATTCTCCACC
GGTTATGTTTCATAACGTTGAGCTACTTCCTCCTTCGACGGCGACAACGGAGTGGGCCTTCGATAGATCAGCCATTAGGG
GAGCAACAAGTGGCAGTAATGAAAACAATGGTGAACGTGAGGGTAATTTAGGAAGTTGGTACTATAATCCTAATAATTCT
ATGCCCTAG
>Cab020483.1 
ATGGGAAAGGTTCCTGAGACGGAAGCGTTCGGATTGGCCGCGAAAGACGAATCCGGAGTTCTCTCCCCTTTCCGTTTCTC
AAGAAGGGAGACGGGAGAGAAGGATGTGAGGTTAAAAGTGTTGTTCTGTGGAATTTGCCACACTGATGTATGTATGGCCA
GAAACGAGTGGGGATTTACTACTTACCCTCTCGTCCCCGGGCATGAGATTGTTGGCGTGGTGACTGAAGTCGGAGCTAAA
GTGATTAAATTCAAAGCCGGAGACAAAGTCGGAGTTGGTTATATGCTCAGCTCGTGCCGGTCATGTGACATCTGCACCGA
TGACCAAGAGAACCACTGTCCAAAAATGATCATGACGTCCGGAGGAAAGTACTACGATGACACCATGACTTATGGTGGTT
ACTCTGACCACCTGGTTTGTGAAGAGGATTACATCATCCGTATTCCTGAAAATCTCGCGTTAGACGCTGCCGCGCCGCTA
CTCTGCGCTGGGGTCACGGTTTATTCACCGTTGAAGTATCACGGACTCGACAAGCCCGGAATCCACATTGGTGTGGTGGG
ACTAGGCGGTTTAGGTCATGTAGCAGTGAAATTTGCCAAGGCTATGGGTATTAAGGTTACGGTTATTAGTTCGTTAGAGA
GTAAGAGAGACGAGGCGATTAATCGGCTTGGTGCGGATCTGTTCTTAGTGAGCCGTGACCCGGAAGAGATGAAGGATGCA
ATGGGGACTATGGATGGTATTATTGATACAGTATCTGCCACTCATCCGCTTCTTCCGCTTCTTGGTTTGCTAAAATATAA
GGGAAAATTAATTATGGTTGGTGCACCCGATAAACCACTTGACCTTCCAGCTTTACCGCTCATCTTAGGGAAGAAGATGC
TGGTGGGAAGTATGACAGGAGGGATAAAAGAGTCTCAAGAGATGGTTGATTTTGCCGGTAAACACAACATAACGGCAGAT
ATTGAGCTTATCTCTGCGGATTATGTCAACACGGCTATGGAACGACTAGAAAAGGGGGATGTCAGATACCGTTTTGTGAT
TGATGTTGCCAACACTTTGAAGCCTACTCCTTAG
>Cab020482.1 
ATGGAGAGATTAGGAGAGAAATATCAGAGCGTAGAGGCGTTTGGTTGGGCCGCGAGAGACTCCTCAGGCCATCTTTCTCC
CTTTGTCTTTTCTAGAAGAGAAACAGGAGAAGAAGAAGTGAGAGTGAAGGTGTTATACTGTGGAGTATGTCATAGCGATC
TCCATTGTCTCAAGAACGAATGGCATTCCTCTATTTACCCTTTAGTTCCTGGCCACGAGATCGTCGGAGAAGTGGCTGAG
ATAGGGAGGAAAGTGAGTAAATTCAGTATTGGAGATAAAATCGGTGTGGGATGCATAGTAGATTCATGCCGCGCGTGCGA
GAGCTGCCGTGAAGATCAAGAAAACTACTGCACTAAATCAGTCGCAACCTATAACGGAGTTCACTACGATGGAACTGTTA
ACTACGGTGGATACTCCGATCACATCGTTGTCGACGAATGTTACGCTGTCAAAATTCCGCACACGTTGCCTCTAGCTTCG
GCCGCACCTTTGCTTTGTGCAGGCATCTCGATGTATAGTCCTATGAAGTACTTCGGACTGGCCGGACAGGGGAAACATAT
CGGAATCGTGGGGCTAGGCGGTCTCGGTCACATTGGGGTGAGGTTTGCTAAAGCATTTGGGAGTAAAGTCACAGTGGTTA
GTTCGACCGCTGGGAAATCTAAGGATGCTCTTGAAAATTTTGGAGCTGATGGGTTTTTAGTTAGTACTAATGAAGACCAA
ATGCAGGCTGCAATGGGAACTATGGATGGTATAATCGATACTGTTTCTGCATCACATCCGATTTTACCATTAGTTGGACT
ACTCAAACCCAACGGTAAACTTGTTCTACTCGGTGCAACGGAGAAGCCATTTGACCTACATGCATTTTCCTTAATCCTGG
GACGAAAATCGATTGCGGGAAGTGCTATTGGAGGAATTAAAGAGACGCAAGAGATGATTAATTTTGCAGCTGAGCATGGA
ATAAAAGCAGAGATTGAGACCATATCCATGGAGTATGTGAACACCGCCATGGATAGACTTGCAAAGGGAGATGTTAGATA
TCGTTTTGTCATTGACATTGCGAACACGTTGGCTGTTACTCGATCTTAA
>Cab020481.1 
ATGGGAAGAGGAAAGATTGTGATCCAAAGGATCGATGATTCTACGAGTAGACAAGTCACTTTCTCCAAACGAAGAAAGGG
TCTTATCAAGAAAGCCAAAGAGCTAGCTATTCTCTGCGACGCGGAGGTCGGTCTCATCATCTTCTCTAGTACCGGAAAGC
TCTATGACTTTTCCAGCTCCAGCATGAATTCAGTTATTGATAGATACAACAAGAGCAAGATTGAACAACAACAACTATTA
AACCCCGCATCGGAAGTAAAGTTTTGGCAGAGAGAAGCTGCAGTTCTAAGGCAAGAATTGCATGCTTTGCAAGAAACCCA
TCGACAAATTATGGGGGAACAACTAAATGGTTTGAGCGTCAACGAGCTAAACAATCTTGAGAATCAACTTGAGATAAGTT
TGCGTGGAGTTCGTATGAAAAAGGAACAAATGTTGACTCATGAAATCCAAGAACTAAGCCAAAAGAGGTACCTCATACAT
CAGGAAAATGTTGAATTGTCAAGAAAAGTACAAAGGATTCATCAAGAAAATGTGGAGCTCTACAAGAAGGCTTATACAAC
AAACACAAACGGGTTTACACACCGTGAACTAGTTGTCGCGGATGATGAATCACACACTCAGATTCGGCTGCAGCTAAGCC
AACCGGAGCATTCCGATTATGAGACCCCACCAAGAGGAAGCGAATAA
>Cab020480.2 
ATGGCGATGGCTATGGCTCTTCGGAGGCTTTCTTCTTCAGTTGACAAACCTATTCGTCCTCTTATCAGATCATCTTCATG
CTACATGTCTTCTTTGCCAAGTGAAGCTGTTGATGACAAGGAGAGATCTCGTGTCACTTGGCCAAAACAGCTTAACGCAT
CTTTGGAGGAAGTTGATCCTGAGATTGCTGACATCATTGAGCATGAGAAAGCTAGACAATGGAAGGGACTTGAACTCATT
CCATCTGAGAATTTCACATCTGTCTCGGTGATGCAAGCTGTTGGCTCTGTGATGACTAACAAGTACAGTGAAGGGTACCC
TGGTGCTAGATACTATGGAGGAAATGAAGAGAGAGAGGCAGAGAGGTTGGTGAGAATGGCGATGGCTATGGCTCTTCGGA
GGCTTTCTTCTTCAGTTGACAAACCTATTCGTCCTCTTATCAGATCATCTTCATGCTACATGTCTTCTTTGCCAAGTGAA
GCTGTTGATGACAAGGAGAGATCTCGTGTCACTTGGCCAAAACAGCTTAACGCATCTTTGGAGGAAGTTGATCCTGAGAT
TGCTGACATCATTGAGCATGAGAAAGCTAGACAATGGAAGGGACTTGAACTCATTCCATCTGAGAATTTCACATCTGTCT
CGGTGATGCAAGCTGTTGGCTCTGTGATGACTAACAAGTACAGTGAAGGGTACCCTGGTGCTAGATACTATGGAGGAAAT
GAGTTCATAGACATGGCGGAAACCTTGTGCCAGAAGCGTGCTCTTGAAGCTTTCCGGTTAGACCCTGAGAAGTGGGGAGT
GAATGTGCAACCTTTGTCTGGATCACCTGCCAACTTCCATGTGTACACTGCATTGTTGAAGCCTCATGAGAGAATCATGG
CACTTGATCTTCCTCATGGTGGTCATCTTTCTCATGGTTACCAGACTGATACCAAGAAGATATCTGCTGTGTCTATCTTT
TTTGAAACTATGCCCTACCGCTTGGACGAGAGCACTGGCTTTATCGACTACGACCAGATGGAGAAGAGTGCTACTCTTTT
CAGGCCAAAACTGATTGTTGCTGGTGCAAGTGCTTATGCTCGATTGTATGACTATGCCCGCATCCGCAAGGTGTGCAACA
AGCAAAAAGCTGTGATGCTAGCAGATATGGCACACATAAGCGGTTTGGTAGCAGCTGGTGTAATCCCTTCACCGTTCGAG
TATGCAGATGTTGTAACCACCACAACTCACAAGTCCCTACGTGGACCTCGCGGAGCCATGATTTTCTACAGAAAGGGTGT
TAAGGAAATTAACAAACAAGGCAAAGAGGTTTTGTATGATTTTGAAGACAAGATCAATCAAGCTGTCTTCCCTGGTCTTC
AAGGCGGTCCACATAACCACACTATTACAGGACTAGCTGTTGCTTTAAAGCAGGCAACTACTTCAGAGTACAAAGCATAC
CAAGAGCAAGTCCTCAGTAACTCTGCAAAGTTTGCTCAGACTCTGATGGAGAAAGGTTATGAACTTGTTTCTGGTGGAAC
TGACAACCATCTGGTTCTAGTGAACCTGAAGCCCAAGGGAATTGATGGATCTAGAGTTGAGAAAGTGTTGGAAGCTGTTC
ACATTGCATCCAACAAAAACACTGTTCCTGGAGATGTTTCTGCCATGGTTCCTGGTGGAATCAGAATGGGTACACCTGCT
CTCACTTCCAGAGGTTTTGTTGAGGAAGACTTTGCCAAAGTAGCTGAATACTTTGACAAAGCTGTGAAGTTGGCTCTCAA
AGTCAAATCCGAAGCTCAAGGAACCAAGCTGAAAGATTTTGTGTCAGCAATGGAATCATCTTCAGCCATTCAATCAGAGA
TTGCCAAGCTGCGCCACGACGTGGAGGAGTTCGCTAAGCAGTTCCCAACTATTGGGTTTGAGAAAGAAACCATGAAGTAC
AAGAACTGA
>Cab020479.1 
ATGGCGAATTTACTGGAAACATCAATCTTCTTCTCGTCGGCGGATAAGTTACTGTCTTACCCTCCCAGTAATCCTCAAAC
CCTTCTTCTCCCTTTCTCTGCTTTCATCAATGGAGGAAGAAGGAGACGCAAAACCTCAACTCTCACCTTTGCTACTGACA
CTGTCATAACCACCACTACCAGTACGGAAGTGAAAAATACTGTTGAGGTTGGAGTTGTTGAGGATCCGATGGAAGTTGAG
GTCGCTCAAGGCTACACCATGGCTCAGTTCTGCGACAAGATCATTGACATTTTCTTGAACGAGAAACCCAAAGTTAAAGA
GTGGAAGAAGTATCTGGTGTTAAGAGATGAGTGGAACAAGTACAGTGTCAACTTCTATAAGCGTTGCAGAACACGAGCTG
ATACCGAAACTGATTCCTTATTGAAGCAGAAGCTTGTTTCTCTTGAGAGTAAAGTCAAAAAGATAGATGAGGAAATGGAG
AAGCACAATGATCTTTTGAAAGAGATTCAAGAGAACCCAACTGACATAAACGCCATCGCTGCCAAGAGACGTAGAGACTT
CACCGGAGAGTTTTTTCGCTACGTTGCTTTGTTATCAGAAACTCTTGATGGCTTAGAAGACAGAGATGCTGTTGCTAGGC
TTTCAGCTAGATGTTTATCCGCTGTGAGTGCTTATGACAATACACTGGAGAACGTTGAGACTTTAGATAATGCTCAAGCA
AAGTTTGATGATATCTTAAACTCTTCCTCCGTGGATACTGCCTGTGAAAAGATCAGAAGCCTCGCTAAGGCCAAGGAACT
AGATTCCTCATTGATTTTGTTAATAAACTCTGCTTATGCTGCTGCTAAAGAGTCTCAAACCGTTACAAACGAGGCGAAAG
ACATAATGTATCAATTATACAAAGCTACAAAGAGCAGTCTTAGAAGCATCACGCCTAAAGAGATCAAACTGTTAAAGTAC
TTGCTCAACATAACAGACCCGGAAGAAAGATTCTCTGCTCTAGCAACAGCATTCTCTCCTGGGGATGACCATGAAGCCAA
GGACCCTAAAGCATTATACACGACGCCAAAGGAGCTGCACAAGTGGATAAAGATAATGCTCGACGCTTACCATCTCAACA
AAGAAGAGACTGACATCAGAGAAGCTAAACAGATGAGCCAACCTATCGTTATCCAGCGGCTGTTCGTCCTCAAAGACACC
ATCGAAGAGGAGTATTTGGACAAGAAGACGTTTGTGGCTGATGGAAACACGAAGAAGGAAGAAGACACTACTACTTCCGT
TGATGAATTTTTGACTGAAAGGAGGGGGGAGAGTGTAATTTAG
>Cab020478.1 
ATGGCCTCCGTCGCGATTCTACGCGCTTTCCGCCGCCGTGAAGTCCAAACGGCGTCCGCCTCCGCGTTTAGATCCATTGC
TACAAATGGGAAGACGAATTTGATTGGGAAGTTAGGTCACTTGGCGAGGCCTTTTTGCTCGAGGCCTATTGGGAATGATG
TGATCGGTATTGATTTGGGAACCACCAATTCTTGTGTAGCTGTGATGGAAGGAAAGACTCCTAGGGTTATTGAGAACGCG
GAAGGAACAAGAACCACACCATCAGTGTTTGCTATTAACCAGAAGGGTGAGTTTCTCGTTGGAACACCAGCTAAACGCCA
GGGTGTTACCAACCCAACAGGCACCATTTCCGGGAGCAAGCGTTTGATCGGGAGAGGTTTCGATGATCCCCAGACGCAGA
AGGAGATGAAAATGGTTCCTTACAAGATTGTCAAGGCGCCGAACGGTGACGCTTGGGTTGAAGCCAACGGGCAGAAGTTT
TCTCCCAGCCAGATTGGTGCTAACATCCTCACCAAAATGAAGGAAACCGCTGAGTCTTACCTCGGGAAGAGCATCACCAA
GGCTGTTGTTACTGTTCCTGCTTACTTCAACGATGCGCAGAGGCAAGCGACGAAGGATGCTGGGAAAATCGCCGGTCTTG
ATGTGGAGAGAATCATCAACGAGCCGACGGCTGCTGCGTTGTCGTATGGGATGAACAACAAGGAGGGTGTGATAGCTGTG
TTCGATCTTGGAGGTGGAACTTTTGATGTTTCTATCCTTGAAATCTCAAGCGGTGTTTTTGAGGTGAAAGCGACAAATGG
AGATACCTTTTTGGGAGGAGAAGACTTTGACAACACTTTGTTGGAGTATTTGGTTTCGGAGTTCAAGAGATCAGACAACA
TTGATCTGACCAAGGACAAGCTCGCCCTCCAGAGGCTGAGAGAAGCTGCTGAGAAGGCCAAGATCGAGCTTTCTTCCACA
TCTCAGACCGAGATCAACCTGCCTTTCATCACCGCAGATGCTTCTGGAGCGAAGCACTTGAACATAACCTTGACCAGGTC
CAAGTTTGAAGCTTTGGTCGGCAAGTTGATCGAGAGGACAAGATCCCCGTGCCAGAACTGTCTCAAGGATGCTGGAGTGT
CGATTAAGGAGATCGATGAGGTTCTTCTTGTTGGTGGAATGACCCGTGTTCCCAAAGTGCAAGATATAGTCTCTGAGATC
TTTGGAAAGAGCCCTTGCAAAGGTGTTAACCCCGATGAAGCTGTTGCCATGGGAGCTGCCATTCAAGGTGGTATCCTCCG
TGGTGATGTCAAAGAGTTGCTCCTTTTGGATGTGACTCCTCTCTCACTAGGTATCGAGACACTTGGAGGAATCTTCACTA
GGTTGATCAACCGAAACACCACCATCCCCACAAAGAAGTCTCAGGTTTTCTCCACAGCTGCAGACAACCAAATGCAAGTG
GGAATCAAAGTTCTTCAAGGAGAGCGTGAGATGGCAGCTGACAACAAAAGTCTAGGAGAATTTGATCTCGTTGGGATCCC
ACCTGCGCCTAGAGGAATGCCACAGATCGAAGTTACGTTTGACATTGACGCAAATGGTATCGTGACTGTCTCAGCCAAAG
ACAAAGCAACGAATAAAGAGCAACAGATCACAATCAGATCTTCAGGTGGTCTCTCAGACGATGAGATCAACAGAATGGTG
AAAGAAGCTGAGCTCAACTCACACAAGGATCAAGAGAAGAAGCAACTGATTGACCTTAGGAACACAGCTGATACCACGAT
CTACAGCGTTGAGAAGAGCTTGAGTGAGTACAGAGAGAAGATTCCCGAGCCGACGGCTGCTGCGTTGTCGTATGGGATGA
ACAACAAGGAGGGTGTTATAGCTGTGTTTGATCTTGGTGGTGGAACGTTTGATGTCTCTATTCTGGAGATCTCGAGTGGT
GTTTTTGAGGTTAAAGCAACGAATGGAGATACCTTCTTGGGAGGAGAAGACTTCGACAACACTCTGTTGGAGTATTTGGT
CTCTGAGTTCAAGAGATCAGACAACATTGATCTGACTAAAGACAAGCTTGCTCTCCAGAGGCTGAGGGAAGCTGCAGAGA
AGGCCAAGATCGAGCTTTCCTCCACATCTCAGACCGAGATCAACCTTCCTTTCATCACCGCAGACGCTTCCGGAGCTAAG
CACTTGAACATAACCTTGACCAGGTCCAAGTTCGAAGCTTTGGTCGGGAAGCTGATTGAGAGGACGAGGTGTCCGTGCCA
AAACTGTTTGAAGGATGCTGGAGTCACGGTTAAGGAAGTGGATGAGGTTCTCCTCGTCGGTGGGATGACACGTGTTCCCA
AAGTGCAGGAGATTGTCGCTGAGATCTTTGGGAAGAGCCCCTGCAAAGGTGTGAACCCTGATGAAGCGGTTGCTATGGGA
GCTGCTATTCAAGGTGGTATCCTCCGTGGTGATGTCAAGGAGCTGCTTCTTTTGGATGTGACTCCTCTCTCGCTTGGGAT
CGAGACGCTTGGAGGGATCTTCACTAGGTTGATCAACCGTAACACCACCATCCCCACAAAGAAGTCTCAGGTTTTCTCCA
CAGCTGCGGATAATCAGATGCAAGTGGGAATCAAAGTTCTTCAGGGAGAGCGTGAGATGGCTGCAGACAACAAGAGCCTA
GGAGAGTTTGATCTCGTTGGGATCCCACCTGCGCCTAGAGGAATGCCACAGATCGAAGTTACGTTTGACATTGACGCAAA
TGGTATCGTGACTGTCTCAGCCAAAGACAAAGCAACGAATAAAGAGCAACAGATCACAATCAGATCTTCAGGTGGTCTCT
CAGACGATGAGATCAACAGAATGGTGAAAGAAGCTGAGCTCAACTCACACAAGGATCAAGAGAAGAAGCAACTGATTGAC
CTTAGGAACACAGCTGATACCACGATCTACAGCGTTGAGAAGAGCTTGAGTGAGTACAGAGAGAAGATTACTGCTGAGAT
TGCCTCTGAGATTGAAACTGCAGTGTCTGACCTCAGGACAGCAATGGCTGGTGAAGAAATCGAGGACATAAAGGCTAAGC
TTGAAGCTGCAAACAAGGCAGTGTCGAAGATCGGAGAACACATGTCCAAGGGATCCGGTTCGTCTGGAACCTCTGGTGGT
GAAGGTGAAGGTTCAAGCGGGACTGAGCAGACACCTGAAGCTGAATTCGAAGAGGCGACCGGTTCAAAGAAGTGA
>Cab020477.1 
ATGGAGTTAAAGAGCATCAAGGACGCGTTCGATCGCGTCGCGAACAAGCACAAACTCTCCCACACCAAAACGCACGAGAT
CGTTCATATGCTTTCTCAAGAACTCGACAAGGCGTTGAGCTTGATGCAGGATACTCAGCTCGATCACAAATCCATCCTCG
TCGACGCCAAGAAACTCTTCACGGACAAGTCTCCAGCCGCTCAGCTCGAATCCGCCGAGAAAGAGCTCAACGTGGCTCTC
ACCAAGTACCCCAAAGTCCTCGAGAAGCAGCTCAACCCCGAGATAGCAAAGGCTTATAGAACCAATGCGGAGTTCGATAC
TCATGTGGTTAACCAGATCATCGCTAACTTCTTCTACCGCCAGGGGATGTTTGAGATCGGTGACTGTTTCGTCGCCGAGA
CTGGCGAATCTGAGTGTACTACGAGGCAGTCTTTCGTGGAGATGTATGAGATACTTGAGGCTATGGAGAGGAGAGATCTT
GCACCGGCTCTTAACTGGGCAGGGGCTAACTCTGAAAGGCTGAAGCAAGCGAGGTCTGATCTGGAGATGAAGCTTCACAG
CTTACAGTTTTTGAAGATATCTCAAGGGCAAAACTCGCAAGAGGCTCTCAGCTACGCGAGAAAGCATTTTGCTGTGTATG
CAGATAGCTGTCTTTATGAAATCCAGAAGCTTGTTTGTTCTCTCTTATGGGACAAGAACCTCGAACAGTCGCCGTACTCG
GAGTTTCTCTCTCCCGTTCTGTGGGACAACGCGGTGAGAGAGCTGACGAGGCAGTACTGCAACCTACTCGGCGAATCATC
TGAGAGTCCGTTGAGTGTGACGGTAACGGCTGGTACGCATGCTTTGCCTGTGCTGTTGAAATACATTAACGTGATGGCGA
ACAAGAAGCTCGATTGGCAGAGTGTGGAGCAGCTTCCTGTGGCCGTGGAGCTGCCAGAGGAGTTTCAGTTTCATTCGGTG
TTTGTCTGTCCCGTCTCCAAGGAACAGTCGAGCGAGGATAATCCTCCGATGATGATGTCTTGTGGCCACGTGCTTTGCAA
GCAGACTATCACCAGAATGTCGAAGAATGGCGCCAAGACTTCTTTCAAGTGTCCTTATTGCCCGACCGATATAGACTCGA
CTAGGTGCAAGCAGTTATACTTCTGA
>Cab020476.1 
ATGTCGGCAGGTAACGGAAATGCTAACGGTGACGGAGGCTTCAGCTTCCCTAAAGGACCAGCGATGCCGAAGATAACGAC
GGGAGCTAAGAGGGGTAGCGAAATATGCCACGATGACAGTGGTCCGACGGTGAAGGCGACGACGATCGATGAGCTTCACT
CGTTGCAGAAGAAGCGTTCTGCTCCCACCACACCTATTAACCAGAGCGGCGCCGCCGCTTTCGCCGCCGTCTCGGAGGAA
GAGCGCCAGAAGATTCAACTCCAGTCTATCAGTGCATCATTGGCGTCGTTGACGAGAGAGTCTGGACCCAAAGTGGTGAG
AGGAGATCCGGCGGAGAAGAAGGCCGACGGTTCAACTACTCCGGCGTACGCACACGGCCAGCATCACTCCATCTTCTCTC
CGGACTTAGGAGCAGTCAGTGACAGCTCCTTGAAATTCACCCACGTCCTCTACAACCTCTCCCCTGCAGAGCTCTACGAG
CAGGCTATCAAGTACGAGAAAGGCTCGTTCATCACTTCCAATGGAGCTCTGGCGACTCTTTCCGGTGCGAAAACTGGTCG
TGCTCCGAGGGATAAGCGTGTCGTTAGAGATGCCACGACAGAGGGCGAGCTTTGGTGGGGAAAGGGTTCGCCTAATATCG
AGATGGATGAACATACCTTCATGGTGAACAGAGAAAGAGCTGTTGATTACTTGAACTCCTTGGAAAAGGTGTTTGTGAAT
GATCAGTTCTTGAACTGGGACCCGGAGAACAGAATCAAAGTCAGAATCGTCTCAGCTAGAGCTTACCACTCTCTCTTCAT
GCACAACATGTGTATCCGACCAACTCCCGAGGAGCTTGAGAGCTTCGGTACTCCGGACTTCACTATATACAACGCTGGGC
AGTTTCCGTGTAACCGTTACACTCACTACATGACTTCCTCCACTAGCGTAGACCTGAATCTCAGTAGGAGGGAGATGGTT
ATACTGGGAACTCAGTATGCTGGTGAGATGAAGAAGGGTCTCTTCAGCGTGATGCATTACCTTATGCCTAAGCGTCGGAT
CCTCTCCCTTCACTCTGGTTGCAATATGGGCAAAGAGGGAGATGTTGCTCTCTTCTTTGGACTCTCAGGGACTGGGAAGA
CAACGCTGTCTACTGATCACAACAGGTACCTGATAGGAGATGATGAGCACTGTTGGACTGAGACTGGTGTCTCGAACATT
GAGGGTGGATGCTATGCTAAGTGCGTTGATCTTTCTAGGGAGAAGGAGCCTGATATCTGGAACGCTATCAAGTTTGGAAC
AGTTTTGGAAAATGTTGTGTTTGATGAGCACACCAGAGAAGTGGATTATTCTGATAAATCCGTTACCGAGAACACACGTG
CTGCTTACCCTATTGAGTTCATTCCAAACGCGAAAATACCTTGCGTTGGTCCACACCCCAAGAATGTGATTCTTCTGGCA
TGTGATGCCTTTGGTGTTCTCCCACCTGTGAGCAAGCTGAACCTGGCGCAAACCATGTACCACTTCATTAGTGGTTACAC
TGCTCTGGTTGCTGGGACAGAGGACGGTATCAAGGAGCCAACAGCTACATTCTCAGCATGCTTTGGTGCAGCTTTCATAA
TGCTGCATCCTACAAAGTACGCAGCTATGTTGGCCGAGAAGATGAAGACGCAAGGCGCTACTGGATGGCTCGTTAACACT
GGTTGGTCCGGTGGCAGCTATGGAGTTGGAAACAGGATCAAGCTGGCGTATACTAGGAAGATCATCGATGCAATCCATTC
AGGTAGCTTGTTGAAGGCGAACTACAAGAAGACGGAGATATTTGGGTTTGAAATCCCAACTGAGATCGAAGGGATACCTT
CAGAGATCTTGGATCCGATCAACTCGTGGTCTGATAAGAAAGCACATAAGGAGACTCTGTTGAAGCTGGGAGGTTTGTTC
AAGAAGAACTTTGAGACGTTCGCTAACCACAAGATTGGTGTGGATGGTAAGCTCACGGAGGAGATTCTCGCTGCTGGTCC
TATCTTTTAA
>Cab020475.1 
ATGTCAACAAGCTATCTTAGAGAACTTAAGCAACGTTCTGAAGCAGAGTTTCTTGAATTTCGTCAACGTATTAAGGAATC
CATCAGGAACAAGACTCAAAACGGAAACGATCGTCCTCCAACCTCAGACTCAATGCCAAGAAAAAGAAAACTCCCGTATG
AGTTTGGTTCCTTCTTTGGTCCTTCTCAGCCTGGCATTGCTTCAAGAGTATTACAAGAAAGCAAACTACTCTTAAAAGAC
GAGCTTCTTGCCACTAAAGCGCTAGACTCGATCCAAACTCAGAAGAAGAGTTCTAGTCAAACGAGTGGTTCAGAGGCTAA
GGAGTTGAAAAGAAAAGCTAAGGAACTTAAAGAATCAAGAGACTACTCTTTCCTTTTCTCTGATGATGCCGAGCTTCCTG
TTCCCATAAAGGTTCCAAGCTCTCTACCAACTTCCAGAGGAAGCCATTCAAGACCAGGTTCATCTACTAAAGGTCAAGCA
CAAACAAAGCCTGGTTCTGTAATAAGCTCTAAAACGCATAAACAAGGTTCCAAACTACCTACAAGAAAATCTGTACCAGT
GGACCATAGAAAGAAGCTAACTAAGAAGCCACATTCCTCATCAAAGCCATTGACATCTGTTCCTAAAGAACAAAGGATAG
AACAGAGGAAGGTTCATTCCAACGAAACCGAAAGTTCTTTGAAACACCACCGGATGATTAGCAAACCACCATTGAAGCAA
GCTCATCAACTAAAGAAGAAGAAAGTGTCAGAAGAAGATGAAGAGGCGTTGAGAATGGTTAGAGAGATGTGCAAGACTGA
TCGTTTTGCCGGGCGTGATTTAGATGATTATGATGATAGAGGCATGGAAGCTACCTTAGAAGATATCATCAAGGAAGAGA
AACGAAGTGAGAAACTTGCGAAGAAAGAAGACGCGGAACAACTACGGTTGATAGAAGAAGAGGAAAGGCGAGAAAGAGTC
TTGAGAAAGGAGAAGAAACAGAAGCTGAGCCATTGA
>Cab020474.1 
ATGTTCTCCACAAGATGGTTTTCTGAGCAGGAATTAGAAGAAAATAGCATCATTCAACAATACCAGATGAACTCAAGAGT
GGGAGAGATCCATGAAGCTCAACACAATCTTCCACACTCTTGGTTTTCTGAGCAGGAATTAGAAGAAAATAGCATCATTC
AACAATACCAGATGAACTCAAGAGTGGGAGAGATCCATGAAGCTCAACACAATCTTCCACACTCTTTCTCAACTCTTATG
GCCCCCACTAATGATCCTTCTTACGATGATTTGATCGAAATAAAACCATCAAAGATCCTCAAGACAACTTACATATCACC
AAAACTGCCACCACCACCCTCTTTTCCTCTTCCTCCTAACTCAAAAACTTATCTTCATCATCAGCCTTCCTCAAGAATTC
TCTCCTTCGAGAATGCCTCTCCAAATGGTATGGATCATGAGTACGCTCCCACCTATCTAGACTCATTCATTAACCCCAAA
GTTGAGGATGGAGTGCCGCCAAACCGGATGAATGAGCCGATTAATCGAAAAGGGACAAAGAGGGCTCAACCTTTGTGTAG
AAACCAAACTAACGCGCAAGACCACATAATCGCCGAAAGAAAACGTAGAGAGAAACTTACTCAACGATTTGTAGCTCTTT
CTGCTCTAGTTCCTGGCCTTAAAAAGATGGACAAGGCTTCTGTGTTGGGAGATGCACTAAAGCATATAAAGTATCTCCAA
GAAAGAGTGGGAGAGTTTGAGGAACAAAAAAGAGAAAGAAGATTAGAATCAGTGGTTCTTGTGAAGAAGTCTAAGTTGAT
TTTGGACGATAATAATCAATCATCTTCGTCTTCGTGTTGTGAAGACGGCTCCTCGGGCTTAGAACTTCCCGAGATCGAAG
TAAAGTTCTCGGATAAAGATGTTCTAATCAAGATCCTTTGCGAGAAGCAAAAGGGCCATGTTGCGAAGATTATGGCCGAG
ATTGAGAAATTTAATTTCTCAATAACCAACTCAAGTGTTTTGCCCTTTGGACCAACACTTGATATCACCATTATAGCTAA
GAAGGAGAGTGATTTCGACATGACACTCATGGATGTTGTAAAGAGCTTAAGGTCCGCTTTATCGAAGTTCTTGTGA
>Cab020473.1 
ATGAGTAGGAAAGTGGTGGTTGTGGCCGTCACTGCTGCAACGGTTGCAGCGGCTGTAATAATAGGTCGGTGGATGCGTAG
GAAGGAGCGGCGGCGGAAACAGACGCAGCGCATTTTGAGGAAATTTGCTAGAGAATGTGCTACGCCGGTTTCGAAGCTGT
GGACGGTGGCGGAAGCCATGGTCGCCGATATGGCCGCCTCTCTCGCAGCCACCACCGCCGCCGAGAGTCGCGGTTCCCTC
AACATGCTCGTTTCGTTCGCCGGTTCTCTCCCTTCAGGTGATGAGAAGGGGTTACATTATGGAGCAAACTTGCGAGGCAA
GGAACTTCTATTGTTACGTGGAACTTTAGGAGGTAACGAAGAGCCTATTTCCGATATACATAAGCAGGAGATTTCGATCC
CTAAGGATGTTTTAAATGGTTCTTTCAAGGAGTTGTGCGATTTCATATCCTTGGAGCAAGTTAAATTCCGTGGGATGAAT
CCTGGCGAAGAAACTGAAGACGTTAAGAATCTAGGGTTTACGTTAACACGCTATGTCGAGGAGATTAGATCAGGTTCAAT
CTCGGCTATACATAGAAAGAGTTTAGCAGATGGTGATGATGACAAGGTTTTGAAGGAGTTTGTGAATGATATGAATGAAT
CATTGGATAGACACGGTCTGAAAATTCGGATGAACATGGCGCTGGTGGATGACACAATAGGAATATTAGCTGGAGGAAGG
TACTATCACAAGGATACTGTGGCTGCGGTTACTTTAGGTATGGGAACCAACGCTGCTTACATCGAACAAGCTCAAGAGGT
TTTGAGATGGAAATCAACGATACCAAACGAGCAACAAGAGATTGTTATTAGCACCGAGTGGGGAGATTTCAGATCTTGTC
ATCTTCCTCTAACTGAATTTGATGCTGCTCTTGATGCGGAAAGCTTGAATCCAGGAAGCCACGTATTTGAGAAGATGGTG
TCTGGAGGATACTTAGGGGACATAGTGAGAAGAGTTTTGCTAAGAATGTCTGAAGAATCTGCTCTATTTGGAGATATACT
GCCTCCAAAGCTCAAAACTCCTTACATTTTAGGGTCGCCGGATATGGCTGCCATGCATCAAGATATATCTGAAGACCGAG
ACATCGTAAACAAAAAGCTCAAGGAAGTTTTCGGGATCATGGACTCAACTCTTGCGGCGAGAGAAGTGGTGGTTGAAGTG
TGCGATGTAGTAGCGGAAAGAGCGGCTCGTGTGGCAGGAGCAGGAATAGTTGGGATGATAAAGAAGCTGGGAAGGTTGGA
GAAGAAGATGAGCATTGTAATAGTTGAAGGAGGACTTTATGATCATTACAGGGTATTTAGAAACTATCTTCATAGCAGTG
TTTGGGAAATGCTTGGCGACGAGTTATCAGATCATGTCGTCATCGAACATTCTCACGGTGGATCTGGTGCCGGAGCCCTT
TTCTTTGCCGCTTGCGGTAACGTCAAAATCTAG
>Cab020472.1 
ATGGCGACGGCGATTATACGCTCAGCTCTTTCCCGAGCAGCGATCACCGCAGCTCCGAAGACATCCCTTGCCCCCAAGCG
AAGATTCTCATCTTCTGCCGGCCTTGACGATGCTTATGAATCTGGAAAGTGGGAGAGCATAACATACTTGGGCATTTTCA
GTTGCACTCTTATAGCCGCCTATGTTCTATCCAAGGGTCATCAACACGGCGAGGATCCTCCTACGTATCCTTATATGCAC
ATCCGTAACAAGGAGTTTCCTTGGGGTCCAGACGGTCTGTTTGAGGTGAAGCACAACGAAGGGCACTGA
>Cab020471.1 
ATGGCGTCGTGCAGGAAAATGTCAAGTTGTCTACTGATTTTGCTGATTCTTATTTCGACCTATTTCAGTCTAATGGCTAA
TGGCAGACCCGAACCAAGCTCGTATGAAACCACTACTGGAGGTGATCAAGACCAGAATATGCTGATGAGAGGTTTAATAG
GATCAAGTCCACCAAGATGTGAGAGAGTGAGATGTCGTGCGTGTGGACACTGTGAAGCAATACAAGTTCCTACTAATCCT
CAAACAAAGCTCCATCACTCTCCTTCCTCTGAGATTATCAATCTTGATTACACCAGAGGAGACGACAGTACTAATTATAA
ACCAATGAGCTGGAAATGCAAATGCGGTAACTCTATCTATAACCCTTAA
>Cab020470.1 
ATGGATGTGTGTTTCTCCCCAATTAGAGTCACTGGTACCACCAGCAGCAGCAGCAGAAGAAGTAGTAGTCAGACCAACAA
CAACAAGAAGAACCCTAAGTCTAATAATAAGACTCCTCCTCCTCCGGAAAACAACAACGACAAGCCCTCAACAACCACCA
AGCGGAGAACCGGGTCCGTCCCTTGCGGGAAGCGTACCGAGTTTGGATATGCCAAAGACTTCCACGAGCAGTATAGCATC
GGGAAGTTGTTGGGTCATGGTCAATTCGGGTATACTTACGTTGCCATCCACAAATCTAACGGCGATCGGGTCGCCGTCAA
AAGGCTCGATAAGAGCAAGGTAGTATTATTTTCTGCGGTTTAG
>Cab020469.1 
ATGGGTCTTGATGATTCTTGCAACACTGGTCTTGTTCTTGGTTTAGGCCTCTCACCAACACCTAATAACTACAATCATAC
TATCAAAAAATCTTTCACCACCGTTGAGCACCACTTTGATCCGTCCTTGACCCTAAGCCTCTCAGGTGAGAGCTACAAGA
CCAAGGCGGTTGAGATGACCGATGCCGGCGCCGGAGACCAGATTTTTCGGCAGACTTCTTCTCACAGCGGAGTCTCATCT
TTCTCCAGCGGAAGGGTAAAGAGAGAGAGAGAAGTTTTCAGCGGTGACGGCGAAGAAGAGGCGGAGGAGACGACGGAGAG
AGTGGTGTCTTCGAGATTAAGTGATGATCATGAAGACGAAGAAGGTGCTAGTGCTCGTAAAAAGCTTAGGCTCACTAAAC
AACAATCCGCTCTTCTTGAAGATAGCTTCAAAGTTCATAGCACTCTTAATCCCAAGCAGAAACAAGTTCTTGCAAGACAG
CTGAATCTAAGGCCTAGGCAAGTTGAAGTGTGGTTCCAGAACAGGAGAGCTAGGACAAAACTAAAGCAAACAGAAGTGGA
TTGTGAGTTTTTGAAGAAATGTTGTGAGACTTTAACGGATGAGAATAGAAGGCTTCAAAAAGAGCTTCAAGATCTTAAGG
CTTTAAAAATGTCTCAGCCTTTTTACATGCATATTCCGCCGGCGACTTTGACGATGTGCCCTTCTTGTGAGAGACTAAGC
GGTGGTGGTGCTGGAGGAGGCGGAGGAGGTACGGTGGCGGTTGATGGAGAAACGGGGAAGGGAGCTTTCTCCATCGTCAC
AAAGCCTCGCTTTTACAGCCATTTCACTAATCCTTCTGCAGCTTGTTAA
>Cab020468.1 
ATGGGAAGAGCACCGTGCTGTGATAAAACGGTGGTGAAGAAAGGGCCATGGTCGCCGGAGGAAGACGCCATGCTTAAATC
CTACATTGAAAAACACGGCACCGGCAACAATTGGATTGCCCTCCCTCACAAAATCGGGATCAAGAGATGTGGGAAGAGTT
GTCGTTTGAGATGGCTTAATTACTTGAGGCCTAACTTAAAGCATGGAGGCTTCACTGATGAAGAAGATTACATCATTTGC
AGCCTATACATTACAATTGGAAGCAGGTGGTCTATCATTGCCTCACAATTACCAGGAAGAACAGACAACGATATCAAAAA
CTATTGGAACACAAGGCTTAAAAAGAAGCTATTAAGCAAGCAAGGGAAGGCAATTCATCAACAACTTAGTCTCAGACTCG
AGCCGGAAACAACATCGAAAAGATCATCATTTGGTCAAAACCAGATCCTAATGTTTCATGATGAGAACGCGAAACCGCCG
TTGAACCAAACCATACACAGCAAAATGGTGGATCCATCAATAACATCCTTCGCCATGGAAGAAAAAAGAATGGTTCCGGT
ATTGGAATCATATTCTTGGGAACAAAACAAGGTTTGGCTTGATATTGATCATGATGCAGCTTCGTCTTCTTATCATCATC
ACGCATCCCCACACTTTAACTCCATGACTAGTAGTAGTAGTAGCATTGGTACTAATTCACCTCTACAAATGTCTCACTAC
ACCATAAATGACAATAATCAGGGTGATCAAGAGATGTTCTTCATGGCCGGGTTTGAGAATCTTCAAGACGAGCTATTCGA
TGAGATAATCAATAACATCACGACAGAATTCGAGTTTCGTGGAACGGAGACGCTGAACAATAACTGCTTGGGTCATGAAA
TCAACTCCTTCGTTGATTGTCCTCTAAAAGATAATTAG
>Cab020467.1 
ATGGGTCTATTGTCAAGAAAAGTTACTTGCAACGCTCATGGCCAAGATTCTTCGTACTTTTTGGGTTGGGAGGAATACGA
GAAGAACCCTTACGACAACATCAAGAACCCAGACGGCATTATCCAGATGGGTCTCGCAGAAAATCAGTTATCTTTCGATC
TTATCGAAGCATGGCTTGTCAAGAACCCCGAAGCGGCAAACTTCGAAAGAGAAGGCCAATCTATTTTCCGGGAACTAGCT
CTTTTCCAAGACTATCATGGCCTGCCTTCCTTCAAGAAGGCCATGGCGGATTTCATGTCGGAAAATAGAGGAAACCGAGT
TTCTTTTGATCCGAGAAAGCTTGTCCTAACCGCGGGTGCTACTTCGGCTAATGAAACTCTGATGTTCTGTCTCGCTGATC
CTGGAGACGCTTTCTTGCTGCCTACTCCATATTATCCAGGATTTGATAGGGATTTGAAATGGAGAACCGGAGCTGAGATC
GTACCGATCCAGTGCACAAGTGCAAACGGATTCCGCATCACTAAATCCGCACTCGAAGAAGCCTACGAGCAAGCTCAAAA
GCTTAACCTAAAAGTTAAAGGAGTCCTTATAACCAACCCATCTAACCCGTTGGGTACTACGACAACACGAACCGAACTAA
ACCATCTCTTAGACTTCGTGTCACGTAAGAATATACATTTGATAAGCGACGAGATCTACTCGGGTACCGTTTTCACTTCT
CCTGGATTCATCAGCGTCATGGAAGTCCTCAAAGAGAAAAAGCTCGAAAACACCGATGTTTCTAAACGTGTCCACATCGT
TTACAGTTTGTCTAAGGATCTAGGCCTGCCTGGTTTTCGCGTTGGAGTTATTTACTCTAACGATGATATTGTTGTCGACG
CAGCGACAAAAATGTCCAGTTTCGGTCTAATCTCTTCTCAAACGCAATACCTCTTATCAGCATTGTTATCCGACAAAAAC
TTCACCAAGAACTACCTCAAAGAGAACCAAATCCGACTCAAAAAGCGTCACATGAAGCTCGTGTCGGGTCTAGAGGCTGC
GGGCATCAAGTGTCTCAAGAGCAACGCCGGACTCTTTTGTTGGGTCGACATGAGACACCTGCTGAGTTCTAACACGTTTG
AAGCCGAGATTGAGCTATGGAAAAAGATCGTATACGAGGTTAAGCTTAACATCTCTCCCGGTTCTTCATGCCATTGCAAC
GAGCCGGGTTGGTTTAGGGTTTGTTTCGCGAATATGAGCGAGGAAACACTAAAGGTTGCGATGAATAGATTGAAGATGTT
CGTTGATGGACCGTCATCTAGTACAAGAAGTCAAAGTGAACATCAAAGACTGAAGAGTTTAAGGAAGATGAAAGTCTCTA
ACTGGGTTTTCCGGCTATCGTTTCAGGATCGAGAGCCCGAGGAACGATAG
>Cab020466.1 
ATGGCCGTCGATCACTTAATCCTGACAACGTTCGTCGCCTCCCTATTTGCGTCTCTTCTTCTCTACCTCTTGTGTCGACG
TTGGAGCAAGAAGATTGTGAGCAAAATCAACGAACCCTTAACGGTGAAACCTGGAAACGATGACGTTGATATCATCATTG
TCGGTGCTGGTGTTGCCGGCGCTGCCCTTGCTCATACACTTGGCAAGGAAGGGAGAAGAGTTCACGTTATTGAAAGAGAC
TTAACCGAACCTGACCGGATTGTTGGTGAGTTGCTTCAACCAGGTGGATACTTGAAGTTAATCGAACTCGGGCTTGAAGA
TTGTGTGAAGGAGATAGATGCGCAGAGAGTTCTTGGTTATGCACTCTTCAAAGATGGGAAACACACCAAACTCTCTTACC
CTTTGGATCAGTTTGATTCTGATGTTGCTGGTCGTAGCTTTCACAATGGTAGATTCGTGCAGAGGATGCGAGAGAAAGCT
TCTACACTTCCCAATGTCCGAATGGAGCAAGGAACAGTGACATCATTAGTAGAAGAAAACGGAGTAATCAAAGGCGTCCA
ATACAAAACAAAAGAAGGACAAGAACTTAAATCATATGCTCCACTCACAATCGTATGCGATGGTTGTTTCTCCAACTTAC
GTCGCTCTCTATGCAAACCCAAAGTAGAAGTACCATCAAACTTCGTCGGTCTCGTCTTAGAGAACTGCGAGCTTCCCTTT
CCAAACCACGGCCACGTTGTCCTCGGCGACCCTTCACCCATTCTCTTCTACCCCATAAGCAGCTCTGAGGTCCGTTGCTT
AGTGGACGTACCTGGCTCAAAACTCCCTTCACTCGCAAGCGGCGACATGGCTAAGCATCTCAAAACAACCGTTGCACCAC
AAGTACCGGTCGAGATCCGAGAGGCCTTTCTCTCAGCTGTTGAGAAAGGTAACATAAGAACAATGCCGAACCGTAGCATG
CCTGCTGATCCCATCCCTACACCAGGAGCTCTCCTTCTTGGTGACGCGTTTAACATGCGTCATCCTTTAACCGGAGGTGG
TATGACCGTGGCATTGTCTGATATAGTCATCCTACGTGATCTTTTAAACCCTCTCGTCGACTTAACCGATAAAGAGTCGT
TGTCCAAGTACATCGAGTCTTTCTACACGTTGAGGAAACCGGTTGCGTCGACTATTAATACACTCGCGGGGGCTTTGTAT
AAAGTGTTTTTGGCGTCTCCTGACGATGCGAGAAGCGAGATGCGTCGGGCTTGCTTTGATTATCTTAGCCTTGGAGGGGT
TTGCTCGTCGGGACCCGTGGCTTTGCTGTCGGGTTTGAACCCGAGACCTATGAGTCTTGTTCTTCATTTCTTCGCTGTGG
CTATATTCGGTGTTGGTCGTTTGCTTGTGCCTCTTCCTTCAGTTAAGCGGTTGTGGCTTGGTGCTAGACTCATCTCGAGT
GCTTCGGGGATTATATTTCCAATAATAAAAGCAGAAGGTGTGAGGCAAATGTTCTTCCCTCGAACCATTCCTGCCATCTA
CAGAGCTCCTCCTGCTCATTCTTCTCCTCAATGA
>Cab020465.1 
ATGAAGTCTTTCTGTGATAATGATGATAGTAATACGACTAATTTGCTAGGGTTCTCGTTGTCTTCAAATATGTTGAAAAT
GGGTGGTGGAGAAGCTCTTTACTCATCTTCGTCGTCTTCAGTTGCAACTTCTTCTGTTCCACCACAGCTTGTTGTTGGCG
ACAACAGTAGCAACTATGGAGTTTGCTACGGTTCTAACTTAGCAGCTAGGGAAATGTATTCTCAAATGTCTGTGATGCCC
CTCAGATCTGACGGTTCTCTTTGCTTAATGGAAGCTCTCAACAGATCTTCTCACTCGAATAATCATCACCATAGTCAAGT
TTCATCTCCAAAGATGGAAGATTTCTTTGGGACCCATCATCACAACACAAGTCACAAAGAAGCCATGGATCTTAGCTTAG
ATAGTTTATTCTACAATACCACTCATGCGCCAAACAACAACACCAACTTTCAAGAGTTCTTTAGCTTCCCTCAAACTAGA
AACCACCATGAGGAAGAAACAAGAAACTACGAGAATGACCCTGGTTTGACACATGGAGGAGGGTCTTTTAATGTAGGGGT
ATATGGGGAATTTCAACAGTCACTGAGCTTGTCCATGAGCCCTGGGTCACAATCTAGCTGCATCACTGCCTCTCATCACC
ACCAAAACCAAACTCAAAACCACCAGCAGATCTCTGAAGCTTTGGTCGAGACAAGTGCTGGATTTGAGACAACAACAATG
GCGGCTGCTGCTGCAAAGAAGAAGAGAGGACAAGAAGTTGTCGTTGGACAGAAACAGATTGTTCATAGAAAATCTATTGA
TACTTTTGGACAACGAACTTCGCAATACCGAGGCGTTACAAGACATAGATGGACTGGTAGGTATGAAGCTCATCTATGGG
ACAATAGTTTCAAGAAGGAAGGTCATAGCAGAAAAGGAAGACAAGTTTATCTGGGGGGTTATGATATGGAGGAGAAAGCT
GCTCGAGCATATGATCTTGCTGCACTCAAGTACTGGGGTCCCTCTACTCACACTAATTTCTCTGTGGAGAATTATCAGAA
AGAGATTGATGACATGAAGAACATGACTCGACAAGAATATGTTGCTCACTTGAGAAGAAAAAGCAGTGGTTTCTCTAGGG
GTGCTTCCATCTATAGAGGAGTCACCAGACATCACCAGCATGGAAGGTGGCAAGCTCGGATCGGTAGAGTCGCTGGAAAC
AAAGATCTCTACCTTGGAACTTTCGGAACTCAAGAAGAAGCGGCGGAAGCCTATGATGTAGCAGCTATCAAGTTCCGTGG
CACAAACGCGGTGACTAACTTTGACATAACAAGGTACGATGTTGATCGCATAATGGCTAGTAACACTCTCTTGTCTGGAG
AGATGGCTCGAAGGAACAGCAACAGCATCGTGGTCCGCAACATTAGCGACGAGGAAGCCGCTTTAACCGCTGTCGTGAAC
GGTGGTTCCAATAAGGAAGTGGGTAGCCCGGAGAGGGTTTTGAGTTTTCCGACGATATTTGCGTTGCCTCAAGTTGGTCC
GAAGATGTTCGGAGCAAATGTGGTCGGAAATATGAGTTCTTGGACTACGAACCCTAATGCTGATCTCAAGACCGTTTCTC
TTACTCTGCCGCAGATGCCGGTTTTCGCTGCGTGGGCTGATTCTTAA
>Cab020464.1 
ATGGATCTTGGGTCGGTAACTGGCAATGTTAACGGGTCACCAAGTCTAAAAGAGCTTAGAGAATCCAAACAAGACAGATC
CGGATTCGACGGTGAGGATTGCTTGCAACAAAGCTCGAAGCTAGCTAGAACAATAGCAGAAGACAAACACTTGCCTTCCT
CTTACGCAGCTGCTTATAGCAGACCAATGTCGTTTCATCAAGGCATTCCTCTTGCAAGATCTGCTTCTCTTCTCTCCTCT
GACTCTCGCCGGCAAGAACACATGCTTAGCTTCTCAGATAAACCAGAAGCTTTCGACTTCAGTAAATATGTCGGTTTGGA
TAACAACAAGAACTCTCTCTCGCCGTTTCTTCACCAGCTTCCACCTCCTTATTGTAGAACCCCAGGAGGAGGATATGGTT
CTGGTGGAATGATGATGAGCATGCAAGGGAAAGGACCTTTTACATTGACTCAATGGGCTGAGCTAGAGCAACAGGCCTTG
ATCTATAAGTATATCACAGCCAATGTCCCTGTTCCTTCTAGTTTGCTCATCTCTATCCAAAAGTCCTTTTACCCTTATAG
ATCATTTCCTCCCAGTTCCTTTGGATGGGGAACATTCCATCTAGGTTTCGCAGGAGGTAAAATGGATCCTGAGCCAGGGA
GATGCCGTAGAACAGACGGTAAGAAATGGCGGTGCTCAAAAGACGCTGTTCCTGATCAGAAGTACTGTGAAAGACACATC
AACAGAGGCCGTCACCGTTCAAGAAAGCCTGTGGAAGTCCAACCTGGCCAAACCGCTGCGTCCAAAGCGGTTGCATCGCG
TAACACTGCATCTCAATCACCTAACAACAGAGTCCAGAATGTGATATATCCATCCACCGTCAACTTGCCACCCAAGGAAC
AGAGAAACAACAACAACAGCTCTTTTGGGTTTGGTCACGTAACCTCTCCTTCATTGCTCACATCGTCGTACCTAGACTTT
AGCATCAATCAAAACAAGCCTGAAGAGCTGAAATCGGATTGGACGCAGCTTTCAATGTCAATTCCAGTAACATCATCGTC
TCCTTCCTCCACCGCTCAAGACAAAACCGCCCTCTCGCCTCTCAGGCTAGACCTACCGATCCAAAGCCAGCAGGAGACGC
TGGAGGCTGCGAGAAAGGTGAATACGTGGATACCAATCTCGTGGGGAAACTCATTAGGAGGTCCGTTAGGGGAAGTGCTT
AACAGCACAACGAGTAGTCCCACGTTGGGATCTTCTCCTACAGGTGTTTTGCAAAAGTCCACGTTCTGCTCACTCTCTAA
CAGCAGCTCTGTAACCAGCCCCGTTGCGGACAACAACAGAAACAACAATGTTGACTACTTTCATTACACAACCTGA
>Cab020463.1 
ATGTTGTCCACTGTACCGGCAATTTCCTTCCTGGAACCGGGTACGGTTAATCACTTTTCAGGTTTCCAAACCGGATTCAC
TCCTTGGGAGGGGGACTGCTTTGATCTCCTTTCCATGAACCAATTTTTGATTGAACCGGCCGTTCCCAGCCCTTGTTATG
GTGAATCCGACTCTGGTCTCGTTAGAACTAATTCTGGTTTTGATGATATTAAAACCGGTTCTGACGAATCTTGTGCCGGT
TTCATCAAACCCGGTTTTGAGGACACCGTCAGTTCACAGGGCCTACTGTGCACTCAAGGAGACAAACCGGACCCGGATGA
CCCGAAACAATGGACAGCCCTCGCGAATTTTGAACCGGGCGAGAAGAAGCATAACCGGAATAAGCTGATTCAACCGGAGA
TGACCGACGAGAGGAAAAGAAAGAGAATGGAGTCAAACCGGGAATCAGCGAGACGGTCAAGAATGCGTAGACAGAGTCAC
ATTGATAACTTAAGGAACCAAGTAAATCAGCTCGATCTGGAAAACCGTGAGCTCGGGAACCGGCTCCGGTTAGTTATATA
CCACCTTCAACAAGTGAACACGGACAATAACAGGCTCGTGACGGAACAAGAGATGCTCCGGTTAAGATTCTCGGAGTTGA
GGCGGATTCTGATTCTCAGACAACTTCAACAACAACAACAGTGGGAACTCAATAACAGGAGAATGATCATGTATGAACAA
AACCCATCTACGATCATATGA
>BnaA01g00330D 
ATGCAGTTTCTGTTGCCGGAGATGTACAAGAAGGCGGAGGATGCACCGCGTCCGACGGATGAGAGAGTAGTGATTAAGGC
GGCAGGAGGGAGAAATTACGGTGTGGTTATGTTCAGTCATATGGTGTTGTTTATTTGGATACTGTTGGGAAAAAATCATG
GAAGTTGTTGA
>Cab020462.1 
ATGGGTGGCGAGGCAGAGATCAAGCAACGTTTACAACCCAATGCGAAAGGGAAGAGACTCTGGCAGAAGGTGAAGTACCA
ACTCGTGGAGTATCACGCATTGCCTGCTTACCTCAGAGACAACGAGTACATCCTCGGCCACTACCGTTCCGAGTGGCCCA
TCAAACAGATCCTCCTCAGCATCTTCACTATCCACAACGAGACCTTGAACGTCTGGACGCACTTGATTGGGTTTTTCCTG
TTTCTGGCGCTTACTATATACACAGCTACCAAAGTCCCCAGCGTTGTGGATCTTCACTCGCTTCAGCACCGTTTACCTGA
TGTCCTGAGGAAGACGGATCTTCACAAACTTCACTCTGATTTAATGTCTCGTCTTCCTTCTAGTCCTTCTAAGTGGCATG
TCATGGAGCTGCTCTATAACTGTCTCCCTGAACGATTCTCTCATGGCAACAACACTGACATGTGTGTCCTGCATTCTGTG
AAGGAAGATCTTGCAAACATGATAGCTCCTCTAATCTTCAGGCCAATCACTCGCTGGCCCTTTTATGCTTTCCTAGGGGG
TGCTATGTTCTGTCTATTAGCAAGCAGCACCTGCCACCTCCTCTCCTGTCACTCAGAGCGTGTCTCTTACATAATGCTAA
GGCTTGACTACGCTGGAATCGCAGCTCTGATCTCCACTTCCTTCTACCCACCTGTCTACTACTCCTTCATGTGTGATCCA
TTCTTCTGCAACCTCTACTTAGGATTCATAACAATCTTAGGCATCTCCACGGTGCTCGTCTCGCTCTTACCAGTCTTCCA
AAGCCCTGAGTTTCGCGTTGTGAGGGCCTCTCTTTTCTTTGGAATGGGATTCTCTGGAGCTGCTCCGATACTTCACAAGC
TGATCATCTTTTGGGACCAGCCTGAGGCGCTTCACACAACGGGTTATGAGGTTTTGATGGGGTTGCTTTATGGGTTGGGA
GCTTTGGTTTATGCGACTAGGATTCCTGAGAGGTGGATGCCTGGTAAGTTTGATATAGCTGGACATAGTCATCAGTTGTT
TCATGTTTTGGTGGTTGCTGGTGCGTTTACACATTATAGAGCTGGGCTTGTGTATCTCAAGTGGAGAGACATTGAAGGAT
GTTGA
>BnaA01g00350D 
ATGCAGTTTCTGTTGCCGGAGATGTACAAGAAGGCGGAGGATGCACCGCGTCCGACGGATGAGAGAGTAGTGATTAAGGC
GGCAGGAGGGAGAAATTACGGTGTGGTTATGTTCAGTCATATGGTGTTGTTTATTTGGATACTGTTGGGAAAAAATCATG
GAAGTTGTTGA
>Cab020461.1 
ATGAAGCGAGGAGCATCGTTAGGTTCTGCTGCTTCTTCAAACTTCTACGCTCCTTTCCAATTTCGCCAAACAAGAAGCGA
ACCTTCGTCTTTCAGACCCAACAATACGCTGAACCCTAGCAAAACCCGGTTTAGCTCTCCATGGTTTAAACCGGTTCGTT
CTCTGGCGGCGAAATGCAATATGTACGAATACGCGGCGAATGCAGGCCGCGATGTGGTGGAGGCTGAGCATCCAGTAGAC
GACAAAGAGTTTGTGCGTTGGTTCCGTGAAGCTTGGCCTTATCTCTGGGCCCACCGTGGCTGCACCTTCGTCGTTGTTAT
CTCCGGCGAGATCATTAACGGCCCTTACTGTGATCCCATTTTAAAGGACATAGCGTTTCTTCATCATTTGGGAATAAGAT
TTGTGCTAGTCCCTGGAACTCAAGAGCAAATCGACCAGCTTTTGTCTGAGAGAGGACGCGAGGCTACATATGTGGGACGT
TACAGAGTAACGGATGAAGCATCTTTGCAGGCTGCCAAGGAAGCTGCTGGAGCAATATCAGTGATGCTCGAGGCCAAACT
ATCTCCTGGACCTTCCATTTGCAATATCCGTAGGCATGGTGATAGTAGTCGCTTACATGATATAGGTGTCAGGGTTGATA
CTGGTAACTTCTTTGCAGCAAAAAGAAGAGGTGTTGTTGATGGTGTTGACTTTGGAGCCACAGGTGAAGTGAAGAAGATA
GATGTAGATCGGATTTGTGAGAGGCTTGACGGTGGTTCTGTAGTTTTGTTGAGGAATCTGGGCCACTCGAGCTCCGGGGA
AGTCTTGAATTGCAATACCTATGAGGTTGCTACAGCTTGTGCATTAGCTATAGGAGCAGACAAGCTTATTTGCATAATGG
ACGGTCCAATACTTGATGAGAGTGGGCATCTGATTAGTTTCTTGACACTTCAAGAAGCAGATATGTTAGTGAGAAAACGG
GCACAGCAAAGCGACATTGCTGCTAATTACGTAAAAGCAGTTGGAGATGGAAGCATCACTTACCACGAACCTCCTAACAA
CAACAACACCAACGGTAAGGATACTTATCCTCATAACGGGAGACCACCGTTTTGGGGAAACGGAAACCACACTCCAATCT
TTCAGAACGGTGTTGGGTTTGAGAATGGGAACGGACTGTGGTCCGGTGAGCAAGGTTTTGCTATCGGTGGTGAGGAGAGG
CTAAGCCGCTTAAATGGGTATCTCTCTGAGTTGGCTGCTGCTGCTTTTGTCTGCAGAGGTGGAGTCAAAAGAGTTCACTT
GTTGGATGGGACTATAAGTGGAGTTCTGTTGCTCGAACTTTTCAAAAGAGATGGGATGGGGACTATGGTTGCTAGTGATG
TGTACGAAGGAACCAGAGATGCCAAAGTGGATGATCTTGCAGGCATTAGACATATCATCAAACCCTTGGAGGAATCTGGG
ATTCTGGTTCGCAGAACCGATGAGGAGTTACTGCGAGCTTTGGAATCGTTTGTGGTTGTTGAAAGAGAAGGTCAGATCAT
CGCTTGTGCGGCTCTGTTTCCCTTCTTTGAAGACAAATGCGGAGAAGTTGCAGCGATTGCGGTTGCTTCAGATTGCCGCG
GTCAAGGCCAAGGCGATAAACTGCTAGATTACATAGAGAAGAAAGCTTCGTCACTCGGGTTAGAGAAGCTGTTTCTGCTT
ACTACAAGAACAGCAGACTGGTTCGTGAGACGCGGGTTTCAAGAATGTTCAATCGAGGTGATACCAGAGACCAGAAGACA
AAGAATCAACCTCTCTAGAAAATCAAAGTACTACATGAAGAAGTTACTACCTGATAGGAGTGGCATTTCAGTTCTGAGGA
TATAA
>Cab020460.1 
ATGGATACTCTCTTTAGGTTAGTCAGTCTCCAACAACAGCAACAATCCGATAGCATCATTACAAATCAATCTTCGTTAAG
CAGAACCTCTACCACCACTAGTGGCTCTCCACAAACTGCTTATCACTACAACCACAACAACTTCCCACCAAACGACCTTG
TTGAAGAATGCTACAACTTATTCATGGATGAAGAAGACCTTTCCTCTTCTTCCTCTCATCACAACCATCATCACAACAAC
AACCCTAATAGCTACTACTCTCCTTTCACTACTCCCGCCCAATACCATCCCGCCACCTCATCAACCCCTCCCTCCACCGC
CGCAGCAGCTGCCTTGGCCTCACCGTACTCCTCCTCCGGCCACCACAATGACCCTTCCGCTTTCTCCATCCCTCAAACTC
CTCCTTCCTTCGACTTCTCATCCAATGCCAAATGGGCAGACTCGATCCTCCTCGAAGCCGCACGTGCCTTCTCCGACAAA
GACACCGCACGTGCGCAACAAATACTCTGGACGCTCAACGAGCTCTCTTCACCATACGGAGATACCGAGCAGAAACTCGC
TTCTTACTTCCTCCAAGCTCTCTTCAACCGCATGACCGGTTCAGGCGAACGATGCTACCGAACCATGGTCACCGCTGCAT
CCACAGAGAAGACTTGCTCCTTCGAGTCAACGCGCAAGACCGTGCTCAAGTTCCAAGAGGTTAGCCCGTGGGCCACGTTT
GGACACGTGGCGGCAAATGGAGCGATCTTGGAAGCAGTAGACGGAGAGGCAAAGATCCACATAGTTGACATAAGCTCGAC
GTTTTGTACTCAATGGCCAACGCTTCTAGAAGCTTTAGCCACGAGGTCAGACGATACGCCACACCTAAGGCTAACCACAG
TAGTGGTCGCTAATAAATATGTCAACGATCAAACGGCGTCGCATCGGATGATGAAAGAGCTAGGAAACCGCATGGAGAAG
TTCGCTAGGCTCATGGGAGTTCCTTTTAAATTTAACATTATTCACCACGTTGGAGATTTGTCCGAATTTGATCTCATCGA
GCTCGATGTTAAATCAGACGAGGTCTTGGCCATCAACTGCGTAGGCGCCATGCATGGGATCATGCCTCGTGGAAACCCTA
GAGACGCTGTGATATCCAATTTCCGACGGTTAAGGCCGAGGATTGTGACCGTGGTCGAAGAAGAAGCTGACCTTGTCGGA
GAAGAACTAGGCTTTGACGATGAGTTCTTGAGATCTTTTGGAGAATGTCTGCGTTGGTTTAGGGTTTGCTTCGAGTCGTT
GGAAGAGAGTTTTCCGAGGACGAGCAACGAGAGGTTGATGCTTGAACGTGTGGCGGGACGTGCGATAGTTGATTTGATTG
CCTGTGAGCCGTCGGGTTCGACGGAGAGGAGAGAGACGGCGAGGAAGTGGTCGAGGAGGATGAGGAACGGAGGGTTTGGG
GCAGTGGGGTATAGTGATGAAGTGGCGGATGACGTCAGAGCTTTGTTGAGGAGGTATAAAGAAGGAGTCTGGTCGATGGT
ACCGTGCTCTGATGCCACCGGAATATTCCTTTGTTGGAGAGATCAGCCGGTGGTTTGGGCTAGTGCGTGGCGGCCAACGT
AA
>Cab020459.1 
ATGGAGAACATGGACGTTATCTCACCGGAAAACGCCTCAGGGCCACCATCACCACCTCCTCCTCCCGTAAGGTCAAACTC
CGGTACGATGTGGAAGAAGTCAACGCTACAAAAATGCAATATCTTTGCTTCTAAAGCTACAAGAGATGCATGGGATCGTA
TGTTTGACGAAGCTCATGGAGCTGATGTTTTGATTCATACGGATGATAATGGCTTGATCTACGCGCATTCTAACGTCATC
GGAATGGCTTCAGATGTTATCAGAGGACTGATGAAGCAAGATAAGAGAAACTCCCGACGCAAATCAATCTCAATCCTCGG
AGTTCCTCACGACGCTGTTCGCGTTTTCATTCGCTTCTTATACTCTTCTTGCTACGAGAAACAAGACATGGAAGATTTCG
CAATGCATCTTCTCGTACTATCACACGTCTACGTGGTTCCGCATCTTAAACGAGTATGCGAGTCGCACTTCGAAAACACT
TTGCTCAACGAAGGGAACGTGATTGATGTGTTTCAGCTAGCTCTTCTCTGTGACGCTCCTCGTCTCGGTCTTCTCTGTCA
CAGAATGATACTCAAGAGCTTTGAAGAAGTCTCTACTTCTCAAGGATGGATAGCGATGAAACAAAGCCACCCTAGTCTTC
ACAAAGAGCTTGTACGCTCTGTCTCTTACGAGCTTAACAACTTGAAGCAAAGAAACAGGAAACAGAAAGAGATACAGACA
TACACTCAGCTGTACGATGCAATGGAAGCTTTTGTTCACATATGTAGAGATGGATGCAGAGAGATTGGTCCAACAAAGAT
CGAAAACCCGCACGTGTCTTGCGGGTTTCAAGCGTGCAACGGTTTGGAGATGTTGTTGAAACATTTGGCGGTATGTAAAC
TGAGATCAATCCCTGGTGGTTGCAGCCGTTGTAAAAGAATGTGGCAGCTTCTTGAGCTTCACTCGCGTATCTGCGTAGAC
TCGGAGCAATGCAAAGTCCCTCTTTGCAGTAGCTTCAAGGAGAGGATGAAGAAACAAAGCAGGAAAGATGAGAAGAGATG
GAAACTTTTGGTGAAGAATGTTTTGAGCACCAAGAGAATTGGAGGATCTCCTTTCTTTTTGCAAGCAATTGATGTTACTA
TGTGA
>Cab020458.1 
ATGACGGTGGTTAGAGAATACGACCCGAGCAGAGACTTAGCCGGTGTGGAGGATGTGGAGCGACGGTGCGAGGTCGGTCC
AAGCGGCAAGCTTTCTCTCTTCACCGACCTTTTGGGTGACCCGATTAGTAGGATCCGACATTCACCTTCTTTTCTTATGT
TGGTGGCTGAGACTGGTACGGAGGAGAAGGAGATAGTGGGCATGATTAGAGGTTGTATCAAAACCGTTACATGTGGCAAA
AAACTCGATTTAAATCATAAGTCCCAAAACGACACCGTTAAGCCTCTTTACACTAAACTCGCCTACGTTTTGGGGCTCCG
CGTCTCTCCTTCTCATAGGCGGCAAGGGATAGGGTTCAAGCTCGTGAAGATGATGGAAGCATGGTTCATGCAGAACGGTG
CAGAGTATTCGTATATAGCGACTGAAAACGAGAACCAAGCTTCGGTTAACCTCTTCACCGGAAAATGCGGTTACTCCGAG
TTTCGTAAACCGTCGATTTTGGTCAATCCGGTTTACGCTCACAAAGTAAACGTCTCGCGTCGTGTCACAGTCATTAAATT
GGACCCGGTCGATGCAGAGTCGTTGTACCGACTCCGCTGTTACGGATCCGGGTCTGGATCATGGCCCGGTTCGGCTAAGT
TCCTCGAGTACCCGCCCGAGTCATGGGCTGTTTTAAGCGTTTGGAACTGCAAAGACTCGTTCCGGTTAGAGGTTCGTGGT
GCGTCGCTGTGGAGGCGTGTGGTGGCTAAAACGACTCGCGTGGTTGATAAAACGCTGCCGTTTTTGAAACTCCCTTCGAT
ACCTCCGGTTTTTAAACCGTTTGGGCTTCATTTCATGTACGGGATTGGAGGGGAAGGTCCACGTGCGGCAAAGATGGTGA
AGTCTCTGTGCGGACACGCGCACAATCTGGCCAAGAGAGGAGGTTGCGGCGTTTTGGCGACGGAAGTCGCCGGAGAAGAG
CCGCTGCAGCGAGGGATACCACACTGGAAAGTGTTATCGTGCCAAGAGGATCTTTGGTGCATTAAACGACTTGGAGATGA
CTACATTGACGGCGCTCTTGGTGATTGGACCAAATCGCCACCCGGCGCTTCTATTTTTGTGGACCCTAGGGAATTTTAA
>Cab020457.1 
ATGACGGTGGTTAGAGAATACGACCCGAGCAGAGACTTAGCCGGTGTGGAGGATGTGGAGCGACGGTGCGAGGTCGGTCC
AAGCGGCAAGCTTTCTCTCTTCACCGACCTTTTGGGTGACCCGATTAGTAGGATCCGACATTCACCTTCTTTTCTTATGT
TGGTGGCTGAGACTGGTACGGAGGAGAAGGAGATAGTGGGCATGATTAGAGGTTGTATCAAAACCGTTACATGTGGCAAA
AAACTCGATTTAAATCATAAGTCCCAAAACGACACCGTTAAGCCTCTTTACACTAAACTCGCCTACGTTTTGGGGCTCCG
CGTCTCTCCTTCTCATAGGCGGCAAGGGATAGGGTTCAAGCTCGTGAAGATGATGGAAGCATGGTTCATGCAGAACGGTG
CAGAGTATTCGTATATAGCGACTGAAAACGAGAACCAAGCTTCGGTTAACCTCTTCACCGGAAAATGCGGTTACTCCGAG
TTTCGTAAACCGTCGATTTTGGTCAATCCGGTTTACGCTCACAAAGTAAACGTCTCGCGTCGTGTCACAGTCATTAAATT
GGACCCGGTCGATGCAGAGTCGTTGTACCGACTCCGGTTCAGGCTCGTCTTAATCACCATTAACCTGCTCATCATTAATA
TATTAATGCCCACTATTTTCCAAAATACTGATTTTACTTCGCGAGGAAAACTACATTTCGTGTTTCTAATAATTAGAGAT
TTAATGCCCATTAAAGACGTTTACTGTATTTCACAACGCACCTCTACATATTCATTCCAGTAA
>Cab020456.1 
ATGGCTCCTGCAACTCCGAGAGTGGTGGTGAAAGTGGATTTGAAGAAGAGGCCATGGGAGCAGGAACAGCCTCTGCATAA
CAGATGGCATCCTGAGATACAACCAGTTGGTGAGGTCAAGGCTGGTGAGTTCTTTAGAGTGGAAATGGTTGACTGGACTG
GAGGTGCAGTCAAAGATGATGACTCTGCTGAGGATATTAAGAGCTTAGACCTCTCCACTGTTCATTACCTAAGTGGACCG
ATCAAAGTTGTGGATGAGGAAGGTGTTGCAGCAAAGCCAGGTGATCTTCTTGCTGTTGAGATATGCAACTTAGGTCCATT
ACCAGGAGATGAGTGGGGCTTCACAGCTTCGTTTGATAGAGAGAACGGTGGCGGTTTCTTGACTGATCATTTCCCTTGTG
CCACCAAAGCTATTTGGTACTTTGAAGGGATCTATGCCTACTCTCCTCAGATTCCTGGAGTAAGGTTTCCAGGTTTGACA
CACCCAGGCATCATTGGCACTGCACCATCAAAAGAACTTTTGAGAATATGGAATGAAAGGGAGAGACAATTAGAAGAAAG
TGGTCTCAGTTCCCTAACACTATGTGAGGTTGTGCATCAACGCCCACTTGCAAACCTACCAATAGCTAAAGGATGTCTCC
TAGGGAACATGGAAGAGGGGACACCGGAATGGGAAAGGATTGCAAAGGAGGCTGCGAGAACAATCCCAGGAAGAGAAAAC
GGAGGAAACTGTGACATAAAGAACCTAAGCAGAGGCTCTAAAATATATCTTCCAGTGTTTGTGGAAGGAGCTAACTTAAG
CACTGGTGACATGCATTTCTCTCAAGGTGATGGTGAGATCTCTTTCTGCGGAGCCATTGAGATGAGTGGATTCCTAGAAC
TCAAGTGTGAAATCATAAGAAACGGGATGAAGGAGTACCTTACACCAATGGGACCTACGCCTCTCCACGTGAACCCGATA
TTCGAGATAGGTCCAGTGGAACCAAGATTCTCAGAGTGGCTGGTCTTTGAGGGTATCAGTGTAGATGAGACAGGGAGACA
GCATTACCTTGACGCAACAGTATACCTGTTACTCTCATGTTGCCCATGTGAAGGGAGAATATCTGGGATAGTCGATTCTC
CAAACGCACTTGCTACACTTGCAATACCCACATCCATCTTTGATCAGGATATACGGCCAAAGACTCAAAAGGTTCCAGCA
GGACCTCGGATAGTGAGAAAGCCAGACGTTATGAAGAGTACATATGATGGCAAACTTGAAACTACAAGGAATCCAAGTTC
TTCGTCTTATAGCTAA
>Cab020455.1 
ATGGCTCCGTCGACTCCAAGAGTGGTGGTGAAGGTTGATCTGAAGAAGAAGCCATGGGAGCAAGAACAGCCACTGCATAA
CAGATGGCATCCTGAGATACCATCAGTAGCACAAGTTAAAGCCGGTGAGTTTTTCAGGGTAGAGATGATCGATTGCATGG
CAGGTACTGTTAAGGACAATAGCTCTTCAGCCGATATTAAGCACGCAGACCTTTCTATGTCTCATTGCCTAAGTGGGCCT
ATTAGGGTTGTGGATGAGGATGGTGTTGCAGCCAAGCCAGGTGATCTTCTTGCTGTTGAGATATGCAACTTAGGTCCTTT
ACCAGGACATGAGTGGGGCTTCACAGCTTCGTTTGATAGAGAGAACGGCGGCGGTTTCTTGACTGATCATTTCCCTTGTG
CCACCAAAGCTATTTGGTACTTTGAAGGGATCTACGCCTACTCTCCTCAAATTCCTGGAGTACGGTTTCCGGGTTTGACG
CACCCTGGAATCATTGGCACCGCGCCGTCCATGGAACTACTGAGAATATGGAATGAAAGGGAGAGACAGATAGAAGAAAA
TGGTGTCAAGCCGTTTTCACTATGTGAGGTTGTTCATCAGAGACCACTAGCAAACCTACCAAAGGCTAAAGGATGCCTCC
TAGGGCACATTGAGAAGGAAGCACCTGAATGGGAAAGGATTGCAAATGAAGCTGCAAGGACATTACCTGGAAGAGAAAAC
GGAGGAAACTGTGATATTAAAAACTTAAGCACAGGCTCTAAGATATATCTACCTGTGTTTGTGGAAGGTGCTAATCTAAG
CACTGGCGATATGCATTTCTCTCAAGGTGATGGTGAGATCTCCTTCTGTGGAGCCATTGAGATGAATGGGTTTCTAGAAC
TCAAGTGTGAAATCATAAGGAATGGGATGAAAGAGTACCTTACACCAATGGGACCTACTCCTCTCCATGTGAACCCAATC
TTTGAGATAGGACCAGTGGAACCGAGATTCTCGGAGTGGCTTGTCTTTGAGGGTATCAGTGTCGATGAGAGCGGGAGACA
GCACTATCTTGATGCAACAGTTGCTTACAAACGGGCGGTTCTTAACGCCATAGATTATCTCAACAAATTTGGTTACTCAA
AAGAACAGGCGTACCTGTTGCTCTCATGTTGTCCATGTGAAGGAAGAATCTCTGGGATTGTTGATTCTCCCAATGCTGTT
GCTACACTAGCAATACCTATTGCCATCTTTGATCAGGACATTAGGCCAAAGACTCGGAAGGTTCCATCAGGACCGCGGAT
AGTGAGGAAACCGGACGTACTGAAGAGCACATATGATGGAAAGCTTCCGATTACAAAGAATCCAAGCTGTTCAACATAG
>Cab020454.1 
ATGAGTTGCAATGGATGTAGAGTTCTTCGAAAAGGTTGCAGCGAAACATGCATCCTTCGTCCTTGCCTTCAATGGATCGA
ATCCGCCGAGTCACAAGGACACGCCACTGTCTTCGTTGCTAAATTCTTTGGCCGTGCCGGTCTAATGTCTTTCATCTCCG
CCGTTCCCGAACAAAACCGCCCTGCTTTGTTTCAGTCTTTGTTGTTTGAAGCGTGTGGGAGGACGGTGAATCCGGTTAAC
GGAGCGGTTGGTATGTTATGGACCGGGAACTGGCACGTGTGCCAAGCGGCTGTTGAAACTGTTCTTCGCGGCGGAACTCT
ACGACCTATCTCAGATCTACTCGAATCTCCTTCGTTGAACTCCTCAGATGAGTCTACCGAGATCTGGCGGTTGCAGCGTC
GCGACGGTTTCTCGACCTCAAGATCCAAGCTCATTACGACGGGGGTGGAAGAATCTCCGGTCAACCGTAAACGATCGAAA
ACCGAGTGGTCTGAACCGGATATGGAGCTACAGTTGAACCATGGGTTAGCTCTAACCGGTCCGGTTGTCCCGGTTCCTTT
TCTTCCACCGCCGCAGTTTAGTAAGGCGCTTAATAGGGATCATCCGGGAAGTCCATCGGAGGAGTCTGTAACGACGTCGT
GTTATGAAAATGGAATCAGCGGCGATGGATACAGAAACAAAAGAGAGAGAAAGTTATTAAACCTTTTTGTTTAA
>Cab020453.1 
ATGGATTTGACGCCATATTTAAAGCCAAACAAGCTCTTGACGCCGTTCCAAATTGTCGTGGGTGGACCATGGTACGACAT
GGAATTGGGGAGGTTGGATGGACTATCCTCCACGGCGGCTAGTGTCGAGGGAATGCTGCCACAACCAACCGAAAATCAAG
GCAGAGGATTATTCAAGTCTGACCAAGCTTTGTTCACCGATCCTAGGTCCAAGCCTACCGTTAACTTATGGGATGGTAAT
GGACAGTTGTATAATCAAGCTTTCGTTAACTCCATGATCAAGCTCGGTCCCCTTGATGTTAAAACCGGCCGTGATGGTAA
CATCCGTAGCAATTGTGAAACTTTTAATTAG
>Cab020452.1 
ATGGCTGCGAAGAATCTCTTATTGCTCTTTATCTCTCTTTTTCTCACCGTTAACCTCGTCTCCGCTCAACTCCGCAGCAA
CTTCTACGCCGGAAGTTGCCCCAACGTCGAAAAAATCGTCAGAGACGCCGTTCAAAAAAAAGTCCAACAAACTTTCACCA
CCATCCCCGCTACTCTCCGCCTCTATTTCCACGATTGTTTCGTCAATGGTTGTGATGCCTCGGTGATGATAGCATCGACC
GGTAATAATAAGGCGGAGAAAGATCATCCGGATAACTTGTCGCTGGCCGGAGATGGATTCGACACCGTTATTAAAGCTAA
ACAAGCTCTTGACGCCGTTGCAAATTGTCGTAATAAAGTTTCTTGCGCTGATATACTCACCATAGCTACTCGTGACGTCG
TTAATCTCGCGGGTGGACCAAGATATGAAGTGGAATTAGGAAGGCTTGATGGGCTGTCGTCTACGGCGGCTAGCGTCGAA
GGGAAGCTGCCACAACCGACGGACGACGTCAACAAACTCACTTCACTTTTTGCCAAAAACGGCCTTAGCCTTAACGAGAT
GATAGCTCTCTCCGGAGCGCACACATTAGGATTCGCTCATTGCACCAAAGTGTTCAACAGGATTTACAGTTTCAACAAAA
CAACGCAAGTGGACCCCACAGTTAACAAAGCTTACGTGACAGAGTTACGGGCGTCATGTCCTAGAAACATAGACCCAAGG
GTGGCTATAAACATGGACCCAACAACACCTAGACAGTTCGACAACGTTTACTACAAAAACTTGCAACAAGGGAAAGGTTT
GTTCACGTCAGATCAAGATTTGTTCACAGATCGTCGGTCAAAGCCAACCGTTGACTTATGGGCCAATAATGCAAACCTGT
TTAATCAAGCCTTTGTTAACTCCATGATCAAGCTTGGTCGTGTTGGTGTTAAAACCGGTCGTAATGGTAATATCCGTCGC
GATTGTGGAGCCTTCAATTGA
>Cab020451.1 
ATGGAGCTTTGTTCTTCATCTTCTTCTCTCCTCCGCGTCTCACCCGAAAAACTCTCCTTCTCTTCCTCAATCTCAATCTC
TCAGTTCCAGCTAAAGCCCTCGACTTTCTCCAAACCCAGACTCCGAATCCACGCCTCCCTCGCTTCCGAGACTCAGGGCC
TCCCACGAGACAGCCCTCAGCGTCTCCTCAAGGAGCTCGCCCAGCGCAAACAATCCACCACCACTCCCTCCAAGAAGAAA
CTCCCTCCCAAACGCTTCATCCTAAGGCCACCACTAGACGACAAAAAGCTAGCAGAGAGGTTCCTCAACAGCCCGCAGCT
CTCTCTAAAGTCCTTCCCTTTACTCAGCTCCTGCCTCCCTCCTTCGAACCTCAACTCCTCCGACAGAACATGGATCGACG
AGTACCTTCTCGAAGCCAAACAAGCTTTAGGATACTCCCTCGAACCTTCCTCCACCCTAAGCGACGAGAATCCTGCTAAG
CATTTCGACACGTTGCTCTATTTAGCGTTTCAGCATCCGTCTTGCGACAGGGCACGTGCGAGGCACGTGAAGAACGGGCA
CTCGAGGCTTTGGTTTTTAGGGCAGTATGTGATTGAGCTTGCGGTTACTGAGTTTTTCCTGCAGAGGTATCCGAGGGAGC
CTCCGGGGCCTATGAGGGAGAGAGTGTTTGCCTTGATTGGGAAGAGGTTTCTTCCGAGGTGGATCAAAGCGGCTAACTTG
CAGAATCTTGTCTTTCCTTATGATGATATTGATAAGTTGCTTAGGAAAGATCGTGAGCCAGTGGTTAAATCTGTGTTCTG
GGCTTTGTTTGGTGCAATCTATCTATGCTACGGGATGCCGGAAGTGTACCGTGTGCTTTTCGAGGTGTTTGGGATGGATC
CGGACGCTGATGACTGCCAGCCTCGAGCTAGGAGACAGCTTGAGGATGTAGATTATGTCTCTGTTGAGTTCGAAGGCAAG
AAGCTAGGCTGGCAAGACATTGCTACTTACAAGCCTCCTGAAGATGCTTTGTTCGCACACCCGAGGCTATTCAGAGCTTG
TGTTCCACCTGGAATGCACCGTTTCAGAGGGAACATTTGGGATTTCGACAGCAAACCTAAAGTCATGCAGGCCTTAGGTT
ACCCTTTACCGATGAACGATAGAATCCAAGAGATAACCGAAGCGAGAAACATCGAGCTTGGACTCGGTTTACAGCTCTGC
TTCTTGCATCCTTCAAAGCACAAGTTCGAACACCCTCGGTTCTGTTTCGAGAGATTAGAATACGTGGGGCAGAAGATACA
GGACATAGCGATGGCGGAGCGTTTGTTGATGAAGCACCTGGACGCACCTGGCAAATGGCTGCAAGAGAAGCATAGGCGTT
TGCTGATGAACAAGTTCTGCGGTAGGTACCTGAGGGAGAAACGTCTTCACAACTTTATAATCTACTCGGAGGAGGTTCAC
GATCGGTATGAGCATAACCGGAGACTTAGGAATCCTGCGACGACAGCTGTTCAACAAGCTATTCACGGACTGGCGTATAC
CGTCTACGGAAAGCCTGATGTTAGGAGGCTCATGTTTGAGGTTTTTGACTTCGAACAGATCCAACCTAAAGCTGTCTGA
>Cab020450.1 
ATGATGGCGTCTCGATCGATTGTTCCTCAGCAAACCACGGGTGATGTTGTTGTTATAGTGGAAGACGATGACAAGAACGC
TGCGAAAGGAAGAAACCGTCAGGTTCTTCGTGATATAGGCAATGTTGTTCGACGAAATCACCCAAAGAACATCGACCCGG
CTAAGATCAACCATCCTCGTACGCGGTCTCAACACGCCCCACTCGTTGAGCTTGTTAAACCTGTGGCGAGGAGAGTCGCT
GTTGCCGTACCAAAGCCAAAGAAAAGAGCTGAGAAACCAAATGATGTAGAGGTTATAGAGATAAGCTCAGACAGTGATGA
AGAACACGGTTTAGAGAAGAAAGCCGCCGCTAAGAAGAAGATATCAGTCTCTTACACATCTGTTCTCACCGCTAGAAGCA
AGGCTGCTTGTGGTTTAAAGAAGAAAGAAGAGATTGTTGATATAGACTCTGTTGATGCTAAGAATGACCTTGCAGCTGTT
GAGTATGTGGAAGATATCTACAGCTTCTACAAGTCTGTTGAGAGTGAATGGCGTCCAACTGATTACATGAGGTCACAGCC
TGAGATTAACGAGAAGATGAGACTGATTCTCGTTGAATGGCTGATAGATGTATGCGTCAGATTCGAGCTAAACCCTGAGA
CGTTTTACCTCACCGTTAACATCATGGATCGGTTCTTGTCGGCTAAGCCTATACCTAGAAAAGAGCTGCAGCTGGTTGGT
CTCAGTGCTCTTCTCATGTCATCCAAATACGAAGAGATCTGGCCACCACAGGTGGAGGATCTAGCTGATATTGCAGACCA
CGCATACAGTCACAAACAGATTCTGGTGATGGAGAAGACAATACTGTCTACACTCGAGTGGTACTTGACGGTTCCGACAC
ATTACGTCTTCCTCGCACGTTTCATCAAAGCTTCCATTGCAGACCAACGAATGGAGAACATGGTGCACTATCTGGCGGAG
TTAGGTGTAATGCATTACGACACGACAATAATGTTCAGCCCATCACTCGTTGCTGCAGCTGCAATCTACGCAGCGAGATC
AGCTCTTCACCAAGTTCCCGTTTGGACTAGCACTCTCAAGCACCACACCGGCTATTCCGAAACTCAGCTCATGGATTGTG
CGAAGCTATTGGCGTTTCAGCAGTGGAAGCAGCAGCAGCAGCAACAAGAAGAAGGGAGTGAGAGTAAGAAGGGAGCTTTA
CGAAAGAAGTACTCCAAGGAAGAAAGGTTCGGTGTGGCTATGATCCCCCCGGCCAAATCTTTGTTGACCGGAACCGACTC
TGCTTAG
>Cab020449.1 
ATGGAGCTACGACGAAGACCTGATACTCATCTCTTTCATTCAGAAAGTATGGTCATAAGAACTGAAGATCTCTCCCTAAC
CAAGCTGGTAATGTTTCTGATCTTAAAGCCTTGGTCTTCCTTAGGCTTTTTGAAATCTTCTGGTTCTGTAATCTTATGTC
TATCCATGTATGCATGTAATGAAGGATTGTTGAGGTGTGGCATGAGTTGTCGTCTTCTCAGGCCTGATGTGAAGCGTGGA
AATTTAAGCGTAGAGGAAGAAGAAACCATCGTTAAACTTCACCAGAGCATTGGAAGCAAGTATGTGTTATATTGTTGGTG
GCTTGTCTTGCCTCAACGTTTGGATTCTGTCCTGACAATAGCTTTCCTTCATATTGGTTTCAGTTGGTCCAGATTGCTTC
TAAACTGCCAGAACGAACAGACAACGAGATAA
>Cab020448.1 
ATGGGACAAGATTATTCGTATACACAGCCTTCTTCTTCAGCAGAGTCGCTTGACATGACGTACCTTCTTGAAGCAGAATG
TGAATTGTACAAGGATGAAGATGACAGTAGGATCTTGCATCAAGTGTATGGAGACGAAGCTGATGATGGAATGCCTTCGA
CATGCTACTGTGGTTCTGATGCAGTGGTTGCAACATCTTACACGCGTAAAGATCCAGGGCGCTTGTATCTGACCTGCGAG
AATGTAAACGATGGGGACTGCCACATCTGGAAGTGGTGGGATGTAGCTGTTACGGAGGAGCTCAGAGACGTTCAGACACA
GCTTAGGCTGGTGAAGGAGCAAGCATTTGAGTGTGACCAGAAGCTGATGAAGCTACAAAAGGTGGTGTGTGAGTTATCTA
AGAAGAATGCAGTGCTTAGAAATGGCTTTGCGTTGCGCGTCTGTGTAATGGTCGCTGCACTACTCTTGGTTGGTTTGGCG
GTGATGTTTCAGTCTGGAAGAGCTTCCAAGAATTAA
>Cab020447.1 
ATGGAGACGGCGGCGGCATCGGAGCGAGTCGAATTGGCGAAGCACTGCAGCTCGCGGAACTGGTCTAAAGCGATTAGAGT
TCTCGATTCGCTCCTTGCTAAGCAGTGCTCGATTCTCGATATATGGTTGGTGTTCGCTGATCTTCAATTCAATTCAATTC
AGATCGGACGAGCTCTTTTGGCTTTGGGGAGAAAACAGGAAGCTCTTCTTGTTTTGGAGCAAGGTTACAATATTGCTTTG
CAGCAGACTTCAGATGTGAAGCAGCTACTTGAATTAGATGAGCTACTTAATGCTGCAAGGCCAGAGATTGATGTCACTCT
GAACCATCTTGCAGCTGAGACCCCTGTCTCCTCGTGTGCTACTCAGAAAATTGATAACTGCCAAGTATCCACTAGTATGG
CAGTTTCTGAATCAGGAGCATGCAGCAACGGAAACACCCATGAGTTGGGTGAGAAATCAATGGATGCATCCAAGCTATCT
GGTGGTGCCTCCGAGTTACGTAATGGATTAGCGTATAAGGAAAAAGAGAGTGTAAAGTCTGGTAGCCAAATCAATGGTAA
ACCATCTAGTAATGGTTCTGATTTATCTGAAACTTCTGATCGGTTAGGGGATTTGTCGGTTATTGGAAATAAGTTTAGTA
GCAAGTCCGGATCTGTTAGCAAACAGAGCCTTACAGCTGAGGCACGTTCTGGAGGTAGCAATGAAACCAAGATAAATAAT
AACAAGTGCACCATTGCGAGAATATCTGAAACCCATTCTATAAGTGTGGATTTTCGACTTTCCAGAGGCATTGCACAGGT
GAACGAAGGAAACTACATGAAAGCTATATCTATTTTTGATAAGGTTCTGAAAGAAGAACCTACTTACCCTGAGGCACTTA
TAGGAAGAGGGACAGCTTATGCATTCCAACGAGACCTTGAAAATGCTATTGATGATTTTACTAAGGCTATTCAATCGAAC
CCGGCGGCAGGTGAGGCTTGGAAGCGGAGAGGACAGGCGCGTGCTGCTCTTGGGGAATTTGCTGAGGCGGTTGAAGATTT
GACTCGAGCACTGGAATTGGAGCCAAAGTCACCTGATATTTTGCATGAAAGGGGTATTATTAATTTTAGATCTAAGGACT
TTACTGCTGCTGTAAAGGACTTATCTATATGTCTGAAGCAAGAGAAAGATAACAAGTCCGCATATACTTATTTGGGACTA
GCTTTTGCATCTCTTGGTGAATATACAAAAGCTGAAGAGGCGCATTTGAAGTCTATCCAGCTAGATAGTAATTATCTTGA
AGCATGGCTACATCTCGCCCAGTTCTATCAAGAGTTGGCTGACCACAACAAGGCTTTGGAATGCATTGATCAAGTTCTAC
AAGTCGACAACAGGGTCTGGAAGGCTTATCATTTGCGTGGATTAGTGTTCCATGGATTAGGTGAACACAGGAAGGCTATC
CAAGAATTATCTATTGGTTTGACCATTGAGAGTTCAATAGAATGCTTGTACCTACGAGGTTCCTGCCATCATGCTGTAGG
GGAGTATAGAGAAGCGGTGAAGGACTACGATGCTACAGTGGATGTGGAACTTGATGCTGTGGAGAAATTTGTTCTTCAAT
GCTTGGCATTTTATCAGAAAGAGCTCGCCTTGTATACGGCTTCCAAAGTTAGTAGTGAGTTTTTCTGCTTTGATATTGAT
GGTGACATAGATCCAATGTTCAAGGAGTACTGGTGCAAAAGATTACACCCAAAAGATGTATGTGAAAAGGTTTACAGACA
ACCTCCCCTACGAGAATCCCTTAAGAAGGGTAAACTGAAAAAGCAAGATCTTGCAATAACCAAACCTAAGGCGAATCTTC
TTCGTTTTACTGATATGATTGGAAAGAAAATCCAATACTTTTGTCCTGGATTCTTACCGAACAGACGCCAGCACCGTATG
GCGGGATTAGCTGTGTTAGAAATTGCTCAAAAGGTTTCAAAAGCTTGGCGCATAGAGTGGAGGAATTCAAACAAAGGCAC
GGCAAAAAATGGGAAGAAAAACCGTAGGAGAGAGAGAATCAACATGCTTAGCCAGAATAGAGGTGGTGCCGGATGTAGTA
CGAGCACTTCCAGTGAAACTTCAACTGGATATGCCTCACTAGAAGATCGATCATCTGGCCGCTCTATCTTGTCTTGGCAA
GACGTTTATTCGTCTGCTGTCAGATGGAGACAAATTTCAGAGCCTTGTGACCCAGTTGTGTGGGTTAACAAACTAAGCGA
AGAGTTTAATTCTGGTTTTGGTTCTCATACGCCAATGGTACTCGGACAAGCTAAAGTAATACGCTATTTTCCAAATTATG
AAAGAACCCTGAATCTTGCAAAGACCATCATCAAGGAGAAGCTCTGTGTACGCAGCAAGGCAGATAAAGTGATTGATCTA
TCTAAAGATGAGAAGATAGAAGAAATAATGCGTGCAGAAACGTGTGAAGAGCTACACAAAATTGTTGGTGAGGATTTCTG
GGTGGCTACTTGGTGCCACAGTACCGCATTCGAAGGGAAACGCCTTGAAGGAACTAGAATCACCTGCATTAAGAAACCGG
GAAGTCTTGGGTATGATTTTGCAATTAGAACTCCATGCACACCTGCGAGGTGGAGTGATTTTGATGAAGAAATGACCTCA
GCTTGGGAGGCTTTATGCAATGCCTACTGTGGAGAGAATTACGGTTCTACCAACCTCCAGGCTCTAGAAACCGTGAGAGA
CGCTATCTTGCGCATGACATACTACTGGTACAATTTTATGCCGTTAGCTCGAGGGACAGCGGTAACGGGATTCGTAGTGT
TACTAGGACTTCTGCTAGCTGCTAATATGGAGTTCACTGAGAGTATCCCTAAAGGGTTACAGATCGATTGGGAAGCTATA
CTTAGTGTTGAACCTGGTTCCTTTGTTGGTTCGGTTAAGTCTTGGTTATACCCGTCTTTGAAAATCAACACCTCGTGGAA
AGATCACCAGGAAGTTTCCTCGGCTTTTTCAACAACCGGATCGGTTGTCGCGGCGCTTAGCACTTACAATGATTGA
>Cab020446.1 
ATGGAACGTAATGTCCTCCTAACGGTTACATTGATCTGCATTGTCGTCGCCGGTGTCGGTGGCCAATCTCCGGCTTCCTC
TCCGACTAAATCTCCCGACGCTCCTTCTACTCCAACTACTTCTCCCTCCTCCCCACCCGTGGAAGCACCGAAATCTCCAT
CTCCTGTTACCTCGTCTCCGCCGCCAGCTTCTGTTCCCGAGAGCGCTCCTCCGTCACCTCCACCAAAGGCTTCAGCTCCG
GTGAGATCTCCACCGGCTTCAGTACCCGAAGCTGCTACACCTCCAGCTCCGGTAGCCGATGCACCGGCTCCAAGCAAGGG
TAAGAAGCATCAAAACGCGACGGCTCCGGCTCCCGAACTTGACAGCCCACCTTCACCACCGATGGAAGCTCCTGGTCCTA
GCTCCGACGCCGTGTCTCCTGGTCCGGCCACATCCGCCAACGAAAAGAGTGGAGCCGAGAGCACAAGTGTATTGCGGAAT
TTAGCAGCGGTGGGAGCGGCTGCAACCGCCTGGGCCGTTCTCGTTATGGCCTTTTAA
>Cab020445.1 
ATGACAGTTCACTATCATATTTCTTCTTTAGACTATCTTCTAGACGATATGGGAGGTTCACTGGGCTTTCTCGGAAAAGG
GGTACCACCGACGCAGATGATGAATATGGTTATGGGTTCACTCTACAAACAATTCACCAAGAAAGCTATCAACAACTTTG
ACGACTTCCACGTTGCTGTTTTAGACATCTTCAACAACTTCAACTCGGCTTTACCAGGCCGACACTTTGATCTCCCGACA
CCTGACGAAATAAAGGCATGTTTCTTGGGGTGGAAGGAAGCTAAAGACGAGGAAGAGAAGAAGAAAGTGTTCACAGAGTT
CATTGCAAAGAAAGTGAAGCCAAGTAAACTCGATGACGTCACTATGATCACCGGAATAGCATCTCCTCCGGCGGCTATGG
CGGCTAAGAGAGCAGGAGAGAATATTCCTCAACTAAAGTTCATCAAACTTATACCTGATGTTATATTCGTCCCTACGGTC
ACCATTTTGGCCATTGTCTCTGCTAAACTCTCAAGAAGAATGTATTTAAAATAA
>Cab020444.1 
ATGAGTGCTCTGAACCGAACCTTGAGCTCATCAATCTCGTTGAAACTCAACACCCCTTTCCCAATTTTCGCGTTACCAAA
TTCGAAACCAAGCGAGATTCGATTCTCCAACAGATGGGGCAACGAGCAGCGAAAAGTCGAACGATCTCTCTCTCACTCTC
TCGCTCTCTTGGATCATCAAAGCTGCACAAGAAGAAGGGATCAAATTCATTGCGGAGGAGGAGGTGATCATCATCATGTG
GGAGTGTGGTGGGACCTGAACACGTGTCCTCTTCCGGCTGGTGTAGACCCTCGTTGTGTCCGTCCGTGTATAGAATCTGC
CTTGGAGAAGCTGTTTGGTCGTCGTTCTGCAGTCAGCATCTATATCTATGCCATAGGAAACCTAGAATTCATCTCTAGTG
ACCTCTTGCAAAACATCTCTTCCTCCGGAATCATTCTTACTCATGCCCCCTGCGGTATGCACGACTTACATGATTTTCTT
GTCGACTGGTCTGAGGATGAGCTTAAAAACCCACATCCTCCTGGTTACGTAATGATCATCTCGAGTGATTATAAACTGCT
TTACCCTGAGCGTTTTCGGCTTTTTCGATTCACTACTTTTGTTGCATATCCAAAAGGTGTTCGCCTACTTGCCCATCTTA
CCCAGCTAAAATGTCTTGGCCAAGAGTTTGACGAAGTGTTTGCCAAAGAGTTTGTCTGGGAAACCTTATTGAGTGATAAT
TTGGATGAAACTTTATTATTGAGTGACAACAACACATGTGATGAGAAACCTCTCTGCATTTGCAACATATGCTCTTATGA
TTACGAAGTATGTGACGAATTCATCACTCATCTCAAGTGTGAAGAGCACATAAACCAGTGGTTTGAAATTGTGCACGACC
GCAAGCTTAAATATTTTTGCCAAGTTTGCAATTATCCCGCCTATAGCCACTATAACCTCTTTCTCCATAACCAAAGTGAA
GCACATAATCGCAAGCTGGTTGAGAAACAGGCTCAAGAAGAGGAGGATTGCCAGAGCAGGAAGACAAATCCAGAATTGGA
TCTCTTCTACGAGAGAAACAAGGAGCAATCTCTTTGA
>Cab020443.1 
ATGTCGTTGAAACTCAACACCCCCACCCCTTTCCCAATTTTGGCGTTCCCAAATTCGAAACCAAGCGAGATTCGATTCTC
CAACAGATGGGGGCAGCGAAAAGTCGAACGATATCTCTCCCACTCTCTCACTCTCTTGGATCATCAAAGTTGCAGAAGAA
GAAGGGATCATCAAATTCGTTGCGGAGGAGGAGGAGGTGATCATCATCATGTGTTAGAAACGGCAGTGTGGTGGGACCTG
AACACGTGTCCAGTTCCGGCTGGTGTAGACCCTCGTTGTGTACGTGCGTGTATAGAATCTGCCTTGGAGAAGCAGATTGG
TCATCGTTCTGCAGTCAGTATCTATGCCATGGGAAACCTAGAATACATCTCTAGTGACCTCTTGCAAAACATCTCTTCTT
CTGGAATCATTCTTACTCACGCCCCCTTCGGTGTGCACGACTTATATGAATTTCTGGACGACTGGTCTGATGATGAGCTT
AAAAAAAAAACATATCCTCCGAATTACATAATGATGATATCGGGTGATTATGATATGCTTTATCCTCAGCGTTTTCGGTG
TTATGGATTCACTAATTTTGTTGCATATCCCGAAGATGTTCCCGTAGCTGCCCCTCTTGACGAGCTATCACTGTTAGCTG
AAGAGTTTGACAAAGTGTTTGCCAAAGAGTTTGTCTGGGAAACTTTATTGAGTGATAATTTGGGTGAAACTTTATTATTG
AGTGATGAAAAACCTCTGTGCATTTGCAACATATGCAATGATGTTTACCAAGTATGTGACGAATTCATCACTCATCTCAA
GAGTGAAGAGCACAGAAACCAGGCACTTAAGCAAGCAGCATGCATCGACCGCCACGGTAAGCCTAAATATTTTTGCCAAG
TTTGCAATTATCCAGTCTATGGCGAATATCTGCTCTTCGTCCATAACGAAAGTGAAGAACATATTCGCAAGGCTTGTTTC
ACGCGGTGGAAGGAAGCAAAAGACAAAGAAGAGAAGAAGAAAGTATTCACAGAGTTCATTGCAAAGAAAGTGAAGCCAAG
TAAACTCGATGACGTCACTATGATCACCGGAATAGCATCACCTCCGGCGGCTATGGCGGCTAAGAGAGCAGGAGAGAATG
TTCCTCAGCTAAAGTTCATCAAACTTATACCTGATGTTATATTCGTCCTTACGGTCACCATTTTGGCCATTGTCTCTGCC
AAATTCTCAAGAAGAATGTATTTGAAATAA
>Cab020442.1 
ATGGGGTTGAAGGAATCGAAGAATGATGATGAAGAGGTTGTTGTTGATATATTGGAATGCAATGATGATGAGGACACTGA
TGATGATGATGATGTGGGCTCTTCTTCTTGTAGCTCCTCCTTTAGTGGAACTGTTTCTGAACGTGATGAGATTGAGGAAA
CAGCTTGTAATGATCAAGAAGCTGACTCCATCATGTGTACTGATCCTTTGTGGGTGAGAAAGAAGAAGCTGACTGATCAC
TGGAGGAGGTTTATACACCCTATAACGTGGCGATGCAAGTGGCTTGAACTCAAAGTCAGAGAGCTTCAGAACCAAGCAGG
GAAGTACGACAGAGAACTGCAAGAGTCTTGCCAAGCCAAGGAGATAGAGTTGGAGAATCTCAGATCAGAAGAAGTTGGAT
CTCTTCTTCAGTGTCGTACTGAGAGAACCAGAGTCAAGAAGAGGAGAAAGAGAAAGCGAGTTGAAGAAGAAGAAGCTTCA
GATGTTTCTTCCTATGTGTTAAACCATAATCTATTCTCTTATCACGAAAACCGAAGATCTTTTGGCGATGTTGCTCTCAG
TGATAAAAAGAATAAGAACTCTAAGGAGGAAGAGGCAGTTTTCTGTGAGGAGACATTGCTTCTTGAGTTTGGGGAAGGTG
ATGCGTTCTTGGAACAGATACTTTTGAAGATTGAAGCAGTAAAGGTGGAAGCTCTTAACTTGAAGAACAGAGTAGACAAG
GTGGTGAATGAGAATCCATGTAGGTTCTCTTTGGAGCAACAAAAGCAGCCCCTGTTGGTTACTAAAAACGAAGATGATTC
TGAAGAAAAGACAGTTAAGTCTGCTTCAGTTTCTGAAGATGATGACGAGACAACAGATATCTTATTGTCTGAAATGATGC
AAAGGGAAGGGAAAGCTATTGTTCTTAATAAGAAGACACAGAAGACAGAACAAGCTTCAGTTGAGGAAGGTCCATCAAGA
CCTGTAAGGAACAGGAAGCCACGCAATCTTGAGGTAAAGGAAGAGACTAAGACAAAGAGACGTAGAGTTTCAAAAGAGAA
GCCAAAGTCAAATGTTACCAAGCGTCCCAACAAGAAGAGAAAGCGAGGGAAAAGAAGGTCAGGCTCTTCTGGATCAAGAA
GAAGATCCTAA
>Cab020441.1 
ATGGGGAGAGTGAAAATACAGATGAGAAAAATAGTGGATAGACAACAAAGAAATATTGCATTTGCCAAAAGAAAAAGCGG
GCTTCTGAAAAAAGCTTATGAACTCTTTGTTCTCTGTAATGTTCAAATGGTTCTCATTTTCTTCTCACCTTCTGGTAAAC
TTTTCCTGTTTGATACGAAAACAAGGATGGAAGAGACTATAAAGAAGTATGTGGATGTGCCTATACGTCCAAGGCCCAGA
GAAAATTTTGACGACGGGATTCTTCTTCAAACTCGATCAAAGGAGATCGAAGACGAAATCTTCAAATGCAAAGCCGAATT
GGCGAAAGTGGAACAACAGTTAGGGTACTTTCTAAAACATCCAAATCAATGGGGAACAAGAGATGACATTGAGTATCAAG
AGAAAATACTCGAGGAGACGTTGGATAAAGTTCGATCTCGGAAGAAATGCTTGGAAGCTCAAAATGAAGCCTTTGATGCT
TCTAATTGCCTGCTTCAAACTGATGTGGAGATTTCGCCAAGTGGATAA
>Cab020440.1 
ATGTTCTACTTCATCCTTCTTCCTCTCCTTGTCCTCTTGGCTTATAAGTTCCTCTTCTCCAAAACTGAGCGTTTTAACCT
CCCTCCTGGTCCACCGTCACGTCCCTTCGTCGGCCATCTCCACCTCATGAAACCACCGATCCACCGTCTCCTCCAACGCT
ACTCCGACAAATACGGCCCAATCTTCTCCCTCCGTTTCGGCTCCCGCCGCGTCGTGGTGATCACTTCCCCTTCACTCGCC
CAAGAAGCCTTCACCGGCCAAAACGACGTCATCCTCTCGAGCCGCCCGCTCCAGCTCACGGCCAAATACGTCGCCTACAA
CCACACAACCGTCGGAACCGCTCCTTACGGCGACCACTGGCGTAACCTCCGCCGCATCTGCGCCAACGAGATCCTCTCCA
ACAACCGCATCACCAACTTCCTCCACATCCGCAAAGACGAAATCCGCCGCATGCTCACGCGCCTCTCGCGTGCCACGACA
CACTCCGACGACGCAACCCGTTTCACTCACGTCGAGCTCGAGCCGCTTCTCTCGGATCTAACGTTCAACAACATCGTTAG
GATGGTTACGGGGAAGACGTATTACGGAGATGACGTATACAACAAGGAAGAAGCGGAGCTTTTCAAGAAGCTCGTTTACG
ACATCGCCGTGTACAGCGGCGCGAATCACACGGCGGATTACTTGCCGGTGCTGAAACTGTTCGGAAACAAGTTCGAGAAG
GAAGTCAAAGCTCTCGGAAAATCCATGGACGATATCTTGCAGCGTTTGCTCGATGAGTGTCGGAGAGACAAAGACGGTAA
CACTATGGTCAACCACTTGCTCTCATTACAACAACAAGAGCCTGAGTACTACACTGACGTCATCATCAAAGGACTAATGA
TGGCGATGATGCTCGCCGGAACCGAGACCTCCGCCGTAACCTTAGAATGGGCCATGACAAACTTGGTGAAACATCCCGAA
GTGTTGGAGAAGGCGAGAGCGGAGATCGACGAGAAGATCGGAAAAGACCGTCTCATCGACGAACCAGACGTCGCCGTCCT
TCCATACCTCCAAAACGTCGTCTCCGAGACATTCCGGCTATTCCCGGTGGCGCCGTTTCTTATCCCTAGAAGACCAACGG
AGGACATGATAGCTTCACAGACGACTGCCAGAGCTGATGCCGTTTGGAAACGGCCGGAGGAAAAAAAAAAAACGGAGGAC
ATGAAGATAGGCGGTTACGACGTACCGCGCGACACGACGGTGCTGGTTAACGCTTGGGCTATACAGAGAGATTCAGAGTT
CTGGGACGAACCGGAGCGGTTTAACCCCGATCGGTTTGACAACGGATGCGGCAGCGAGTACTATGCTTATAAGCTGATGC
CGTTTGGAAACGGCCGGAGGATTTGTCCCGGCGCTGGACTAGGGAGGAGGATAGTGACGTTGGCGCTAGGATCGTTGATT
CAATGCTTTGAGTGGGAGAGTGTGAAAGGTGAAGAGATTGATATGTCGGAGAGTGCTGGGTTGGGTATGCGCAAAATGGA
TCCTTTACGTGCCATGTGCAGGCCTAGGCCTATTATGTCTAAGCTTCTAATCTAG
>Cab020439.1 
ATGTTATACTTGATCCTCATCCCTCTCCTAGTCCTCGTGGCTTACAAATTCATCTACTCCGAAATGCACCGTTTTAATCT
CCCACCGGGACCACCGTCACGTCCCATCGTCGGCCATCTCCACCTCATGAAACCGCCGATCCACCGTCTCCTCCAGAGCT
TTGCTAACAAATATGGCCCAATATTCTCCCTCCGTTTCGGCTCCCGACGCGTGGTGGTCATAACATCCTCTTCACTCGTC
CAAGAAGCCTTCACCGGCCAAAACGACATCAATCTTTCGAGCCGGCCTTTCCAACTGACGGCCAAATACGTTGCCTACAA
CTACACAACCGTCGGAACCGCTCCTTACGGCGACCACTGGCGTAACCTCCGCCGCATATGCGCCCTCGAGATCCTCTCCT
CCAACCGTCTCACCAACTTCCTCCACATCCGTAAAGACGAAATCCGCATCATGCTCATGCGCCTCTCACGTGATACGACT
CACTCCCAGGGCGGGAGCTGTTTCACCCACGTCGAGCTAGAACCGCTTTTCTCAGACCTAACGTTCAACAACATCGTAAG
AATGGTCACAGGGAAGAGATATTATGGCGATGACGTGAACAACAAGGAAGAAGCAGAATTGTTCAAGAAGCTCGTTTACG
ACATCGCCGTGTACAGCGGCGCGAATCACACGGCGGATTACTTGCCGGTGCTGAAACTGTTCGGAAACAAGTTCGAGGAG
GAAGTCAAAGCTCTCGGAAAGTCCATGGACGAGATTCTGCAGCGTTTGCTCGATGAGTGTAGGAGAGACAAAGATGGTAA
CACAATGGTCACTCACTTGCTGTCTTTGCAAGAACAAGAGCCTGAGTATTACAGTGACGTCACTATCAAAGGGCTAATGA
TGGCCATGATGCTCGCGGGAACCGAGACCTCCGCCATAACCCTAGAGTGGGCGATGACGAATTTGCTTAGACACCCTGAC
GTGTTGAAGAAGGCAAGATCGGAGATAGATGAGAAGATCGGAGAGGGCCGTCTTATCGACGAGCCAGACATCGCCGTACT
TCCTTACCTCCAAGACGTGGTCTCCGAGACATTCCGACTGTTTCCAGTGGCACCGCTACTAGTCCCTCGCACGCCGACGG
AGGACATGAAGATCGGTGGTTACGACATACCGCGTGAGACGATAGTGATTGTTAACGCTTGGGCTATACACAGAGATCCT
GAGCTTTGGGATGATCCAGAGAGGTTTAACCCGGATAGGTTTAAAGGATGCGGCAGCGAGTTATGCGCTTATAAGCTGAT
GCCGTTTGGAAACGGCCGAAGAGTATGTCCCGGCGCTGGACTAGGGAGGAGGATAGTGACGTTGGCGCTAGGATCGTTGA
TTCAGTGTTTTGATTGGGAGAATGTGAAAGGCCTAGACTTCAAGAAGCTCGTTTACGACATCGCCGTGTACAGCGGCGCG
AATCACACGGCGGATTACTTGCCGGTGCTGAAACTGTTCGGAAACAAGTTCGAGGAGGAAGTCAAAGCTCTCGGAAAGTC
CATGGACGAGATTCTGCAGCGTTTGCTCGATGAGTGTAGGAGAGACAAAGATGGTAACACAATGGTCACTCACTTGCTGT
CTTTGCAAGAACAAGAGCCTGAGTATTACAGTGACGTCACTATCAAAGGGCTAATGATGGCCATGATGCTCGCGGGAACC
GAGACCTCCGCCATAACCCTAGAGTGGGCGATGACGAATTTGCTTAGACACCCTGACGTGTTGAAGAAGGCAAGATCGGA
GATAGATGAGAAGATCGGAGAGGGCCGTCTTATCGACGAGCCAGACATCGCCGTACTTCCTTACCTCCAAGACGTGGTCT
CCGAGACATTCCGACTGTTTCCAGTGGCACCGCTACTAGTCCCTCGCACGCCGACGGAGGACATGAAGATCGGTGGTTAC
GACATACCGCGTGAGACGATAGTGATTGTTAACGCTTGGGCTATACACAGAGATCCTGAGCTTTGGGATGATCCAGAGAG
GTTTAACCCGGATAGGTTTAAAGGATGCGGCAGCGAGTTATGCGCTTATAAGCTGATGCCGTTTGGAAACGGCCGAAGAG
TATGTCCCGGCGCTGGACTAGGGAGGAGGATAGTGACGTTGGCGCTAGGATCGTTGATTCAGTGTTTTGATTGGGAGAAT
GTGAAAGGTGAAGAGATTGATATGTCGGAGAGTACTGGGTTGGGTATGCACAAGCTTGATCCTCTACGGGCCATGTGTAG
GCCTAGACCCATTATGGCTAAGCTTCTAGTTTAG
>Cab020438.1 
ATGACTCTAACCTTCAAGACCTCTTCTCCTAGCTCGAACCGATCAACACCGAAAAACTCCCCCGGAGATGATGATTCTCA
CTTCCTTCACTACAGAAGCTATCGAGCACACACGACCACACTCTTCTTCGTCCTCGTCTCTCTCTCCCTCTTCGTCATCT
TCTCTCTCTACTCTTCCCCAAACGCAATCTACTTCGCCACGACACGCCAGGCTAAACCAGGGACCGTCACCTACGTGATC
AACGTCCGAGACTCGAGCCATATCCGCAGGATCAAAGCAGAGGGCGTCCTCTGGCCAGGATGGGAGGTTATGATGATCGT
TTCACCTAAGGAGAACGTCATGCCGCGGGAGAACAACTACACGTGTTTTTACCCTAACGGCGAGAAATTAACGGCGAAGT
TCGCCGTTACTCTCCCGTTCACGAACCGTACCACGTTCAAATGCAAACTCCCCGGAATATACCGCCACCACCACCCTATC
CCGACTCCGATCCTCGCCTCCTCGAGGTCCTTCGAGCTTTCGCCGGAGACGCGGTGGCCTGACCTCCCTCTGTGGAACTT
CGTGGTGTTCGACACAATCTCCACGGAGCACGACGTCGTTTTATTCGTCAAGGGGCCGAACCGAGGGCTGGGGTCGAACA
AACCGCCGGGGACGTTTCGGTGCGTGTTCGGCGAGGAGTCTGACTCCGCCGTTAAAACCACCGTGACTAGCTCCGTGCAA
GAGGTTTTCCGATGTCCGTTTCCTAACGTGACGATGGATTATCCGGTGAAAATATACCTAGAGAGGGTGGCGACGGAGAA
GGAGGCGATGAAAGTGGTTCCGTCTGTGGCGTATTTTAGCCCCAAGCGTAGGTTAGTGGAGACACGTGAGAGGGCACTAC
TGTGCGCGACGACGATGGTGTACAATGTAGCCAAGTATCTGAGAGAGTGGGTGATGTATCATGCAACGATAGGAATACAA
AGGTTCATTATATATGATAATGGTAGCGATGATGAGCTAAACGACGTCGTTGAGGGGTTGAAGAGCGAAAGATACGACGT
GATGAAAGTGTTATGGATATGGCCCAAGACGCAGGAGGCTGGGTTCTCCCACGCGGCGGTTTACGGTAACGATTCGTGCA
CTTGGATGATGTATGTCGATGTCGATGAGTTTCTATTCTCTCCGGTTTGGAGTAACCAGTCTAAACCGTCGGATCAGATG
ATTAGATCTCTTCTGCCGTCGGATGAAAGCATGATTGGACAAGTGTCGTTTAAGTCACTCGAGTTTGGGCCTTCGAATCA
GACAAGGCATCCAGCTGGCGGTGTGACGCAAGGGTACACGTGTCGCCGGGAGGAAGAGCAGCGGCACAAGTCGATCGTGT
TGCTGAGCGCCGTCGAGCATTCGCTGTACACGGCGATCCACCACTTTAGTCTGAAGGGAGAGTACGAGTGGCGAGTGGCG
GACAAGGAGGAAGGAGTGGTGAATCATTACAAGTACCAAGCGTGGCGGGAGTTTAAGGCTAAGTTTAAACGGCGTGTTTC
GGCCTATGTTGTGGATTGGACTAGAGTTTCAAATCCTACGTCGAGAGATCGGACTCCTGGATTGGGCTTTAAACCCATTG
AGCCAGAAGGATGGGCCCAAAAGTTCTGTGAAGTCATGGACATGAGATTGAAGAGGTTAACCAGAAAATGGTTTGGACAC
CCAGAGAAAAACGGGTATAGAATGGCTTGGCAAAGATGA
>Cab020437.1 
ATGTTCTACTATGTGATACTCCCTGTAGCTCTCCTTCTCATTGCTTATAAATTCATCTTCTCTAAAACGAAGCGTCTCAA
CCTCCCTCCTTCTCCGCCTCACTCTCTCCCCATTATTGGCCACCATCGCCTCATCAAACCGCCAGTCCACCGTCTCTTCC
ACCGACTCGCCAAAGCACACGGCCCAATATTCTACCTCCGACTCGGTACCCGCCGTGCCGTCGTCATCTCTTCCTCCGCA
CTCGCAAAAGAATGCTTCACGGGTCACAACGACGTCGTAGTATCAAACCGCCCTCGTTTCCTAACCTCCAAATACATCGC
TTACAACTACACCACCATAGCAACCACACCTTACGGTGACCACTGGCGCAACCTCCGCAAGATCTGCTCCCTCGAAATCG
TTTCCTCGAAACGTCTCGCCAACTTTCTCCACATCCGCAAAGAGGAAATCCACCGCATGCTCACGAGACTCTCACGTGAC
GCGCTCATCAACAACGAGGTCGAGCTAGAGTCACTTTTTTACGATCTAACGTTCAACAACATCGTGAGGATGGTTACAGG
GAAAATCTACTACGGAGAAGATGCTAGTGACAAAGCAGAAGCAGATACGTTCAAGAAACTTATCGCTTATATTACCAGCA
CTAGTGGCGCGAGGCACCCTGGCGAATACTTACCATTCCTGAAAATATTCGGAAGGAGTTTTGAAAAGAAAGTGAAAGCT
GTTGGAGAAGCCATGGATGCAATCTTGCAGCGTCTACTTGATGAGTGTAGGGGAAATAAAGATGGTAACACAATGGTTAA
TCACTTGCTCTCTTTGCAACAACAAGATCCAGAGTATTACAGTGAGGTCATCATCAAAGGCCTAATGCTGGGCATCATGT
TTGCGGCATCAGAGACATCAGCCGTGACAATAGAGTGGGCAATGGCGAGTTTGTTGAATCATCCAGAGTTGTTAGAAAAA
TTAAAATTAGAGATTGATGAGAAAATCGGACAAGACCGTTTAATCGAGGAAACAGACATACCTAACCTGCCCTACCTCCA
AAACGTAGTGTCAGAAACGTTCAGGCTATACCCAGCTGCGCCGCTTCTTGTGCCAAGATTAACGGAAGAGGACATCAAAG
TCGGAGGATACGACGTGCCACGTGAAACGATGGTGATGGTGAACGCGTGGACTATTCACAGGGATCCAGAACTTTGGACC
GAACCAGAGAGGTTTAACCCGGATAGGTTTAATGGTGAAAGAGGGGAAGGAGACAAAGACGATGTCCGTACGCTGATAAC
GTTTGGAAGTGGACGGAGAATGTGTCCCGGTGCAGGGCTAGCGAATAAGATTGTGACCTTGGCGTTAGGTTCATTGATTC
AGTGCTTTGATTGGGGAAGAGTCAATGGCGAAGAGATTGATATGACTGAAGGTCCAGAGATGGCAATGCGTAAGGTGGTG
CCGTTACGAGCCATGTGTCACCTTCGACCCGTTATGAATAAGCTTGTTACCGACTCAAAGGTTTAA
>Cab020436.1 
ATGATGTTTTACTATGTGATTGTTCTCCCGTTGGCTCTCTTTCTCTTAGCTTACAAATTCATATTCACCTCCAAAACGCA
GCGTTTCAACCTCCCGCCTTCTCCGCCTTACTCTCTCCCCATCCTCGGCCACCACCACCTCCTCAAACCCCCGGTTCACC
GCCTCTTCCAACGCCTCTCGAAAACCCACGGCCCAATATTCTCCCTGAGATTCGGCTCCCGCCGCACCGTCGTGATCTCC
TCCTCCTCACTCGCAACAGAATGCTTCACGGGCCAAAACGACGTCCTTCTATCAAACCGCCCTTGTTTCCTAACTGCAAA
GTACGTCGCATACAACTACACAACCGTCGGAACCTCTCCTTACGGCGACCACTGGCGCAACCTCCGCCGCATATGCTCCC
TCGAAATCCTCTCCTCGAACCGTCTCACCAACTTCCTCCACATCCGTAAAGACGAGATCCGCCGCATGCTCACGCGCCTC
TCACGTGAGGTGGCCAACAAAGAGATCGAGCTGGAACCGCTCTTGTCCGACCTAACGTTCAACAACATCGTGAGGATGGT
CACGGGGAAGAGATATTACGGAGACGAGGTCCATAACGAGGAAGAAGCGAATCTTTTCAAGAAACTCGTCGCCGACGTTA
ACGATTGTAGCGGTGCGAGGCATCCCGGAGATTACTTGCCTTTCCTCAAAATATTCGGAGGGAGCTTTGAGAAGAAAGTG
AAAGCTGTTGGAGAAGCCATGGATGATATCTTGCAGCAGATCGAGCTGGAACCGCTCTTGTCCGACCTAACGTTCAACAA
CATCGTGAGGATGGTCACGGGGAAGAGATATTACGGAGACGAGGTCCATAACGAGGAAGAAGCGAATCTTTTCAAGAAAC
TCGTCGCCGACGTTAACGATTGTAGCGGTGCGAGGCATCCCGGAGATTACTTGCCTTTCCTCAAAATATTCGGAGGGAGC
TTTGAGAAGAAAGTGAAAGCTGTTGGAGAAGCCATGGATGATATCTTGCAGCGTTTGCTCGATGAGTGTAGAAGAGACAA
AGACGGTAACACTATGGTCAACCATTTGCTCACGTTGCAACAACAAGAGCCAGAGTATTACACTGACGTCACTATCAAAG
GCCTTATGCTGGGCATGATGATCGCCGGAACAGATACCTCCGCTGTGACACTAGAGTGGGCGATGGCGTGTTTATTAAAT
CATCCAGAGTCAATGGAAAAAGCAAAACAGGAGATCCACGAGAAAATCGGACAAGACCGTTTGATCGACGAACCAGACCT
AGCGAACTTGCCTTACCTTCAAAACATAGTGTCGGAAACATTTCGGCTATACCCTGCCGCACCGCTTTTGGTGCCGAGAT
CACCGATGGAAGATATCAAAGTCGGAGGATACGACGTGCCACGTGGCACAATGGTAATGGTGAACGCATGGGCTATACAC
AGAGATCCAAGTCTCTGGAGCGAACCGGAGAAGTTTAAACCGGAAAGGTTTAACAGCGGAGGAGAAGACGTTCATAAGCT
GATGCCGTTTGGTAATGGAAGGAGATCGTGTCCTGGAGCAGGACTAGGGCAAAGGATCGTGACGTTGGCGTTAGGATCAT
TGATTCAGTGCTTTGACTGGGAAAAAGTCAACGGCGAAAAGATCGATATGACGGAAACTCCGGGGATGGCAATGCGTAAG
AAAGAGCCTTTACGTGCCTTGTGTCGTTCTCGGCCCATTATGAATAAACTTCGGGCCCATTTAGAAGGTGCATGA
>Cab020435.1 
ATGGCTGTTGATTCACCTCTTCAATCTCGGACGACCTCTGAGAAAGACGTGAAGGCTCTCAGTTTCATTGAGGAGATGAC
ACGGAACCCTGACTCGGTTCAGGAGAAGGTTCTTGGAGAAATACTCAGCCGTAACTCAGGTACCGAATATCTGAAACGTT
TCGGTCTTAATGGCTCCACTGATCGAAAAACATTCAAGACCAAGGTTCCCGTGGTGACTTACGAGGATTTAAAGCCGGAG
ATTCAACGTATTTCCAACGGTGACCGTTCTCCGATCTTGTCTTCTCACCCCATCACCGAGTTTCTCACAAGCTCTGGGAC
ATCTGCTGGTGAAAGAAAATTAATGCCGACAATTGACGAAGACTTAGACCGGCGTCAGCTTTTGTACAGTCTTCTCATGC
CCGTGATGAATCTCTACGTGCCGGGATTAGACAAAGGCAAAGGCTTATACTTCCTGTTTGTGAAGTCGGAGTCCAAGACG
CCGGGTGGGTTACCGGCTCGTCCGGTTCTCACCAGTTACTACAAAAGCGACCACTTCAAGAGACGCCCGTACGATCCCTA
CAACGTCTACACAAGCCCCAACGAAGCCATCCTCTGCTCCGACTCCTCCCAAAGCATGTACGCTCAAATGCTATGCGGCC
TGCTCATGCGCCACGACGTCCTCCGTCTCGGAGCAGTCTTTGCCTCCGGTCTCCTCCGCGCCATAAGCTTCCTCCAGAAC
AACTGGAAGGAGCTGGCTCGTGACATCTCAACCGGAACACTAAGTTCAAGAATCTCCGACCATGCGATTAAAAACCGCAT
GTCGAAGATTTTGACCAAACCGGATCAGGAACTCGCTGAGTTCTTGGTAGAGGTTTGCTCGCAGGATAACTGGGAAGGGA
TCGTCACTAAGATATGGCCCAACACGAAGTACCTCGACGTGATCGTTACCGGAGCCATGGCTCAGTATATCCCAACCCTA
GAGTACTATAGCGGCGGGTTACCTATGGCTTGCACGATGTACGCTTCCTCAGAAAGTTACTTCGGGATTAACCTAAAACC
GATGTGTAAACCCTCGGAGGTTTCTTACACGATCATGCCCAACATGGCCTACTTCGAGTTTCTCCCCCATGACGGAGCAG
CGGGAGATGAGACCGAGCTCGTGGAGCTGGCCGATGTTGAATACGAGCTCGTGATCACGACCTACGCGGGGCTCTGCCGT
TACAAAGTCGGCGACGTGCTCCGCGTCACGGGGTTCCACAACTCGGCTCCGCAGTTCAAGTTCATAAGGAGGAAGAACGT
TTTGCTGAGCATCGAGTCCGATAAAACTGACGAGGCCGAGCTGCAGAAGGCCGTGGAGAATGCGTCTAAGTTGTTTGCGG
CGCAAGGAACGCGTGTGATCGAGTACACTAGCTACGCGGACACGAAGACCATACCGGGCCACTACGTGATCTACTGGGAG
CTAACCAACGCGGTTCCTGGCGATGACGTCATGGCTAAGTGCTGTTTGGAGATGGAGGAGTCTCTCAACTCGGTTTATAG
GCAGAGCCGTGTCGCGGATAAGTCGATTGGTCCGTTGGAGATACGTGTGGTGCAGAGCGGTACGTTTGAGGAGCTCATGG
ACTATGCAATCTCGAGAGGGGCTTCGATTAATCAGTATAAAGTCCCGAGGTGCGTGAGCTTCACGCCGATCATGGAGCTG
CTTGACTCTAGGGTTGTGTCTGCTCATTTCAGCCCTTCGTTGCCGCATTGGTCGCCAGAACGACGTCGTTAG
>Cab020434.1 
ATGGAAGAAGCTCAAACACTAACGTTCACACTAATCTTCGTCGTTCTTACTCTCATCTTCTTCATTGTAACAAACAGAAC
CAAGAAGCGAAAGCCGAAACTTCCTCCGAGTCCACCTTTCGCGCTTCCAGTCATCGGCCACCTCCGCTTACTCAAGCCAC
CGCTCCACCGCGTTTTCTATTCCATCTCTCAATCTCTAGGCGGTGCCCCCATCTTCTCACTCCGTCTCGGCAGCCGACTA
GTGTTCGTTGTCTCTTCACACTCAATCGCAGAGGAATGTTTCACGAAGAACGACGTGGTACTCGCGAACCGACCAAACAC
AATCGCTTCCAAATACGTCTCATACGACCACACAACCATGGTCACAGCTCCGTATGGGGAACACTGGAGAAACCTCCGCC
GCATAGGCGCCGTGGAGATATTCTCGGCTCACCGGCTTAATAAGTTTCTGTCTATACGCCAGGACGAGGTCCGTCGGCTT
ATAGTTCGTCTCTCACGGAACTCTTCATACGAGTTTGCCAAGGTGGAGATCAACTCAATGTTCTCTGACTTAACATTCAA
CAACATCATCCGTATGGTAGCCGGAAAACGTTACTACGGAGATGTTTCAGAGGAAAACTCTGAGGCTAAACTCGTACGGC
AGCTTATCGCGGACCTGATGAGTATTTTTGGTGCGGGAAATGCGGCTGACTATGTACCTATCCTGCGTTGGGTCACGGGT
TTCGAGAAACGGGTTAAAGAGCTCGGTGGTAGGTTTGATGAGTTCTTGCAAGGATTGGTTGATGAAAGGCGAGCAGCGAA
GGAGAAAGGGAACACCATGATCGATCACTTGCTTTCTCTGCAAGAAACACAACCTGGGTACTACACGGACCGTACCATCA
AAGGAACCATACTCTCTTTGATACTGGCGGGGACTGATACATCAGCGGTAACATTGGAATGGGCATTGTCGAGCTTATTA
AACCATCCAGAGAAATTAAGAAAGGCGAGAGAAGAAATCGATTGTAAAATTGGTTTAGACAGGCTTGTGGAGGAATCAGA
CATCTCAAACCTTCCCTGTCTTCAGAACATTGTGTCTGAAACATTACGTCTATACCCTGCGGGACCTTTGATGGTGCCTC
ACGTCGCATCGGAAGACTGTAAAGTAGGAGGGTATGATATGCCACAAGGCACAACATTATTGGTGAATCTGTGGGCTATG
CACAGAGATCCTCAGCTATGGGATGATCCCGAGACTTTCAAGCCAGAGAGGTTCGAGAAAGAAGGGGAGGCTCATAAGCT
AATGACGTTCGGGTTAGGAAGAAGGGCGTGTCCTGGATCAGGACTAGCGCAACGGCTGGTGAGCTTGACTCTGGCGTCAT
TAATTCAATGTTTTGAATGGGAGAGGATTGGAGAAGAAGAGGTGGATATGACTGAAGCTGGAGGTGCCACAATGCCTAAA
GCTAGACCTCTGGTAGCCATGTGTACAGCACGTACGACCTTGGTTGGTAAAATCCTCCACGAGTCCGCTTGA
>Cab020433.1 
ATGGACTTTGCACTAATCCTTATCCTCTCTTCTCTCTTTCTTTTTATCTCCACCAAAATCTTGCTCACAAGATCCAAACG
AAAACTTAACCTGCCTCCGTCTCCGGCGATCTCTTTGCCGTTAATAGGCCACCTCCACCTTCTCAAGCCACCGCTCCACC
GCTCATTCCGTTCGCTCTCTATATCCATAGGAAATGCTCCAATCTTCCAGCTACGGCTTGGAAACCGCCTTGTTTATGTC
ATCTCCTCACGTTCCATGGCTGAAGAGTGTTTCACTGGTAACGACGTCGTTCTTGCAAATCGTCCCAAGTTCATCGTGAG
CAAATATGTCGGCTACAACGCCACCCATTTAATCGCGGCATCTTACGGCGACCACTGGAGGAATCTCCGACGCATAGCGG
CCGTAGAGCTTTTCTCGACTCAGAGACTTAATGCGTTTTTATATATCCGTAAGGACGAGATCCAACGCCTCATCTCACGT
CTTTCTCGAGACTCCTTACACGGTTATGTGGAGGTGGAGATGAAATCACTATTAGCCAATTTGGCATCCAACAACATCAT
CAGAATGGCGGCCGGGAAGCGATACTACGGTGAAGAAAACGATGAAGCTAAGTTCGTGAGGCAACTTGTGTCCGAGGTGG
TGACCAGCGCCGGTGCTGGTAACCCAGCTGATTATCTTTCGATTGTTCGTTGGTTCACCAATTATGAAAAGCGAATAAAG
AACTTGGGGAATCGGTTTGATGCGTTTTTACAAAGAATTGTCGACGAGAAACGTGCAGATAAAGAAAAAGGTGAAACTAT
GATCGACCGCTTGCTTTCTCTCCAAGAAACACAACCGGATTACTATACGGATGACATCATCAAAGGACTCATACTCACTC
TGACAATTGGAGGGACAGATACCTCAGCGGTGACACTCGAATGGGCCTTGTCAAATTTATTGAACCATCCAGAAGTACTA
AAAAAAGCGAGAGCTGAAATAGATGACAAGATCGGTTTTGGCCGGTTAGTAGACGAACCGGACATAGCCAATCTCCCTTA
TCTCCAAAACATTGTGTCGGAAACACTACGTTTGTATCCTGCGGTTCCGCTACTACTACCTCACGTGTCCTCTGATGATT
GTAAAGTGGCGGGATACGATGTCCCACGTGGTACGATGGTGTTGACTAACGTGTGGGCTATGCATAGAGATCCAATGTTA
TGGGAAGATCCGGAGCTATTCAAGCCGGAGAGATTTGAAAAAGAAGGAGAGGCTGAGAAGCTATTGCCATTTGGGATGGG
ACGAAGAGCTTGTCCTGGAGCTGGACTTGCTCAACGGTTAGTGAGCTTGGTTCTTGCAACTTTGGTTCAATGCTTCGAGT
GGGAAAGGGTTGGTGAGGAACTTGTGGACATGACCGAAGACAAAGGAGTAACATTGCCTAAGCTAGTGCCGTTGCGAACC
ATGTGCAAATCACGTCCCATTGTTGGCTTGTACTGGAGCTGGGCTTTCTCATCAGTTAGCGGGTTTGGCTCTTGTGTCGT
TGGTACAATTTTCGAATGGGTATTGGTGTCGAACAAATAG
>Cab020432.1 
ATGGATTATAGTTTACTTATTCCCATCATTCTAATTACTATTCTCATCACCAAGTTGTTACTCCGACTCTACCGTTCCAA
CAAAAACCTTCCGCCGTCGCCACGTGTCTGTTTTCCGATTATTGGTCACCTTCACCTCCTCAAACAGCCGTTGCTTCACC
GCACTCTCCTCCGTCTCTCGCACTCCCTCGGCCCCGTATTCTCTCTCCGCCTAGGCTCTCGCCTCGCCGTTATCGTGTCG
TCTCCAGCCGCAGCCGAAGAATGTTTTTTAACGAAAAACGATATAGTTTTAGCGAACCGGCCTCGTTTCACCATGGGCAA
GTACGTGGCTTATGACTACACTTCCATGGTTACGGCTCCTTACGGGGACCACTGGCGAAACCTCCGCCGTATCACCGCCT
TGGAAGTCTTTTCAACGCATCGACTCAACGGCTCAGCAGAAATCCTACAAGACGAAGTCAAGAGGCTTCTACAAAAGCTT
TACGGTTTATCCGTCCAACGTCCAGCTAAAGTGGAGTTGCGAACGTTACTAACGGGTCTTACCCTAAACGTTATAATGAG
AATGATGACTGGAAAGAGATTCTGCGAGGAAGATGAAGGTGGAAAAGAGAAGATAAGCTTGGAGTTCCAGGAGCTAGTTG
CGGAGATTCTAGAGCTCTCTTCGGCGGGCAATCCAGCCGATTTTTTGCCGGCTCTACAGTGGTATGACTATAAAGATTAC
ATCAAGAGAGCAAAGAAGGTTGGAGAAAAGATGGATAGTTTGTTACAAGGGTTTTTGGATGAACATAGAGCTAACAAAGG
AAGATTGGAGTTTACGAACACCATGATTGCTCATTTGCTTGATTCTCAAGAAAAGGAGCCTCATTACTACAATGATGTTA
CCATCAAAGGTCTCATTCTGATGATGGTGATAGGAGGGACAGATACATCGGCCTTAACCGTGGAATGGGCAATGTCGAAT
CTATTAAACCATCCACAAGTGCTTGAGACAACGAGACAAAACATTGATACTCACATCGTACCATCGTCATCAAGTAATCG
TCGTTTGTTAAAAGAAGATGATTTGGTGAACATGAACTACTTGAACTGTGTTGTATCCGAGACACTTAGGTTATGCCCTG
TCGCGCCACTTATGGTTCCTCACTTCTCTTCTTCTGATTGTGTCATCGGTGGGTTCGATGTTCCACGTGATACTATCGTG
TTGGTTAATTTGTGGGCAATACACAGAGATCCAAGTGTGTGGGATGATCCGACCTCGTTTAAGCCGGAGAGATTTGAAGA
TAGAGATCAGCTTGGACAGTACAATGGTAAGATGATGCCCTTTGGTTTAGGGAGACGGGTTTGTCCCGGGTTGGGTTTGG
CTAACCGGGTGGTTGGGTTGGTGTTGGGTTCGATGATTCAGTGTTTTGAATGGGAGAGTGGCTCAGGAGGTCCGGTTGAT
ATGACTGAAGGTCCGGGCCTTAGTATGCCCAAGGCTGAACCATTGGTTGTCACATGCAGACCACGTGAGGTGGCTTCCGA
GTTGCTCTTGAGGATCCAATAA
>Cab020431.1 
ATGAGTACGATGAAGCCAAGCCGGAGCGACGAGATAGCCGACCCGGATCAACAGATCAAGAACACGAACCAGATCAGAGC
TGGTTTCGATTCCTTGGCCCCTAAACGACCCACTAAGCCCACCCGGAGCGAGCCAGGCCCTTTCGGATGTTTCTCTACTC
CCGAGCCAACCACTGACCATCCAGAGGCTGACAAGTTCCAAACTCTCCAGTCCCAAACTCATGGTAATATTCTGCATGAA
GGAGTTTCAGCTGCTGTTCAAGATGAGTTCCTGGAGACAGAGTATTACACGAGTCTCACCGCCATTGATAAGCAACATCA
CACGACCGGAAGTGGGTTTATAAATGTGGGGAAGGAAGACGGTGGTGAAGAAGCTGTGATAGCCGCCGCTGCAGTCGGAG
ACGGAGGTGAAAAGGCTGTTTACAGAAGCAACCCGGCGACGAACGAGTGGATTCCTGCGGTGGAGGAGGATCTTGGTTCA
GAATCTTCGTCTAAACCGAACCGGAGCGAGAATTCTTGA
>Cab020430.1 
ATGATGAGCAAAGGTGTTGTAAGTTCCATTCTGTTCTTCATGTTGATCGGTTCCGTTTTTGTTGAGACTCGCCCACTTGG
TCTAACAATGACGGAAGAGAAAAAACTCGTGGCTGGTTTCTTCGATGGGTTATCACTTGGTTCGATCAAAGGCTCAGGTC
CAAGTCCAGGAGGCAAGGGTCATAACTTCGTAAACCGGAGCGACATGTCTCGATTTGATAAGCACTCCGGTCCAAGCCCA
AGCGGACCCGGTCACTAA
>BnaA01g00650D 
ATGGGAAGCTCGTCGAAGGAAGATACGGCGAGTGACGGAGACACTGCCAGCGGTGGCGCATCGCCTTCCAACGACGGCAG
GCTCTTTACGGAGGGCGAGCGTGTTCTCGCCTACCATGGTCCTCGCATTCAAAAAGTGGAGCTACGTAAGAAGGAGTGGA
AGTACTTTGTTCATTATCTCGGTTGGAACAAAAACTGGGATGAATGGGTTAGTGCGGATAGGTTGTTGAAACATACGGAG
GAGAATCTTGTGAAACAGAAAGCTTTGGACAAGAAGCAAGGAGTGGAAAAGGGTGCCAAGTCTGGGCGTTCGGCTCAGAC
TAAAACCAGAAGCTCTGCCGACACAAAGGCTGAGAAAGATGACACGAAAAACAATGCTGCAAAAGGAAAGAAGCGAAAGA
ACGAGTCAGGCAATGAGAAGGATAACGTATCAGCAGATAAGCTACTCAAGATCCAAATGCCTGCAACACTTAAAAAACAG
CTCGTTGACGACTGGGAGAATGTTACGCAGAAGGACAAGGTTGTGAAACTTCCGCGTTCACCTACTGTCGACGAGATATT
GTCCAAGTACCTTGAAATCAAAACCAAGAAGGATGGAATGATAACTGATGCGGTCGGCGAAATCTTGAAAGGCATAAGGT
GTTACTTCGACAAGGCATTACCTATGATGCTCTTGTACAAAAGAGAGCGGCAACAATACGAAGAAGCAATCGTGGATGAT
GTTTCACCTTCAACTGTTTACGGCGCCGAGCATTTACTTCGTCTCTTTGTGAAATTTCCGGAGCTTTTCTCATATGTAAA
CATGGAAGAAGAGACATGGAATCGCATGCAACAAACACTATTAGACTTCCTCAAGTTCATTCAGAAGAACCAGAGCACTT
TCTTGTTGTCACCATCAGCATATGAATCTGATAAGGTTGTTTCAGATGGTAAAGGCAAAGGCAAAGATGAGTGA
>Cab020429.7 
ATGATCGTTGGCTTCCCTCTCGTTGGAGTGTCAGCATCTCTCGACGCGCTTATGGATATAGCTGGAGGGAAAGTGAACAT
CCATGTGTTGATGGCACTTGCTGCTTTTGCTTCCGTGTTTATGGGAAACGCTCTTGAAGGAGGATTGCTTCTTGCCATGT
TCAATCTTGCTCATATCGGCTTTTCTGCAGCGGAGGAGTTTTTCACTAGTCGTTCGATGGTGGATGTTAAGGAGTTGAAG
GAGAGTAATCCGGATTCTGCACTGTTGATCGAAGTGAAAAATGGAAACGTTCCAAACATTTCTGATTTGTCATACAAAAG
CGTTCCTGTGCACAGTGTAGAAGTTGGGTCCTATATCTTGGTTGGAACTGGTGAGATTGTTCCTGTAGATTGCGAAGTCT
ATCAAGGTAGTGCTACCATAACTATTGAGCACTTGACTGGGGAAGTCAAACCATTGGAGGCGAAAGCTGGAGATAGAGTG
CCTGGTGGTGCAAGAAATTTGGATGGCAGAATGATCGTGAAGGCCACGAAGGCATGGAATGAGTCGACTCTAAACAGGAT
TGTACAGCTGACAGAGGAAGCACACTCCAATAAACCCAAACTTCAGAGATGGCTGGATGAGTTTGGGGAGAATTACAGCA
AGGTGGTGGTTGTTTTGTCACTTGCTATTGCCTTCCTAGGTCCATTTTTGTTCAAGTGGCCTTTTCTCAGCACCACAGCA
TGCAGAGGATCGGTCTACAGAGCATTGGGACTTATGGTGGCCGCATCACCATGTGCTTTGGCTGTTGCTCCGTTGGCTTA
CGCTACTGCTATTAGTTCTTGTGCGAAAAAGGGAATATTGCTAAAAGGTGCACAAGTTCTAGATGCCCTCGCTTCTTGCC
ACACTGTTGCTTTTGACAAAACCGGGACCTTAACAACTGGCGGTCTTACATGCAAAGCAATTGAACCCATTTATGGGCAC
CACGGAGGTAATAATCCAAGCGTAATAACTTGCTGTGTTCCAAATTGTGAGAAAGAAGCTCTTGCCGTAGCGGCTGCAAT
GGAGAAGGGCACTACACATCCTATTGGAAGAGCTGTGGTAGACCACAGTGTGGGAAAAGACCTCCCTTCTATTTTTGTTG
AAAGCTTCGAATATTTTCCTGGTAGAGGCCTTACTGCTACTGTAAACGGTGTTGAGTCAGTAGCAGAAGCGAGCAGATTA
CGAAAAGCATCACTTGGTTCTATAGAGTTCATAACCTCACTCTTCAAATCAGAAGATGAGTCTCAACAGATCAAAGATGC
TGTTAACGCCTCTTTGTACGGAAAGGATTTCGTTCATGCTGCTCTTTCTGTTGATCACAAGGTAACATTGATTCACCTTG
AAGATCAGCCTCGTCCAGGTGTCTCAGGAGTTATAGCAGAACTTAAAAACTGGGCCCAACTTCGAGTAATGATGTTAACT
GGGGACCATGATTCAAGTGCTTGGAGAGTTGCAAATGCAGTGGGTATTAGCGAAGTCTACTGTAACCTAAAGCCCGAGGA
TAAGCTAAACCATGTAAAGAACATCGCTCGAGATGCAGGTGGAGGTTTAATTATGGTTGGAGAAGGAATTAATGATGCTC
CAGCTCTAGCAGCTGCAACAGTCGGCATTGTACTTGCTCAACGTGCGAGTGCCACGGCGATTGCTGTTGCTGACATCTTA
CTGCTTCGGGACAACATCACCGGTGTTCCCTTTTGTGTCGCTAAATCTCGCCAGACAACATCATTGGTCAAGCAAAATGT
TGCTCTTGCCTTGACGTCAATATTCTTGGCCGCTCTTCCCTCAGTTTTGGGGTTTCTTCCACTGTGGTTAACGGTACTTC
TACATGAAGGTGGGACTCTTCTGGTGTGCCTCAACTCAGTACGTGGTCTGAACGATCCATCATGGTCGTGGAAACAAGAC
ATAGCTCATCTAGTCAACAAGTTAAGCTCACGTGAATCCACCAGTAGCAACAACTCTTTAAGCTCTGTAGAGACTGCACA
TTAG
>Cab020428.1 
ATGGACAATGATCTGCCAGATGTTGTTGGGGAAGTTAAGGGTATTAGAACAATTTTCAACAAGGAGACACAAAGTATTCA
ACGCATCACAGTTACCATAATGATTGAGAAGTATGAGAAGTCTCTTGCTTTAATTGTGTCAAGGACAAACAGGTCCGCCA
ATGATCCAATAGAGCCACCTGTTTCTGCTGGCTACAATGGAGAGGAAGATTTAACTGTAGAGGAAGGGTGCTCCACCAAG
AATACTCGCACCGACGAAGTGTTAACACCCGGTTTGATTGTGACTCTTAACTGTCTTCCAAGATTCGACACGAAGCTTGA
CAACTCCGACATCAATGGCCTACCACAAAGCTTGGATCTCTCGCTATTGCAGGTCTGA
>Cab020427.1 
ATGAAAATGCAATTAATTACAGCTTTCTTCTTCTTCTTCTTCTTTCTCTGCTTTGTTCTGGGCTCCTCTGGTTTAAGCCC
CGATGGATTGCTGTTGATGAACTTTAAGTCCTCTGTCCTCGTTGATCCTCTCTCTCTCTTACAGACATGGAACTACAACC
ACGAAACTCCATGTTCTTGGAGAGGAGTCTCTTGCAACAACGACTCCAAAGTCATCAACTTGTCTCTCCCCAACTCTCAC
CTCTTGGGCTCGATCCATTCCGATTTGGGCTCTCTCCGCTCCCTCCAAAGCCTCGACCTTTCCAACAACTCCTTCAACGG
GCCGTTACCCGTTTCGCTTTTCAACGGAACGGAGCTCCGGTCACTCGACCTCTCCGGTAACATGATCTCCGGCGAAGTCC
CTGCCTCGATCGGCGATCTTCACAGCCTCCAAACGCTTAACCTCTCAGACAATGCCTTGGCGGGAAAGCTACCCGCTAAC
TTGGTGACGCTTAGAAACTTAACGGCGGTTTCGCTGCGGAGCAACTACTTCTCCGGCGAGATTCCCGGCGGGTGGAGAGA
CGTTCAGTTTCTAGACTTGTCGTCGAATCTGATCAACGGCTCGCTACCGCCGGACTTCGGCGGAGCTAGTCTCCGTTACT
TGAACGTCTCGTTCAACCAAATCTCCGGCGAAATACCGCCGGAGATCGGTGCTAATTTCCCCATTAACGCCACCGTTGAT
CTCTCCTTCAACAACTTAACCGGTTCAATCCCTGATTCTCCGGTTTTCCTTAACCAGAAATCAATTTTCTTTTCAGGAAA
CCCGGGTCTATGCGGCGACCCGTGTCCCATCTCGTCTTCACCGTCAACCATCTCCGACGCCGATTCACCGACGTCGACGC
CGGCGATCGCCGCCATACCGAACACAATCAGCTCAAACCCGGTTACCAATCCAACAACGCAACAAACGAACCGGACTCCC
CGAACCGGTTTACGTCCAGTAGTCATAACCGGGATCGTCATCGGAGATATCGCCGGTATCGGAATCCTCGCCGTGATCTT
CCTTTACATCTACAGACGCAAGAAGAACATTGCTAACAACAACAACGACAAGCAACGAGAAGAGACAACAGATACGATTA
CGTTATCACCATCTTCTTCTTCTTCTTCCTCACCAGACGAGTCAAGAAGATTCACGAAATGGTCGTGTCTACGTAAAGAC
CCCGAAACGACGCCGTCTGACGAAGAAAGCGGTTACAATGCGGATCAACGGTCGAGAGATAGCGAAGGGACGTTAGTGAC
CGTTGATGGAGAGAAGGAGATGGAGATCGAGACTCTGCTCAAGGCCTCTGCTTATATTCTAGGCGCCAGGGGGTCGAGTA
TAATGTATAAAGCCGTTCTCGAAGACGGTACGGTTTACGCGGTTCGTCGGTTAGGTGAGACCGGTTTGACTCAGCGCCGG
TTTAAGGATTTCGAGTCGAATATTCGCGCGATTGGGAAGCTGGTTCACCCGAATTTGGTTAGACTCCGTGGGTTCTATTG
GGGTATAGACGAGAAGCTGGTTATTTACGATTTTGTCCCTAACGGCAGCCTCGTTAACCCCCGTTACCGGAAAGGAGGTG
GGGCTTCTTCGCCGTATCATCTACCGTGGGAAACTCGGCTTAAGATAGCAAGAGGCATAGCACGTGGGCTAGCTTATCTC
CACGAGAAGAAGCATGTGCATGGGAACTTGAAGCCCAGTAGTGTATTATTGGGCCACGACACGGAGCCCAGAATCGGTGA
TTTAGGACTCGAGAGGCTTCTCACTGGTGAAACAAGCTACAGCCGAGCTGGTGGGTCTTCTAGGATCTTTGGTAGCAAGC
GTTCAAGGGGGTCTTCACTGGACTTCTCGTCCATCGGGCCCACGCCAAGCCCGAGTCCTAGCTCGTTGGGCCCGTTGTCG
CCTTACTGCGCACCGGAGTCTTTCCGGAGCCTTAAACCGAGCCCAAAATGGGACGTTTTTGGGTTCGGAATGATCTTACT
AGAGCTTCTCACGGGGAAGGTCCTTTCAGCTGAAGAGGTTGGGCTTGGAATCGGACTGACAGTAGAGGATGGACACCATG
CACTGAGGATGGTCGACGTGACGATTCGCGGTGAGTTGCTTGGCAAAGAAGACTTTCTCCTCGGTTGTTTGAAGTTGGGA
TATAACTGTGCGTCTCCTATTCCTCAGAAGAGACCAACCATGAAGGAGTCGTTGGCTGTTCTTGAAAGATTCACTCCTAG
CTCTGATGTTGTTAAGTCTCCCTCGTTCCACTACATGAATCACTAA
>BnaA01g00700D 
ATGAAGCTCTCTGCTCTGCATCAAAGCTACTTAAACCGCCGCAGATCTCCGTTAGATTCCTCCGTCGACGCCTCAAGCAA
ATCCTTCCTTGCCGTCTTCTGGCTCGTCCTGCACTGCCTCTGCTGCTTGATAAGCCTCCTCCTCGGCTTCAGATTCTCCA
GATTAGTCTTCTTCTTCCTCGTCTCCACTCCCTCCTCCTCCAACCTCTACTCTCCTCCCTTCCGCCCCGACTTACCGCCG
CCGCGAATCGATCTTACTCCATCCAACGCCACCACGGCGGAGGTGAAGACCTCGTCGTCGCGCGTCGTCGTGGGGAGGCA
CGGGATCCTGATCCGCCCCTGGCCGCATCCGGATCCCGTGGAGGTGATGAAGGCGCACCGGATCATCGAGAGGGTGCAGA
GGGAGCAGAAGGCGGTGTTCGGCGCCGGCGGGAAGGGGAGCAGGACGGTGATCGCCGTGACGCCGACTTACGTGAGGACT
TTCCAGGCGCTGCATTTGAACGGGGTGATGCATTCGCTGATGCTTGTGCCGTACGATGTCGTTTGGATCGTGGTGGAAGC
TGGGGGTGTGAGTAACGAGACGGCTTCGATTGTTGCTAAGTCGGGGGTGAGGGTGATCCACGTGGGGTTTGATCAGAGGA
TGCCTAACACTTGGGAGGATCGTGGGAAAGTTGAGGTTTTGATGAGACTTCGAGCTTTGAGAGTTGTGAAGGAAGAGAAG
CTTGATGGGGTTGTGATGTTTGCGGATGATAGTAACATGCATAGTATGGAGTTTTTCGATGAGATTCAGAACGTGAAGTG
GTTCGGTGCTGTTTCCGTTGGGATATTAGCGCATTCGGGGAATGCGGAAGAGATGCTTTCCAACACAAAAGACCATTGTG
TTATCTTCGTTATCTTCGTTATGTCGATGGATAAGAGAAGAGAGATGGAGGAAGAAGAGAGCTCTTCGTTATCTTCGTTA
CCAGTACAAGGTCCTGCGTGTAACGCGACCGATAAGCTGATCGGTTGGCATGTTTTCAATACGTTGCCATACGCGGGGAA
GAGTGCGGTTTACATAGACGATGTAGCTGCGGTTTTGCCGCAGAAGCTGGAGTGGTGTGGGTTTGTATTGAACTCGAGGA
TTCTTTGGGATGAGGCTGAGAGTAAGCCGGAGTGGGTTAAGGAGTTTGGGTTGTTGAACGAGAACGAAGGCGTGGAGAGT
CCTTTGTCTCTGTTGAATGATCCTTCGATGGTTGAGCCTCTTGGAAGCTGTGGAAGACAGGTTCTGCTTTGGTGGCTTCG
TGTCGAAGCACGCGCTGATAGCAAGTTCCCTCCCGGATGGGTGATTGATCCTCCGTTAGAAATCACAGTGGCGGCTAAAC
GAACGCCATGGCCAGATGTTCCACCTGAGCCACCTACTAAAAAGAAAGATCAAATGTCATTATCCCAAGGCAACAACAAC
GTGGTGGTGATACCGAAGCACCAGCAGCAGCAGCAGCAACAGCAACGTTCTAGCAAAGTGCGGAAACCGAAACGCAGAAG
TAAGAGAAATAAACACGAAGCTAAACCAACTGATACGACAACACAAGTTTCTTCTTCCACTAAACATCATCAAGAAAGAA
ACTGA
>Cab020426.1 
ATGGCTTCGTCACCAAAAATCCTCTCCTTACTTCTCTTCTACGTCGTCATTTCATTAGCCTCCAGTGATGAGTCCATCAT
CAATGACAACCATCTCAGTCTTCCATCTGACCGGTCGTGGAGAACCGATGAAGAAGTGATGTCCATCTACTTAAAATGGT
CCCTGGAGCACGGGAAAAGTAACATCAACAGCAACGGTATTATCAACCAACAAGATGAAAGATTCAATATTTTCAAAGAC
AACCTCAGATTCATCGATCTACACAACGAGAACAACAAGAACGCTACGTACAAGCTTGGTCTAACCATATTCGCTGATCT
CACTAACGATGAGTACCGGAGTTTATACCTCGGGGCAAGAACCGAGCCTGTCCGCCGCATCACTAAGGCCAAGAACGTTA
ACATGAAATACTCAGCCGCAGTAAACGACGTGGAGGTTCCGGAGACGGTTGACTGGAGACAGAAAGGAGCCGTTAATGCC
ATTAAAGACCAAGGAACTTGCGGAAGTTGTTGGGCGTTTTCAACAGCTGCAGCAGTAGAAGGTATAAACAAGATCGTAAC
AGGAGAACTCATATCTCTGTCCGAACAAGAACTTGTCGACTGCGACAAATCGTACAACCAAGGCTGTAACGGCGGTCTAA
TGGATTATGCTTTTCAATTCATAATGAAAAACGGCGGATTAAACACCGAGCAAGACTATCCTTACCACGGAACCAATGGC
AAATGCAACTCTTTACTTAAGAATTCAAGAGTTGTAACTATCGATGGATACGAAGATGTTCCTAGTAAAGATGAAACCGC
GTTGAAGAGAGCAGTTTCATACCAGCCTGTGAGTGTTGCTATTGATGCTGGTGGAAGAGCTTTCCAACATTACCAATCTG
GGATCTTCACTGGAAAGTGTGGTACGACTATGGATCACGCTGTTGTGGCGGTTGGTTATGGATCAGAGAACGGTGTTGAC
TATTGGAATGTACGTAACTCTTGGGGTACAAGCTGGGGAGAGGATGGTTACATTAGGATGGAGAGAAACGTGGCGTCCAA
ATCCGGTAAGTGTGGGATTGCGATTGAAGCCTCGTATCCGGTTAAGTACAGCCCAAACCCGGTTCGTGGAACCAGCAGTG
TTTGA
>Cab020425.1 
ATGAAGCTCTCTGCTCTGCATCAAAGCTACTTAAACCGCCGCAGATCTCCGTTAGATTCCTCCGTCGACGCCTCAAGCAA
ATCCTTCCTTGCCGTCTTCTGGCTCGTCCTCCACTGCCTCTGCTGCTTGATAAGCCTCCTCCTCGGCTTCAGATTCTCCA
GATTAGTCTTCTTCTTCCTCGTCTCCACTCCCTCCTCCTCCAACCTCTACTCTCCTCCCTTCCGCCCCGACTTACCACCG
CCGCGAATCGATCTTACTCCATCCAACGCCACCACGGCGGAGGCGAAGACCTCGTCGTCGCGCGTCGTCGTGGGGAGGCA
CGGGATCCTGATCCGCCCCTGGCCGCATCCGGATCCCGTGGAGGTGATGAAGGCGCACCGGATCATCGAGAGGGTGCAGA
GGGAGCAGAAGGCGGTGTTCGGCGCCGGCGCGAAGGGGAGCAGGACGGTGATCGCCGTGACGCCGACTTACGTGAGGACT
TTCCAGGCGCTGCATTTGAACGGGGTGATGCATTCGCTGATGCTTGTGCCGTACGATGTCGTTTGGATAGTGGTGGAAGC
TGGGGGTGTGAGTAACGAGACGGCTTCGATTGTTGGTAAGTCGGGGGTGAGGGTGATCCACGTGGGGTTTGATCAGAGGA
TGCCTAACACTTGGGAGGATCGTGGGAAAGTTGAGGTTTTGATGAGACTTCGAGCTTTGAGAGTTGTGAAGGAAGAGAAG
CTTGATGGGGTTGTGATGTTTGCGGATGATAGTAACATGCATAGTATGGAGTTCTTTGACGAGATTCAGAACGTGAAGTG
GTTTGGTGCTGTTTCCGTTGGGATATTAGCGCATTCGGGGAATGCGGAAGAGATGGTTATGTCGATGGATAAGAGAAGAG
AGATGGAGGAAGAAGAGAGCTCTTCGTTATCTTCGTTACCAGTACAAGGTCCTGCGTGTAACGCGACCGATAAGCTGATC
GGTTGGCATGTTTTCAATACGTTGCCATACGCGGGGAAGAGTGCGGTTTACATAGACGATGTAGCTGCGGTTTTGCCGCA
GAAGCTGGAGTGGTGTGGGTTTGTATTGAACTCGAGGATTCTTTGGGATGAGGCTGAGAGTAAGCCGGAGTGGGTTAAGG
AGTTTGGGTTGTTGAACGAGAACGAAGGCGTGGAGAGTCCTTTGTCTCTGTTGAATGATCCTTCGATGGTTGAGCCTCTT
GGAAGCTGTGGAAGACAGGTTCTGCTTTGGTGGCTTCGTGTTGAAGCTCGCGCTGATAGCAAGTTCCCTCCCGGATGGGT
AATTGATCCTCCGTTAGAGATCACAGTGGCGGCTAAACGAACGCCATGGCCAGATGTTCCACCTGAGCCACCTACTAAAA
AGAAAGATCAAATGTCATTATCCCAAGGCAACAACAATGTGGTGGTGATACCGAAGCACCAGCAGCAGCAACAGCAACGT
TCTAGCAAAGTCAGAAAACCGAAACGGAGAAGTAAGAGAAATAAACACGAAGCTAAACCAACAGATACAGCAACACAAGT
TTCTTCCTCCACTAAACATCATCAAGAAAGAAACTGA
>Cab020424.1 
ATGGAGACAGCGAGGGAAGTGGCGGCGGCTGTACCTGCTTCGACGGTTGCGTCGGCGGCGGCGACGAGGAAGAGAGAGAA
ACAGTATAAAGGGATAAGGATGAGGAAGTGGGGGAAGTGGGTGGCGGAGATCAGAGAGCCTAATAAACGGTCGAGGATAT
GGCTTGGCTCTTACTCTACTCCTGAGGCGGCGGCGAGAGCTTACGACACGGCGGTATACTATCTCCGGGGTCCTTCCGCT
CGGCTTAACTTCCCGGAGCTTTTAGCCGGCGTTACGGTGGAGGGAGGAAACGGTGGTGGGGATATGTCGGCGGCTTATAT
AAGGAGAAAAGCGGCTGAGGTTGGAGCTCAGGTGGATGCGTTAGAAGCGGCGGGAGGGAATCGTCATCACCATCACCATC
ATCATCAACAACAACGTGGAAGTCATGAGTACGTGGATGATGATCATAGTCTTAATCATAGTGATTATCGTCTTAATGAT
GGTCACAACGAGTGTAGTAGTAAAGAAGAGTTTAAGAGGTGTAACGGGTCATGGGAAGCCGTTGATTTGAACAAACTACC
CGACCCGGAAACTTCTGATGACGATTAA
>Cab020423.1 
ATGGCAAAGAAGCAGAAACCTAAAAAAGCCTCTTCTGGTAGTAACCCCACTGGTTCTACCGATTCTTCTGGTTCTTCCAA
AGCTATAGCGCCTAAATCGACAGATCTAGCCGCTCTTTCTCCATCTTCCTCCAAGACAATCGATTTACCTGGATCTTTTC
CTTCTCCAGCTAATACTGCCACAGTTGACCTTCAGATTTCATCCGAAACTGAAGTTAACTCTGAGCCAATGGACTTAGTT
AAACCTAACTCCGATACTGCAGCTGCATCTCAAATTGTATCTGCACAAGTTGCCTCGCCGGAAATCGATGTCGACCTTGT
TAATGCACAACCCGCTCCACTGTCCTCTGGAATCATTCCTGCCGACTCTGGTCTGAAGCAGCCAGCAAATACTACAGATG
CGGCTCAGTTCTGGAAAGGCTATATTAAGCCTCGTACTAGGAGTTTGGAGCCGGAAGGCACGCCCTTTACCCTTGAATCT
GGTGAAGCCTGTGTAACCATCCCCAACTCTGTTATTGAAAAGAATAAGAAAGCTTGGGATAGTTTTATTCTGGGTCAATT
CTACGAAGAACCCCCAGCTCGTGGGGCGGTTCATGCCATTGTCAACGGCATCTGGTCTAAGCAGAGGCGAGATATCTCGG
TCTCAAAGATGGAGGGTCACGCTTTCCTCCTTCGAGTCCCATGCCCTCACGCAAGACGCCATATCCTCAGTCAATGTTTA
TGGCAGATCGACGGTCAGACGATGTTCGTTGCTAAATGGGCGCCGGGAATGAATCAGGAGAAGCCCGAGCTCTCGTCTGT
TCCAGTTTGGCTAGATTTTCTAGACGTTCCCCTGCAATTTTTTAACGAGGATGCTCTCAAGGAGATTGCAGGCCTCGTCG
GGAAGCCTCTATACATTCACCCTTCAACATTAAACCTCTCAAACCTCGAAGTTGCAAAAGTTTATACTATCATTGACCCT
CGCAAGCCACTTCCTGAGGCTGTAAATGCAAGGTTCGAATCAGGTGATGTAAGGAGGATTAGAGTCACTAGTCCGTGGCT
TCCTTCTGTGTGTGGTCACTGCCTGAAGGTGGGTCACACTATCTCTCGATGCTCCCTTGCTCCTAAAACATGTATTACAT
GTCGCTCAGCTAAGCACAGAACAGAAGACTGCCCGCGCTCAAACATTGCTGCTCAGAATGGTGCTCAGACCGGTGCTCAG
AACAGAGCTCCGAAAGGCGCTCAGAATAGAGCTCAAAAAAGCACTCTGAAAGATGCTCCCACAGTTCCAATCGATCCAAT
TCTTAAAGCTAATGCCAATGGTAAAGCCATAGCAATAGTTGCTACCTTAGCTCCTGCAGTGGACTCAGTTGTTTTGGCGC
CAGATCACGTCCTAGAGCCACCGTCTTCGTCGAAGCAGAAGCTCCAGCAGCAGGTCTTTACAACGTTGAAAACAAATCGC
TTTGAGGCATCTTCCTCTGGGCAACGTACGCCTCCTGTTCCCAAACTGATAGGTCCATCTCAGGGGTTTTACAAATCCTC
TTCTGCTGGCTTGAATGGTCTGACTGGCTTGAAGACAGGAAGCTTATGTGTTGATCTAAACAATGTCTTCTTAGGTTCTC
CAACCGGGTCTCCCCACCTATCAGACTATGGGTCCTCATCTGGATCAGAGCTTCCATCTGATGAGGATGACAACCCCAAT
GATGAAGGTGACAAGTTCATCAATGTCGTTTCTAGAAGAATCCAGAAACAGCTTAAGAGTAAAGGTAAGGCCAAGGCCAG
GGCTAGAGGCCCTCAAAACCTCTGA
>Cab020422.1 
ATGCTCGTGAAGACATCGAGGACTCCAGGACCAGGAGAGAGCGAGCCTGAAGCGACGTTCTCGGAAGAGGAAGGAGATGT
GAACGAAGGAGGTGGCGATTTCCCGGAGCCACCGGAGGAAGCTAATCTTTTCGTCGGAAATTTGGCTTACGATGTCGATA
GCCAAGCCTTGGCTATGCTCTTTGAGCAAGCTGGTACTGTTGAAATCGCTGAGGTGAATAAAAGTTGTGATTTTGCTCGA
TTCCTTCCTCTGTTGATGCGTTTGTGTTCACTATGCATTGCGTTAAGGTCATGTATGTTCTGTGTATTACAATTTGAATC
AACTGTGAGTCAAAATGGATGA
>Cab020421.1 
ATGTGGGATCTAAACGACTCACCACACCAAACACTTGTTGAAGAAGAATCTGAAGAGTTGTGTTATTCTTCACCGGGTAA
ACGGGTCGGATCTTTCTCGAACTCAAGTTCATCTGCTGTAGTCATCGAAGATGGATCCGATGATGATGAGCCTAACCGGG
TCAGACCCAACAACCCACTTGTCACCCATCAGTTCTTCCCACAGATGGAAACTAGCGTAGGGGACGATGGTGGAGGTGGT
CCCGGGTCGGGCTTTCCTCGGTCTCACTGGTTTGGTGTTAAGTTTTGTCAGTCCGATCTAGCTACCGGATCATCAGCGGG
TAAACCCGCCACTGTAGCCCCCGTGGTGGAGCCGGCTCAGCCGTTGAAAAAGAGCAGGCGTGGACCACGGTCGAGGAGTT
CTCAGTATAGAGGCGTTACGTTTTACCGGCGAACCGGAAGATGGGAATCTCATATTTGGGACTGTGGGAAGCAGGTTTAC
TTAGGTGGATTTGACACTGCTCATGCAGCTGCTCGAGCATATGATCGAGCTGCTATTAAATTTCGTGGAGTAGAAGCTGA
TATCAACTTTACCATTGAAGATTATGATGATGACTTGAAGCAGATGACGAATTTAACGAAGGAAGAGTTCGTGCACGTAC
TTCGCCGACAAAGCACAGGCTTCCCTCGAGGCAGTTCAAAGTATAGAGGTGTCACTTTGCATAAGTGTGGTCGTTGGGAA
GCTCGAATGGGTCAATTCTTAGGCAAAAAGTATGTTTATTTGGGTTTGTTCGACACCGAGGTTGAAGCTGCTAGAGCTTA
CGATAAAGCTGCAATCAAATGTAATGGCAAAGACGCTGTGACTAACTTTGATCCAAGCATATACGACGACGAATTGAATG
CCGAGTCATCAGGGAATCCTATTCAACAAGATCATAACCTCGATTTGAGTTTGGGAAACTCGGTTAATTCGAAGCAAAAG
GGTCAAGATATGCGGCTCAAGATGAACCAACAAGATTCTCTTCATCCTAATGAGATTCTTGGATTAGGTCAAACCGGAAT
GGTTAACCATATCCCAAATTCAAATCTCCAATTTCCGGGCAGCAGCAACATTGGTGGCGGAGGAGGATTCTCACTATTTC
CGGTGGCTGAGAACCACCGGTTTGATGGTCGGACCACGACGAACCAAGTGTTGGCAAATGCTGCAGCATCATCAGGATTC
TCTCCTCATCATCACAATCAGATTTTTAATTCCACTTCTACTTCTCATCAAAATTGGCTGCAGACCAATGGCTTCCAACC
TTCTCTCATGAGACCTTCTTGA
>Cab020420.2 
ATGGGAGATAATAAGAAATTGATTTCATCATCTTCTTCTTCAACTAATACCTCGATTTACGACACTCGTGGTAATAATAG
TAACAATCATCATCATCATCCTCCGTCATCTTCCGACGAGATTTCTCAGTTTCTCCGGCATATTTTCGACCGTTCTTCTC
CGTTACCTTCTTACTACTCTCCGGCCATGACCACGACGGCTTCCACGGCGGCGATAGAGGTTCAGGGAGACCCGCATGCA
GACAACCCGAGAAGCTTCGTTTCTACTACACCGGCGTCGAAGCGCGCCGTTGATTTCTCCGACGTTTTGATCGGCTCCGC
CGCCGCCTCCGCCGCCGCCGGGTGTTATGGTTTCCCCGGCGGTGGTAACAACATTGCTCAAGGGAGCAGCTCGGGGACTC
GTGTTTCGTCTTCTTCCCTTGGAGCTAGCGGGAACGAGACCGACGAGTATGACTGCGAAAGCGAGGAAGGAGTAGAAGCT
GTGGTGGATGATGAGCTTCCCTCGAAGTCTCGTAACTCATCTAAGAGGTGCAGAGCTGCTGAAGTTCATAATTTGTCTGA
AAAGAGGAGAAGAAGTAGAATCAATGAAAAAATGAAAGCTTTACAAAGTCTCATCCCTAATTCAAATAAGACGGATAAGG
CTTCGATGCTTGATGAAGCCATAGAGTATCTGAAACAGCTTCAGCTCCAAGTTCAGATGTTGACAATGAGGAATGGGCTA
AACTTGCATCCTTTATGCTTACCTGGAACTTCATTACACCCATTGCAACTCTCACAGATCCGACCTCCAGAAACAACCGG
TGATCCTCTGCTTAATCACTCTAATCAATATGCTTCTACTTCTAATGCACCGGAAATGATCAACATGCCTTCTGCATACA
CGATGGAGCCTTCCATCCGGAGTCACTTTGGACCTTTCCCTCACTTTTCTCCACATGTGGAGATGAGTCGAGAAGGCGGG
TTAACTCATCAGAGGTTGAACACTAGTCATCCTAACGCAAACCTAACCGGAGAACATGCTGCGTTTGATGGACAACATCC
TGAGATAAAAGATCGACTTACTTGA
>Cab020419.2 
ATGGAGTGGGTTCGTCGAGAGACAATAGGTCACGGGAGCTTCTCCACCGTTAGTCTAGCCACTACCTCCGCAAGCTCAAC
CTCCTTTCCTCCCTTGATCGCCGTGAAATCCTCCGGAGCAGTCTGCTCCGCCGCGTTACGCAACGAGAGAGACGTTCTTG
ACGATCTCGGCGACTGTCCGGAGATCGTGCGGTGTTTCGGAGGAGGAACGACGGTGGAGAACGGAGAGGAGGTATACAAT
CTGTTTCTCGAGTACGCTTCCGGCGGAAACTTGAGGGATAGGATCAAGAACTCCGGCGAGGGGCTGCCGGAGTTCGAAGT
GCGGCGGTTCACGAGGTCGATTGTTAAAGGGTTGCGTCACGTCCACGCGAATGGTTACTCTCATTGCGATGTGAAGCTTG
AGAATGTTTTGGTGTTCGGCGACGGAGGCGTGAAGATTTCCGATTTCGGGTTGGCGAAACGGAGGGGTGTGGTCGTGGAT
GAGATCAGAGGAACGCCGCTGTATTTGGCGCCGGAAGCGGTTAATCGCGGCGAGTTTGAGTCTCCGGCGGATGTTTGGGC
GTTGGGATGGTGTGTAGTTGAGATGTCGAGTGGCAAAACGGCGTGGTGTTTGGAGGAAGGAGTTGGGAACGTAATGTCTT
TGATGGTTCGTATCGGTTCGGGAGATGCTCCGAAGATTCCGGTGGAGTTGTCGGAGGAAGGGAAAGATTTCGTGAGGAGG
TGTTTCGTTAAAGACCCGGTGGAGAGATGGACGGCTCAGATGCTTTTGGATCATCCGTTCTTAGCCGTTGATCATGATGA
TGAGAGAAGTAGTGGTTCACTGAGGTGTGGCGATGAAGACGAGGCTTCGGTTTCACCGAGAGATCCTTTTGATTTTCCTG
ATTGGAACTCGGTTAACGATTCAGTTACGGTCTGCTCACCGGTTAATTGTTCACCGTTCAGTTATTTGGTATGTTTACCA
AAGGAGAGAATCAGTGGGTTAGTTTCCGGGAATGTACCTGATTGGTCGGTTTCATGTGATTGGGTCAACGTACGTGAGGT
TGAAGGGAGTAGTACAGTAGTTTAA
>Cab020418.1 
ATGAGGAAGGACGCTCTGAAATGTGAACATGTTTTGGGGAACAGAATCTTGGAAGTCAAAGTTGCTACACCAAAGGAAGA
GATGAGACAGCCTGCCAAAAAGGCGACAAGGATCTTTGTTGAGAGGTATGGTGAAATCACTGACCTGTACATGCCTAAGG
ACCCAAAGAGAAGTGGACATAGAGGTTTCGGGTTCGCTACCTTTGCTGAAAACGGTGTTGCAGATGTGTATCCCGGAGAT
CTCATGAAATCTGTGGACAAGAGTTGGGATATGGAATGCCGAGCGCAAGACAATCAAGATCAGACTGGAGGTACCATCTC
ATGGAAAGGAAGCTTGTGGAAGGACGCTCTGAAATGTGAACATGTTTTGGGGAACAGAATCTTGGAAGTCAAAGTTGCTA
CACCAAAGGAAGAGATGAGACAGCCTGCCAAAAAGGCGACAAGGATCTTTGTTGAGAGGTATGGTGAAATCACTGACCTG
TACATGCCTAAGGACCCAAAGAGAAGTGGACATAGAGGTTTCGGGTTCGCTACCTTTGCTGAAAACGGTGTTGCAGATGT
GTATCCCGGAGATCTCATGAAATCTGTGGACAAGAGTTGGGATATGGAATGCCGAGCGCAAGACAATCAAGATCAGACTG
GAGGTACCGGCCATACTAATAATGCACACCTTACAAACATTATCATTGAGCTTTTGGCTTTGTCAGTTGTATTGAAACTT
CACTTGTCAGATAGATTTATTGAATCCTCAATGATCAATTTATTTGTTATGTTTCTTTCCCTTTGGGAATAA
>Cab020417.1 
ATGAGGAAGACATCTCTTTCTTCAAACAGCTTCGGCGGCTTCCTAAGCCCCGGAGCAGCTCCGAGTAGCTACTCCGACAA
CAAAGGCTGGAGCTCCGAGAGAGTCCCCCACCCTTCCTCCTCCACCGCTTCTTCCACTCCCACACTCAACAACGGCCACG
GCCCTCGCCGCCACCTCGGCTCCTCCTCCGCTTTAACGACGCCGTTTTACAGCGGCAGAGCCGTACCTTCCAAATGGGAA
GACGCCGAGCGGTGGATTTGCAGCCCCGTCGCGGCTTACCCGCCCGGCGTCTGCGCAAACCTGAGCTCTCAGTTCTCCGA
ACAGAGACGGCAGAAGTCCAAAAGCGGCCCCATTGTTCCTCCCACGCTCCCTCATCCTCCGCCGTATTCTCCGAGGTTGA
GGGCTATGGAAGCAGCTCCTAAAGGTTTAATGGTGTCTGGCTCGCCGTTCTCTACCGGAGTCTTGGAGGCTGAAAGGGTT
TTCAGAGGGAGTGTTGGTGGTAGTGGTGGTGGTGGTGGACATGGACATAGCCGGAGCTGGGTTGATTTGATGAGTGAAGA
GACTTCTTCTCTCAGCTCCAAAACTGATACTGAGGACAGGAAGGGTACGGCGGCGCAATCTCCGGTGGTGTCAAGAAGAG
ACATAGCTACTCAGATGAGTCCAGAAGAGATGAGTCCTGATCCTCAAGAGCTATTATCTCCACCGTTGGTTGTGTCTGTG
ATTGATGAGACTCCTCCTCCTCCTTGTAGAGGAGGAGGTGAAGTGAGGGAAGTGAAGATGGATAAAGGAGCTAAGATGAT
TAAGCGTCCAAAGAGAAGAGTCATGTCTTCTTCTTCGAGGGTTGTTATGAGGAGAGAGGAGCAGCCTCCTGAGGTTGAAG
ACAACTCTGAAGCTTCTGCTTCTTCTTCCTCTTGGGATATCTCTGAACCTGCCATGACTCTTTCTAAGTTGCAAAGAGAG
GAAGCGAAGATAGCAGCTTGGGAGAATCTTCAGAAGGCTAAAGCAGAAGCTGCCATTAGAAAACTTGAGGTGAAGCTGGA
GAAGAAGAAGTCAGCATCTATGGATAAGATCTTGAACAAGCTTCAATCAGCGAAGTTGAAGGCGCAGGAGATGAGGAGAA
GCTCAGTTTCAGTGTCCAGTGACCATCAACAAGAACAGCAACAAGTCTCTAGGAACTCAGTGAAGATCACTCATCTTGTC
CGGAGACATACTTTCATGACGCCTTTCATGGCTTGCTTTGCTCCTCGCGTTGATTGCAGAAAGTCTCCATCTGCTCTCTA
G
>Cab020416.1 
ATGTGGCACGAAGCGAGACGATCGGAGAAGAAGGTGCACGACATGATGGACGCCGCTCGGAAACGAGCTCAGCGACGAGC
TATCTTCTTAGCCAAACGCCGCGGAGACCCCATCCAATCGATCCAAGCCGTTGGATCCCGCTACAAAATCTTCCGCGACG
ACGGTCTCTACCAAGCCACCGAGGATCAACAGGGCCTGATACCGTGGAACGGGAAGCAGGATGTTATGATCGATAGATTC
GATGGACGTGCTATGCTTGATTTTGTGAGGGAGGCTGGTTCGAGAAGCATGCGGCTGCATAAGAAGTCGGAGGAGGAGGA
GGAAGTTGAGGAGTTTGTTAATTTTGAGCGTTATCGGGATTTAATTAAGCATCGCCGTAGAGGATTTTCTGATGGAGAGG
GTTTGCTACACGTTAATCAAGAGCTTGAGGCTAAACTTGCTGCACCCTTCCTTGGGACAAGACCACAACAAGCGCAAGCA
CCTGCAAACAAAGGCACGTATTCACAGGTTGGGTTTTCATATGGTGGAAACGGGAAAGAGGCATCTTTGGATGCGGGAGA
AGATGATGATGAGGAGGAGGATGATGATGAGGATGAGGAGGAAGATTTTGATAGTAATGACAGCGAAGATGAAGGAATGG
AAGCAATTGCGAAACAGTTTGGGGTGAAGCGGTATGGGTGGCTTGTTTATATGGATAAGAAGGCAAAGGAGGAGGAGAAA
AGGCAAAAGGAACTTATCAAAGGCGATCCTTCTGTTAAGAAGCTAAGTCGAAAGGAAAGAAGAAAGGTTTCTAGAATAGA
GAGGGATAGAGAAAGAGAAACTTCAAGGAGTTTTGGAAGGCACATGATTCAGCATGATCCCTACAGGGAGTCTCGAAGGA
GTCCTACTTATGAGGCTTATCCGCGCTCAAGAAGATCAAGATCCAGATCCCGGTCATATTCTCCGTCATACTCAAGGCGG
AATGGTCATGGAGACGACTCTGGCGAAATTAGCAAGCCAAAAATCGAGTATATTACAGAATTTGGAGGCTCAGGAGACGT
GGCAAGTCCAAAGTTTGGAGGATATTCTCCACCGCGTTCACCACCATCTCAAACTGACCTATTCAACCGACCATCGTCAG
GACATATTCTTGAGGCGCTGCATGTTGACCCTGCATCTGGTGTATCGCTTGAGAAAGACAAGATTGTTAAACTACCTAAA
CCGTCAGTGAGTACTTCCTCAGCACTAGCGAAGCTTTCAAAAGCAGGTACCTCCTTGGGAGGATCTTCGAAGCAAACGCC
AGCGGAGAAGAAAGAAACTCCGCAAGAACGACTGAAGAGAATCATGAACAAACAGCTAACGCAACAGATTAAGAAGGACA
CTGCAACGGAGACTGCTAAAAAACGAGAACAAGAGAAGCAAAGGCTGGAGAAACTAGCGGAAACAAGCCGGTTAAGTCGG
AGTAGACATCGCAGCCGTAGTAGGAGTTATAGTCGATCACCACCACCGAGAAGACACAGACGACGCAGAAGTAGAAGCCG
AAGCAGGAGATCCCGCAGGCACAGTTCAAGATCACGGTCTAGGTCCCCGTCTAGGTCACCATCACGCTCTCCTAAACGCT
CGCGCAGACGCTCTTCCTCGTATTCAAGGTCTCCGAGGCGAAGAAGCAGGACAAGGCACTGA
>Cab020415.1 
ATGGCGGCGCAAAGGTCTGTTCCGGCGCCGTTTTTAAGCAAAACGTATCAGCTAGTGGATGATCAGAGCACAGACGACGT
CGTTTCATGGAACGAAGATGGATCAGCTTTCGTCGTTTGGAAAACAGCTGAGTTCGCTAAGGATCTTCTCCCTCAGTACT
TCAAACATAACAACTTCTCAAGCTTCATTCGTCAGCTCAACACTTACGGTTTCCGGAAAACGGTACCGGACAAGTGGGAG
TTCGCTAACGACAACTTCCGGAGAGGACAAGAGGAACTGCTGTCGGAGATACGGCGGCGCAAGGCGGTGATCGCCGCGGC
AGGGAAATGCGTAGTCGTTGGTTCGCCGTCGGAGTCAAACTCGGCGGGTGACGATCACGGTTCTAGCTCCACGTCATCGC
CGGGGTCGAAGCACCCGGGGTCGGTGGAGAACATGGTTGCTGACTTATCCGGGGAGAACGAGAAGCTGAAAAGAGAGAAC
AGCAGTTTGAGCTCGGAGCTCGCGGCGGCGAAGAGGCAGCGCGACGAGCTGGTGGCGTTCTTGACCGAGCAGATGAAAGT
GGGACCGGAGCAGATCGATCAGATGATCAAAGGAGGAGGGAAGAAACTCAAACCGGCGGTGGAGGAGGAAGAGAGCGACT
GCGAAGGCTGCGGCGGAGACAACGGTGGAGCCGCCGTGGAGGGAGAGAAGGGGGTGGTAGGTGAAGGTTTGAAACTGTTT
GGGGTATGGGTGAAAGGAGAGAGAAAGAAGAGGGGCCGGGATGAGAAGAATTTCGTGGTGGGTGGGTCCCATATGACGGA
GATAAAGAACGTGGACTTTCACGCGCCGTTGTGGAAGAGCAGCAAAGTCTGCAACTGA
>Cab020414.1 
ATGGCGATGATATTTTGCAACACTCTCTACTCTTCTTCTCCGTTTCTCTCGCCGGTACCTCCGATACGATCAAAACCGTC
GCGATTCTCAAACAGACTCACCGTTCAAGCTCAATTCCAGTCCATGGAGAATCAAAACGATCTTCTCCTCCGTCAGAAAT
TCATGGAGTTTCCTTACGTCTCGCCCACGCGCAGGGAGCTAATGGTTGATCTCATGTCGACGCTGGAGGATCGCCTCCAC
TCTCAACTCCTTCCCTGCACCCTCCCTCCGGACGTACGGAACTTCAAGAACCCTAACGGTTCCGCCGAAGCGTCTCTCCA
TATCAGATCCGGCGAGCAATCATCTCCGATTGATTTTGTTATAGGAAGTTGGATACACGTCAAGATTCCGACAGGAGTGT
CTCTCAACATAACAAGCATCTCTGGATTCCTAAACTCGTCAACAGAAGCTCCAAACTTCGTGGTCGAACTCATACAGAGC
AGTCCCACGTCTCTCGTTCTCATCCTCGACCTCCCTCATCGCAAAGACCTAGTTCGTCACCCTGACTATCTCCAGACCTT
TTACCAAGACACCGCTCTCGATACTCATCGTCAGTCACTCCTCAAGCTCCCCGAGATCAAACCCTACGATTCGCCGTCTC
TCTTTGTCCGCTCTGCTTTCTCTCCCACAGCTTCGATGCTTAAAATCGATGCGGAGGAAGGGGAGAGGCTGGAGGAGATC
TTGAGGGATCATGTGAGTCCAGCTGCTACGCAAGTTCTTGAGGTTTGGTTGGAGCGTTGCGCGAAGGAGGAAGGAGAGAA
GAGAGTGGTGGGAGAAGAAGAGAAACTGGAGCTGGAAAGAAGAGATAAAAGCTTCAGAAGGAAGAGCATAGAGGAAGATT
TAGATTTACAGTTTCCGAGAATGTTTGGAGATGAAGTTTCTTCCCGTGTTATACACGCTATCAAAGAAGCTTTCGGGGCA
AGTTTCGCGTCCGGAGCAGCACAGTTCAGAAGAGGTCTGAAAACTAAAGGGAAGACTTATGGATTGACCAATCAAAAGAG
AAGAGAGATCAGAGAAATATTTGATCTCTTCGACATAGACGGTTCAGGTAGCATCGATGCTCGTGAGCTCAACGTTGCTA
TGAGGTCTCTCGGGTTTGAGATGACTAATGAGCAAATAAACGAACTGATGGCAGAGGTGGATAAAAACAATAGCGGAACA
ATAGATTTCGAAGAGTTTGTGCATATGATGACAACAAAATTCGGAGAACGAGACTCTAAAGATGAATTGTCTAAAGCATT
TAAGATCATTGATCACGACAACAATGGAAAGATTTCACCTCACGATATCAAGCAGATCGCGAAGGAGCTAGGAGAAAATT
TCACAGATAATGAAATAGAAGAAATGATCGAAGAAGCAGATCGTGATAAAGATGGAGAAGTTAGTTTGGAGGAGTTCATG
AAGATGATGAGGAGAACTTCTTACGGCTACTAG
>Cab020413.1 
ATGGCGACCGCGAAAACTCTGCAACCAAGAATCATCTCTTCCTTTCTCGGAAACAGCAACTCTATTCGATCAACGCAGCC
TCTTCCACATCTCTTCCGCTTCCATTTAGGAAGAAGACATGTTTCGATGCAATTGTCAAGAACCTTGTCTGGATTAACCA
ATCTTCTGTTTAATACAAGAAACGTTGACGAAGTGATTGATGGCAAGAGAAAACGTCTGAAACCAGGACACGTGTCTCCT
CGCCGCCCTGTCCCTGCCCACATAACCAAACCTCCTTACGTTGAGTCTTTTAACGTCCCCGGTATCTCGAGTGGACTTGA
GATTCACGACGAGGACGGTGTAGAGAGGATGAGAGCTTCTGGGAGGCTCGCAGCTAGAGTTCGTGAATACGCTGGGACTT
TGGTTAAGCCGGGTGTGACTACAGATGAGATTGATGAGGCGGTTCACAACATGATCATCGAGAACGGAGCTTATCCTTCG
CCACTTGGCTATGGAGGTTTCCCTAAGAGTGTTTGCACGTCTGTGAATGAATGCATTTGCCATGGCATCCCTGATTCACG
ACCGCTTGAGGATGGAGATATAATCAACATTGATGTCACAGTTTATTTAAACGGCTATCATGGTGATACTTCAGCTACTT
TCTTCTGTGGAGATGTCGACGAGAAAGCTAAAAAGCTAGTCCAGGTGACTAAAGAGTCTCTCGACAAAGCTATATCGATA
TGTGGACCTGGTGTTGAGTACAAGAAAATCGGCAAAATCATTCATGATCATGCAGATAAATATAAATATGGAGTGGTTAG
ACAATTTGTAGGCCATGGTATTGGTCGTGTCTTCCATGCTGATCCTGTTGTTCTACACTTCCGGAACAATGAAGCTGGAC
GTATGGTTTTGAATCAAACATTCACCATAGAACCGATGCTGACCATAGGAAGCAGAAAACCGGTTATGTGGGATGATAAT
TGGACCGTGGTTACAGAAGATGCAAGCCTCTCTGCGCAGTTCGAGCATACTATTCTTATAACCAAAGATGGAGCTGAGAT
ACTCACCGACTGTTAG
>Cab020412.1 
ATGTTAACTTCTAAAACGTGTAGAGGGGCGTTTGCCTGGGCTCAAATCCTGGTGAGACTTGTACGAGGACCAAAGTACAA
CGGGAAATACTTAAGAGAAGTAATAGAAGATTTCCTGGGAGACACGAGACTGACTCAAACTTTGACAAACGTTGTCATAC
CTTGCTTTGACATCAAGAAACTCCAACCAGTTATCTTCTCTTCTTACCAGGCGGTGAGCCGTCGAGTTACTGACGCGAAA
ATATCAGATATATGCCTAAGCACATCAGCCGCACCAACTTATCTCCCGGCTCATCGGTTCACTAATGAAGACAATGAAGG
AAACAAACATGAATATAACCTCATTGACGGTGGCATCGCTGCCAATAACCCGACGCTGTGTGCGATTGCGGAAGTGACAA
AGCAGATAGTGAAAAAGAATCCAGCAATGGGAGACATAAGCCCATTGGATTACACGAGGGTTGTGGTGATATCGCTTGGG
ACAGGTTCGATAAGGAATGAAGAGAAGTATGATGCGATAATGGCGTCAAAATGGGGACTGGTGAGCTGGATCTGTGCAGA
TGGTTCGAGTCCAATTATTGATTGTTACAATGAAGCCATTCAAGATATTGTTGATTACCAAAGCTGTGTTGTTTTTCAAG
CTCTTCATTCCGAGACGAATTATTTACGTATCGATGACGATACGTTGAAGGGTGACATAGGATCAGTGGACATATCGACA
GAAAAGAACATGGACGGTCTTGTTGAAGTTGGTAAAGCTTTACTGAAGAAAAATGTGTCTCGTGTCAATCTCGAAACTGG
CCATTACGAACCCATCTCTGATCACGTTACCAACGAAGAAGCTCTCAAAAGGGTTGCAAAGATTCTGTCAGAAGAAAGGA
AACTTAGAGAATCAAGATATCATAAACTCAAGACCTGA
>Cab020411.1 
ATGGCTTTCTCTTCAGAAAGAAGATTATGCTATCTTTCTCCTTCCCACGGACAACATGTGACGATCCTTAGCATCGATGG
TGGTGGAGTCCGTGGGATCATTCCCGGTATTGTCTTAGCTTACCTCGAATCACAACTCCAGGAATTGGACGGTGAGGAGG
CAAGGCTTGTGGATTACTTCGATGTCATCTCCGGCATCGATGGTGGTGGAGTCCGTGGGATCATTCCCGGTATTGTCTTA
GCTTACCTCGAATCACAACTCCAGGAATTGGACGGTGAGGAGGCAAGGCTTGTGGATTACTTCGATGTCATCTCCGGGAC
GAGCACTGGAGGTTTGATAGTGGCGATGTTGACCGCACCGGATAAAACTAACCGCAACCGCCCTTTGTTTGCGGCCAAAG
AAATCGTCCCTTTTTATCGCAAACATTGCCCTAAAATCTTCCCACACCCGCGGCAAGTGCCTTTTGCGTTTGCGTTTGGT
AATCTGATATAA
>Cab020410.1 
ATGCACTCGTCCTGCAAGAAAAACAAACCGCCGTCTCGCGGATCACTCGTAACCATCCTCAGTCTCGACGGCGGTGGAGT
CAGAGGAATTATGGTCGGAGTGATCCTTGCGTATCTAGAAGAGCAGCTTCAGGCCCTCGATGGAGAAGACATGAGGCTAG
CAGATTACTTCGACGTGGTAGCCGGAACTAGCACCGGTGGCCTCATGACGGCCATGTTAACTGTACCAGACGAGACCGGA
CGCCCTCGTTTCGCGGCCAAGGACATTGTTCCGTTTTATCTTCAACATTCTCCCAAAATATTTCCACAGCCCGGAGGATT
GGCTGCTCTCTTACCTAAGCTTCCAAAGCTTTTGTCTGGTCCAAAATACGATGGAGTGTATCTACGAAATCTACTAAATA
ATCTTCTTGGAGAGACAAGACTTCACCAGACAATCACAAACGTTGTCATACCTACCTTCGACATGAAGAAACTACAACCC
ACCATCTTCTCCTCTTACCAGGCATTGGTTGACCCTAGCTTGGACGTCAAGATATCAGACATATGCATTGGAACATCGGC
TGCTCCTACTTACTTTCCTCCTCATTACTTTCAAAATGAAGATATTCAAGGCAAGACGTCTGAGTTTCACCTAGTTGATG
GCGGTGTTACTGCTAATAATCCGACTCTGCTGGCCATGACAGCTGTCACTAAGCAGATTGTGAATGATAATCCTGACATG
GGTGAGCTCAAGCCATTAGGTTACAACAAGTTTCTCGTTGTGTCGATAGGAACAGGGTCTGCACAAAAGGCGAAGAAGTA
TAGCGCAAGAGAGGCTGCAAAATGGGGAATCATATCTTGGTTATATGACAACGGATCTACTCCTATATTAGACATTACCA
TGGAATCAAGCCGCGACATAGTTGATTTCCACAGTTCTGTTGTGTTCAAAGCCCGACAATCCGAGGACAAGTATCTCAGA
ATTGATGATGATACATTGAAAGGAGATGCAAGCTCTATGGACCTAGCAACAAAATCCAATTTAGAGAATCTTGTGATAAT
TGGAGAGAAGATGCTGAAAAACAGAGTTGTGCAGATGAACATCGACACTGGTGTATATGAACCTGTCCCTGGAAATGTCA
CCAATGATCAAGAACTCAAGAGGTTTGCGAAAATTCTCTCGGATGAAAGGAAATTAAGGATGCAAAGCGACGCAATGCAT
AAAGTTTCATCAAGTTGA
>BnaA01g00840D 
ATGGTCTCAGCCTCAGGTGGTGGGTTGGCGTACGCTTTTGTGAGCAAAGGCTTGAAAGTAAGGCCTGCACACGCACTCTC
CTGGGCTGTTTGCTACGCTGTTGCGTCAGGAACAATGTATAAGGTGAAGGAAACAATCAGAGCAAGAAGTAAACATTCCA
CCAGCACCAGGGGCAAGGCTTTTGATACTTGA
>Cab020409.1 
ATGGAAGATGGCTCGTCCTGTAAGAAAAACAAACCGCCTTCATGGGGAAAACTCGTAACAATCCTCAGCCTCGACGGCGG
CGGGGTTCGAGGAATCATTGCCGGAGTCATTCTTGCTTATCTAGAAAAACAACTTCAGGAGATCGATGGAGAAGACGTGA
GACTAGCTGATTATTTCGACGTGGTTTCAGGGACTAGTACCGGTGGTCTCATGACTGCCATGTTAACTGTACCGGGCAAG
AATGGACGGCCTCAATTAGCGGCCAAGGACATTGTTCCTTTTTACCTTGAACATTGTCCCAAAATATTTCCACAGCCCGA
AGGCTTGGCTGCTCTGTTACCTAAGCTTCCAAAGCTTCTGTCTGGTCCAAAATACAGCGGAAAGTATCTACGTAAGCTAC
TAAGTAAGCTTCTTGGAGAGACAAAACTTCACCAGACAGTCACAAATGTTGTCATCCCTACCTTCGACATGAAGAAACTC
CAACCCACCATCTTCTCCTCTTATCAGGCATTGGTTGACCCTAGCTTGGATGTCAAGATATCAGACATATGTCTTGGCAC
ATCGGCTGCTCCCACTTTCTTTCCTCCTCATTACTTTTCTAATGAAGATAGTCAAGGCAAGACGACTGAGTTTAACCTCG
TTGATGGCGCGGTCACGGCTAATAACCCGACTTTGGTGGCCATGACTGCTGTTACTAAGCAGATTCTGAAGAACAATCCT
GATATGGGTAAGCTTAAGCCACTAGGTTACGATAAGTTCCTTGTTATATCGATAGGGACAGGGTCTTCAAAAAACGAGGA
GAAGTATAGTGCAAAAAAGGCAGCAAAATGGGGAATCATATCCTGGTTATATAACGATGGATCTACTCCGATATTAGACA
TGGTCTCGGATTCAGGCCGTGACATGATCCATTTCCATAGCTCGGTTTTGTTCAAAGCCCTCCAATCAGAGGACAAGTAC
CTCAGAATCGACGATGATACACTGGAAGGAGATGTAAGTTCGATGGATCTAGCAACAAAATCTAACTTGGAGAATCTTGT
GAAGATTGGAGAGAAGGTGCTGAAAAACAGAGTCATGCATATGAATATCGACACTGGTGTCTATGAACCCATTACTGAAA
ATATCACCAATGAGGAAGAACTCAAAAGATTTGCGAAAATTCTATCTGATGAAAGAAGATTAAGGAGAATGAGAAGCCAA
ACAATGGTTCAAGATCCATCAAACTGA
>Cab020408.1 
ATGAACACTAGTGGTGTTCGAGCTGCTCTTTCCTCCATGAAAGCTCCTTCAAAGCATGACACCAATCAAGAGGAGAAGAA
TAAGAAGATGGAGTCTCAATGCAATGGAAAACCTCTGGTTAATAGGCGCAAAGCTAACAGAGAAAAGAAAATGGACTTGC
TTCAAGATGTTGATAAGCTAAAGAGGAAGCTGAGACATGAGGAGAATGTGCATAGAGCATTGGAGAGAGCTTTCACTAGA
CCTTTAGGAGCTTTACCTCGTCTCCCCTCTTATCTCCCTCGTCATACATTGGAGCTTTTAGCTGAAGTAGCTGTTCTTGA
AGAGGAAGTAGTTCGGTTAGAGGAACAAGTCGTAAGCTATAGACAAGGACTATACCAAGAAGCTGTCTACATCTCTTCCA
AGAAGAATGTAGAGAGTCCTAATAGCAACAACAACGGTTTGAAAGAGAGTTCTCCAATTAGAAACACTAAACACCAGAGA
TCAAAATCAATGTCCCAACACGAGTTCAATTCCATGATCACTCCTCCTAAAAAGCATCATCAACAGTCTCTTAGTTTCAG
CAGAAGCGTCTCGTCAAGTAGGAAACTCTTCTCCACTGATCAGAGAGTTGTGGTGAATAGCAAACAAACGAATCAGATTA
AGAAGGATAAGGAATCATCACCTGAGAAGAAGCTTGGCAGATTCTTGAAGAAGAAGAAGCCTCTGGTTAAGCCAGAGGCT
GCTTTTCAGATAGATGATAGATTAGAAGAACAAGACAAAGCACAGGAGAGTAGTGTCTCAGGATCATCTTCTGAAGCGAA
TAGAGTTTCAGAGGATTTGCTGAAGTGCCTTGTGAGTATTATCTTGAGGATTAGCTCGTCTAAGGACACTGTGTTGGATC
CGTATAGCAACTGTTTAGAGTGGAGAGCAAGAGAGATTGGTGCATACAAGAATCTTTGCTCCGTTGATGCTTCTTCAATT
GATCTTGGAAGAAGAACCAATGCTTCATTTCTCATCCATCGTCTCAAGTTCTTGCTTAATAAGCTTTCAGTTGTGAATCT
AGACGGTCTAAGCCACCAGCAGAAGCTTGCTTTCTGGATAAATACTTATAACTCCTGTGTGATGAATGCATTCTTGGAGC
ATGGGGTCCCTGGGACACCTGAGATGGTTGTAGCCCTGATGCAAAAGGCAACAATAATTGTAGGAGGACACTCACTAAAT
GCTATCACAATTGAACACTTCATCTTGAGACTTCCATACCACTTGAAGTTTACTTGTCCCAAAACTGCAACACATGAAGA
GATGAGAGCTCACAGCACATTTGGTTTAGAATGGTCAGAGCCTCTGGTCACTTTCGCTCTCGCATGTGGAAGCTGGTCCT
CTCCTGCTGTAAGGGTATACACAGCAGCTAATGTAGAGGAGGAGCTAGAAGCTGCAAAGAGAGATTATCTCCAAGCATCA
GTTGGGATCTCCAAAAAGAACAAACTAATGCTTCCAAAGGTGTTAGATTGGTATCTCCTAGACTTTGCAAAGGATTTGGA
GTCGTTGCTGGATTGGGTTTGCCTTCAGTTGCCTGATAAACTCAGAGAAGAAGCTCTAAAGTGCATGGAGAGAAAGAACA
AAGAGTCACTAATGGAGTTGGTTCAAGTAGTACCGTATGACTTCAGTTTCAGGTTGCTGCTATTGCATCAGTGA
>Cab020407.1 
ATGTCGTCGGATAAGAAAGACCACAACTCAGATTCCGACTCCGATGGTCCACCTGAGGAATTCACCCAGGAGCAGGCGAA
GGTGGAAGATGCAGCTTTGAGGAGAATACAGAGAGAGAACAAAGCTAGGGTTGCTCGGGAAAAGAAAGAGAGTCGCAGGC
ATTTGTTAGAGAAGATAACGCCAAAGAAGTCACGAAAGATTGAAACTTTCGAAGGAGAAGAGGAGACCGAGGAAGAAGAA
GACCATGAAGCTCTTGCAAACAAGGGATTCCTTTCCAAAAACATCATAGACTTTCTTGCTCAGCGGGACAAGCTGAAAAA
CAGTTCAGATTCTGAACAAGAGGAGGCCAACAAAGAACACCCGAGAAAGAAAAAGCAAAAGAGCTCAGGTATTGAAACGG
TTCTTTACAAGGAGATTCCACCACCGGAATGCTTGAAAACCGGGTTAGCTTTCTTGAAGAAGCGGAAAGCACAAGTCCCT
AGATCCTCTTCAATCCTCAAAAACTCTAGCCAAGCTCTCCGACTCATCACCGGTGCTGCTTCAACCAAGAAACATCGTCA
GAAAAAATGA
>Cab020406.1 
ATGATGAAACGCAAGGAACATGAGAAGGGCAACTTGGAGCCGATCCCAGGTAAGCTGCTACATGTCCTCCTCCCTTACGA
TATGGAGGTGGAGACACTGAGTAGATTGGCTGGGAAGTCGCTGATGAAGTTCCTATGCGTGTCCAAGACTTGGTCTTCCC
TAATCAGAAGCCAAAGATTCGTGGCTTCTTACTACGCTGCGAAGCCATCCCGTTTTGTAGTCGCTTTCACCAACAGTGCA
TGTAGTGATCCCAAGCGTCTGTTCATCTTGTCGGGAGAGGAGGAGGCAACTTCTTCTTCTTCTTGTTCTTCTTTGGTTGC
CAATCTAGACATGACAATACCCTCAGTGACCTTGCCTCACGGCGCCTACAAGTATTTTTCCGTCCATGGCTTTATCGCTT
GTTTTGAGTTGTCAAATTTCATTATATGTAACCCTAGCACGGGGCAAGTCGTTACCTTTTACTGCAAGGCACCGGGCACA
TCCTTGGGATACGATCCTGTAGATGATCAATTCAAAGCATTGACCCAGGTGACATCTAACTATGATCATAACCCTAGTGT
CATGGTGCACGAGGTTATAAACACTTGGACGAGGAGGAGTAGTGTCTCGACTCCTGTGTTTGTGTGTTTTGATGTTAGAA
ACGAGAGGATACTAAGTTTTATCACAACGCCTCAGGAGGTCCTGGTTTGGCAGGCTTTTACATCATTGATAGAATACAAA
GGGAAGCCAGCTGTCGTTGTACCAATCTGTTTGGGAGAAGGTGGTTATGCTTTCGACCGTTTTAATCTTTGGATACTGGA
GGATGTGACGAAACATGAGTGGTCCAAACAAACATTTGAGCTTTCCTTGTCTCTTCCCTTCACTCTTGGGATGGGTCAGC
GTATGATCTCCCAAGGAACCAACAAGGCTGGTGAAATCATTTTCTCCCCAACATCTCTGCCCAGCCCTTCTATGTTTTCT
ACTTCAACACAGACACGAAGAGCACAAGAAGAGTCAGGATCCACGGAGTCGCTGATACTGAAGAGTTCTGGAGCCGTCAT
GGACTCATAG
>Cab020405.1 
ATGCATTTCTCTCTGTGGAAGCAAATCCACCACTGCGCCACTCTCATCTTAGACAAGAGCAAAAGCAGCCGCAGAAGACG
CAGAACCAGAGAAGGCTCCGATTCCTCCCTCACCGCCACGAAAGAAGCTGCCTTGCTTCGGAAGCTCTACGAAGACAAGC
TCAGGGAAGCTCTAGAGGAAGCCTCCGAGAACGGGTCCCTCCTCAAATCCCAAACCATCGACCAAGACAATCAAGTGGGC
CGCTCCAGATCCTTAGCTAGACTCCACGCGCAGCGTGACTTCCTACGCGCCACCGCTTTAGCAGCCGACCATGTCTACTC
CTCAGAAGACTCCCTCCCCGAGCTCCTCGAAGCTCTCGCCAACTTCCTCGCCATGTACCCTAACTACCAAGCTTCAGACA
AAATCGACCAGTTGAGATCTGACGAGTACACTCACTTATCAAGCTCAAAGGTATGTCTAGACTACTGCGGGTTTGGTCTC
TTCTCTTATGTCCAGACTCTCCACTATTGGGACACGTGTACTTTCAGCTTATCCGAGATCACTGCTAATTTAAGCAACCA
CGCGCTCTACGGTGGAGCCGAGAGCTCCACCGTGGAGCATGATATCAGAGCCAGGATCATGGACTACTTAAACATCCCTG
AGAGCGAGTACGGCCTCGTCTTCACTGTAAGCAGAGGCTCAGCTTTCAAACTCTTAGCTGAGTCATACCCTTTCCAGACG
AACAAGCGTCTTTTAACAATGTTCGACCACGAGAGCCAGTCTGTTAACTGGATGGCGCAGACGGCTAAGGAGAAAGGTGC
AAAGGCGTACAACGCGTGGTTCAAGTGGCCGAGTTTGAAGCTTTGTTCGACCGATTTGAAGAAGAGGCTGTCTTACAAGA
AACGGAAGAAGAAAGACTCAGCGGTGGGGCTGTTTGTGTTCCCTGCGCAGTCGAGGGTGACGGGAGGTAAGTACTCTTAC
CAGTGGATGGCTTTGGCTCAGCAGAATCATTGGCATGTGTTGCTTGACGCTGGCTCGTTAGGTCCTAAGGATATGGACTC
CCTCGGTTTGTCGTTGTTCCGTCCTGAGTTTATTATAACTTCTTTCTACCGTGTGTTTGGTCATGATCCAACGGGCTTTG
GTTGTTTGTTGATTAAGAAGTCAGTGATGGGTTCTCTTCAGAGTCGGTCTGGGAAGACAGGTTCAGGAATAGTGAAGATC
ACTCCACAGTATCCGTTATATCTGAGTGATTCAGTAGATGGTCTTGACGGATTAGTTGATAAGACAGAAGAAGAAGCTCG
TCGTCCGGCTTTCTCAGGAGCATACACTTCAGCACAGGTGAACGATGTGTTTGAAACAGAAGATAACATCTCTTCAGACA
GAGATGGGACTACCAGCACGACGATTTTCGAGGAGACTGAGAGTGTTTCGGTTGGGGAGCTGATGAAAAGTCCGGTGTTT
AGTGAAGATGAGTCGTCTGAGAACTTGTTTTGGATTGATCTTGGTCAAAGCCCTGATCAGCATAATAGCAAGATTGTATC
TCCTCCACTGCCACCGGTTTGGTTCTCCAAAGGGAAACAACACTCGCCTACTAAACCAGTGGTACCAAAGAGTTATAGTA
ATCCTATATATGATGGTTGTAGAGACGTCCTCTCGTTCGACGCTGCTGTTATGTCAGTTACAGAGAAAGGGACACACACT
GCACCTTTGAGGAGTTCTGGTGGTTCATCAGAGATCAAAGAGAGCGCGATTAGACGAGAGACAGAAGGAGAGTTCAGGTT
GCTAGGAGGGAGAGACGGAGGTAGAAGCAGGCTTTTAGGTGTGGAGGATGAACACACAACAAGCAAAGGAAGACGAGTTT
CGTTTAACGTGGACCGTATTAGTCATAGTGTAGTAGAACAAGGTGAAGCTTCTTTAGCTAGTGTTTACGATGACGAGTAC
AATCACACTAGTGATGAGGAGGGTGCGGATGATGAATGGGATAGGAGAGAAAACGAGACCGAGATTGTTTGCAGACATAT
CGACCATGTGAACATGCTTGGTCTGAATAGAACAACGACCAGGCTCAGGTTTCTGATAAACTGGCTTGTGGTGTCGTTAC
TGCAGCTACAAGTGTCTGAATCAGGAGGGAGGAGCATGAGTCTTGTGCAGATATACGGACCTAAGATCAAATACGAAAGA
GGAGGAGCGGTTGCGTTCAACGTTAGAGATAGGAGCAAAGGTTTTGTTAGTCCAGAGATTGTTCAGAGACTGGGTGAAAG
AGAAGGTATATCTTTAGGGATTGGTATACTGAGTCACATACGTGTAGTGGATGATGATAATAAACCGAGAAGAGGGAGGA
GTAGAGAAGATAGTGGTGGTTTGAACTTGCCGAGTGAAGCTGGGAGGAACGGGTTTATAAGATTTGAGGTTGTTACAGCT
TCTCTTAGCTTCTTGACGAACTTTGAAGATGTTTACAAGCTTTGGGGGTTTGTAGCAAAGTTTTTAAACCCTGGTTTTAG
TAGAGAAGGTTCGCTTCCTACCGTTGAAGAAGAGGAAGATGCAGAGGACTCAGAGACGTAG
>Cab020404.1 
ATGCCTGCGATGAACTCGATCTACGAGAAATGCAGAGAAGAGAGGATCAAGGAGAATCTCCAGCGGATGCAGAACCTCGG
CATCATGGATCTCTCCCTCAAGCTCAAATCCGGGACCCGACCCGCTAAGAGGCGCTACACTAAAGCCGCCGCTTCGAATC
CGGATCTTAGATCTACTCCTCCTCTCCAGCTCACCGTCTCCACCAGACGATCCTCAAGGTTGAAGGACGCGTCGCCGGTT
AGATACTTTGAGGAAGCGGAGAAGAAGAAGGGTAAAGCGTCTAAAGAAATGGTTTTGTGGTTACCAGAAGGAGGCGAGAG
GCCTGAGGTTTACACTGATGAGCATGAGAAGCTTCTTGGTAACACCGAGCGGGTCTGGGAGCTTTTTGTTGATGGTTACG
GTCCAGATGGGAAGCGGATCTATGATTCCGTTAAAGGAAAGACTTGCCACCAGTGCAGGCAGAAGACTCTTGGTCATCGT
ACACAGTGTAGCAAGTGTCATCCGTCTGTTACAGGTCAATTCTGTGGAGATTGTTTGTACATGAGGTATGGAGAACATGT
GCTTGAGACACTGGAGAATCCGGACTGGATTTGTCCAGGCTGTCGAGGGATCTGCAACTGCAGTCTCTGTCGTAAACGCA
AAGGGTGGTTGCCTACTGGTAATGCTTACAAGAAGGTACGTAAGCTAGGGTACAAGTCTGTTGCGCATTACCTGATTTTG
ACCAAGAAGCAGTCAGAAACAAATGAGGATGATGAAGCTGATGACACTCCTTCCCAAGCTTCTGCAAAGAGATCGCTGTC
TTTCAAAGAAGCAAAGGCGTCTTCAGAAGAAGGAGATGGTCTCATTCTCCAGATCACCGATGGGCTTGAGGTTCAGGAGA
ATCACGTTGACGATGGTGATGAAGGGGCAAACAAGAATCAGGGTTCGGCTAGGAAGTCATTGAGTTTCTTGTCTGGTGGG
GACAATCAAACTTCAGTGATTGATGGTGATGATATCAAGCCATTAGATGTGAACGAGATGGATCATCCAGCAACTCCTGT
TGAGGCTTCTTCTGGAGACAAAGAGAAGGGAGAAACAAAAAGCAAGCGGAAGATGTCTGTTGAGCCAAACCCAAATAGTA
TTGGTGGAAGACTCAGGCTGCGTCGTAAGAGTCAAGTTTGA
>Cab020403.1 
ATGGGGAATAAGGCAAATATGATCTTATTATGGGCTATGCTCGTTTCAGTTGCGGCCATGGCCACGCGGCATCGTCCCTT
TCAGCGGACTAAGGGCATCAATGGTCTCGAGAAGATCATTGTCCGCGACCCTCGCGGCCGATCTTTCGAGGTTTACTTGT
ATGGAGGTCAAGTGACTTCTTGGAAGAATGAGAAAGGAGAGGATTTACTTTTTATGAGTACCAAGGCTATATTCGAGCCT
CCAACACCTATTCGTGGAGGGATTCCAGTATTGTTTCCGCAATACGCTAACACTGGTCCACTTACCTCACATGGATTTGT
CAGACAAAGGTTCTGGAAAATTGATGCTAATCCACCTCCTTTATCATCACATCCTTCTTCTACTGCTCACATTGACCTCA
TCTTAAAATCATCCGAAGCTGATTTGAAGATCTGGCCTCATAAATTTGTATATCGACTGAGAGTAGCATTGGGGCATGGT
GGAGACTTGACTTTGACGTCTCGTATTAGAAACTCTGATGCAAAGCCGTTTAACTTCACATTTGGTCTTCACCCCTATTT
CTCTGTTTCCGATATCAGTGAAATCCAGGTGGAAGGATTGCAAATTTTGGATTATCTTGACCAACTAAAGAACAGAACAC
GTTTCACTGACCATGGCAAATTTATAACTTTTAATTCACAGCTTGCGAGGCTTTACCTAAGGACTCCAAACAAGATCAGA
ATCGTGGACCACAAGAAAAAGAAGACAATCGTGGTACGCAAGGAAGGACAAGCTGATGCAGTGGTGTGGAATTCATGGGA
CAAGAAAGTGGTCGATTTGGGAGTTGAAGATTACAGACGCTTTGTTGCTGTGGAACCAGTTGCGGTCGAAAAACCGATCA
TATTGAAACCTGGACAAGAGTGGAAAGCGATTTTCCAAGTATCTGTGGTTCCTTCTGGTTGCTCCAGGAAGTCATGCATT
CCTCATACTTAA
>Cab020402.2 
ATGTCGTCGTTCAATCTATTCTCCACCCCACAACAGCCCCAGCAACAGACAACAACTCCTTCTCCCTTTCAAACTCAATC
GTTTCAGCCGCAGACCAACTCCTTCTTCTCCCAACCTCCACAGCAGCAGCAGCAAACGCCGTCGTTTCAGCCGCAACAGT
TCCAACAGCAGCAACAACAACAACAGCAAGTACAGCAGCTGTATCTCTTCACGAACGACAAAGCTCCGGCGAGTTATGGC
ACCAAGTGGGCCGATCTTCACCCCGATTCTCAAAAACTCCTCCTTCAGATCGAAGGGAAGGTATTGGAGTACAGAAGCGA
GAGTCAGAGGTTAGACCAATGCAGTCGTCTTTACGATTCCTCTGTTTCAACCGAAGGGTTCGAGTTTGATGCTAGCCGCA
TTGTTCAGGAGCTTGGTGGGATTAACACTACAATGGACAGACAGAAAGCTGTTCTCCACGAGCTTATGGTGGTTGTTAAA
GACATGCTGCGTGATTCCGAGGTTGCTGTTCGGTCTTTCATCATGCTACAGCCAAGATTCCCTCAATCTAAGCCAGCTGG
AGGAGGAGGAGTTGTTGGTGGTGGTGGTTCTCAGTCGTCTCAGGGAGCTAACCAGGCTCCAGCTTCTTCTGGTCATCAAC
AACAAGGAGTTGCTTCTGTTGTTCAAGTTTCTGATTTTTACCGTGGGGTTCCGAGGAAGCCTACTGTTTTCTTACAGCAG
ACGGTTGCGAGGTTTGAGAAGTATCTAGGCGAGTGTAGACAGTGGGTTGAGGAGCTGGAGCAGCTGCTTGCTTTGGATTC
CGACAAGTTTAGTCGGCATGTTTCTCTTTTGGAGTCTCTTCCGAAAGTCATCTCTAACGTCCATGACTTCTTTGTTCATG
TCGCTGCTAAGGTTGAGAATATTCACCAATACATTGAGTCGATGAGGACGGCGTATCTTGCTGACCAGCGGCGGAGAGGA
GAGTGCCATGATCCGTTTCTTGAGGCTGATCGGAGGGAAACAGCGAAACAAGAAGCTGCTGCTAAAAGGGTCCATCCAAC
TCTGCATCTACCTGCTAATACTGCTACAAGTACACAAACCTCAACTCAAGTAGCTGGATTGATTACCAGCTCAAATGCTC
CACCAACATCTTCAGCCTTTCCAACACCAAACCCTTCTTCAGGAGGTGGGTTGTTTCTTAGCACGCCTGCTTCTGCTGCA
CCTGCGACTTCTCTCTTTGCTACACCATCTTCCGCTGCTCCTAGCTCTTCTTTGTTTGGAGCAGCAACTACTCCTTCGCA
GACACCACTCTTTGGTTCTTCACCAGCTCCTGCATTTGGTTCTGCTCCGTCTTTGTTTGGACAGCCAACTCCATCTATTG
CTGCTACTCCTTCACAGTTTGCAGGTATTACACCGGGTTCAGGAGCCAGCTTCGGTTCTATGACTAAATCTTCAAGGCCA
AAATCTAGAACTTCCCGCCGTTAG
>Cab020401.1 
ATGCTTAGCACTCCTACGATCGGACCAGCTCATTTTGGTACATCAGTTTTCGATGTTGAGCTGCACGAGTTTGTTGAAAT
TATTTTCCAAAACGACGAGAGATCAATTCAATCTTGGCACATGGATGGTACTAGCGCCTTTCTGGTTGGATACGGGTCAG
GGACATGGAATGTGACCATGAGGAAACGTTACAACTTGGTTGATGCTGTTGCAAGGCACACTTTTCAGGTGTATCCATTA
TCATGGACAAGCATATTGGTGTCGTTAGATAACAAAGGAATGTGGAACTTAAGATCACAGATATGGTCGAGGAGATATTT
AGGACAAGAGTTATACGTTCGCGTTTGGAACGATGAGAAGTCTATCTACACTGAAGCTGACCCACCTCTTAACGCTCTTT
ATTGCGGCCAAGCCAAACGCCCTCGTTAG
>Cab020400.1 
ATGAAACTGACTAGTCTCCTACAATGTAAGTTATTCATAGGAAGCTTGTTGTTTTGGCTGGGCTCTCTTTTGGTCAGTGC
AGAAGATCCATATCTGTTCTATACTTGGACTGTTACTTATGGAACAAGATCTCCTTTAGGTGTTCCTCAACAGGTTATTC
TTATCAATGGACAGTTCCCTGGTCCAGCGATTGAAGCTGTCACAAACAACAACATTGTTGTTAATCTCATTAACAAGCTC
GACGAACCTTTCCTCATCACCTGGAATGGAGTTAAGCAGAGGAGGACATCGTGGCAAGACGGAGTATTGGGAACAAACTG
TCCCATCCAACCAAACTCGAACTGGACTTATCAGTTTCAACTTAAAGACCAAATCGGCACTTACACTTACTTCGCTTCCA
CGTCGATGCACAGAGCCAGTGGTGCTTTTGGTGCTCTCAACATTAACCAGAGATCCGTTATTACCACTCCTTATCCTACC
CCAGATGGCGACTTCACCCTCCTCGTCACTGACTGGTTCAAAATGAGCCACAAGGATTTGCGAAAGCGGCTTGACGCAGG
CTATGCACTTCCTCTTTCTGATGGTCTTCTAATCAATGGTGTTTCTAAGGGTTTAATCTTTACTGGTGAACAAGGCAAAA
CATACAAGTTTCGGGTATCAAATGTCGGTATAGCAACATCGATAAACTTTAGGATTCAAGACCACACAATGAGCCTCATT
GAAGTAGAAGGCGCTCACACTCTTCAGGAAACCTATGAGTCGCTTGACGTCCACGTTGGTCAGTCCGTGACCGTCCTGGT
CAACTTAAAAGCTTCAGTGAGAGACTATTACATCGTTGCTTCGACCCGGTTTACCAAACCTATACTAAACACAAACGCGA
GTCTTCGTTACCTAGGCTCCAAAAACGCTGTCTCTGGCCCCCTTCCCGTTGGTCCAACTTACCATATCCACTGGTCCATG
AAACAAGCAAGAACCATCAGGATGAATTTGACGGCAAATGCTGCAAGACCAAACCCACAAGGTTCATTTCATTATGGTAC
CATACCGATAAACCGGACTCTAATCCTAGCCAATGCGGCTACGATGATCTACGGGAAGCTTCGGTACACGGTAAACCGGA
TATCATACATCAATCCAGAAACACCGTTGAAACTTGCCGATTGGTACAACATTTCGGGCGTGTTTGATTTCAAGACAATG
CTTGAGAGATGTCAATCTAAGTCCCACATTGGATAA
>Cab020399.1 
ATGAATCAAACGATTGCGAGAAAGTTAAGTACTTTTGTGAACATGTCATCTTCTTACGCCTCAATGAAGCGATTCCCCGA
GAAGAAGTTCTTCAATTCGAACCAAGAAGACGTTAGTGTCGTCGAGCGATTATGTAAAGGTAAGAGATTTAGTGAAGCCA
TTGATGTTCTCTGCGAGCAGAAGCTATTGATCGAAGCTGTTCAGCTTCTGAGTCGAGCAAAGAAACCACCGCCTGCTTCT
ACTTACTGCAACCTCATCCAAATCTGCACCCAAAGACGCGCGCTTGAAGAAGGTAAGAAGGTGCATGAACACATTATAGC
CTCCGGGTTTGTTCCCGGCGTCGTTATCTGCAACCGTTTGATGGGAATGTACGCGAAATGCGGGAGCTTGGTCGATGCGC
GGAAGGTGTTCGACGAAATGCCGCACAGAGATGTGTGTTCGTGGAACGTGATGGTGAACGGTTACGCGGAGGCTGGGTTG
GTCGAGGAAGCGAGGAAGGTGTTCGATGAAATGCCTGAGAGAGATAGTTACTCGTGGACGGCGATGGTTAACGGGTATGT
TAAGAGAGATCAGCCTGAAGAGGCGTTGGTGATGTATAGCTTGATGCAGAAGGAACGGAACTCGAAAGCTAATATCTTTA
CAGTTTCGAGCGCGGTGGCTGCTGCTGCTGAGATTGCTTGTATCCGTAGAGGGAGAGAGATTCATGGGCATGTGGTTAGA
GCCGGTTTGGATTCGGATGAGGTTCTTTGGAGTTCTTTGATGGATATGTGTGGGAAATGCGGATGTATTGATGAAGCGAG
ACGCATCTTTGATAAGATAGTTGTCAAAGATGTCGTCTCGTGGACGTCGATGATTGATAGATACCTCAAGTCGCGTAGAT
GGCGAGAAGGGTTCTCTTTGTTCTCTGAGTTGGTAGGTTCTAGGACACGTCCTAATGAGTATACTTTTGCTGGTGTTTTG
AACGCTTGCACTGATCTAACAACGGAGGAGTTTGGGAAGCAGGTTCATGGATACATGACGAGAGTTGGGTACGATCCTTA
CTCCTTTGCGTCGAGCTCTCTTGTCGATATGTACACTAAATGCGGAAACATGGAGAGTGCAAAGCGCGTTGTTGATGGAT
GTCCTAGACCCGATTTGTTTTCTTGGACTTCTTTGATCGGCGGGTATGCGCAGAACGGGGAGCCTGAGAAGGCCTTGAAG
TACTTCGACTTGCTTCTTGAATCTGGGACTAAACCTGATCATATTACCTTTGTGAGCGTCCTCTCCGCTTGTACTCATGC
AGGGCTGCTCGAGAAGGGACTCGAGTACTTCCATTCGATAACAGAGAAGCACGGGATGTCTCATACAGATGATCACTACA
CTTGTCTTGTTGATCTACTAGCTCGGTCTGGAAGATTCGAGGAGTTGAAAGACGTTATTAGTCAAATGCCGATGAAACCG
AGTAAGTATCTATGGGCTTCTGTGCTCGGCGGGTGCAGCACTCACGGGAACGTTGATCTAGCCGAGGAAGCGGCTCGAGA
GCTCTTCGAGATAGAACCGGAGAATCCAGCTACTTATGTCACAATGGCTAACATCTATGCTTCGGCAGGGAAATGGGAGG
AGGAAGGAAGAATGAGAAAGAGATTGAACCAAACCGGAATCACCAAAACGCCCGGTTCGAGCTGGACCGAGGTAAAACGT
ATGCGTCACGTGTTTATAGCGGGGGATACTTCGCATCCAATGCATGAGCAGATAGTTGAGTACTTGAGTGAGCTGAGGAA
GAAGATGAAAGAAGAAGGGTATGTTCCAGCTACGAATCTTGTGTTGCACGATGTGGAAGATGAGCAGAAGGAAGAGAATC
TTGTGTACCATAGCGAGAAACTCGCTGTTGCGTTTGCGATTCTGTCGACGCCGGAAGGAACGGGGGTTAAGGTGTTCAAG
AACTTGAGGGCTTGTGTTGATTGTCACAGTGCTATTAAGTTTATATCTAAGATTACAAAGAGGAAGATAACGGTGAGAGA
CTCTGCTCGGTTTCATTGCTTTGAAAATGGACAATGTTCTTGTAGAGACTATTGGTAA
>Cab020398.1 
ATGGTTCAGACAGATTCAGATAAGATGGGTCTTAATTTGAATCTATCGATGTACTCTCTAGCAAAACCCTTGTCTCAATT
TCTAGACGAAGTGTCTAGGATCAAAGATTATGACTCGAAGCTGTCTGAAATCGATGGGTATGTCGGAAAATTAGAGGAAG
AGAGGAGAAAAATCGATGTTTTTAAACGGGAGCTACCTCTATGCATGCTACTATTGAACGAAGCTATTGAGACGTTAAAG
GAAGAGGCTTCATCATCAGTGATGATGGCATCAGATGGTAAATTAGATGTGGGTGAAGGGGCAAAAGTGGAAAGTGATAA
TAAGAAGAACTGGATGAGCTCTGCCCAGTTATGGATCTCAAATCCAAACTCCCAATTGCAATCGACAAACGAAAAAGAAG
ATCGGTCTGTGACTCATAAGCCTAATCAGGGAGGGGCATTTACGCCATTTAACCTTCCTCCACCACCACCACCTCTAACT
CTCAGGACTCCACCATCAGAGATACTTATGGATTATAATCATCAGTTCAACAAACCTATGCAGAGCCTTCACAGTCAGAA
GAAAGAGCAGAGAAGGAGATGGTCACAGGATCTTCACCGTAAATTTGTGGATGCTCTTCACAGCCTTGGAGGGTCACAAG
TGGCAACACCAAAGCAGATTAGAGATATGATGAAGGTTGATGGTTTAACCAATGATGAAGTCAAGAGCCATTTACAAAAA
TATAGAATGCATATCCGTAAGCATCCGCTGCATCCAGCAGCAAAGACGTTGTCATCATCGGATCAGGCTGTTTTGTTAGA
TAAAGAAACACAAAGCTTGATAAGTTTGACGAGATCGGATTCACCACAAAGCCCGCTTGTTGATGGATGTTTGTTCAATA
ATAATGGTCATAGCTCAGAGGATGAAGAGAAATCTGATGGACGTAGCTGGAAAAGCGAGTCGAATAAGAAAAGACAAGCG
TTGGATCTTGAGCTTTGA
>Cab020396.1 
ATGGGACGTCGTTATAGCTATAGTCAGCCATCAGAGTCCGAGGACTATGGTGGGAACTCAAGAGACAGCAGTGGGTATAG
CTCTACAGAGGAGCTCATTCGGCGTGATCAAGCAGAGCTAGGCCACTCAGAGTTCCCCGAACCACATCAGTATCCTCCTC
AACCCGAAGTCGAGTTTGGTTTCCCACAAATCTGCTACTGTGGAGCTCAACCTATTCTTGCTACAAACCGCTCTGATCCA
GGCAGAAGATATTACACATGTGAGAACATTGATGATGGCGAGTGTCATGTTTGGAAGCCATGGGACCTCGCGGTTATGGA
GGAGATGAGAGCAAGGGATAGACACACTCTTGAGCTCGCTGAAAAGGTTGACTCTCTAACCATGATGAGTGACTATGAAA
CAGAGCAGAAGGTGGCTAAGTTAGAGTTGATTGTTTCTGAGCTAGGTAACAAGAATTCTAGGTTGAACAAGAGATTTGAC
ATGGTTGTTGGTTTAGTGTTCGTTCTTCTTGTGGCAATAGGTTTGGTTGTAATGTTTAAGTAA
>Cab020397.1 
ATGGGACGTCGTTATAGCTATAGTCAGCCATCAGAGTCCGAGGACTATGGTGGGAACTCAAGAGACAGCAGTGGGTATAG
CTCTACAGAGGAGCTCATTCGGCGTGATCAAGCAGAGCTAGGCCACTCAGAGTTCCCCGAACCACATCAGTATCCTCCTC
AACCCGAAGTCGAGTTTGGTTTCCCACAAATCTGCTACTGTGGAGCTCAACCTATTCTTGCTACAAACCGCTCTGATCCA
GGCAGAAGATATTACACATGTGAGAACATTGATGATGGCGAGTGTCATGTTTGGAAGCCATGGGACCTCGCGGTTATGGA
GGAGATGAGAGCAAGGGATAGACACACTCTTGAGCTCGCTGAAAAGGTTGACTCTCTAACCATGATGAGTGACTATGAAA
CAGAGCAGAAGGTGGCTAAGTTAGAGTTGATTGTTTCTGAGCTAGGTAACAAGAATTCTAGGTTGAACAAGAGATTTGAC
ATGGTTGTTGGTTTAGTGTTCGTTCTTCTTGTGGCAATAGGTTTGGTTGTAATGTTTAAGTAA
>BnaA01g00930D 
ATGGCAGCAGCTGGCTTAGTGTTTTCGTTAAGCCGCCTTCCATCATCTACTCACGGAATCAATCGAAAGTTTCAACCTTT
TCTCCTAACTCAAACAGTAGCTCCTTCTCGAGTTCGTGCTCTTCGTTGCCAAGCAACGCCAGATTCTTCCGAGCCCCAGG
AGAAATTGGTGGTGGATAATGGCTCAACTAGTGAAACTTCACCTGCCTCGAAAGAAGCTTCTTCTGGGTTTCCTGAGTCT
CCGAACAGGGATGTCAATAGAAGAGTCGCTGTTGCTTCTGTTGTTGCCGCTTTGGCCTTGTTTCTGTCGACAAGGCTTGA
TTTTGGGATCTCTTTGAAGGATTTAACCGCTTCAGCGTTGCCTTACGAGGAGGCTTTGTCGAATGGGAAGCCGACAGTGG
TTGAGTTCTATGCTGATTGGTGTGAGGTTTGTAGAGAACTAGCCCCTGATGTTTACAAAATCGAGCAGCAATACAAGGAC
AAGGTTAACTTTGTGATGCTAAATGTGGACAACACGAAATGGGAGCAAGAGCTGGACGAGTTCGGTGTTGAAGGCATTCC
TCATTTCGCATTCCTCGATAGACAAGGCAACGAGGAAGGTAATGTGGTTGGGAGGCTCCCGAGACAGTATCTAGTCGAGA
ATGTCAACGCACTTGCAGCCGGGAAGCAATCAATTCCTCATGCTCGAGCCGTGGGACAGTACAGTAGCGCCGAGGCCCGT
AAGGTGCATCAGGTCACTGATCCCTTAAGCCATGGGTAG
>BnaA01g00940D 
ATGGCTGAAGAAAAAGCACCAGCTTCGGCATCGGAACTCGAGCAAACTCTAGATCCTAATCAAACCTCGATCGAAGCCAC
TGAATCCACCTGCAACAACAACAACGCGGCAGAGAGTGAGACGACGCTTGAGTTCGCAGATGAGCTGACCGAGAAAGGCT
CCGTCTTTTTGAAAGAGAGTGACTTTGCGGAAGCTGTCGATTGTTTCAGCCGTGCCCTCGAGATCAGGGTTGAACATTTT
GGTGAGCTTGCGTCTGAGTGTGTTAAGGCGTATTACAGATATGGATCTGCTCTTCTGGAGAAGGCTCAGGCTGAAGCTGA
TCCTCTTGGTATCAACATGCCTAAGAAAGAAGCTGAAGCTCAGCAAGAGTCTACTCCAAATGGTGAGTCTGTCGCTGCTT
CTGTTTTGTCTAGTGATCCGGAGAAGCAAGGGAGCTCAAGCGGTGGCCAAGAAGGTTCTGATGGTAAAGAGGATGGTGAA
GATTGTCAAGAGGATGACTTATCTGACGCTGATGCTGATGAAGATGAGTCTGATTTGGATACGGCATGGAAAATGCTCGA
CATCGCAAGGGCTATTACTGACAAACACTCAACTGATACAATGGAGAAAGTCGATATTCTCTGTGCCCTTGCTGAAATTT
CCCTCGAGAGAGAGGACATTGAGTCTTCTTTGAGTGACTACAAGAAAGCTTTGTCCATCTTAGAGCGATTGGTTGAACCA
GACAGTCGACACATAGCCGAACTAAACTTCCGCATATGCATATGTCTAGAGACTGGATGTCAAACTAAGGAAGCAATACC
TTATTGTCAGAAGGCTGTGTTAATCTGCAAAGCTCGGATGGAGAGGCTCAATAATGAGCTTGAGGATTTGAAACAACAAG
CAGAGAACCCAAAGCAACTTCTTGCTGAGCTAATGGGCATGGCATCCGCCAAGGCTGTTGCTACTGCTGCCGGTGAAATG
AAAATGAGCTCTTCTCAGATGGGGAATACGAATACCGGGAAGGACTTAGAGTCTCCTACAGTCTCAACCGCTCAAACAGG
TTCAGGAGTGGGAGGGGCATCATCTGGTGTTACTCATTTGGGTGTTGTTGGAAGAGGAGTGAAGCGAGTTTTGTTGAATG
CAGAATCAAGTCCATCGAAGAAACAAGCTCCTGAGTCTTCTGACAAAGCTGATGTGTAA
>BnaA01g00950D 
ATGGAAGTGGTCAGAACGGCGTCGGTTGGAACCATCCCAAGCGTTGTTCTACGTCTTGGACAGGTTCTGTTCTCATCTGC
TTCGCTTCTTTTCATGTGCTTCAACGATGACGACGACTTCTACGCTTACACTGCCTTCTGTTATTTAGTTACAGTGATGG
GTTTAGTAACACCATGGAGCGTTACGTTAGCCCTACTTGAAGCTTACTCCATCATCGTTCAAAAACTTCCTTTGCAAGCA
ACAGTTTTATCTGTCATCGTCTCTGGAGACTTGGTTTTGTCGTTTTTATCGCTGGGAGGTGCATGCTCAACGGCGAGCGT
GACCCTAATTTTGATTGGTGCTGGAGAGAAGCATTGTGATCGGTACAAGTTATCGGCGACAATGGCGTTCTTGTCTTCGT
TTCTTTCCTTTGCTTCCACTTTCTTTAACTTTCGTCTTCTCCCTTCTCTATTTTCTAGTTAG
>BnaA01g00970D 
ATGGCTTGTAATTCATCTGGCTGCGAGTCCGGTGGTTGCTATGGCCGTGAGAAGGATAATGGATGCAAGGTGGTTGATGT
TAAGGAGACTGTTAGGCTCTGCGTCAAGTGTAAATCCAACGAGCCTATGACGTTCGGTGATGGTGGCTCAGACGATGGGA
GATTCTGTGCAGAATGTTTCAGGAGCAACGTCTATGGGAAGTTCCGTCTCGCTGTTACTTCACACGCCATGATCACTCCT
TCGGATAACGTCCTTGTTGCCTTCTCCGGCGGTTCGTCTTCCAGGGTTGCTCTTCAGTTCGTGCACGAGCTTCAAGTCAA
GGCTTTGAAGAATTACGAGGCGAGTCGTGATAGATCTTTACCTGTGTTTGGTGTTGGTGTTGCGTTTGTGGATGAGAGTG
CAGCTTATCCTTCTCTTTCCGGTGGATTGAGTGATGCTGTTGAGTGGATTCGATCCACTGTGTTGAGTCTGTCGCCACCT
GAAAAGGATCTTCATGTTGTTCCAATCGAGAGTGTGTTTGGTTCGGACTCTGTTGAAGCACGGGATAGGCTTGTGAAGCT
GTTGGATTCTGTTAGTGATGAGACTGGAAAAGAAGACCTTTTGCTGCATCTGAAGATGTTGTCTTTGCAAAAGGTTGCCT
CTGAGAATGGGTACAACAGATTAGTGGTGGGATCGTGCACGTCGAGACTCGCTTCCCATGTTCTTACGGCCACTGTCAAG
GGACGAGGCTATTCACTATCAGCAGATATTCAGCATGTTGATGCGAGGTGGAAGGTCCCCATTGTGCTTCCACTTCGAGA
TTGTGTTTGGCAAGAAATAACTAGACTCTGCCATTTGGATGGTCTAAAGACTGTGGAGTTAGCTCGTCATCCACAATCCG
GGATCAATGACTTGGTGTCTTCATTTGTCGCTCTCTTGCAGGAAGAGAATCCTTCACGGGAGTGCACAATTGTACGGACA
GCTGCAAAGCTTACACCGTTTTACTTCAATAAAATTCCTGAAACGGACGACTCTTGTGTTCCTATGGCCACCCAGAGGCG
TCTAAAGAAATTCAATCTTAAATACGACGGTTCCATGACTACAGAAGCATTCTGTCCTATCTGCAATAGCCCGCTAAATG
GATCAGACTCATCGGAAGATGAGTCTGATGCCCTGTATGATGCTTGCTGTTCAAGTTGCCGGTTTCAGATACTTCCACAA
GAGCCATCATCTCTTGACCATTTCGGATCCTTACTACCACATCACATGATCTCCCAAGTGAAGCATCATCAAAAGTTTGA
CAGCCAAACATATCTGAGGGAGAAGATAAAAGACTGTTTGCTCTTGGACGATGAAGAGGCTGTCTGA
>Cab020395.1 
ATGTCCCAAGATTACCATCATCAACAACACCAGGGAGGATTTTTCAGCTTCTCTAATGGATTCAACCGATCAGATTCTCC
TAATCTAACTCCGGAGAAGCAAGAACATCAAAGGTTACTAGAGATGGACGAGGAATCCTCAGTCGCCAGAAGTGGAATTC
CTGTCTACGAACCTGCCGGAATGTTATCAGAAATGTTTAATTTCCAGAGAAGCAGCGGTGGTGGTGGAGGAGGAGGAGGA
GACTTTGACCACTCCCAATCTTTCCGGTCAAATAGACAGTTACTTGAGCAGCAACATCATAATATTCCGGCCATGAATTC
AGCCGCCGGCATGCAGCTATTCTTACCGCAACAACCACCGTCAACAAGGAGCCACCACGGTTCTTCAACTCTTCACATGT
TACTACCAAATCCATCTCATCATCAGGGCTACCCTAATACTATGTCTATGCATCAGCTTCCTCACCAACAGCTGACGTGG
CAGTCTTCCTCCGATCATCATCACAACACCCAAACCGATATCGGGACCGTCCACGTGGAAAACAGCGGTGGACAAGGCTT
GTCCTTATCTCTCTCGTCGTCTTTAGAGGCAGCAGTAAAAGCTGAAGAGTATAGAAAATTTTACTATGGAAGCAACTTAT
CTTCTCATCATCAATACAATGAAGTATCAAACCACTTCCTATCGTCTCCAGCGGCGGCTTCTTCATCTTCTTCCATAGGA
GCAATCAATGTCTTGAGAAACTCGAGGTACACCAAGGCAGCTCAAGAGTTGTTGGAGGAGTTTTGTAGCGTTGGAAGAGG
ATTTTCTAAGAAAAACAAACCTAAGAACAATTCAAACCCTAATACTAGCGGTGGCGACGGTAGCAGTAGTGGTGGCGCTG
GCGGCTCTCCATCGTCGGCAGGAGCAAGTAAGGAACATCCTCCTTTATCTGCCTCTGATAGGATTGAGCATCAAAGAAGG
AAAGTGAAGCTACTCACCATGCTCGAAGAGGTGGATAGACGGTACAACCATTACTGCGAGCAAATGCAGATGGTTGTGAA
CTCTTTCGACATAGTGATGGGCCATGGCGCAGCGATACCGTACACCGCTTTAGCTCAAAAGGCTATGTCCAGGCATTTTC
GATGCCTTAAAGATGCCGTGGCAGCTCAGCTTAGACAGAGCTGTGAACTTCTTGGGGAGAAAGATGCGGCCGGATTATCT
TCTTCCGGTTTAACTAAAGGCGATACCCCACGGTTGCGTTTGCTAGAACAGAGTCTGCGTCAGCAACGTGCGTTTCATCA
AATGGGGATGATGGAGCAAGAAGCCTGGCGGCCACAACGCGGTTTGCCTGAACGTTCCGTTAATATCCTTAGAGCTTGGC
TCTTCGAGCATTTCCTCCACCCGTATCCAAGCGATGCAGATAAGCACCTCTTGGCTCGTCAGACTGGATTATCCAGAAAC
CAGGTATCAAACTGGTTCATAAATGCTAGGGTTCGATTATGGAAACCAATGGTGGAAGAAATGTATCAACAAGAATCAAA
AGAAAGAGAAGAAAGATTAGAAGAAAACGAACAAGAAGATCAAGAAACAAAAAACAACAGCAGCAACGACAAGAGCACAA
AACCCAACAACAATGAAAGCAACTTCACTGCCGTTCGGACCACATCACAAACTCCAACGACAGCTGCACAATCAGCAGCA
ACCCCACCAGACGCAGGCCACCACCGTCTAAGATCAGCTGCCGATATCAATGCTTACGAAAACGACCCTTCATCCTCCTC
CCACTCCAACGCCGCCGCAGTAGTCTCTAGCTACGGTGGCTCAACCGCGTTTTCTGCGATTGCAACGTGCCAGCAAGGTG
TTGGTGGATTTGCTGATGCTGACATGGATGGTGATAATAATGTTATAAGGTTTGGTACTATAAACCCTACTGGTGACGTG
TCACTCACGCTTGGTCTACGCCATGCTGGCAATATCCCTGATAAGAACGCCTCTTTCTGCGTTAGAGATTTTGGTGGGTT
TTAA
>Cab020394.1 
ATGGTCAAGAAACGCAGAACACATCTTAGTTTGATTGGTTCACGTGGAAACCCCGGCAAGGGATGGCCACGGGCACGTAA
GAGGTTGTTGTTGATGCCAATGGGGTGGCTTACTAAGATCCTTAAAGGTTCTAGTCATAAGTATTCAGATGGTCAAGCTA
ACAGAAGATACAATAGAGAGGATAGAAGCCTGGACACTCCTCGTTATTCCGCGGAAGGATCTGATTTTGACAAAGAAGAA
ATTGAATGCGCCATTGCACTCTCCCTTTCTGAACAAGAACATGTGATTCCACAAGATGACAAAGGAAAGAAAGTCATCGA
ATACAAATCTGAAACTGAAGAAGATGATGATGAGGATGAGGATGAGGATGAGGATGAGGAGGATGATGATGAAGAACACA
TGAGAGCTCAGGTGGAAGCAGCAGAAGAAGAGGAAAAGAAGGTAGCTCAAGCTCAAATAGAGGAAGAAGAGAAACGAAGA
GCTGAAGAAGCTGAGCTAGAAGAGTTAGAGAAACAGCTTGCCAAAGCTAGACTAGAAGAGGAAGAAGTTAGACGCGCCAA
AGCTCAACTTGAGGAAGATGAGCAGCTCGCAAAGGCTATTCAAGAAAGTATGAATGTGGGATCTCCTCCTCCTGGATATG
ATTCTGGAAGTGTGTTTCCATCATACCCCTTCCTTGTTCCTTCTAGAATATGCACTGGTTGCCGAGCTGAGATTGGACAT
GGAAGGTTTCTGAGTTGCATGGGTGGCGTTTGGCATCCTGAATGTTTTTGCTGCCACGCTTGTGATAAGCCCATCATAGA
CTGTGAGTTCTCAATGTCAGGAAACCGTCCTTATCACAAACTGTGTTACAAGGAGCAGCATCATCCAAAATGTGATGTTT
GTCATAACTTTATTCCTACAAATCCAGCTGGTCTCATTGAGTACAGGGCACATCCCTTTTGGATGCAGAAGTATTGTCCT
TCACATGAGCGTGATGGAACACCTAGATGCTGCAGCTGTGAGCGCATGGAGCCGAAAGATACAAAGTATCTGATACTTGA
TGATGGTAGAAAACTGTGTCTTGAATGTCTAGACTCAGCCATTATGGACACTAATGAATGCCAACCGTTGTATCTCGAGA
TACGTGAGTTTTATGAAGGCTTGCACATGAAAGTGGAACAGCAGATACCTATGCTCTTGGTGGAGAGATCAGCTTTAAAC
GAAGCTATGGAAGGAGAGAAACATGGACATCATCACTTACCTGAGACTAGAGGACTCTGTTTGTCTGAAGAACAAACTGT
CACAACAGTGTTGAGGAGACCAAAGATTGGTGCAGGCTACAAGTTGATAGACATGATCACTGAGCCTTGCAGGCTGGTGC
GCCGTTGTGAAGTCACTGCTATTCTCATCTTATATGGACTTCCCCGTTTGTTAACTGGATCAATCCTAGCTCATGAGATG
ATGCATGCATGGCTTCGACTAAATGGGTATCCAAATCTTAGACCAGAAGTGGAAGAAGGGATATGTCAGGTTTTAGCTCA
CATGTGGTTGGAATCTGAGACTTATGCTGGCTCTACATTGATAGATATTGCATCTTCTTCTTCGTCTTCATCATCAGCCG
CTGTGGCGATTGCATCGTCCAAGAAAGGTGAGAGGTCTGATTTTGAGAAGAAACTCGGTGAGTTTTTCAAGCACCAGATA
GAGTCAGATTCTTCTTCGGCATATGGGGATGGGTTCAGGCAAGGTAACCAAGCTGTTCTTACGCATGGTCTGAAGCGAAC
CCTTGATCATATTCGCTTGACCGGTACATTTCCTTAA
>Cab020393.2 
ATGGTGTATGCACGTTACTGCTTGAAGGAGAAGAAGACATGTGTGAGATGGGTGGAGAGATACTTCGATGACTGTCTCTG
TAACCTGAACGACGAAGTCTCGTTCGCACTTGGAATCGTTAGCCTTATCTGCTGGGGCGTGGCAGAGATTCCTCAGATCA
TTACCAACTTCCGTACAAAGTCCAGTCATGGTGTCTCTCTATCTTTCCTCCTCGCTTGGGTCGCTGGTGATATCTTCAAT
CTCATCGGGTGTCTTCTTGAACCAGCTACCTTGCCGACTCAGTTCTACACAGCCTTGCTTTACACAGTGAGCACCGTGGT
ATTGGTGATCCAGACAATTTACTACGACTATATCTACAGACTTTGCACACATGGACGCACCAAGATCTGTCAAAAGGACG
AAGAAGACGAAGAGAAGAAACCCTTAAACCCACCGAAGACGATGGGATCTGCCATTTCCATCCCAGGGGAATCTTACAAA
GCTTCTCCTCGGAAAGAGTTCTATTACACGTCAGCGAGATCATTGGCCGGCAGCGGAACACCGCCTTTAAGAACATCATA
TTTTCGGGTGGCTAAGAGTGGCCCTTCGGCTATGACAATAGATAGTGGTTCTTCCTCGGACGAAGATGAGACAATGTCAA
CACTTCCTGTTGTGACGGCTAAGACCATTACCCAACCAAGGCCAATCCCTAGACAGGCTGGTTTTGGAACGTTCTTAGCC
GCATCCGTTAGCCTTCCATTGCAGGCCAAGAGCCTAGCAGAAAAGTATGCACATGCTTCAAGCAGACGGCTTCTGAATGA
AAGAATAGTTGAGCATAGCGCATTGGGACAATGGTTGGGATGGCTAATGGCAGCCATTTACATGGGCGGCCGCATCCCTC
AAATCTGGCTCAACGGTTTGAATCCACTTATGTTTATCTTCGCGCTTGTAGCCAATGCAACGTACGTTGGTAGTATTCTT
GTCAGAACAATTGAATGGGATAGTATCAAAGCAAATCTCCCTTGGTTGCTTGATGCTATTGTCTGCGTCCTACTCGATCT
ATTTTATATCTACTACAAGTATTGCAGGACGAATAGCTCAAAAGGCGAAGAAGAAGCAGAACACGGCTACGGAGACTATG
TGGAAGCAAGCAAAACTTTTGTTTCGTGA
>Cab020392.1 
ATGGCGATGAGGAAGCTTTTGTCGCAGCGTATGTTCAACGTTTCGAAAATTGCGTCTCAAGGTCTCATGAACTGTCGAAT
CTCGTCTTCTTCGCTAGCCGTGCGGACCAGGGTTCCTAAAGAACCAGGAGAAGCCACCGTTGATCCAGAGCCTGCTGATT
CGTGGATGGATATGACCATGATGAAGACGCCGTTTGGGGAGAGTCTGAGGGAGAAGCTCCGAGAAAACGACCGGATTCGA
TTAGACGGGCTTTTGCCTCCTCCGTTGAAACACGCGGCGGCGGCGGCGGAGAAGACGGAGGCGTTGGGGCTTACTGCGAG
AGACGCGAAGAAGTTGCTTAGAGCTGCGCAGATCGAGGTGGTGAAAACGAAGCTGATGGAGACAGGGAGAAGCTGGATCC
CTTACAATGAGTTCGTTGGTCTTTGCAATGATTCTTGTTTGGATCCTGCTCAAGGGCCTTGGATCGCTAAGATGCTTGAT
GATACAGGAAACGTCATCGTTTTGGGTGATTACGTTTGCTTAAGACCTGATCAGGTAACAAAATCTATCGAGGGGCTGCT
TCCTTTACCACAGATCCGTAACCCAAACGACCCGAGAAGGAAGGAGCTGAAAGAGCTAGAAGCTACAAAGAAAGTCATTG
ACGAGAAAGCACATTCACTGGTGAGAAGAGAGCTATGGGCTGGTCTTGGTTACTTGATACTCCAGACCGCAGGGTTCATG
AGGCTAACGTTCTGGGAACTCACGTGGGACGTTATGGAGCCAATCTGTTTCTATGTCACATCCGTATACTTCATGGCGGG
TTACGCTTTTTTCCTTAGGACAGCGAAGGAACCTTCCTTTGAAGGGTTTTACGAGAGTAGGTTTGAGGCTAAACAGAGGA
AACTGATGAAGTCTCAAGATTTTGATGTAGGGAGGTATGATGAGTTGAAGAAGATGTTTAATCCAAAGCCTTCTTCAGCT
GCTGTTTCCAAGATTCTTGGAGCTTTACAAAACTAA
>Cab020391.1 
ATGGCTTCTTCAGTGACTCTAGGTTCATGCCCATGGGTTCTTCACCACCAATCCAAAACACCCAGATCCAGATCTCCTCC
CTTCATCACACTTAAACCCATCACCCTCACCCCAAAACGCAGCGTTTCGTCTTCTTCCCACACCATTTCCTCTTCCCTCG
TCACCAAAGAAGACAACAACCTCAAATCCACCTCCTCCTTCGACTTCATGTCTTACATCCTCCGCAAAGCCGACTCCGTC
AACAGAGCCCTGGACTCCGCCGTCCCCCTCCGGGAGCCGCTCAAGATCCACGAGGCGATGCGCTACTCCCTCCTCGCCGG
CGGCAAACGCGTCAGGCCCGTCCTCTGCATCGCCGCCTGCGAGCTCGTCGGCGGGGAAGAGTCCCTCGCCATGCCGGCGG
CCTGCGCCGTCGAGATGATCCACACCATGTCGCTGATCCACGACGACTTGCCGTGCATGGACAACGACGACCTCCGCCGC
GGGAAGCCGACGAACCACAAGGTTTACGGCGAGGACGTGGCAGTTCTAGCCGGAGACGCGCTTCTCTCCTTCGCCTTCGA
GCATTTAGCGTCGGCCACGAGCTCCGACGTTTCTCCGGCGAGGGTGGTCAGAGCCGTCGGAGAGTTGGCGAAAGCTATAG
GAACCGAAGGGCTGGTCGCTGGACAAGTGGCGGATATAAGCAGCGAAGGGTTGGACTTAAACGACGTCGGATTGGATCAT
TTGGAGTTTATTCATTTGCATAAAACGGCGGCGTTGCTTGAGGCTTCAGCCGTTTTGGGTGGGATCGTCGGTGGAGGGAG
TGATGAAGAGATCGAGAGGCTGAGGAAGTTCGCGAGGTGTATCGGTCTGTTGTTTCAGGTGGTTGATGACATCTTGGACG
TGACGAAGTCGTCTCAGGAGCTGGGGAAGACCGCCGGGAAAGATTTGATCGCCGATAAGCTGACGTATCCGAAGCTCATG
GGGTTGGAGAAATCGAGAGAGTTCGCTGAGAAGTTGAATAGAGAGGCGCGTGATCAGCTTTTGGGGTTTGATTCCGACAA
GGTTGCTCCTTTGTTGGCTTTGGCTAATTACATTGCCAATAGACAGAACTGA
>Cab020390.1 
ATGATTGGGTTGTTTAAAGTAAAGGAGAAGCAAAGAGAACAAGCTCAGAACGCTAGCCGAGGAGGAGGAGCTTCTGTCAA
GAAACAATCTGCTGGCGAACTTCGTCTTCACAAAGATATATCAGAGTTGAATCTTCCTAGCTCTTGTACAATTTCGTTTC
CTAACGGCAAAGATGATTTGATGAACTTTGAAGTCTCCATTAAACCTGATGATGGTTACTACCACAATGGTACATTTCTT
TTCACGTTCCAAGTGTCTCCTGTGTATCCTCATGAAGCTCCTAAAGTTAAATGCAAAACCAAGGTGTATCATCCCAATAT
AGATTTGGAAGGAAGCGTTTGCCTCAACATCTTGCGTGAAGACTGGAAACCTGTTCTTAACATCAACACTGTTATCTATG
GACTCTTCCATCTCTTCACGGAACCCAACTCTGAAGATCCTTTGAACCATGACGCTGCACAAGTCTTGAGGGATAACCCA
AAGCTCTTTGAGACCAATGTCAGGAGAGCCATGACCGGTGGCTATGTTGGTCAAACCTTTTTCCCACGCTGTATCTAA
>Cab020389.1 
ATGATCTACGCGTTTGACAGGGCTTTTGAAGGCTCTTTCTCCTCGTTCGCTGCACCTTTGGTTGGGATCTTGTCTGAGAA
GATGTTTGGGTATGACTCCAAAGGTATTGATCCTTTGAAAGGGTCATCTGTGCGTGAAGCTGAGGCTCTCTCCAAGGGGC
TTTTGTCGATGATGGCTGTCCCCTTTGGCCTCTGCTGTCTCTCTTACACGCCTTTGCATTTCGTTTTCAAGAAAGATCGA
GAGAACGCGAAAATGGCGAGTTCTAAAGACGTTGAAATGATATGA
>Cab020388.1 
ATGGGCGCGTTAACAGCTGAACCGAGGAGGAGCTTCTGTCAAGAAACAATCTGCTGGCGAACTTCGTCTTCACAAAGCAA
TGGTACATTTCTTTTCACGTTCCAAGTGTCTCCTGTGTATCCTCATGAAGCTCCTAAAGTTAAATGCAAAACCAAGGTGT
ATCATCCCAATATAGATTTGGAAGGAAGCGTTTGCCTCAACATCTTGCGTGAAGACTGGAAACCTGTTCTTAACATCAAC
ACTGTTATCTATGGACTCTTCCATCTCTTCACGGAACCCAACTCTGAAGATCCTTTGAACCATGACGCTGCACAAGTCTT
GAGGGATAACCCAAAGCTCTTTGAGACCAATGTCAGGAGAGCCATGACCGGTGGCTATGTTGGTCAAACCTTTTTCCCAC
GCTGTATCTAA
>Cab020387.1 
ATGGGTCGTGCTCGAACTCGTTCCGGTTACATCTCCACCGCTTTAGGATTCTTCCGGTCTCTGTTTCCTCGCAACCTCCG
TACTAACAACATGAAGATAAAAACAGGAAAATTTTTAGGAGTTTCGGTATCACTGATTCTGATAAACTTAGCTGCGATCA
TGGAGCGAGCAGACGAGAATCTACTGCCTTCGGTTTACAAAGAAGTGAGCGAAGCGTTTAACGCCGGACCATCAGATTTA
GGATACTTAACATTCGTTAGGAACTTCGTTCAAGGACTCGCGTCGCCGTTAGCAGGAGTTCTAGTCATTACCTATGATCG
TCCCATCGTTCTTGCGATAGGTACTCTCTGTTGGGCTTTATCTACTGCTGCCGTTGGTGCTAGCAACTACTTCATTCAGG
TTGCTTTATGGAGGGCAGTGAATGGGTTTGGGTTAGCTATTGTGATACCGGCGCTTCAGTCGTTTATAGCAGATAGCTAT
AAGGATGGTACTAGAGGAGCTGGTTTTGGTTTGTTGAATCTCATTGGTACTATTGGTGGTATTGGAGGAGGTGTTGTAGC
TACTGTTATGGCCGGTTCAGAGTTTTGGGGAGTACCGGGATGGCGTTGTGCTTTCATCATGATGGCAACGCTTAGTGCAG
TGATTGGGTTACTAGTGTTCCTCTTTGTGGTTGACCCCAGGAAGCACACTGAACGAGAGGAACTAATGGTTCAAAAGATA
TCTGTTTGGAATGACTCATGGGCAGCTACAAAGTCAGTGGTGAAAGTAAGGACGTTTCAGATCATTGTCTTGCAAGGAAT
CGTTGGTTCATTGCCTTGGACTGCAATGGTTTTCTTCACAATGTGGTTTGAGCTTATTGGTTTTGATCATAACCAGACAG
CAGCTTTGCTTGGGGTGTTTGCGACCGGATGCGCTATAGGAACGTTGATGGGAGGCATCATTGCTGATAAGATGTCTAGG
ATCTTTCCGAACTCCGGTAGAGTGATGTGTGCGCAGTTCAGCGCCTTCATGGGGATCCCATTCTCAGTGATCCTTCTGAA
AGGAATCCCACAGAGCAGAGAAAGCTACTTGACCTTCTCCATCACTCTCTTCTTGATGGGTCTAACCATAAGCTGGTGCG
GTTCAGCTGTTAACGCGCCCATGTTTGCTGAAGTCGTCCCACCTAAGCACCGGACCATGATCTACGCGTTTGACAGGGCT
TTTGAAGGCTCTTTCTCCTCGTTCGCTGCACCTTTGGTTGGGATCTTGTCTGAGAAGATGTTTGGGTATGACTCCAAAGG
TATTGATCCTTTGAAAGGGTCATCTGTGCGTGAAGCTGAGGCTCTCTCCAAGGGGCTTTTGTCGATGATGGCTGTCCCCT
TTGGCCTCTGCTGTCTCTCTTACACGCCTTTGCATTTCGTTTTCAAGAAAGATCGAGAGAACGCGAAAATGGCGAGTTCT
AAAGACGTTGAAATGATATGA
>Cab020386.1 
ATGGCGGCAGGTGGAGGAGGATCATCGTCGGCGGGACGGACTCCGACGTGGAAGGAGAGGGAGAACAACAAGAAGAGGGA
GAGGAGAAGAAGAGCCATCACGGCCAAGATTTACTCTGGTCTCAGAGCTCAAGGTAACTACAAGCTCCCTAAGCACTGCG
ACAACAACGAAGTCCTTAAAGCTCTTTGCCTCGAAGCTGGTTGGATCGTTGAAGACGACGGCACCACTTATCGCAAGGGT
TTTAAGCCAACTCCGACGAACTTCAGCACGAACTCATCAATCCAACCGAGTCCACAATCATCTGCCTTCCCAAGCCCGGC
ACCTTCTTACCACGGCTCCCCTGTCTCATCCTCCTTCCCAAGCCCATCTCGTTACGACCAAAACCCTTCCTCGTACCTCC
TCCTCCCTTTCCTCCACAACATCGCTTCCTCCATCCCATCAAACCTCCCTCCTCTCAGAATCTCCAACAGCGCTCCCGTA
ACTCCCCCCTTGTCCTCTCCCACCTCTCGCGGTTCGAAGCGGAAGCTCATCACAGAACAGCTACCAAACGGCGGGTCTTT
GCTAAGACACCCGCTTTTCGCTATCTCTGCTCCGTCTAGTCCTACGCGCCGCGGCGGTCACCAGACGCCGCCGACGATAC
CTGAATGCGACGAGTCTGAGGAGGATTCGGTAGAGGATTCAGGACGGTGGATTAGTTTTCAGTCCACGGCTCCTCCTTCA
CCGACGTTTAACCTCGTTCAGCAGACGTCTATGGAGATTGACATGAAGAGACCAGAGTGGGGGATGAATGCGAGGGGGTC
AGAGTTTGAGTTCGAGAATGGTACTGTTAAGCCATGGGAAGGCGAAATGATTCATGAAGTTGGTGTAGAGGATCTTGAGC
TCACTCTCGGTGGCACTAAGACAAGATGCTAA
>Cab020385.1 
ATGGAGATTCACGGAGTTTTAGTGGCTAGTCCAGGCATGGGCCACGCAGTGCCCATCTTAGAACTTGGCAAACGTCTCTT
GAGCCACCACGGTTTCAACCGTGTTACTGTGTTCCCAGTCACAGACGATGTCCCACGCTCAAAATCCCTAATTGGTAAAA
CGCTAACGGAAGAAGATCCTAACTTCGTGATCAGGTTTATTCAGCTAGACGTTTCGGGCCAAGATCTCACCGGTTCACTT
TTAACTAAACTAGCAGAGATGATGAGGATGGCAATACCACAGATCAGGTCTGCGGTCATGGAGTTAGAGCCAAAGCCTAG
TGTTTTCGTTGTTGACTTGTTGGGCACGGAAGCTTTAGCTGTGGCTAAGGAGCTTGAGATTGCAAAGAAACATGTTCTTG
TTACTACCAGTGCTTGGTTTCTAGCTCTAACCGTTTACATGGCGAGTCTTGACAAAGGGACGTTGTTTAAGCATCTGAGC
AGCTACGGAGCTTTGCTTATACCGGGATGCACCCCGGTTAAGTTTGACCGGGTTCAAGATCCGAGTGGTTACGTCCGGGA
ACTCGCTGAGTCTCAGAGAATCGGGCTTGAGGTAGTAACAGCAGATGGGGTGTTTGTGAACACGTGTCATAGTTTGGAGC
CAGTGACGATCAGGTCTTTCTTGGATCACAAGAATCTCGGTTTGGTTATGAATGGAGTCCCGGTTTACCCTGTTGGACCG
CTGGTTAGACCAGCGGAACCGGATTTGAAGCATGAGGTGCTGGACTGGCTTGACTTGCAACCCAAGGGATCTGTTGTTTA
TGTTTCTTTCGGAAGCGGTGGAGCGCTAACAGCCGAGCAGACAATGGAGCTGGCTTACGGTTTGGAGTTAACCGGGTTTA
GGTTTGTTTGGGTGGTCAGACCACCCGCTGAACACGACCCGTCTGCGTCAATGTTTGACAAAGGCACAAACCAGACAGAA
CCAATAGACTTCTTACCTTACGGGTTTTTAGACCGGACCAAGGATATAGGTTTGGTGGTCAAGACATGGGCCCCGCAAGA
GGAGATTCTTGCACATGAAGCAACGGGAGGGTTTGTGAGTCACTGTGGATGGAACTCTGTTTTGGAGAGTATAGTGAACG
GTGTGCCGATGGTAGCTTGGCCTTTGTACTCAGAGCAGAAGATGAACGCGTGGCTGGTCTCAGAGGAGCTGAAGATCGCT
GCTAGGGTTGATGCTGGGAATGGAGTTGTGAAGAAAGAAGAGATAGTTGAGATGGTGAAGCGAGTGATGGATGAAGAAGA
AGGCAGAGAGATGAGGGAGAATGTTAAGGAACTGAAGAAGAAGACAGCAGAGGAAGCTGTCAAGAATCTCTCAACGCCTC
AGGCTGCTTACTTCACTCAATACTAA
>Cab020384.1 
ATGACTGCGCGTTCAGTCTGCAAAGCAACGCGCTCAGATAATGATCGTTGCATGGAGAATTGTAAAAGCGGGATGTCTCC
TAAGGAGACGGATTGGTGGTACCATGATGACAAGAAGTTAACACAAATGTTGCTGCCTACGATAATCGTCTTCCACCCAT
CTGAATATATTCTCGCCAGAGCCATTCATGGACCATCGAGAGGTACCTCGCCAGTTCTAATGTGTAGACCGGACCATGGA
TGTATGTTTGGTGACTCGGACATGGGCCCCGCAAGAGGAGAGCAGAAGAAAGAAGAGATAGCTGAGATGGTGAAGAGAGT
GATGGATGAAGAAGAAGGCAAAGAGATGAAGGAGAATGTTAAGGAACTGAAGAGGAAGCTGTTATGA
>BnaA01g01080D 
ATGGGGAAAGGAGGCGGATGCGTTCCGAGCAAGAAGAAGAAGCCGTCGTCGCTCGCCACCACCGGAGACGATCACGGAAC
CGAGTACGAAGACGCCGTCAACGCTCCTCTCCCGATCGAGGACGAGCAAACGACGGCGACGACGGGAACAACGACGCCGG
CGATCACAACCACGGCAACCACGGCCATCCCGCCGCCGCTGAAGATCTTCGTGGTGTTCTACTCGATGTACGGACACGTG
GAGAGCTTGGCGAGGAGGATGAAGAAGGGAGTGGAGGGCGTGGAAGGAGTGGAGGCGAGGCTGTACAGAGTGCCGGAGAC
GCTTTCCGAGGAGGTCGTGGAGCAGATGAAGGCGCCGGGGAAGGATACGGAGGTTCCGGAGATAACGGCGGGGGAGCTGG
CGGAGGCGGATGGGTTTCTGTTCGGGTTTCCGACGAGGTACGGGTGTATGGCGGCGCAGATGAAGGCTTTCTTTGACTCG
ACGGGGCAGCTGTGGAAGGAGCAGAAGCTCGCCGGGAAGCCAGCTGGGTTCTTTGTGAGTACGGGGACTCAAGGAGGTGG
CCAAGAGACCACTGCATGGACAGCAATCACACAGCTGGTGCACCACGGGATGCTATTCGTCCCCATAGGCTACACATTTG
GAGCAGGAATGTTCAAGATGGACTCGATCCGTGGAGGTTCACCTTATGGAGCGGGTGTGTTCGCTGGTGATGGGTCAAGA
GAAGCTACGGAAACAGAACTAGCTCTTGCTGAACATCAAGGAAACTACATGGCTACAATAGTCAAGAGACTTGCACAACC
TTAA
>Cab020383.1 
ATGTCTGAGATTCTCTCTTCCTTGAGGTCACTAATGGCCTCCCACTCTCCTCCTCTTGATGCTTTGGTTGTTCCTTCCGA
AGACTATCACCAGAGCGAGTATGTTTCTGCTCGAGACAAACGCCGCGAGTTCGTGTCTGGATTCACTGGAAGTGCAGGTT
TGGCACTAATCACGAAAAACGAAGCAAGGCTTTGGACTGATGGACGCTACTTCTTGCAAGCAACCCAACAGCTTAGCAAC
GAGTGGACACTAATGCGTATGGGAGAAGATCCTCTCCTTGAAGTTTGGATGTCTGATAATCTATCTGAAGAAGCAAACAT
AGGTGTTGATCCATGGTGTGTCTCCGTAGACACCGCTAACAGATGGAACAAGTCCTTTGCCAAGAAGAATCAGAAACTCA
TTCCGACAACAACTGATCTTGTCGACGAGGTTTGGCAAAACCGCCCACCTTCTCAGACGAGTCCCCTCGCTGTTCATCCC
TTGGAGTTTGCTGGCCGCTCTGTTCCCGATAAACTCGAAGAGCTGAGGTCAAAGCTCAAGCAAGAGAATGCGCGCGGTTA
CGTCATCGCTGCTCTCGACGAGGTTGCTTGGCTATACAACATCCGTGGAACCGATGTTGCTTACTGTCCCGTTGCTCACG
CCTTTGCTATTGTTACAACCGACTCTGCGTTCCTCTATGTTGACAAGAAGAAAGTATCTGATGAGGTTAGTGAGTACTTC
AAAGGGCTTGGTGTAGAGGTCAGAGAGTACACAGATGTGATCTCGGACGTGGCGTTGCTTGCTTCTGATCGACTCTTTTT
ATCGTTCTCCTCTAAAAGTACAAAGGACATGGAGGTTGATTCTGATTGGTTATGGGTGGATCCTGCTAAGTGCTGCTATG
CACTTTATTCAAAATTGGATGCTGATAAGGTCCTCTTGCAACCATCTCCGTTATCACTCCCAAAAGCCTTAAAGATGCAG
GAGCTATATGGAGCATCTGGATATTTTTTGGAAGCGGAGTCTAACAAGAAGAAACCAACTAGTGAGACCGCTAAGCTTAC
TGAATTGACTGTGAGCGATAAGCTTGAAAGTCTTCGAGCTGCCAAAGAGCATTTTAGAGGTTTAAGCTTTCCTACTATAT
CATCTGTTGGTTCAAACGCTGCTATTATTCATTATTCGCCGGAGGCTGGTGCTTGTGCCGAGATGGATCCTGACAAAATC
TACTTATGTGATTCTGGAGCACAGATGCAGGAGCTATATGGAGCATCTGGATATTTTTTGGAAGCGGAGTCTAACAAGAA
GAAACCAACTAGTGAGACCGCTAAGCTTACTGAATTGACTGTGAGCGATAAGCTTGAAAGTCTTCGAGCTGCCAAAGAGC
ATTTTAGAGGTTTAAGCTTTCCTACTATATCATCTGTTGGTTCAAACGCTGCTATTATTCATTATTCGCCGGAGGCTGGT
GCTTGTGCCGAGATGGATCCTGACAAAATCTACTTATGTGATTCTGGAGCACAGTATCTGGATGGAACAACTGATATAAC
ACGAACGGTTCACTTTGGAAAACCTTCAGCTCATGAAAAGGACTGCTACACTGCGGTGTTCAAGGGTCATGTTGCACTCG
GAAATGCTCGGTTTCCTAAAGGAACAAGCGGGTATACACTTGATATTCTTGCTAGAGCTCCTTTGTGGAAGTACGGCTTG
GATTATCGACATGGACCTCACCAAGTTAGTTTCAGACCTCATGCTAGGAACGTTCCTCTTCAAGCTTCCATGACTGTAAC
TGATGAGCCTGGTTATTATGAAGATGGGAACTTTGGTATTAGGCTAGAGAATGTTCTTGTGGTCAATGATGCTGAAACCG
AATTTAACTTTGGGGACAAGGGTTACTTGCAGTTCGAGCATATCACTTGGGCACCCTATCAAGTGAAACTTATCAATCTA
GAGCAGTTGACACAAGAAGAGATCGAATGGTTAAACACTTACCATTTGAAATGCAAGGACATTTTGGCTCCGTTCATGAA
CCAAACCGAAATGGAATGGCTCAAGAAAGCTACTGAACCTGTAAGTGTACTTGTTTGA
>Cab020382.1 
ATGGACAGCAATCACACAGCTGGTGCACCACGGGATGCTATTCGTCCCCATAGGCTACACATTTGGAGCAGGANNNNNNN
NNNAGGAATGTTCAAGATGGACTCGATCCGTGGAGGTTCACCTTATGGAGCGGGTGTGTTCGCTGGTGATGGGTCAAGAG
AAGCTACGGAAACAGAACTAGCTCTTGCTGAACATCAAGGAAACTACATGGCTACAATAGTCAAGAGACTTGCACAACCT
TAA
>Cab020381.1 
ATGAACCACACTCTGGATGATCAGAACATGGCTTTTATCTCTCAATTGTACCCTGATATCTACACTCAGATAGTACCACA
ACAAGGTGAAGTGAAGCCACCGAAACGAAGGAGAAAGAAGAGCAAAGTAGCGGTTGCTTCCGGAGATGGAAGCAATTGCT
TGTTTAGGAAGAGAAAGCTTACCGATGAGCAAGTGAACATGTTGGAGATGAGTTTTGGGGATGAGCACAAGCTTGAGTCG
GAGAGGAAAGATAAACTTGCGGCGGAGCTAGGGCTTGACCCTCGTCAAGTTGCAGTTTGGTTTCAGAACCGTCGTGCACG
GTGGAAGAACAAAAGGCTCGAGGAAGAGTACAACAAACTCAAAAACTCACATGACAACGTCGTTGTCGACAAGTGCCGAC
TTGAGTCAGAGCTTCTTCAGCTCAAGGAACAGCTCTATGATGCAGAGAGGGAGATCCAAAGATTGGCAGAAAGAATAGAA
GGAGGCTCGAGCAACAGTCCAGTTTCTTCTTCAGTTTCTGTTGAAGCCAACGAGACGCCGTTTTTTGGAGACTATAAAGT
TGGAGACGACGGTGATGACTACAATAACCTGTTTTACCCGGTGCCTGAAAACATCTACATTGATGGAGCTGAATGGATGA
ATCTTTACATATAA
>Cab020380.1 
ATGGGAACAAGCGAAGAAAAGACGCCTTCTAAACCAGCATCCTCAACACAGGACATTCCTCCCACACCATATCCAGACTG
GTCAAACTCAATGCAGGCTTATTATGGAGGAGGAGGTACTCCGAATCCTTTTTTCCCATCTCCTGTTGGATCTCCTAGTC
CTCACCCTTACATGTGGGGTGCTCAACACCATATGATGCCACCTTATGGGACCCCGGTTCCGTACCCAGCCATGTATCCC
CCAGGGGCGGTTTACGCTCATCCTGGCATGCCCATGCCTCCTGCTTCTGCTCCAACCAACAAGGAGACGGTGAAAGAACA
AGCCCCTGGCAAGAAGTCAAAAGGGAGCTTGAAAAGAAAGGGTGAAGGAGGTGAGAAGGCGCCTTCTGGTTCTGGGAACG
ATGGTGTATCTCACAGTGATGAAAGTGTCACAGGAGGTTCATCTGATGAAAACGATGAGAATCCTAACCACCAGGAGCAA
GGTTCAGTTGGGAAGCCTAGCTTTGGACAAATGCTAGCGGATGCAAGTTCTCAGAGTAATACTACTGGTGAGATCCAAGG
TTCAGTTCCCATGAAGCCGCTGGCTCCTGGGACTAATCTGAATATGGGAATGGACTTATGGTCTTCCCAGGCTGGTGTAC
CTGTGAAGGATGAAAGAGAGCTCAAGAGGCAGAAAAGGAAACAATCTAACCGTGAATCCGCCAGGCGGTCCAGACTAAGG
AAGCAGGCGGAATGCGAGCAGCTTCAGCAGAGAGTAGAGAGTTTGACTAGTGAGAATCAAAGCCTGAGAGATGAGTTACA
GAGACTCTCTGGAGAATGTGAGAAGCTCAAGACTCAGAACAGTTCTATTCAGGATGAGTTGGTAAGAGTGCATGGACCAG
AGGCCGTAGCTAATCTAGAACAGAATGATGCTGGCTCTAAAGACGGTGAAGGAACAGATTAA
>Cab020379.1 
ATGAGCGGATTTGCTTCACAGATTCCATCCATGGCGCTTCTCGGATCCGGCTTCACCAGGGAGGTTGGATTACGAGTACT
GCTTTCTCCACTTGGTTCCAATATCGTACTTCGTACAGCATGCTGTTCCATTGGCATCGGGTTGCCAGTATACTCAACTT
TCAAGGCAATAGAGAATAGAGATCAGAGTGCAGAACGTAAATGGCTTATTTACTGGGCAGCTTATGGTTCTTTCAGCCTT
GTTGAAGTGTTCACGGACAAGCTCATTTCTTGGTTTCCTCTGTATTATCATGCAAAGTTTGCGTTCCTCGTCTGGCTTCA
ACTTCCCACCATTGATGGAGCAAAGCAAATATATAACAACCGCCTTCGCCCTTTCCTAATACGACACCAAGTTAGTGTGG
ACCGACTCGTGGATGGAGTCTATGGAGAAATGGTCAAAGTCGTTAGGACACACCAGGGAGGAATACGGTTGGTGCGATCA
ATCATTATCAAAATCTTGGGATCAGGCAATGAAGCTGCACCACCAAGCGAACGACAAGAAGAAACACCAAACATTAGCCC
TGAACCAGAACCATCAACAGCAACAATACGAGACTTAGAAGAATCTGAATCCGATCATGAAGACTAA
>Cab020378.1 
ATGAAGGTCCAAGCTTCCTCTCCTCAAGACAACCAACCATCGAACACTAACAGTACCGATAATAATAACAACAATAATCA
GTTACCATCGATGGACGAACATGTGATGCGTTCCATGGACTGGGACTCGATCATGAAGGAGCTGGAGCTAGACGACGACT
CCACACCCAACCCCTTGAAGACAGAGTTCACAACCACAGACTCAGCCATAGGACCACTCTACGCCGTCGATTCCAACCTC
CCTGGCTTCCCCGATCAGATCCAACCGTCCGATTTCGACTCATCCGATGCTTATCAAAACCAAACCACCGGTTACGGTTT
CACCTCCCTCGACAGCGTCGACAATGGAGGAGGATTCGATTTCGTCGAAGACCTCATCCGAGTCGTGGACTGCGTCGAGT
CAGACGAGCTACAGCTCGCTCAAGTGATTCTCTCACGCCTCAACCAACGCCTTCGATCTCCCGCGGGAAGGCCGTTACAA
AGAGCCGCGTTTTACTTTAAAGAAGCTCTCGGTTCGCTTTTAACCGGATCGAACCGGAATCAAACCCGGTTATTATCTTC
CTGGACCGAGATCGTTCAAAAGATCCGCGCGGTTAAGGAGTTCTCCGGTATTTCGCCGATCCCTCTCTTCTCTCACTTCA
CCGCGAACCAAGCGATCCTCGACTCGTTAAACTCGCAGACCTCTTCCTCTCCCTTCGTCCACGTGGTGGACTTCGACGTC
GGGTTCGGCGGACAGTACGCCTCGCTCATGAGGGAGATCGCCGAGAAATCGATCAGCAGCGGGTTTCTACGAGTCACGGC
GGTGGTGGCGGAGGAGTGCGCCGTGGAGACGCGGCTCGTGAAGGAGAATCTGACTCAGTTCGCGGCGGAGATGAAGATCC
GATTCCAGATCGAGTTCGTGCTGATGAAGACGTTCGAGATGCTGTCTTTCAAGGCGATCAGGTTCGTCGACGGAGAGAGA
ACCGTCGTTTTGATATCTCCGGCGATATTCCGACGTCTTAGCGGAATCGCGGAGTTTGTAACTAACTTACGGAGAGTCTC
GCCGAAGGTTGTTGTGTTCGTGGACAGCGAAGGATGGACGGAGATCGCCGGAGCTGGATCCTTCCGGCGGGAGTTTGTTA
CGGCTCTCGAGTTCTACACGATGGTGTTAGAGTCTCTCGACGCGGCGGCTCCTCCGGGAGATTTGGTGAAGAAGATCGTG
GAAGCGTTTGTTTTACGGCCGAAGATCGTTGCGGCGGTGGAGACGGCGGGAGATCGGAGAAACGTTGGAGAGATGACGTG
GCGGGAAGCGTTCTGTGGGGCCGGGATGAGGTCGATACAGCTGAGCCAGTTCGCGATCTTTCAGGCGGAGTGTTTGCTGG
AGAAGGCGCAGGTGAGAGGGTTCCACGTGGCGAAACGGCAGGAGGAGTTGGTGCTGTGCTGGCACGGGAGGGCCCTGGTT
GCCACGTCGGCTTGGAGGTTTTAA
>Cab020377.1 
ATGATGCCAATCCAGGCTATGACACAGCGGGCGACTAGGCATGCTCGCAGAGTATATGTTGGTGGCCTTTCCCCTCAAGC
AAATGAACATTCAGTGGCTACTTTTTTTAGTCAAGTTATGGCTGCTGTTGGTGGAAACACTGCTGGTCCAGGTGATGCTG
TTGTTAATGTTTACATAAAGCATGAGAAGAAGTTTGCTTTCGGGGAGATGCGTTTTGTTGAAGAGGCAAGTAACGCAATA
TCTTTGAATGAGATTATATTTGAGCTAAACCGAACGCAAACCAAACCGAGAAGAACTAGTGACTATAACCCATCTCTTGC
TGCATCACTCAGTCCAAGCCACCCCAGTCCTCATCTAAACTTAGCTGCTGTTGGTCTGACTCCAGGTGCTTCTGGTGGGC
TCGAGGGCCCAGACCGTATTTTCGTCGGTGGGCTTCCTTACTACTTCACCGAGCTGCAAGTCAGGGAGCTGCTGGAGAGC
TTTGGCGCCCTCAAGGGCTTTGATCTCGTGAAAGATAGAGAAACTGGCAACTCTAAAGGATACGCTTTCTGTGTCTACCA
AGATGTCGCTGTTACAGACATCGCGTGCGCTGCCCTAAACGGGATCAAAATGGGAGATAAGACGCTTACCGTGAGACGTG
CGAACCAAGGAACAATGCAGCCGAAGCCTGAGCAGGAGAGTATATTGTTGTATGCACAACAGCAGATTGCTTTTCAGGTG
AATATGTTGCAGCCGGGACCAGTGGCAACAACAGTTGTATGTTTGACTCAAGTTGTTAATGAGGATGAGCTTAGAGACGA
CGAGGAGTTTGAAGATATCATGGATGACATGAGGCAAGAAGGCGGCAAGTTTGGTGCATTCACCAACGTTTTGATACCTC
GTCCCAGCCCCAGCGGTGAGCCAGTTGCAGGCCTTGGCAAGGTGTTCTTGAAGTATGGTGATACAGATGGTTCGTCAAGG
GCAAGAAGCGGGATGAATGGTAGGAAGTTTGGAGGGAACGAAGTGATTGCTGTGTTCTACCCTGAAGACAAGTTTGATCT
GGGAGACTACGGAGCCTGA
>Cab020376.1 
ATGGCTGATCAAATATCCGGCGATAATCCAACCGAGAAGACGGCCGAGAAGCTGAGCGAGACGCCGACAGGAGTTAATAG
ATACGCACTTCAATGTGCTATTGTCGCCTCCATCGTCTCCATCATCTTTGGTTACGATACTGGTGTAATGAGTGGAGCGA
TGGTGTTTATAGAAGAAGAGTTGAAGACAAACGATGTTCAGATCGAAGTTCTCACCGGTATTCTCAACCTTTGTGCACTA
GTCGGATCACTACTCGCCGGAAGAACGTCGGACGTGATTGGTCGGCGCTACACAATCGTCTTGGCCTCAGTACTCTTCAT
GTTGGGCTCAATATTAATGGGCTGGGGTCCGAGTTATCCTGTACTCCTCACTGGTCGATGCACAGCCGGACTAGGAGTTG
GTTTTGCTCTAATGGTTGCTCCGGTTTATTCAGCCGAGATAGCAACCGCTTCACATAGAGGACTATTAGCTTCCCTACCT
CACCTTTGCATCAGTATAGGAATTTTACTAGGCTATCTAGTGAATTACTTCTTCTCCAAACTACCGTTGCATATAGGTTG
GAGACTGATGCTCGGTATCGCCGCAATTCCGTCGCTAGTGCTAGCGTTCGGGATCTTGAAAATGCCGGAATCTCCGCGGT
GGTTGATCCTACAAGGCCGCCTCGGAGAGGGCAAAAGGATACTAGACTTGGTGTCGAACTCGCCTGAAGAGGCGCAAGTA
CGATTTCAGGACATTAAGATAGCTGCCGGAATCGACCCACAAAGTGCGAGGATGAAGTGGTGA
>Cab020375.1 
ATGGAGAACAAGAAGACTCACGGTGAAGGAGTTTGGAAAGAACTCATTTTAAGACCTACTCCTGCAGTAAGACGAGTTCT
TTTAACCGCTCTAGGGATTCATTTTTTCCAGCACGCGACGGGAATCGAAGCTGTTTTGTTATACGGTCCGAAGATATTCA
AGAGAGCAGGAATCACGGCTAAAGACAAGCTGTTCTTGGTCACAATCGGTGTCGGTATCATGAAAACAACATTTATTTTT
ACTGCGACTTTCTTGCTCGACAAGGTAGGTCGGAGGAAGCTTTTGTTGACCAGCGTTGGAGGAATGGTTTGCGCGCTGAC
TATGTTAGGATTTGGGCTTACGATGGCCCAAAACTCCGGCGGAAAGCTAGCTTGGGCTTTGGTGCTGAGCATAGTTTCGG
CTTATAGTTTTGTAGCCGTTTTTTCTATTGGGCTTGGCCCAATAACTTGGGTCTACAGCTCTGAGGTGTTCCCGTTGAAG
CTTAGAGCGCAAGGAGCGAGTCTCGGCGTTGCGGTGAACAGAGTAATGAATGCCACTGTGTCCATGTCGTTTCTATCTTT
GACAAAGGCGATAACCACCGGTGGAGCTTTCTTTATGTTCGCCGGAGTAGCTGCGGTGGCGTGGAATTTCTTCTTCTTTC
TAATGCCGGAGACTAAAGGAAAGTCGCTTGAAGAAATCGAAGTGCTTTTTCAAAGAGACGGTGATCATAAAGTACGAGGC
GAGAACGGCACCGTTTAA
>Cab020374.1 
ATGAAGGAGGACGATGTCTTGCCGGCGGCGACGGCGAATCAGAAGAAGGATAGCTCCGATTCGGTCTTGTTCGGAAGAGG
ACGTTACAAGTTCTTTGCCTTTGCTGCTCTCATGCTTCTTGCTTTTTGGTCGATGTTCACCGGTACAGTCACTCTCCGGT
TATCTACCGAAGATCTAAACCGGTTATCTGAAGATATCGGGATCCCAACAAACCATGAGAGCCTCGACGTTCTGGAAATG
GAGGAGAGGGAGAAAGTGGTGAAGCATATGTGGGATGTGTACACTAACAGTCGTCGGATCAAGTTGCCTCAGTTTTGGCA
ACAGGCGTTTGTTGCTGCTTATGAGGAGCTTACCAGCGATGTTCCTGGTGTTAGAGACGCAGCTATTGGTGAAATCGCCA
AGATGTCGGTGGCTCGGTCTATTTCTCTTGATCCAACTACTCCTTCCCGATCAATGAGCGCAAGGGTATTGGGAAGAAGC
TTGAAAAAGATTCTACACAAGCCAGCAGCAAGTAGCTGA
>Cab020373.2 
ATGAAACGTCCGTACTGTTCATCGACGCAAGGACAGTGCGCCACCACGAGCTCCGGCAGATCGATAACTGAATGCTCCTC
TTGCGGCCGCGTGGTGGAAGAACGCCAAACGCAAAACCACCACCTCTTCCACCTCCGCGCGCAAGACACTCCTCTCCCCC
TCAATTGCAGCCAATGTACAGCAGAAGGAGATTGGGAAGTACATCAAGATCTTAGGAGAAGCTTTACAGCTAAACCAACC
AAACAACAGCAACTCTATATCAGTTCACATGCCAAGGAGCTGGCAACACATATTGGAGAAGTGGTGATCAACAAATGCTT
CTGCACGCGTAGAAACCCGATAAGCATCTCCGCGGCAGCTATCTATTTAGCATGCCAGCTTGAAGACAAACGAAAGACGC
AAGCGGAGATTTGTAAAATAACCGGACTAACAGAGCCGTCCCGCCGGAGAAAGCATTCCCCACACAACCACAATCTCCAC
AGGTTTTACACGGCGTCGTTTCGTATGGATGAGATCTGGGAGAAAGCCGTTGAAACGGCGTTAGGCGGCGAAACGGAGCC
GGAGACTACTCGCGTCCTCACTCTCGACGGTGCAGTGAAGTGCGCCAAGGGCCTTTTACCGAGGCCCGAGATTCTCGAGA
AGTATCCGAACCTCGAGCACTTATCTATAGCCGGCGTCGGCGTTTCGTCTCTCGATCGGTTCCCGCGGCTCGGGAAGTTG
CAGAAGCTCGTGCTATCGGATAACAGAATCTCCGGTGGGCTTGAGTTTCTGGTTCGGGCGGGGTTGGGCTCGCTGCGTGA
CCTTGATTTATCGAATAATCGGATTGGGCTTTTTGAGGATCTGTTGCCGTTGGCTGAGCTGGAGCTTGTGTCGCTTGATC
TTTATAAGTGCCCCGTGACGAAGATGAGGGACTATCGAGCTAGGGTGTTCGGGTTGGTTAAGAGTTTGAAGTATTTGGAT
AAGATGGATGCTGAGGAGAATGAGATTCCGGAGTCTGATGATGAGGAGGAGGATGATGATGATGAGGAGGAAGAGGAGGG
GGATGATGGAGATGATGGTGAGGAGAGGAGAAATGTGATTAGCAATGGACGTAGTAGTGAAGTGGTTGTGGAGGTTGATG
AAGAAGAGAGCGGAGCTGATGATGATGATGGAGATGTGATGAGGAATGGGCGCGGTGAAGGGGTTGATGAAGAAGAGAGC
GGAGCTGATGATGACGACAGAGATGAGAGGCCTGAAGTGATGGGCAATGGGCACAGTGAAGGGGCTGATGAAGAAGAGAG
CGGAGCTGATGATGAGGGAGAAGATGGTGAGGAGAGGCCAAATGTGATGAGAAATGGGCGGAATGAAGGGGTTGTGGAGG
GTGATGAAGAAGAGAGCGGAGCTGATGACGACGACGGAGATGAGAGGCCTGAAGTGATGAGCAATGGGCATAGTGAAGGG
GTTGATGAGGAAGAGAGCGGAGCCGATGATGATGATGATGGTGAGGAGAGGCCAAATGTGATGAGCAATGGGCGGAATGA
AGAGGTTGTGGAGGGTGATGAAGAGGAGAGCGGAGCTGATGATGATGATGGAGATGATGGTGAGGAGAGGCCAGATGTGA
TGAGCAATAGGCACGGTGAAGGGGTTGTGGAGGGTGATGAAGAGGAGAGCGGGGCTGATGATGACGAAGGAGATGATCCA
GAGATTGATGCTGATGGCGAAGTGACGGTTACGGGAAGACAGTCCAATGAGTTGCGAGATGAACATCTGAATATGGATGA
AGAAGATGATGTTGATGATAGTGATGAGGATGATGGGGAAGATGAATATGAACAGGATGGCTTGATTGTTGATGATACGC
ATGATATTGAGGAAGAGGTGAGCGAGGAAGAGATGGAGCAAAGGGTGAGCGGTTTAGTTGCCAACGGAGCTCAAAATGTA
GTTATGAATATTGACGAAGAAGAAAATGACGAGAGTGGTGAGGAAGATGAATATGAACCGGATGGTTTGCTTGTTGATGA
TACACATGAAATAGAGGAGGAAGATGTCGTGGAAGAGATGGATCTTGGTGTGCAACATGGGAATGAGTTGCTGAGGAACA
TCTTGGTTGGAGAGATTGAACATGAGCAGGAAGAGGATGATGACGACGAGAGCTGGGAAGAAGAAGAAGAAGAAGAAGAA
GAGGAGGAGGAGGAGCATGGAACAGGAGGCCGAGCTCAGTCTATGGCAGAAGCAGTCCAAGTAGACGAGGAAGATTCAGA
CGATGAAGTTCAGGCTGTGTATTCAATTGCATCATCGAACCTAAAGAGGAAGAGAGATGAAGATGACGATGGAGATTCTG
TTTCCAACAGTGATGATGATAATGCAAGCGATGATGTTTCAAGTGATGATGAAGATGAGTAG
>Cab020372.1 
ATGTTTAAGAGAAAGAATGCTCACCAACTTGATGACGATTCTCAGCAAGATAACAAGGTTAGCAAATTGAGATCTGCGTT
AGGACCGCTCTCGGGACATAGTTTAGTTTTCTGCTCTGATGCTTCCTTGAGGAGATATTTGGATGCTCGTAATTGGAATG
TCGAAAAAGCCAAGAAAATGATTGAGGAGACTCTTAAGTGGAGATCAACATACAAACCTCACGAGATCCGTTGGCATCAA
GTAGCTCATGAAGGTGAGACCGGTAAAGTTTCAAGAGCTAGTTTTCATGATCGACAAGGTAGAGTAGTGCTTATAATGAG
ACCTACAATGCAGAACTCAACATCAGCAGAAGGTAATATCAGGCATTTGGTTTATCTTCTTGAAAATGCAATCCTCAATC
TTCCAAGGGGACAAGAACAAATGTCTTGGCTCATCGATTTCACTGGTTGGTCTATGGCCGCTAATGTCCCTATGAAAACG
ACACGGGACATTGTCTACATTCTCCAGAATCATTACCCTGAGAGACTCGGTATGGCCTTTCTCTATAATCCACCAAGACT
ATTCCAAGCAGGCTACAAGGCTATTAAGTTCTTCTTGGACCCACGCACAGCTCAAAAGGTCAAATTTGTGTACCCAAAAG
ACAAAACAAGTGATGAACTGATGAAATCACATTTTGATGTTGAGAATCTCCCCAAGGAGTTTGGAGGCAAAGCAACACTA
GCGTATGATCATGAGGAGTTTTCAAGACAAATGTATGAAGACGATGTCAAAACCGCAAAGTACTGGGGATTAGAGGATAC
GGAACCAAACGGCTTCCATGCAGCTGATGTTGTTTCTGAGCCGGCCACTTCTCTTGCATCAGCAGCTAGCTGA
>Cab020371.1 
ATGGGTTTGTCAATGTTCTTCTCCTCTGAAAATGATGTCATCCATCATCACTCCTCGCCTTATGCTTCTGTTGACTGCAC
TCTCTCCCTTGGAACTCCCTCCACTCGCCTCTGCAACGACGACGATGACCGTAGATTCTCTACTCATACTTCGAACAATA
TCTCCAACGCCTTAGGCTCATGGGACTTCTCGCACGGTGGCAAGAAAGCCGGTGAAGGCGGCGGAAACAACTTAGTCGCT
CGCCGATGCGCTAACTGTGATACCACTTCTACTCCTCTTTGGAGAAACGGTCCAAGTGGTCCCAAGTCACTGTGCAATGC
GTGTGGAATCCGATTCAAGAAGGAAGAAAGACGTGCGTCGGCAGCCGGAAACTCTACTTCCGGTGGAGGACTAACGGCTT
TTGGTGTTCCGGCATCGGATCATCACGGAGGTGCAGATTACTATTATAATAACAACAGTAATAATAATCATTATTATGCA
TCATCGTCGCCTTGGACTCACCACCAACAGCAAAATACGCAAAGAGTTCCTTATTACTCGCCGGCTAACAACAACGAATA
TTCTTTCGTTGATGACGTCAGAGAGAGCCATGATATCACGACCGATCCCTTCTTGTCTTGGAGGCTTAACGTTGCCGACC
GGACCAGACTTGTCCATGATTGTACGATGTGA
>Cab020370.1 
ATGGTGAACTGGGTCGAGGCACAAAAGCCATTGCTAAACGGTCTCATGAAAATGGCTGGTGTCATTCCCTACACTTTAGA
GATCGAACCAGGTACAAAGATGAACTTTTGGGTTCCTAAAGAAACCCTAAAGAAGAAATCCCGTACTGGGAAACCAGCTA
AACCGGATAAACCAACCAAACCGGTGGTCTTGTTAATCCACGGCTTCGCAGCTGAAGGAATTGTAACGTGGCAGTTTCAA
GTCGGTGCATTATCCAAGAAGTACTCGGTTTACATACCGGACCTCCTCTTTTTCGGTGGTTCCTCCTCCGATAACTCTGA
CCGGTCTCCGGCGTTTCAAGCCAACTGTTTGGTCAAGGGGCTCCGTATCCTCGGCGTGGATAAATTTGTCCCCGTAGGGT
TTAGCTACGGTGGCATGGTGGCTTTCAAGATTGCCGAGGCTTACCCGGAGATGGTTAGAGCAATGGTTGTGTCCGGTTCG
ATACTCGCGATGACCGACTCCATTAGTGAGTCGAGCTTGAACCGGTTAGGGTTTAGTTCTTCCAAGGAACTCTTGTTACC
GACTTCGGTTAAGGAACTTAAGGCTCTCTTCACCATTGCCGTGCATAAGCCCTTGTGGTTTCCTAAACGATTGTTCAAAG
ACTTCATTGAGGTGATGTTCAACAACAGGAAAGAAAGAGCTGAGTTATTAGAAGCTGTTGAAGTCAGCAACAAGGATGTG
ACAGTCCCTCATTTCCCATGGAAAATACATTTATTGTGGGGTGAAAGTGATCAAATCTTTGACTTCGAGTTAGCTAAAAA
CATGAAAACACAATTAGGTGAGAACACAACAATAGAAAGCATAAAGAAGGCAGGTCATTTGGTGCAACTGGAAAGGCCTT
GTGTTTACAATAGGCGCCTCAAAAAGTTTCTTGCATCCGTTCATTCTGAAGAAAAACTCATTCAATAA
>Cab020369.1 
ATGGCTAGATGGTTTCCTTTCTTCTCCTCTTCTCCTCCTCCTCCGTCAGATTCTCCGGCGAATCAATCCTCGTCGGAGTC
CAAAACAGAGCGCGATGAGCCCAAAGGCTCGGGCTTTGATCCCGAGGCTCTGGAGAGAGCTGCTAAGGCTCTTAGAGAGA
TCAACAGCTCTCCTCACTCCAAACAGGTGTTTGATCTCATGAGGAAGCAAGAGAAGACTCGATTAGCTGAGTCAGCAGCT
GACAAGTCTCGTAACGATGCTATTCAAGCACACAGTGATATCGAGAGACAGCAGAGATTAGCCGAGGCACAGAGAAGTCT
TTTGCAGACAGAAGCACTAACCAAAGCTCAGACTCTTCGGTACGAGGACGAGTTAGCCAGAAAGAGACAGCAGACAGATC
ACGAAGCTCAGAGACATCACAACGTTGAGTTGGTGAGGATGCAAGAGGAGTCTTCCATGAGGAAAGAGAGATCGAGGATT
TCAACAGAAGAGCAGATCCAAGCTCAGCGACGCCAGACCGAGAAAGAGAGAGCTGAGCTCGAGCGAGAGACGATCCGCGT
CAAGGCCATGGCTGAAGCTGAAGGGAGGGCTCACGAGGCCAAGCTTACAGAGGATCAGAACAGAAGGTTGCTTATGGAGA
GGATAAACGGTGAGAGGGAGAAGTGGCTAGCTGCGATCAACACAATGTTTGGTCACATCGAAGGAGGGTTCAGGACTCTG
TTAACGGATCGGAATAAGCTGATTGTGGCTGTTGGAGGTGCTACAGCGTTGGCTGCAGGTGTTTACACTACTCGTGAAGG
AGCTAGAGTTACGTGGGGATACATTAACAGGATGCTTGGGCAACCATCGCTTATCAGAGAATCTTCAATGGGTAGATTTC
CATTGGCAGGCACAATGTCTCATTTGAAGAACAGAATCTCAGGGGTAGCAGCTGCATCTGCAGCCAAAGGATCAAAGCCG
CTTGACAATGTAATTCTCCATCCTTCTTTAAAGAAGCGAATCGAGCATCTCGCTAGAGCTACATCTAATACCAAGTCACA
TCAAGCACCGTTCCGCAACATGATGTTTTATGGACCTCCTGGTACTGGTAAAACTATGGTGGCAAGAGAAATAGCTCGAA
AATCGGGTCTGGACTATGCTATGATGACAGGAGGAGATGTTGCTCCCTTGGGATCACAAGCTGTTACTAAAATCCATCAG
ATCTTTGATTGGGCTAAGACGTCTAACAAAGGTTTACTTCTTTTCATTGATGAAGCTGATGCTTTTCTATGCGAACGTAA
CAGCGTTTACATGAGTGAGGCTCAGCGTAGTGCCTTGAACGCTTTACTCTTCAGAACCGGTGATCAGTCCCGAGACATTG
TTCTTGTCTTGGCTACCAACAGACCTGGAGATCTCGACAGTGCGGTTACAGACAGGATAGATGAAGTCATTGAGTTCCCA
CTTCCAGGCGAAGAAGAACGTTTCAAGCTACTCAACCTCTATCTCAACAACTATTTGAAGAAGAATGAAGAAAACAAAGA
CACAAAATGGAGTCATTTGTTTAAGAAGCTGTCGCAGAAGATTAGAGTTGAAGATGACTTGACTGATAAAGTGATCTCTG
AGGCTGCGAGGAAGACTGAAGGATTCTCTGGCCGTGAGATCGCGAAGCTCGTGGCTGGAGTACAAGCTGGAGTGTACGGA
AGGAAGGATTGCGTGTTAGATTCTCAGCTTTTTAAAGAGATTGTTGAGTATAAAGTTGAAGAGCATCACCAGAGGATTAG
GCTTGCTTCTGAAAGTTGTCAGCCATTGCTCTTCTCTTAA
>Cab020368.1 
ATGGCTTCCAACTCCATGAGTTCTAACACTTCTTGGACGCGTAAGGAGAACAAACTATTTGAAAGGGCTTTGGCTATATA
TGAGCAGGACACTCCTGACCGATGGCATAACGTTGCTAGAGCAGTTGGTGGGAAATCGGCTGAAGAAGTAAGGAGACACT
ACGAGCTCCTCGTAAGGGATGTCAATGACATTGAGTCAGGGCGTTATCCGCATCCTACTTACCGTTCAAATGGAAACTGA
>Cab020367.1 
ATGGGAATTAATATCACTCAGCGGATAGAGAAGTTGCCTCATTCCTACAAGATGCACTCTTCCATGTGCTTAGAGTTAAA
GAACTTAGTTGATAGGGTCATGAGAATCTTTCCTGATATAGAAGATGCTAGACCAGGATCCTCCACAGGGATACAGACTC
TATGCTTGATCAACAAAGCTTTGGAGAAAGCTAAGCTGCTTCTTCAATACTGCAGTGAATCCAGCAAACTCTACATGGCA
GTAACAGGAGAAGCTATACTCTCAAGAGGTTGTAGAGCCAAAAAGTTATTAGAGCAAAGCTTAAGTGACATCAGAAGCAT
GGTACCGACAGTTTTGGCTACCAAGATAACTCAAGTAGTCCAAGACCTTAGGTCAACTGTGTTGGCTCTAGAATCATCTG
AAGAAGAAGCTGGGAAAGCTGTTAGAGAACTGATGCAAAGGAGCACAACCTCATCTGTTTCTTCTGATGAGGTTAGAGAT
TTCCATTATGCAGCACTGAAGCTCCATCTTTCAACACCTGAAGCCATTGTGATTGAGAGAAAATCCCTGAAGTCTCTTTT
TGCAAAACTAGGCGAGTGTGAAGTGAACAAGAGACAGATTCTGAAGTACCTTCTCTGTCTTTTAAAGAAGCATGAGAAGA
TTATCTGGAGAGATCACAAAGAGAACTCCTTCACACATCTTAATGATTCTGTGTGTGCTAGTGCTGCAGAAGCAGGATGT
TCTGAGGAGGAACAGAATGGTACACTTCCTGAGCATTTTAAGTGCCCTCTTTCTCTTACCGTCATGCATGATCCTGTCAT
CATCTCCTCAGGCCACACCTTTGAGAGGATGTGGGTTCAGAAATGGTTTGATGAAGGTAATGAGTCTTGTCCTAAAACAA
GAAGGACACTAGATGACTTCACAATGAAGCCTAACGTGGCCATGAAGGAACAGATATCAAAGTGGTGCTCCAGGAACGGT
CTTCATGTTCAAGATCCAACAACAAAGCAGACAAAGTCTTCACACAATCTTGACTTCTCCATTGCTAGCTTTGGAAGCTC
TCTGTACAATCTTGACTTCTCGAGTAGGGACTTCAGCTCTAGCTTCTCAACTGATTCACCATCAAAGGGTGGTTACTTCA
TGCCAATGCAGACGATAGCTTCTGAGTCAGGAACTGAAGTCACAGACTCTAGTCAAAGCGAGGTGGAGATAGAGCCTTTA
AGTGAACTTACTAAGCTTCCATGGGAGGCTCAGGTCAAGACCATTCAAGATGTAAGAAAACGTTTTGAGAACAACTCTAG
AGCTTTTCAGTCTATGTCACCGAGTAAGTTTCTTGAGCCACTTGTCACGTTCTTGAAGAATGCTGCTGGCACCAATGGAG
ACACGATAAAGAGTGGGTTGGCTTTGTTGTTGACTTTCCTCAGTGGGAACAGAAGGGCTATAGAGGCTTTGGAAGAAGAC
GTGTTTGAAACGTTATCTGTTTTTCTAGGGTTTGAGTTATTAGTAGCTGAAGAAGCTCTCAATGTACTTGAGGTTCTCTC
TAACCAGCCGCATAGTCTCTCCAAGATAACTCTTTCTTCCCTTATGAAGATGGTTGAGTCTGGACCAGAACATCTCCAAG
AACAAGCTATGATCACACTCAAGAACCTCTCCTCAAGCAATGAGATTTGTCTGGAAATGGTAACTCTAGGTTTCGTCAAG
AACCTCACATTATTCTTGCAACAAAGCGTCTTCAGCAAGCAATCAATCATCATTATGAGGAACTTATGCAACACTGAGAA
AGGGCGGGTTTGTATAACCGAGACACCTGGCGGTTTAGCTTCAATAGCTGAGTTACTTGACTCAAATGTGCCAGAGGAGC
AAGAGAATGCAATCTCCATCCTCTTACAGCTTTGTGTGGAGAAGATAGAGTATTGCAATCTTGTGGTGAGGGAAGGAGTT
GATATTTATCCATCTCTCTTCTTGATATCAAACAATGGAACAAAGGAAGCCAAGGTGGGTGCATCAGAGTTGCTTAGAGC
TCTTGAAGAAGTAGATTTCAACAGAGAAGAAGAAGAAGAAGAAGAAGAAGAAGAAGTAGCAGGAGAAACTGCTACAAATA
CTTCACAGGTTGTTGCTCCAGTTATGCATCATGATCAGCCTATAATAACCACACCATCTCCAAAGAAGTCTGGTCTATTT
GGACTCAGTTTCTCCATTCTAAAGAAAAAGAAAAGATAG
>Cab020366.1 
ATGTCTGCTTCATGTGCTGTAACACCGTCTGTTAGGACAGAACTAAGTAAAAGACTCACCTTTCCTGCTCAAACTCGTCG
ACCAAGAAACAAATGCGAAATCAGCAGAAGGGGCTTTGCAGTGAGAGGGATCGTTGCTTCTGGAGTTTCAGTCATGGGCA
CTCCTCCTTCAGCTGCTTCTCAGCCAATCCAAGGTGGTGAGAGGTTAGCTTTTAAGCCAGAAGGATACAACTTTTGGGAA
TGGAGAGGTCACAAGATTCATTATGTAGTTCAAGGAGAAGGCTTGCCTCTTGTTCTTATCCATGGCTTTGGTGCTTCTGT
CTTTCACTGGAGGTATAACATCCCTGAGCTGGCTAAGAAGTACAAGGTGTACGCATTGGACTTGCTCGGTTTCGGATGGA
GTGACAAAGCCCTCATAGAGTATGACGCCATGGTTTGGACTGATCAAGTTATTGACTTCATCAAGGAGGTTGTCAAAGAG
CCAACCGTTGTGGTTGGAAACAGCCTTGGAGGGTTCACAGCTTTGTCGGTTGCGGTGGGATTACCAGAGCAAGTCACAGG
AGTGGCTCTTCTGAACTCTGCAGGACAGTTTGCATCCGAGAGTAGAAAGCAAGAGGAAGAAGCTGAGGAAACCGTTTTAA
CCAAGTTTATAGTTAAGCCGCTCAAAGAGGTTTTTCAACGAGTGGTTCTTGGGTTCTTGTTCTGGCAAGCTAAGCAGCCT
TCTCGAATCGAATCTGTGTTAAAGAGTGTGTACGTAAACGCTGCTAATGTAGATGACTACCTCGTTGAATCCATCTCAAA
ACCTGCAACAGACCCAAATGCTGGAGAAGTTTACTACAGATTGATGACAAGGTTCTTGACGAACCAGAGTAGATACACTT
TGGACAGTGTTCTAAGTAAGATGACTTGCCCGCTACTGTTGCTTTGGGGTGATCTTGACCCGTGGGTTGGTCCTGCTAAA
GCGGAGAAGATCAAAGCGTTTTACTCGAAGTCATCGCTGGTGCACTTACAAGCAGGGCATTGTCCTCATGACGAAGTCCC
TGAAGCTGTAAACGTTGCTTTGTTGGATTGGCTGTCTAATGTAGTTTCCAAACCATCGTCCCCTGAACTCTCAGAGGTGT
GA
>Cab020365.4 
ATGGAGAAGAATCTCTCCCACCACCACTCTCGTAACCACTCTCTCCCTAAGAAACCTCACAACAACGGTAACGGCGTTTA
CACCTCCTCCGTCAAAACATCAAACACCGTTACAACAACCACAACATACGACGACGTTTTCGGCGGCCCGCCTCGTTTCG
GGCCCCCGACTCTATCCCCCCGCCTGGAAGACTACTGCGAAATCTTCTCCGGCTTCAACGGCTCCTCACGCGCCGCCGTC
TCCTCGATTCCAATCCTCGATCTCCCCCTCGATAAAGGCCTCTCCTTTGACGTCCGGAGAGAGAGCTTCGACTACCGCGA
AGTCTTCGGAGGCTTCGACGGTCTCGATTCAGCTCCCTCGTACGATGAGCTCTTTATCCAGAGGGACACGGTGGCTGACG
GAGATTCCTCCGACGGTGCTTGGACTCCTGAGGAAGAAGAAGAAGTGGAGGAGAAAAGTCCTTCCTTTTCTAACGGAAGA
GATTCGTTTGATTCGATTGAGTTCAACATCTCTTACCACAAAGCTAATCAGGTGAACAACGGCACGAGCGTCTCACGTGT
AGCGCCTGATCTTGGTTGTACTGTTGCGGTTGATGAGATGGTTGGTGGAAGTGGAAGTGGGAGAGGGAAGGTTAATAAAG
AGACGGGTCCCTCTTCTTCTGTTGCTGCCTTTGAAGACAAGAATGGTGATCAGAAGTATCATAGTGGAGCTACTACGTCT
TGTCTTAGTGAACCTTTTGTGACGGTTTCTGAGATTGGGTTGAAGACTCATCCTACTGGGATACCGCCTCCTTCGAGACC
GCCTCCTGTGTTGTTGAAGAGTGATTTTAGGAGGTCGGGTTCTAATTCTAGGACTACTGGATCTGAAGGGTCTAGTTGTT
CTCCACCGTTCTTTGATGTTGAGGTGGATGCGAGTTCGGCTGCTGTGAGGGAAGCTATGGTTAAAGCTGAGGCAAAACTT
AAAAGTGCAAAAGAGGTGTTTGAGAGGAAGCAAACCTCCGTGAACAATAAGAGTGGAAGTAAGTCTCTGTCTTCTCAAGG
GTCTGGAAACTCTGATGGAAATGAGGAATGGGAAGAGGCTACACAGTTTGTTGAGCTGGTGAGAACAGAGCAGCCTAGAA
ACGCTGATGAGAACAGCGGTGGAGAAGATGTTTCTTTTCCTCGTAGTGCAGGGTTCTTCGACCAGAAGCTAATATGGGGA
GGTAATGTTGGCAACAAGTTGGAGGATCATGAAGCCAACAAGTTGCCAAAACACCCTAGAACGAAAAAGGTAGCGTCTAG
GCATAAGAGACATGAGGACAGACTTGCAGAAAAAGCTCCTGAAGAGACAAATAATGAGAAGTTGAGAGACGTTGAGCTGC
AATTTGAGATAGGCAACAACTTAACTGAGCATGGTGGAAGTAGGCCAGAAGAAAACAAGCGCTTTCTTGAAAAACTTGCA
AAGCAAAAGAAGAAATTGCACTCTGAAGAGAAAACAAAGCGCCTACATAATCAACAATCAGATAGAAGATCAGACCGGAA
TGCAGCTGAAAAGGATCATGATCATGTGTTTGATTGGGAACAAAATGCGAGAAAGCTAAGAGAGGCACTTGGTCTATCAG
ATAATGAAAGCACTCTAGAGGTTCCCCTTGGAACGAATGGCAAAATGGAAGAGAGTGAGAGAAAACTGAAGGAGGCCTTG
AGGCGGATAGAGGAAGAAACTAGCTCTAAAGAGGCTAGTTTAAAGGAAGAAAAAGAAGCTTTTCAGAAGGGGGAAAATGA
GAAAAGACTAAAGGCAGCTTTGGAGCAAGAAGAGAAGCTCAAGAAGCTTAAAGAAGAGAATGAACGGAGAGAGGCAGATG
CTCGCGAAAAGGCAGAGCAAGAAAGGAGAAGGAAAGAACAAGAAGAGTATGAATTGCGGCTAAAAGAAGCCTTTGAAAAG
GAAGAAGAAAACCGTAGAATGAGAGAGGCTCGCGAGAAGGCAGCAGAAGAAGAAAGGAGAAGGAAAGAACAAGAAGAGTA
TGAAAGGAGGCTAAAAGAAGCTTTTGAAAAGGAAGAAAAGAACCGTAGAATGAGAGAGGCCCGTGAGAAGGCAGAAGCAG
AGAATGAAAGGAAAATGAAAGAAGCACGTGAAAAGGAAGAAAACGAACGGAGAAGGATAAAAGAGGCTCATGAGAAGGCA
GAGGTGGAGCGTAGGATGAAGGAAACTCTTGAACGAGAAGAGAAGGAAAGGCAGATTAAAGAGTTGCAAGAGAGGAGAGC
CACAGAGGCTCTTGAGCAGGCAGAGAACGAGAGGAAGCTGAAAGAGGCACGTGAGAAAGAGGAGAATGAGAAGAAGCTGA
AAGAAGCTATTGAGCTAGAAGAGAAAGAGAAAAGGCTGATAGAAGCTTTTGAGAGGGCGGAGACTGAGAGAAGACTGAAA
GAAGAGCTTGAACAAGAAGATATGAGGCTGCAAGAGGCCAAGGAAAGAGAAGAAAGAGAAAGAACACAGAGAGAAAATCA
AGACCGCCAGGAAAAGGAGAGAGACGAGAGACAAGAAGACACATGTGAAATGGAGAAAACGTGTGAAACCACCAGTGAGG
CTTTGGAAGAGGATGAGAGAGTAGACAACCACGAACCAGTGAACAAGGTCATAGTGGAAGAAGAAGAAGAAGGACCAAGC
TCTGTGTCCGAAGAAGCCTGTCACTGGAAGGTGTTTGAAAAGAATCTTAAAGACGCGAGCCAAAAAGAAGGAACCAATGA
GCTGGATACTGAATCTGAGAAGCTAAACGGAGAAGAATCACGTGAGGAGACGTCCCCTTTTGTGACTGAAGGAAACCTCA
ACCAGAAGAGCAAAACAGTTGAAGAAAGATCAGAAGACGAGAAACTCGTCAAAAACGCAAGTGTTGGCGGTGCCAAACTA
GAAAGACCACTGCCATCTCAAGTATTCATGCAACGGGAGAAAGAAGCAGAGAGGCTAAAGCGAGAGCTAGACACCAAGAT
GGAGAATCTAAGAAAGATAGAGGAAGAAAGGGAGAGGGAAAAGAAGCCTGTCACTGGAAGGTGTTTGAAAAGAATCTTAA
AGACGCGAGCCAAAAAGAAGGAACCAATGAGCTGGATACTGAATCTGAGAAGCTAA
>Cab020364.1 
ATGGAAATGCTAAGAAGCTTTAGCACGAGGACAAGAAGCCGCCGTGGAGGCTACGAGCGAGTAAGTGATGATTCAACTTT
CAGTTTACTCGGAGCCAAGCTAAAGAGATCGACGAGTGTTCCTTACTACGCTCCATCTATCAAGCTTGGAGCTGGTGGTG
TTCCAGCCATACTAGAGGCCGAGCTTCCTCGTCAGAAATCCAAGAAAGTCAAACCTCCAGGCAAATTTAGCCACCCTATC
TTTAGCTTCTTATACGGCAAGAAGAAGAAGCCGTCGACGACAAGGAAACCTGAGTTTTCTAGGTATCTTGAGTATCTAAA
AGAAGGTGGTATGTGGGATGCGAGAACTAATGCGCCTATTATTTATTACAAGTAG
>Cab020363.1 
ATGGATAAGAGGGATCTAGAAAGAGAGTTTCACATGACAGGAGGAGATGGGAAAACTAGTTATGCAAGAAACTCTACCTT
CCAGAAGAAAGCATCTGATCAAGCAAAACACATAACACTAGAGACACTGCAAGAACTCTACAAGGAGACAAAACCAAAGA
GTTTAGGAATAGCTGACTTCGGATGTTCTTCAGGACCAAACACTCTCTCCACCATTAGAGACATCATCAAATCCGTGGAG
TTTTCTCACCGCCGAGAGATCCCAAGCCAGCCCTTGCCGGAATTCACCATCTTCCTTAACGATCTCCCAGGAAATGACTT
CAACTCCATATTCAAGACCTTGCCTGACTTCCACATAGAGCTCAAGAGAGATGCCAAAAACGGTGAATGCCCTTCAGTTT
TCATTTCAGCCTACCCTGGATCATTCTATGGAAGGCTCTTCGCTGAAAATACAATCCACTTTATCTATGCCTCTTACAGC
TTACACTGGCTTTCCAAGATTCCTCCAACTTTGTATGATGATCAAGGCAAGTCCATAAACAAAGGTTGTGTTAACATCTG
CTCTTCAAGCCCTGAAGCTGTTTCCAAAGCTTACTACAGTCAATTCAAGGAAGATTTCTCCATGTTCCTTCGGTTTAGAT
CAAAAGAGGTTGTTGCTTCAGGCAGAATGGTGCTCATAATGCTCGGAAGAGAAGGTCCTGATCATGTGGATAGAGGAAAC
TCTTTCTTCTGGGAGCTTCTGGCTAGATCCATCGCCAATCTTGTCGCACAGGGAGAAACTGAGGAAGAGAAGCTTGATTC
TTACGAGATGCACTTTTACGCCCCAAGTGCTGCTGAGATAGAAGATGAAGTGAAGGAAGAAGGGTCTTTTGAACTAGAGA
AGTTAGAGATGTTAGAAGTTGACAAGGAGAAAGGCGACGAGGATGGTGTCAGTTATGGTAAGGCGGCTGCAAAGACGGTA
AGAGCGGTTCAAGAGTCAATGCTTGCTCTACACTTCGGGGAAGAGATTCTTGACAAGCTGTTTGATATATATGGTAGAAT
GGTTGACGAGGAGTTGGCCAAAGAAGACATAAGACCCATCACATTTGTTGTTGTCCTGAAAAGGAAACTTTGA
>Cab020362.1 
ATGGATACGAATCTGGTGGAGATGTGTAGGGCCGGTTTAAAATGGTTTACAATGCTTCTTGATGCTCCTTCAGCTAGAAT
TGTCTTGTTCGGTGTCCGAATCCAAGGGCACATATTTGTGGAAGTTTTGTTGGGTTTTGTGATAGTCTTCCTCCTCTCTC
AAAAGAGTTACAAACCTCCCCAGCGACCTTTAACTGAACAGGAAATAGATGAGCTATGTGATGAATGGGTTCCTGAACCT
CTTATACCGCCTATTACACAAGACATGAGGCATGAGCCACCAGTTCTTGAAAGTGCTGCTGGACCGCATACAACGGTTGA
TGGAAAAGACGTGGTGAATTTTGCGTCAGCTAACTATCTTGGACTCATTGGACACGTGAAGTTGCTGGAATCATGCACTT
CTGCGCTGGAGAAATACGGTGTTGGTTCTTGTGGCCCTCGTGGATTCTATGGCACAATTGATGTCCACATTGATTGCGAG
ACAAGAATATCGAAATTCTTGGGCACTCCTGACACAATCCTCTATTCTTATGGACTTTCCACCATGTTCAGCACTATTCC
TTGTTTCTGTAAAAGAGGCGATATCATTGTCGCCGACGAGGGTGTTCACTGGGGGATACAAAATGGACTTCAGCTTTCTA
GAAGTACGATCATCTACTTCAAGCACAATGACATGGACTCTCTTCGTAGTACTTTGGAGAAGATCATGACAAAGAACAAG
CGCTCAAAGAACTTGAGGCGTTACATTGTAGCTGAAGCTGTATATCAGAACTCAGGCCAAATCGCACCTCTTGATGAGAT
AGTGAAACTAAAAGAGAAGTATCGTTTTCGTGTTATATTGGATGAAAGCAACTCTTTGGGTGTGCTTGGCCGTTCCGGGA
GAGGTCTTGCAGAGCATCACGGTGTCCCTATTGAGAAGATAGATGTTGTGACTGCAGCAATGGGCCACGCATTAGCCACA
GAGGGTGGGTTCTGCACCGGGAATGCCCGCATCATCGATTACCAGAGACTTAGCAGTTCAGGATATGTGTTCTCTGCTTC
TTTGCCACCGTATCTCGCGAGTGCTGCCATCACAGCCATTGATGTCATTGATCAAAACCCTGAGTTGTTAGTCAAGATGA
AGCAGAACATTGCTCTGTTATGGAAAGGATTGAAAGATATCAAGGGGATGTCTCTAGCAAGCGACCCGGAGTCACCTATA
GTCTTCTTGAAACTAGAGAAGTCTAGTGGTTCAACTAAAGAAGACTTGCTTCTCCTCGAGAAAATGGCTGATCGTGCTCT
GAAGGAAGAGTCCTTGTTGGTTGTGAGCTCTAAGAAGTCCTTTCTTGATAAATGCCGGTTACCTGTAGGGATCAAACTAT
TCGTCTCAGCGGGACATTCAGATTCTGATCTTATTAAAGCATCAGAGTCCCTGAAGAGACTCGCTTCAGAGCTTCTACTC
TAA
>Cab020361.1 
ATGAAACCAAGGATGGGCTCTTTCAAGAAGAGGAGCTCATCTAAGAACCTAAGGTATTCAATGAAGAGAAGGACAAGTAG
CAAAGTGACGCCCGTGGAGATTGAAGACGTGCATGACGCTGAGGAGTTGAAATCAGTCGATGCCTTCCGTCAAGCGCTTA
TTCTCGACGAGCTTCTCCCTGAGAAACACGATGACTATCATATGATGCTAAGATTTTTGAAGGCTAGAAAATTCGATCTC
GACAAAACCAAACTCATGTGGACTGAAATGCTTCGTTGGAGGAAAGAGTTTGGTGCTGACACCGTTATGGAGGAGTTTGA
ATTCAAGGAAATTGATGAAGTGTTGAAGTACTATCCTCAAGGACACCATGGAGTTGACAAGGAAGGAAGACCTGTGTACA
TCGAAAGGCTTGGTCAAGTAGACTCTACCAAGTTGATGCAAGTCACAACTTTGGATAGGTATGTCAACTACCATGTTATG
GAGTTTGAGAGGACTTTCAACGTTAAGTTCCCAGCTTGCTCCATCGCCGCAAAGAAGCAGATTGATCAAAGCACAACTAT
TCTTGATGTCCAAGGAGTGGGACTTAAAAACTTCAACAAGGCTGCTAGGGACTTGGTTACTCGTCTTCAGGCGGTTGATG
GTAACAACTATCCCGAGAGCTTGAACAGGATGTTTATCATCAATGCTGGTTCAGGATTCAGGATGTTGTGGAGCACGGTT
CTTGGCAACAAGTACCAAAGCAAGTTGCTTGAGATAATTGATGAAAGAGTTAAGAATGGTGATCACAAATGCACAAAGAG
ATCCCAAGCTGAAAACGGTGCTGAGGAGACCATCTTTGAGGGAAGTGAATCTACAGCAGAGCAGGCTCCTGAAGAGAAAA
AGGATTCAGCACAACCCTCTTCCTCTTCCTCTGACATTGTCCCTGTTGCTGCTCACCCAGCATGGAACATGCCAGAAGCT
CACAAGTTTTCCCTCTCAAAAAAGGAAGTATATGCCATCCAAGAAGCGTGCAACACTGCTACATCCGATGGAGGGAGGTC
ACCCATTTTCACTGGCGTCATGGCTCTTGTGATGGGTGTTGTCACCATGATCAGAGTGACTAAAAACGTTCCCAGGAAAC
TAACCGAGTCAACCTTATACTCGAGCCCCATGTACTGTGACGATGCGTCGATGAACAAGAGTGCAATGCAGTCAGAGAAA
ATGATGGTGCCTGCAATCTCAGGGGAAGACTTCATGGCCATCATGAAAAGAATGGCTGAGCTGGAGCAGAAAGTGACCGT
CTTGAGCGCACAGCCAACAACTATGCCTCCGGAAAAGGAAGAGATGCTTAACGCCGCCATTAGCCGGTCCAATGTATTGG
AGCAAGAGCTTGCTGCAACCAAGAAGGCTTTGGATGATTCTCTTGGTCGTCAAGAGGACCTGGTAGCATACATTGAGAAA
AAGAAGAAGAAGAAGAAGCTTAGTCAGAGCAATGGGGGCAAACTAAACCCGGGCTTTTACGCACATTCATGCCCTCAAGC
CGGAGAGATCGTGAGATCAGTTGTAGCTCAAGCTGTTGCTAGAGAGACACGTATGGCTGCTTCCTTAATGAGACTTCATT
TCCACGACTGTTTCGTTCAGGGTTGTGATGGCTCTTTGCTTCTAGACAGCAGTGGGAGGATAGTGAGTGAGAAAAGCTCC
AACCCTAACAGCAAATCAGCTCGTGGATTTGAAGTAGTTGATCAGATCAAAGCTCAACTTGAGAAACAATGCCCTGGAAC
TGTCTCTTGTGCTGATATTCTAACCCTAGCCGCTAGAGACTCCTCTGTTCTTACTGGTGGACCAAGCTGGATGGTCCCAT
TGGGAAGAAGAGATTCAAGAAGTGCAAGCTTGAGCGGTTCGAACAACAACATCCCTGCACCAAACAACACTTTCCAGACA
ATCCTCAGCAAGTTTAATCGTCAAGGACTTGATGTCACCGACCTTGTCGCTCTCTCCGGGAGTCACACTATTGGATTCTC
GAGATGCACAAGTTTCAGACAGAGACTATACAATCAGTCCGGAAACGGTCGTCCAGACATGACATTGGAACAATCATTCG
CTGCTAACTTGCGACAAAGGTGTCCAAGATCTGGAGGGGACCAGAATCTCTCGGTGTTGGACATCGTCAGTGCGGCGAAA
TTCGACAACAGCTATTTCAAGAACTTGATAGAGAACATGGGTTTGTTGAACTCGGACCAGGTTCTGTTCAGCAGTAATGA
TAAATCGAGAGATCTTGTAAAGAAGTATGCAGAGGATCAAGAAGAGTTTTTCGAGCAGTTTGCCGAGTCGATGATCAAGA
TGGGAAATATCTCTCCCTTGACCGGTTCGAGTGGTGAAATCAGAAAGGATTGCAGGAAGATAAACTCTTGA
>Cab048208.1 
ATGACATTGGAACAATCATTCGCTGCTAACTTGCGACAAAGGTGTCCAAGATCTGGAGGGGACCAGAATCTCTCGGTGTT
GGACATCGTCAGTGCGGCGAAATTCGACAACAGCTATTTCAAGAACTTGATAGAGAACATGGGTTTGTTGAACTCGGACC
AGGTTCTGTTCAGCAGTAATGATAAATCGAGAGATCTTGTAAAGAAGTATGCAGAGGATCAAGAAGAGTTTTTCGAGCAG
TTTGCCGAGTCGATGATCAAGATGGGAAATATCTCTCCCTTGACCGGTTCGAGTGGTGAAATCAGAAAGGATTGCAGGAA
GATAAACTCTTGA
>Cab020360.1 
ATGGTCCCATTGGGAAGAAGAGATTCAAGAAGTGCAAGCTTGAGCGGTTCGAACAACAACATCCCTGCACCAAACAACAC
TTTCCAGACAATCCTCAGCAAGTTTAATCGTCAAGGACTTGATGTCACCGACCTTGTCGCTCTCTCTGGGAGTCACACTA
TTGGATTCTCGAGATGCACAAGTTTCAGACAGAGACTATACAATCAGTCCGGAAACGGTCGTCCAGACATGACATTGGAA
CAATCATTCGCTGCTAACTTGCGACAAAGGTGTCCAAGATCTGGAGGGGACCAGAATCTCTCGGTGTTGGACATCGTCAG
TGCGGCGAAATTCGACAACAGCTATTTCAAGAACTTGATAGAGAACATGGGTTTGTTGAACTCGGACCAGGTTCTGTTCA
GCAGTAATGATAAATCGAGAGATCTTGTAAAGAAGTATGCAGAGGATCAAGAAGAGTTTTTCGAGCAGTTTGCCGAGTCG
ATGATCAAGATGGGAAATATCTCTCCCTTGACCGGTTCGAGTGGTGAAATCAGAAAGGATTGCAGGAAGATAAACTCTTG
A
>Cab047760.1 
ATGCCAGTTCACGTTCGCTACACCTCCTCCATTCCGCCTTATATATACGTTATTTCAACGGCTCCAGTTGCCAAAGCCGT
CGTCTGCCACTCAACGTTAAAAAAATGGCAAGTTCATGGGAATCAGCTTCTCTTCCTTGATGACAGGAATTCAGAGATCC
ACGGCTTCATCCCCGCTGGTCGTAGATATCATGAAGGTTCAGTTCATCAATGTGTGGAACTGCGTTTTGAGATAACTGGG
AACTTCAGTCTGCGGAGTCAGCTTGCAGCGGAACAGTCGAGGTGTTTCAAATTAGAGGTTGCAGAGGTGAGTGGAACTGG
ACAAAGCTACTCAAGAACTGAAGAGATCAACAATGCCTTTGCCAATGAAGTCTCATGGGACCGATCTTCCATGTCTTCTA
CTCAAGCACCAACACATAGACCAAGTAAAAGAACATATGGTGCGATCCAAACCGTTAATTTCTTTTGCTTAAGGTTCTGT
CTCAGTCAATGGTAA
>BnaA01g01290D 
ATGCTTATGATCGATGCAGAGGGTACTGTGGCTCAGGGGTTCATCGGTCAGAACCGTCGCACCCAATATGAAAAAGAGCT
CCGGCTTGGCACTGAGTGGTATTACATTGCTTGCAAGGATTGCCAGACAAAGCTAAACCGTGGGCCGACAACAATGCTTT
GTCCAAAATGCGGGAATGAAAATGCTACTGCAGTAGCCAAAATCCTCCCTCCACTCAAGACGCCACCACACAGTGAAGTG
AAAATCCCAGATTTACCTGAGAGTAGTGGTGGTGTTTCTTCAGCCAGTGACGAGCAGAAGAAAGCAAAGCGTGCCAAGCT
TAGTGGCTAG
>Cab020359.1 
ATGCAGATACTGAGGTGCCCACACAGTTTCATTCAGCTTCTGCTCATCTCCGCTTTGGTGATTGGATTTGAGGGGGCTGG
GTCTGTACCCGTCCCGGATTCGAACTGCTACGCTCTCGACAATTCAAGCCGTCTTGTCGATTTTAGTAGCTGGATTGGTC
ATCCGTTTGAATATGATGGCAAGGAGTTTGATTTGGTGGTTAGGTTTTGCAAGGATGTTGAAACAAGAGGGCAAGCGGGT
TATGTTGATTTTGGACGATTTGACCCGTTGAGCTACTTTGTTTCTAGCTCTGAAAAGTTTGATTTTGTTCAAGGGTTTTA
CCACGGAGACCTGTCGAATTGTGAGCAGAGTTATGACAAACTTGGACGTACAGCACAGGTCAATATTATTTGTGGGAACT
GTGTTGATGGACGCTGTAAAGGTGGACTTGGATGCATATGTAGTGTCACTCAAGATTCAACTTGCAGAGTTACTGTCGAG
TTGGCTATTCCATGTGAGAAACCTGGCCCTCGTGTCTTCAAGGGTTTCACGGTCGGTTTGCATCCTCGCTCATGGGAACT
TATTTATAATGGGATGACACAGTTTGGATTTGACAAGCCCCGTCGTGAGTTTAGCTTCAAGACCGAGCAGACTCATCTTA
CACTCTACATGACTGCAATTGCTTCTCTTTCAACATTGGTAGGGAAGCCTATCGTCAAGGTCTCCCCGGAGAATGGTCTT
GCCGTTAAGATATCTGGTTCTTCCTTGACTGGGAATCATCCAACAACTTTATCTCCTTCAACTTTAGTACTGGACTGGAA
CTGTGAGAAATCTCGTAAGACTCCGTATGAAGTCAATGTCACCATCCCGGTGGATGGTTATGATCCTGTTCAGTTTTTCC
TCACAAAACTCTGTGAATACAACCAAGGTGCTGAAGGAGGATCAGCGAAAGGATGGGCTATATTTGGAGTTTTCTCCTGC
GTATCCCTCGTTGCATTTACACTTTTCTGCTGTGGAGGATTTGTCTACAAAACAAGAGTAGAACGCGTGCGTGGGATTGA
TGCATTGCCAGGCATGTCACTTCTATCAGGCTTACTAGAAACTGCGAGTGGAGGTGGACAAAGCTACTCAAGAACTGAAG
AGATCAACAATGCTTTTGCCAATGAAGTCTCATGGGACCGCTCTTCCACGTCTTCTACTCAAGCACCAACGCAGAGACCA
AGTGAAAGAACATATGAATCTCTTCCACGTCTTCTACTCAAGCACCAACGCAGAGACCAAGTGAAAGAACATATGGTGCT
ATCTAACTTGCTTATTGCCTTTGCTAGTGGTTCTGTCTCAGTCAATGGTATGAGCTATGGAGGCAAACTAAACCCTGGTT
ACTACGCACATTCATGCCCGCAAGCCGGAGAGATCGTGAGATCAGTTGTAGCTCAAGCTGTTGCTAGAGAGACACGTATG
GCTGCTTCCTTGATGAGACTTCATTTCCACGACTGCTTCGTTCAGGGTTGTGATGGCTCCTTGCTTCTAGACAGCAGTGG
GAGGATAGTGAGTGAGAAAAGCTCCAACCCTAACAGCAAATCAGCTCGTGGATTTGAAGTAGTTGACCAGATCAAAGCTC
AACTTGAGAAACAATGCCCTGGAACTGTCTCTTGTGCTGATATTCTAACCCTAGCCGCTAGAGACTCCTCTGTTCTTACT
GGTGGACCAAGCTGGATGGTCCCATTGGGAAGAAGAGATTCAAGAAGTGCAAGCTTGAGCGGTTCGAACAACAACATCCC
TGCACCAAACAACACTTTCCAGACAATCCTCAGCAAGTTTAATCGTCAAGGACTTGATGTCACCGACCTTGTCGCTCTCT
CTGGGAGTCACACTATTGGATTCTCGAGATGCACAAGTTTCAGACAGAGACTATACAATCAGTCCGGAAACGGTCGTCCA
GACATGACATTGGAACAATCATTCGCTGCTAACTTGCGACAAAGGTGTCCAAGATCTGGAGGGGACCAGAATCTCTCGGT
GTTGGACATCGTCAGTGCGGCGAAATTCGACAACAGCTATTTCAAGAACTTGATAGAGAACATGGGTTTGTTGAACTCGG
ACCAGGTTCTGTTCAGCAGTAATGATAAATCGAGAGATCTTGTAAAGAAGTATGCAGAGGATCAAGAAGAGTTTTTCGAG
CAGTTTGCCGAGTCGATGATCAAGATGGGAAATATCTCTCCCTTGACCGGTTCGAGTGGTGAAATCAGAAAGGATTGCAG
GAAGATAAACTCTTGA
>Cab020358.1 
ATGGATGATGAAGCTCCTCCAAAGGAAGAGAACAACAATGGGAGGCTCTCAAAGGCTTTAGGGATTTTACAAAGTCAATC
TACTCGGATGTTCACACTAAAACGCAGCGTTTCGTTGTCCAGACTCAGGGGCGAGAGAAGCGTGATTGAAAATGAAGAGA
GGCTTGAGACTGCAGTAACAGATTGGATGCGCAAGTACAAAGGGTCTACTAAGCTGATGCTCTTGCCCAAGAACACCGAA
CATGTTTTGTTAGTACTACGTTGCATTAAAAATTTGATGGACCCTAAGGGGATTCTCAATCCATACAAAGTTCTTGCTCA
CCCTTTCTTCTCTCACCCTAAGGGTCTGACCAAAATCGCCACCAATAGACTGCAGAAAGAGTTCATGGAGTGGCAGACTA
ATCCTCCTGCTGGTTTCAAGCACAGAGTCTCTGATAATCTCCAACGATGGATTATTGAAGTGAATGGAGCTCCAGGAACC
CTTTATGCCAATGAAACTTACCAACTTCAAGTGGAATTTCCTGAGCATTATCCTATGGAAGCTCCACAGGTTATCTTTCA
GCATCCAGCTCCACTCCATCCTCATATTTACAGCAACGGTCATATTTGCTTGGATGTTTTGTATGATTCATGGTCGCCTG
CGATGAGACTCAGTTCAATCTGTCTCAGCATTCTCTCAATGCTCTCAAGCTCAGCCGTTAAGCAAAAGCCGAAAGACAAC
GACCATTACTTGAAAAACTGCAAAAATGGAAGGTCCCCTAAAGAAACTAGGTGGCGGTTCCACGACGATAAAGTATAA
>Cab020357.1 
ATGGCGTCCTCTTCTCTCTCGTCTCTATCCTCCATTCTCAGCAACCCTCAAGGTTGCTCCCTCTGCTTCAAAGCCTCTAC
ACGACGCACTCTCTCTCTAGCATTCGTCTCCTCGAAACTTAACCATTCTTCTTCTTCTTCCTCTGCTCTCCTCCCTCGTT
GCTATCGTCTCACACAGAATTCAATCAAGAGGAAGAAAGGGTTTGCATTAGATCTTTCAAGAAGCTTCTCTGTTTCTCAA
ACTAAGTTCGATGGTCCAAGCCTCCACCAATTCATCTCCAAAGCTCAAACTTCCCTTACCGCTCCTCAAACCGAATCTGA
ATGCACCACACAAGACTCCGACATTGCATCACCATCAAAAGGTCGGATCTATCACGAAACATACGGATGCCAAATGAACA
TCAACGACATGGAGATAGTCCTCTCCATCATGAACAACTCCGGCTACAAAGAAGTAGTCACCGACCCCGAGAGCGCGGAA
GTCATCTTCATCAACACTTGCGCCATCCGTGACAACGCGGAGCAGAGAGTGTGGCAAAGACTCAACTACTTCTGGTTCCT
GAAACGCCAGTGGAAAGCCAATGTAGCTGAAGGAAGAGCTAAGTCAGTTAAACCTCCCAAAGTTGTCGTCTTGGGATGCA
TGGCTGAGAGGCTTAAGGACAAGATCCTAGATTCCGACAAAATGGTCGATGTGGTGTGTGGTCCTGATGCTTACAGAGAC
CTCCCGAGGTTGTTGGAAGAAGTGGACTATGGACAGAAGGGAATCAACACTCTTCTCTCTCTAGAAGAGACTTACGCAGA
CATAACTCCTGTCAGAATCTCTCAGAACGCTATTACAGCCTTTGTATCGGTCATGAGAGGATGCAACAACATGTGTGCTT
TCTGCATTGTGCCGTTCACAAGAGGGAGAGAGCGTTCGCGTCCCGTGGAGTCCATCGTCCGTGAGGTTAAGGAGCTGTGG
GAGGCTGGTGTGAAAGAAGTGACTCTCTTGGGACAGAACGTGAACAGCTACAACGATGATTCGTCTGATCCTGAGCCATC
AGGAGGAGGAGGGGGTGCTAAGTGGGAGTACAGTGAAGGGTTTTCGAGCAGGTGTAAGGTTAAAAACATGGGTTTGAGGT
TTGCTGATCTTTTGGACAGACTCTCTTTGGAGTTTCCTGAGATGAGGTTTAGGTTTACTTCTCCTCATCCTAAAGATTAC
CCTGATGATCTGCTGTATCTGATGAGGGATAGGCATAACATATGCAATCTCATTCATCTTCCTGCACAGTCTGGTAATAG
TAGAATACTTGAGAGGATGAAGAGAGGTTACACCAGAGAAGCGTACTTGGATCTTGTTAAGAAGATTCGGAGTATTATAC
CGGACGTGGCTATAACCAGCGATTTCATTACCGGCTTCTGTGGGGAAACCGAAGAAGAGCACCAAGAAACACTAAGCCTG
GTGAGAGCAGTTGGATACGACATGGCGTATATGTTTGCATACAGCATGAGAGAGAAGACACACGCTCATCGGCAATACAC
AGACGACGTTCCAGAGGAAGTGAAGCAGAGACGTTTAACTGAACTCATCCAAGCCTTCCGCGAGACAACAGGTCCTTGTT
ACGACTCTCAGGTCGGTTCTACTCAGTTGGTTTTGGTGGAAGGGCCGAACAAGAGAGCTCCTGAGACGGAACTCATCGGA
AAAACAGACAAAGGACATCGAGTTTCGTTTGTTAGAAAGCCTTTGTTTGATAAAGACAAAGGACATGGTGATATGAAGAG
GAGTCCTGAAGTTGGTGACTTCGTGGAGGTTAAGATAGAGAGATCAACGAGAGCGTCTTTGTACGGAGAAGCTCTCGCGA
TTAGTAAGATGTCTTTGTTTCACGATGTTGGTGGTGTTGATGCTGTTGTTGCGTCTTGCGCAAGTTAA
>Cab020356.1 
ATGGATTATTGGATCGCCGGTTTCTTGGTTTTGACGGCCGGAGTTCTTCTCCTTTCATGGCTCTGGTTCCGTTTAACAAA
CTCAAAAACAAGAAATGAAGACAAACAAGAAGAGAGTGAGAAGAAGAAGGGAATGATTCCGAAGGGAAGTTTAGGATGGC
CGGTGATCGGAGAAACCCTAACCTTTATTGCTTGTGGATATTCTTCGCGGCCTGTTTCCTTCATGGACAAACGAAAGTCT
TTGTATGGGAAGGTGTTCAAGACGAACATAATAGGGACACCAATCATAATATCAACCGATGCAGAAGTTAACAAAGTGGT
GCTCCAAAACCATGGGAACACATTTGTCCCTGCATACCCCAAATCAATCACTGAACTACTTGGAGAAAACTCTATTCTCA
GCATCAATGGAGCTCATCAAAAGAGGCTACACACTCTCATTAGCGCGTTCCTTAGATCCCCTCACCTCAAGGAGAGGATC
ACTCGAGACATTGAGGCCTCGGTTGCTCTCACTTTAGCTTCTTGGTCTCAACTTCCCTTGGTTCATGTCCAAGATGAGAT
CAAAAAGATGACGTTTGAGATACTAGTAAAACTGCTGATGAGCATATCTCCTGGTGAAGATTTGGATATTCTTAAACTCG
AGTTCCAAGAGTTCATCAAGGGTTTGATTTGTATCCCCATCAAATTCCCCGGCACTAGACTTTATAAATCCTTAAAGGGT
TTAACTTTTGAGCTAACCATGCAGGCGAAAGAGAGATTGATTAAGATAGTTAAGAAAGTTGTGGAGGAGAGACAAGAGGC
TACGACCGAGAGTACAAATTGTCCAGCGAATGACGCGGTGGATGTGCTTTTAAGAGACGTTAATGACGGTGGTTGTTCGG
ATAAGCAATCTCACCCGTTAGATTTCGTTAGCGGAAAGATCGTAGAGATGATGATACCCGGAGAAGAAACGATGCCGACG
GCAATGGCGTTGGCTGTCAAATTTCTAAGTGACAATCCCGTCGCTCTAGCTAAACTCGTGGAGGAGAATATGGAGATGAA
GAGGCGTAAATTGGAGTCGGGAAAAGAATACGGTTGGTCAGATTATATGTCTCTCTCTTTTACTCAAAACGTGATAAATG
AAACGTTGAGAATGGCTAATATCATTAACGGTGTGTGGAGGAAGGCTCTTAAAGATGTGGAAATAAAAGGTTACTTGATA
CCAAAAGGATGGTGTGTATTGGCATCATTTATATCAGTCCACATGGATGAAGATATTTATGAGAATCCCTATCAATTCGA
TCCGTGGAGATGGGATAGGATTAATGGAACGGCAAACAGTAATATTTGCTTCACACCCTTTGGTGGTGGGCAAAGGCTAT
GTCCCGGTTTAGAACTATCTAAACTCGAAATTTCCATCTTTCTTCACCAACTCGTAACCCGGTTCAGTTGGACAGCCGAA
AAAGACGAGATCGTGTCATTTCCAACGGTCAAGATGAAACGGAGGCTTCCGATCCGAGTGACTCCGGTCGAGAGAACCTC
TCCTATCTCAGTTGAAGATCATTAG
>Cab020355.1 
ATGAAACAGAAATTGCTAGGTTACATGGAAAAAAGAAGAAACACACCTAAACACACAAATCTAAAGCGAACTAGAGGAGT
TGTGGGGAAGAAGACGAAAGAGGCGGAGCCGCCACCTGCGACAGACACCGCTGCCAGCATATCATTGTATCCGGGACATC
ACTATAGCAGAGTGTCCATGCCAGCTAATAGAACCTTCACCGGTGTACCTTCAAAGCTAAGCCATCTCAAAGGGGTCCCG
CTGCCACATAACACCAGAGCCATAAAGAACACCCGACTCTCGAACTCTTCCGCCGTTGATTGCGAAGGGTCTCCACCTTC
TCACAAGTCCGAACAGTCGTCACCGGGAGAACCGCCATCTCTATGGATAGATCCGCCGTGA
>Cab020354.1 
ATGCTGAGAATGGGGACTGGTGATACTGCTCCACGGCTGATTCTCTGGCTCTGCTTAGGGTTTTTGATTCTAGGCGTTGG
GTTTGTTCAATGCGGCGTTACTTACGACCGTAAAGCGCTTCTCATCAATGGGCAGAGACGAATCCTCTTCTCTGGCTCCA
TACATTACCCTCGAAGCACACCTGATATGTGGGAAGGTTTGATTCAGAAGGCGAAAGATGGAGGCGTTGATGTGATTGAG
ACTTATGTCTTCTGGAATCTCCATGAGCCTTCTCCTGGCAAATATGATTTTGAAGGGAGAAATGATTTGGTGAGATTCGT
GAAGACGATTCACAAAGCTGGTCTCTATGCTCATCTTCGGATTGGGCCTTACGTTTGTGCTGAGTGGAACTTCGGAGGAT
TCCCTGTTTGGTTGAAGTATGTTCCTGGAATCAGCTTCAGAACAGATAATGAGCCTTTCAAGAGAGCTATGCAAGGATTC
ACAGAGAGAATAGTTCAACTGATGAAGAGTGAGAACTTGTATGAGTCCCAGGGTGGTCCCATCATCCTTTCTCAGATTGA
GAATGAGTATGGAAGACAAGGACAGTTATTAGGAGCAGAAGGTCACAACTACATGACATGGGCTGCTAAAATGGCTATAG
CAACCGAGACTGGTGTCCCGTGGGTGATGTGCAAAGAAGACGATGCCCCTGACCCTGTGATAAACACATGCAACGGTTTC
TACTGTGATTCATTTGCTCCCAACAAGCCATACAAGCCATTAATATGGACAGAGGCGTTCACTGAGTTCGGTGGGCCAAT
GCACCATAGACCAGTTCAGGATCTGGCGTTTGCCGTTGCACGTTTCATACAAAAAGGAGGATCCTTTGTTAACTATTACA
TGTATCATGGAGGAACTAACTTTGGAAGAACAGCTGGAGGTCCATTTGTCACCACCAGCTATGACTATGATGCCCCCATT
GATGAATATGGTTTAATCAGGGAACCTAAGTATGGTCATCTAAAGGAGCTCCACAGAGCTATCAAGATGTGTGAAAAAGC
TTTGGTTTCAACTGATCCTGTTGTTACATCTCTAGGAAACAAGCAACAGGCTCATGTATACTCTTCAGAATCAGGAGAGT
GTTCAGCTTTCCTTGCAAACTATGACACAGAATCGGCAGCAAGAGTGTTGTTTAACAACGTTCATTACAACTTACCGCCT
TGGTCCATTAGCATTCTTCCTGATTGTAGAAACGCAGTTTTCAATACTGCAAAGGTTGGAGTTCAAACATCACAGATGGA
AATGTTGCCAACAAGCACACCGAACTTCCAGTGGCAGAGTTACTTGGAAGATCTTTCTTCTCTAGATGACAGCTCCACAT
TCACCACTCAAGGGCTCTTGGAGCAGATCAATGTCACCCGTGACACTAGCGATTATCTTTGGTATATGACCAGTGTTGAT
ATTGGTTCAACTGAATCATTCCTACATGGAGGAGAGCTACCAACTCTCATTATTCAATCTACAGGCCATGCCGTGCATAT
ATTTGTCAATGGACAGCTTTCAGGTTCTGCCTTTGGAACAAGGCAAAACAGGAGGTTCACTTATAGGGGAAAGATCAATC
TACATTCTGGAACTAACAGAATTGCTTTGCTGAGTGTTGCTGTTGGACTACCAAATGTGGGTGGACACTTTGAGTCATGG
AATACTGGAATCTTGGGACCAGTGGCTTTGCACGGGTTGTCTCAAGGGAAACGTGATCTGTCATGGCAAAAATGGACTTA
CCAGGTGGGGTTGAAAGGAGAAGCTATGAATCTTGCGTATCCAACCAACACTCCCTCTAATGGGTGGATGGATGCGTCTT
TAGTTGCACAAAAGTCTCAGCCTTTGACATGGCACAAGGCTTACTTTGATGCACCTGAAGGAAACGAGCCGCTTGCTTTA
GACATGGAAGGAATGGGGAAAGGTCAGGTCTGGGTGAACGGAGAGAGCATCGGGAGATACTGGACAGCGTTTGCCACCGG
TGACTGTGGTCACTGCAGCTACACAGGAACGTACAAACCGAACAAGTGCTTATCCGGCTGTGGTCAGCCTACGCAGAGAT
ACTACCATGTCCCCAGATCATGGCTAAAACCGAGCCAAAACCTCTTGGTGATATTCGAGGAGCTTGGAGGAAACCCATCA
GCTGTTTCTCTGGTCAAAAGATCAGTGTCAGGAGTCTGTGCTGAAGTCTCTGAGTACCATCCCAATATCAAGAACTGGCA
GATAGAAAGCTACGGGAAAGGACAAACGTTTCGTAGACCCAAAGTTCATTTGAAATGTAGTCCTGGTCAAGCCATCTCAG
CTATTAAGTTTGCGAGCTTTGGGACTCCTTTGGGAAAATGTGGGAGTTACCAGCAAGGAGAGTGTCACGCAACTACCTCG
TACGCTATCTTAGAGAGGGCTTACTTTGATGCACCTGAAGGAAACGAGCCGCTTGCTTTAGACATGGAAGGAATGGGGAA
AGGTCAGGTCTGGGTGAACGGAGAGAGCATCGGGAGATACTGGACAGCGTTTGCCACCGGTGACTGTGGTCACTGCAGCT
ACACAGGAACGTACAAACCGAACAAGTGCTTATCCGGCTGTGGTCAGCCTACGCAGAGATACTACCATGTCCCCAGATCA
TGGCTAAAACCGAGCCAAAACCTCTTGGTGATATTCGAGGAGCTTGGAGGAAACCCATCAGCTGTTTCTCTGGTCAAAAG
ATCAGTGTCAGGAGTCTGTGCTGAAGTCTCTGAGTACCATCCCAATATCAAGAACTGGCAGATAGAAAGCTACGGGAAAG
GACAAACGTTTCGTAGACCCAAAGTTCATTTGAAATGTAGTCCTGGTCAAGCCATCTCAGCTATTAAGTTTGCGAGCTTT
GGGACTCCTTTGGGAAAATGTGGGAGTTACCAGCAAGGAGAGTGTCACGCAACTACCTCGTACGCTATCTTAGAGAGGAA
GTGTGTAGGGAAAGCGAGATGTGCAGTGACGATATCAAACAGTAACTTTGGGAAAGATCCGTGTCCGAATGTGTTGAAAC
GGTTGACGGTTGAAGCTGTGTGTTCCCCTGAGACATCTATAACTAGCTGGAAGCCTTGA
>Cab020353.1 
ATGGCGAAACGTACAGTCGCTGACGTCGTACTTCTCAGTGACAGTGACGACGAAGACATCGGAGTAGTCCGACGAGGAGG
AGGAGGAGGAGCGTTTCGGAGGAGATCGGCGTCACTGATGGAGAATCGTCAAGTTTCGAGTGCGATCGCCGATACGACGG
TGACTCGTCGAGAAACCCTAGAATGCCGGAGCTTCTGGAAAGCCGGAGATAACTTTGTGATTCCGAGAGCTGTTACTCCT
ACAGCTCCAGGTATGCTTGAGCATGCTCGTGTTCATCCCAAGTTCCTTCACTCTAATGCCACGTCACACAAATGGGCCTT
TGGAGCAATCGCTGAGCTACTTGATAATGCTGTTGATGAGATACAGAACGGTGCTACTTTTGTCAAGATCGATAAGATTG
ACATTGCTAAAGATAACTCACCAGCTTTAGTTTTCCAAGATGATGGAGCCGGGATGGATCCTGATGGGATTAGAAAATGC
ATGAGCTTAGGCTACTCATCGAAGAAGTCTAATACAACGATTGGACAGTATGGAAATGGTTTCAAGACAAGTACTATGAG
ACTCGGAGCTGATGCCATCGTTTTCACTCGCTCAACTCGTGGAGGCAAATCAACCCAGAGCATCGGCCTTCTGTCTTACA
CGTTCCTCAGGAGAACTGGTCAGGATGATGTGGTTGTTCCTATGATTGATATTGATATATCCAGTGATCTCCCCCAACCA
ATTATTTATGGCACTCCCGAAGATTGGTCTACCAACCTTAACATTCTTCTCAAGTGGTCTCCGTTTTCAACAGAGGATGA
ACTTTTGCAGCAGTTCGAGGATATTGGGACACATGGAACGAAAGTAATGATATACAACTTGTGGCTTAATGATGAAGGAG
TATATGAACTGAGTTTTGACGACGAAGATGAGGACATACGGCTCCGAGATGAAAATGCCCTCACCAGGAAAGGGGTTGTC
GCTGTGACATTAGAACTAAGATCTCATATCTCATACCGTTTCCGATATTCTCTAAAGGCTTACATATCCATGTTGTATCT
CAAAAAGTTCAAAAACTTCAAAATTATTCTCCGGGGAATCCCTGTGGAGCAATTCAACATTGCTGATGAACTCAGATATC
CTGAGACTATAATGTACAAACCTCATGCAGCTGCAGTGGGATATGCTGTCACTGAAATTAAAGTTGGATTCGTCAAGGAG
GCACCTAAACTTCCAGTATGTGGTTTCAATGTCTATCACAAAAACCGTCTCATCATGAAAAACAGGAAAAGCCGCAGCGA
GGCTGTTGGATACCATCCTGACTCACGTGCACACAAGTTGAAGAGGACAGCAACACCTGATCAACCGCCTGGTGACGATA
CATTCAACCCTTCACCTTTCCCTTCTGACAAAATTAGTCAGGGTGGTCCGCTAATCCGTGAAATCAGTCTTAGTAAAGGC
ACTTCTAGCCGTGCACATAAGTCGAAGAGGACAGCAACACCTGATCAACCGCCTAGAGAAGATACATTCAATCCTTCACC
TTTGCCTTCTGATAAAACTAGTCAAGGTGGTCTGATAATACGTGAAATCAGCTTTAGTAAAGGCACTTCTAGCCGTACAG
TTGCTCTTCCACCGCCACATATGAGAAATTTCACGGGTGTAAGAAGTAACTTCCAACCTGTGCAGCTCAATCCTCAACCA
GTGCAGCTTAATCCTCAGCCTGTGCAGCTTAATACTCAACCTGTGCAGCTCAATCCTCAACCTGTGCAGCTCAATCCTCA
ACCTGCAGCTACTGAATCTGGAGACAACCTTGGTGGCGAGACAGCGTATAAGCTAAGCGAAGAGAACATACAACTGTTCC
TGGAGTGCGAGGAATATGCAAAGAAAGAGACAGAAATGGAACAGATGGTAAGTTTCATTCCGCAGTGTAAACATATGTTT
GTTACATTGGTTTCTAACATGGATACAAATGAAACAGGTAAGGAACTTAGAAAAGGAACTGGAAGAAGCCAAAACATCGA
GTCCAACGACGCCGATTTGAATTCGCTCGTCGCTTCCTCGTCGGAGATGTCTCACAACGCGAAAACTGTAGTCGCCGCCG
ACGTCGTGCATTTAGACAGTGACGACGACGATGACGTAGGAGGAGGAGGAGGAGGAAGAGGATTGTCTCTAATCGAAACT
CCGCAAGTTCCAAGTACAACCGCTAATGCGACGGTGGCTCCACTGGAAACCCTAGAGTGCCGGAGCTTCTGGAAGGCCGG
AGAAAGCTATGTGACACCGAACGTTGTTTCGCAAGCTGCTCCAGGTATGCTTGAGCATGCTCGTGTTCATCCCAAGTTCC
TTCACTCTAATGCCACGTCACACAAATGGGCCTTTGGAGCCATAGCTGAACTACTTGACAATGCTGTTGATGAGATACAA
AACGGTGCAACCTTTGTTAAGATCGATAAGATCGATATTGCAAAGAATAATTCTCCAGCTTTAGTATTCCAAGATGATGG
CGCTGGGATGGATCCCAATGGAATCAGAAAATGCATGAGCTTAGGCTACTCATCAAAGAAGTCTAATACAACTATTGGAC
AGTATGGAAATGGTTTCAAGACAAGTACCATGAGACTTGGAGCTGATGCCATTGTTTTTAGTCGCTCAACACGTTCAGGG
AAAGCTACTCAAAGCGTTGGCCTTCTGTCTTACACATTCCTTAGAAGAACTGGTCAAGATGATGTCATTGTTCCTATGAT
TGATATTGATATATCCAAGGAGCGGCCACAACCAATTATCTATGGATCTTCAGAAGATTGGTCTACCAACCTTGACATTC
TTCTCAAATGGTCTCCATTCTCAACAAAGGACGAACTTTTTCAACAGGACATCCGGCTCCGAGATGAAAGTGTCCATGAT
GGAAAACGGGTGCACGCTAAAGAATTGGAACGGAGATCTCATATTTCATACCACTTACGTTACTCTCTGAGGGCTTACAC
TTCAATGTTATATCTGGAAAAGTTCAAAAACTTCAAAATTATACTTCGGGGAATCCCTGTCAAGCAGTTCAACATTGCTG
ATGAATTCAGATATCCTGAAATTATAAAGTACAGGCCCCAGATAGCTACAATTGAGCAAGCTACCACTGAAATCAAAGTT
GGATTTATAAAGGAGGCACCTAAACTTCCAGTCTGCGGTTACAATGTCTATCACAAAAACCGTCTTATCCGGCCATTCTG
GAAGGTCACTATGGACGGGTCAGCTTTAGGCAATGGTGTTGTAGGAGTTCTTGAAGCAAACTTCATAGAACCAGCTCATG
ACAAACAAGATTTTGAGAGGTCTTCTTTATTCCAGCGGTTGGAAGCGAGGTTGAAGAAGATTATCTACGATTACTGGAGT
AGCCACAGCCACGTTTTCGGGTACAGAACTCCTCAAATGCCTGCAGATAAGTCAAAAAGGATACCGATACCTGATCAACC
ACCTACTGTCAATACATTCAATCCTTTTCCTTCCCCTTCTTCTCAAGGTGGGCCAGTAATACGCGAAATCAATATTAGTA
ATGCCACTTCAGTCCGTACAGTTGCCGCTCCACCGCCACATATGAGAAATTCTACTGGTGTAAGAAATAACTTCCAGCCC
GTGCAGCTTACTCCTCAACCTGCAGTTACCGATACTAGAAACAAGCACGTTGGCAAGTCAGTGGAGGAGATAAGCCAAGA
GAACATACAACTCTTCATGAAGTGCGAGGAATATGTAAAGAAGGAGACTGAAATGGAACAGACTGTAAGGAACTTAGAAA
AAGAACTGGAAGAAGCTAAAAGTAAATGTGCACAGCTTGCTATGCTTGTGGATGCTAAGAAGAAGGAGATGCAACAAGTT
TAA
>Cab047597.1 
ATGTCTGGGATGTTTTCATTAGGAGGAAACAACAACAACAACAACAACGGATACGAAGAAGAAGAAAATCAACAACAACA
AAATACAAATTGGGCTTGGTATAGATCAAATACAAACACCAATAATATTACCCCAGGCTCGAGCCAGTGGCAGATTCCAC
CAGAGCAGCAGCTTCTCATGCATCATCATCAGTCACAACCACAGCAACAAAGCCTGGATCTTTATCCAGGTCATCAGATC
GACGTCTCTGATGTAGCCACATCATCAAGATCCATCACCATAAGCTGTCGGGACTGTGGGAACCAAGCCAAGAAAGATTG
CACTCACATGCGTTGTAGGACTTGCTGTAAGAGCCGTGGCTTCGATTGTTCCACTCATGTGAGGAGCACGTGGATCCCCG
TTGCCAGACGCCGTGAGAGACAACAGCAGGTTCAGATGTCCACATCTGGAGGCAGCGGCAATGGAGGCGGCGGTTCGAGT
ATCGCTAAACGTCATAGGGATACTACTCGTCCGGGAACATCCTCCTTTCGCTCGCCATCCGACTCAGCAGGGTTAGAAAT
GGGGGAGGCAAGTTTTCCGCCGGAAGTGAGCTCGGATGCGCTTTTCCAGTGTGTAAAAATGAGCGGCGTAGACGACGGAG
AAGATGATGGTCAATACGCCTATCAAACGACAGTGAACATCGGAGGTCATCTCTTCAAAGGGATTCTATATGACCAAGGC
CCTGAAAGCAGCTACGTGAGTGGTGGTAGTGGCGGAAGCGATCATCAAAGCTCATCTGCAGGTGGTGGAAATCCAATTAA
TACTCCGGCAATGGCTGACGGTGGAGGAGGATCGTCGACGATGTTTGTAGATCCTAATGCGAGTGGTTACTATTCCAGTA
ACATGGCGACTATGTTCGTGCCACCAGGTACGCAATTCTATCAAAACCCACCAAGATCTTAA
>Cab020352.1 
ATGTCTGGGATGTTTTCATTAGGAGGAAACAACAACAACAACAACAACGGATACGAAGAAGAAGAAAATCAACAACAACA
AAATACAAATTGGGCTTGGTATAGATCAAATACAAACACCAATAATATTACCCCAGGCTCGAGCCAGTGGCAGATTCCAC
CAGAGCAGCAGCTTCTCATGCATCATCATCAGTCACAACCACAGCAACAAAGCCTGGATCTTTATCCAGGTCATCAGATC
GACGTCTCTGATGTAGCCACATCATCAAGATCCATCACCATAAGCTGTCGGGACTGTGGGAACCAAGCCAAGAAAGATTG
CACTCACATGCGTTGTAGGACTTGCTGTAAGAGCCGTGGCTTCGATTGTTCCACTCATGTGAGGAGCACGTGGATCCCCG
TTGCCAGACGCCGTGAGAGACAACAGCAGGTTCAGATGTCCACATCTGGAGGCAGCGGCAATGGAGGCGGCGGTTCGAGT
ATCGCTAAACGTCATAGGGATACTACTCGTCCGGGAACATCCTCCTTTCGCTCGCCATCCGACTCAGCAGGGTTAGAAAT
GGGGGAGGCAAGTTTTCCGCCGGAAGTGAGCTCGGATGCGCTTTTCCAGTGTGTAAAAATGAGCGGCGTAGACGACGGAG
AAGATGATGGTCAATACGCCTATCAAACGACAGTGAACATCGGAGGTCATCTCTTCAAAGGGATTCTATATGACCAAGGC
CCTGAAAGCAGCTACGTGAGTGGTGGTAGTGGCGGAAGCGATCATCAAAGCTCATCTGCAGGTGGTGGAAATCCAATTAA
TACTCCGGCAATGGCTGACGGTGGAGGAGGATCGTCGACGATGTTTGTAGATCCTAATGCGAGTGGTTACTATTCCAGTA
ACATGGCGACTATGTTCGTGCCACCAGGTACGCAATTCTATCAAAACCCACCAAGATCTTAA
>Cab020351.1 
ATGGAGGAGGTTGTGGATCAGAGCTTGAGAGAGATGAGAGATACGTTTGCGAGCGGGAGGACGAGGAGTGTGAAGTGGAG
GAAGACACAACTCGAAGCTATAATAGAGATGGTTAAAGACAACGAAGACAAGATGTGTGATGTTCTGTTTCAAGATTTGG
GTAAACACAGTACTGAAGCTTTCAGAGATGAGCTTGGCTTTGTCATGAGATCTGCTACTACTGCTTTAAACTGTCTTGAT
AAATGGGTCGTTCCCAAAAAGAGCAACCTTCCTCTGTTGTTCTACCCATCCACTGGGAAAGTGATCTCAGAACCGTATGG
GACGGTTCTTGTTCTGTCTAGCTGGAATTTTCCTATATCTTTGTCTTTGGACCCATTGATTGGGGCAATATCAGCAGGAA
ATACCGTGCTCCTCAAGGCATCTGAATTAAGCCCTAACGCATCTGCCTTCCTGGCCAAGACAATCCCGTCTTATCTCGAC
AACAAAGCCATCAAAGTTATTGAAGGAGGACCTGATGTCGCCACTATCCTCTTGAAGCATCAATGGGACAAGATCTTCTT
CACAGGAAATACCGTGCTCCTCAAGGCATCTGAATTAAGCCCTAACGCATCTGCCTTCCTGGCCAAGACAATCCCGTCTT
ATCTCGACAACAAAGCCATCAAAGTTATTGAAGGAGGACCTGATGTCGCCACTATCCTCTTGAAGCATCAATGGGACAAG
ATCTTCTTCACCGGGAGTCCAAGAATTGGAAAAATCATAATGGCGGCAGCTGCAGAGCATTTGACTCCAGTGACATTGGA
GCTTGGTGGAAAATGTCCCACCATTGTTGATCACCACTCTGTCTCCAAGGACATGAAGTCGGTTGTGAAGAGAATCTCTG
GAGGGAAGTGGGGTTCTTGCAGTGGACAAGCTTGTATCTCTGTAGATTACGTTCTTGTCGAAAAGAGTTTTGCGTCTTCT
CTGATTGAAATGTTGAAGCCGATGATAAGGTCTTTCTTTGGGGAAAACCCTAAAGAATCTGGATGTCTCTCTAGGATTGT
CAACAAGAAACACTTTCAGAGATTGGCTCGTCTTCTTAATGATCCTGGTGTTCAAGCTTCAATCGTTTATGGTGGCTCCA
TGGACGAAGAGAAGCTGTATATTGAGCCAACCATCTTGTTGGATCCTCCTCTTGATTCTGAGATAATGAATGAAGAAATA
TTTGGCCCAATTCTCCCTATTATCACATTACGTGACATCCAAGAAAGCATAGGGTTCATCAAGTCAAAACCAAAGCCACT
TGCCATCTATGCATTCACCAAGGACGAGAACCTTAAAACTAGAATCTTGTCAGAAACATCTTCCGGAAGTGTTACTTTCA
ACGACGTCATGATCCAGTATATGTGTGATGCGTTGCCCTTTGGAGGAGTGGGAGAGAGTGGAATAGGAAGGTATCACGGG
AAATACTCATTCGAATGTTTCAGTCACGAGAAGGCAATAATGGAAGGAAGCTTAGCAATGGATCTTGAAGCTCGATACCC
TCCATGGAACAGCTTCAAGCTCACCTTTCTTAGACTCGCATTTCGTGAAGCTTACTTCAAGCTTGTTCTCTTTATGCTTG
GTCTTAAAAAATAA
>Cab020350.1 
ATGGAGTATGTAGAAGCATTCCTCAGTGATTTCTCCGTCGATGACCTTCTTGACTTGTCTAGCACGGACGCTTTCGTTGG
TGATTTTGAAGACCTAGAATGGCTTTCCAATTTCGTAGATGATTCTTTTCCGGAGTCTTATCTTTACGGTGACTTTCAGG
TGAATCCAGTTGAGACAGTGGAGGTTCAGAGGCAGTGCATTCCGGTTAAACCCCGAAGCAAACGCCGTCGTACCAATGGC
CATCTATGGTCCCTGGAGTCACCCTATTCCTTCGGAAAGAAGAAGAGAGGGAGACCGAAGGCAGAGACGTCGTCCGGGGA
CGGTATCCAGCAGCAGACGAGGCGGTGCTGCAGCCATTGTGGGGTCCAGAAAACGCCTCAGTGGAGGATGGGTCCGTTAG
GTGCGAAGACGCTGTGTAATGCGTGTGGGGTCCGGTTTAAGTCGGGTAGGCTTTTACCCGAGTATAGACCGGCTTGTAGC
CCGACGTTTTCGACTGAGATTCACTCTAACTCACACAGAAAAGTGTTGGAGCTGCGACTGACGAAAACGGCGGATCAGGG
TCAGGGTTAA
>Cab020349.1 
ATGGAGAGTATAAGCGAGGGATCATCATCAAACTTGATGGTTTTATTGTTTGGTATTGCTTCTGTTGTGTTGGTGCTGAG
CTCAAACAATGTTAATGGGTTACGAGACTTAAAGGAGAGAGATGGAAGTGAGAGTAGGTCTATGAGTGGTACTACATCTT
CAAGCGTTTTGGATTCTAAGAACTTTTATACGAATGTTTCGACCGCTGGGTTTGAAAATGACTTAGTTGGTGAAAATTGT
CATGCAAACAAGAGTAGAAAATGTGAGGGAGGAGGAGGTGGTGGGGGTGGAGGAGGCGGTGGTGGAGCCAGAGAAGAAAA
TACACACAAAAAGAAAAAAAGAAATAGTGGTGGTGGAGGTGGAGGTGGAGGCGGTGGCAGAGGTAGCGGAAATGGCTCCG
GCCGTGGCTGGGGTGGTGGTGGAGGCGGCGGTGGTGGAGGAGGCGGTGGAGGTGGTGGTGGCGGTGGAGGATATCGTGGC
GGAGGTGGGGGAGGAGGAGGTGGCGGAGGTCGTGGAGGAGGTTGGGTAGGAGTAGGCGGAAGTGATGGGAAGGGCGGAGA
ATGGGGCTTTGGATGGGGATGGGGAGGTGATGGACACGGCGGAAACGGCGGTCGTTGTTGGTATCCCGGTTGTGCTAAAA
AGATCAAAGGGAAGTCATAG
>BnaA01g01390D 
ATGACAATGAGATCCACCGGAAAGTCTCCAGTCGTCCTGTATTTTAAAGCCATCTCAGCCGAATCAGAACTACTGCTTTC
CAGTGCGTCCTGTGACCTATGTTGTTCTCCCATACCAAAAGATCATCATCCACCAGCGTATTGCCTTCCGGATGATGCCG
GGCAACATTCAGTTGATTTTTTAAAGAGAATTTATGTTCTTTGA
>Cab020348.1 
ATGGAGTCTTCTATATCACAAACACTAAGCCAAGTATTAGATCCCACCACGGGTATTCTCATCGTCGTCTCACTTTTCAT
CTTCATCGGCCTCATCACACGACGACGAAGGCCTCCGTATCCACCCGGTCCACGTGGTTGGCCCATCATAGGCAATATGT
CAATGATGGACCAACTCACCCACCGTGGTTTAGCTAACTTAGCTAAAAAGTACGGTGGCTTGTGCCATCTCCGCATGGGA
TTTCTCCACATGTACGCCGTTTCATCACCAGACGTGGCTAAACAAGTCCTTCAAGTCCAAGACAGCGTCTTCTCAAACCG
ACCAGCTACTATAGCTATAAGCTATTTGACTTATGACCGAGCTGACATGGCGTTTGCTCACTACGGACCGTTTTGGAGAC
AGATGAGGAAAGTTTGTGTCATGAAGGTGTTTAGCCGTAAACGAGCCGAGTCATGGGCTTCTGTTCGTGATGAAGTGGAC
AAAATGATCCGGTCGGTTTCTAGTAACGTTGGTAAGTCTATCAACGTTGGTGAGCAAATTTTTGCACTGACCCGAAACAT
AACTTACCGGGCAGCGTTCGGGTCAGCATGTGAAAAGGGACAAGACGAGTTCATAAGAATTTTACAAGAGTTCTCTAAGC
TTTTTGGAGCCTTCAACGTAGCGGATTTCATACCGTATTTCGGGTGGATCGATCCTCAAGGAATAAACAAGCGGCTCGTG
AAGGCCCGTAATGACCTAGACGGATTTATTGACGATATCATCGATGAACACATGAAGAAGAAAGAGAATCAAAACAGTGT
TGATGCTGGAGATGTTGTTGATACCGATATGGTTGATGATCTTCTTGCTTTTTACAGTGAAGAGGCGAAATTAGTGAGCG
AGACAGCGGATCTTCAGAACTCTATCAAACTTACCCGTGACAATATCAAAGCAATCATCATGGACGTTATGTTTGGAGGA
ACGGAAACGGTAGCGTCAGCGATAGAGTGGGCATTGACTGAATTACTACGGAGCCCCGAGGATCTAAAACGAGTCCAACA
AGAACTCGCTGAAGTTGTCGGACTTGACCGACGTGTGGAAGAATCAGACATCGAGAAGTTGACTTTTCTGAAATGCACAC
TCAAAGAAACCCTAAGGCTACACCCACCGATCCCACTCCTCCTCCACGAAACCGCAGAGGACACTGAGATCGACGGTTAC
TTCGTTCCCAAGAAATCTCGCGTTATGATCAACGCGTTTGCGATTGGGCGCGACAAGAACTCTTGGGTTGACCCCGAAAC
GTTTAGACCGTCTAGGTTTTTGGAACCGGGCGTACCAGATTTCAAAGGGAGTAACTTCGAGTTTATACCATTCGGGTCTG
GTCGTAGGTCGTGCCCGGGTATGCAACTCGGGTTATACGCGCTTGAACTAGCCGTGGCCCATATATTACATTGCTTCACG
TGGAAATTACCTGATGGCATGAAACCAAGCGAGCTTGATATGAGCGACGTGTTTGGTCTGACGGCTCCTAAAGCCACGCG
TCTCTATGCTGTCCCGAGCACGCGCCTTATTTGTTCTGTTTAA
>Cab020347.1 
ATGGTGGAAGCTACGTCGAATTTGACTCCGACGCAGAGATACGCTGCCGGCGCGTTGTTCGCGATCGCGCTAAACCAAGC
GCAAATCAACCAGACTCAGCCGCTGGGGATCCCCGCTGCGCCAGACGACGACGATGACAAAGAGTGTGATCGTTCCGAGG
AGCGGAGAAGCAATTGCAGTAGCGGAGATTCCGTCTCCGATGACCCTAACCTCTGGGTGCACGAGACGTCTGGCCTTCTT
CGTCCCGTTTTTAGATGTCTCGATATTGATTCATCAGCTTGGCTTGGTCTCGAGGAAACAGCTAACTCTTCTCCCGCTAA
GCATCACATCGGTGCGTTCACGAGGCTACTCTCAGAAGAAGCGAGTGAAGCTTCTGTTGAAATGGTGGAGCAAGAGATGG
CTTTAGCGAAAGCTGCTGACGCTATGGTTCATAGCATTCGGAGCTCTTTATCTATAGATGCTAAGAAGGAGAAGCATCAG
GAGTACGAAAACGAGTGCCGGGAGAAGTACGCTGTTCCCGAGGTTAAATCGAAAGCTGTGGAGAAGGATAAGGTTAAGGA
TAAGGAGGAGTCGGAGGCTGCTGCTGAAAGAGAGAGTCTTGAAGCGGGTGTAGTGATTAGAGATGGAAGCCATAATCCTG
AGGTTGTTGAAGATGATAAATCTGTTGAGGATGTGGTATTGCTTAGCCATCAGAGGAAAATCAATGTTCTTTATGAGCTT
CTCTCTGCTTGCTTGTCGGATAAGTATCAAGAGGTTAAGAAGTCTACTCGCCGTAGAAAGGGATATGATGCTCGTCATCG
TGTTGCTCTCCGTTTACTCGCGACTTGGTTTAACATTGAGTGGATTAAAGTGGAAGCAATTGAGACAATGGTGGCATGCT
CTGCCATGGCCCTTCAGAAATCTGCTGAAATGAAGGGTCAGGATGCTGCATCTTCTTCGAGTACATGGGCTAAGTGGAAG
CGTGGAGGAATCATTGGTGCCGCTGCTTTAACTGGGGGAACTTTGATGGCCATCACTGGTGGATTGGCTGCTCCAGCTAT
TGCCGCAGGGTTTGGTGCATTGGCACCAACACTGGGCACACTTGTGCCGGTTATTGGAGCTGGTGGGTTTGCTGCTGCGG
CTAGCGCTGCTGGAACTGTTGCTGGCTCGGTTGCGGTTGCAGCATCATTTGGAGCTGCTGGAGCTGGTCTCACAGGGACT
AAGATGGCAAGGAGGATTGGGGATCTTGAGGAGTTCGAATTCAAAGCTATTGGCGAAAATCATAATCAAGGACGGCTAGC
AGTGGAAGTCTTGGTTGCTGGTGTTGTTTTTGAAGAAGATGATTTTGTGAAACCATGGCAAGGGTTAACTAGCAGTTTGG
AGAGGTACACGCTGCAATGGGAGTCCAAGAATCTTATCTTAGTGAGCACTGCGATTCAGGATTGGCTTACTTCAAGACTG
GCCATGGAATTGATGAAACAAGGAGCAATGCACACTGTTCTGAGCTCTCTTTTATTGGCATTGGCATGGCCAGCGACAAT
CTTAGTAGCTGCAGATTTCATAGATAGCAAATGGAGTATTGCTATTGATAGGTCGGATAAGGCGGGAAAACTTCTAGCTG
AAGTGCTACAAAAAGGCTTGCAAGGAAATAGACCCATTACTCTCGTGGGATTCTCGCTTGGTGCGCGTGTCATCTTCAAA
TGCCTCCAGACTCTGGCCGAAACAGAACAAAACGCTGAACTAGTGGAAAGAGTTGTTATTCTTGGAGCACCCATTTCAAT
CAATAACGAAAACTGGCGAGACGTAAGAAAGATGGTAGCTGGAAGATTCATCAATGTATATGCAACAAATGATTGGACCC
TCGGTGTTGCCTTCCGCGCAAGTCTATTATCCCAAGGGTTAGCCGGAATACAACCCATTTGCATCCCTGGAATCGAAAAT
GTGGATGTAACCGATATGGTGGAAGGTCACTCTTCATATCTATGGAAGACTCAGCAAATCCTAGAGAGGCTCGAAATCGA
CACTTATTACCCTGTTTTTCGAGACACTCTCTAA
>Cab020346.1 
ATGGCGACGGCGGCGATAGGCTTTCTGATGCTCTTGTCATACTTCTTGAGCGTGTCTCATGGATTAGTACAACCTCGGAG
GATATCTCATGGTTTGTCCGAAAGCGGAAAGTACTTGACGAGAGATGAGCTCTGGTTCAATCAAACCCTTGACCACTTCT
CTCCATATGACCATCGCAGATTCAGACAGAGATACTATGAGTATCTCGACCATTTACGAGTTCCAGACGGACCTATCTTT
CTGATGATCTGCGGCGAAGGTCCTTGCAACGGAATCCCAAATGATTATATAAGTGTGTTAGCAAAGAAGTTTGAAGCAGG
TGTTGTTTCACTAGAGCATCGTTACTACGGAAAGAGCTCACCTTTTAACTCATTAGCCACTGAGAATCTCAAGTATCTTT
CGTCTAAACAGGCCCTTTCCGATTTAGCTGCTTTCCGTGGGTATTACCAGGCAAGTCTTCTTGTTGTCTTGTGCTCTAGA
GGGTGTCTCTGTTATTCAATGATCATGTGTTTTGAGAATTTCAAATGGATGCAGGAATCTTTGAATGTTAAGCTGAATAG
AAGTGGCAAAGTTGATAATCCTTGGTTCTTCTTCGGGGCGTCTTATTCTGGAGCTTTGAGCGCTTGGTTCCGCCTTAAGT
TCCCTCATTTGACTTGTGGAAGCCTCGCTAGCTCTGCAGTTGTTCGTGCTGTCTACGAGTTTCCTGAATTTGATCAACAG
ATAGGTGAGTCAGCTGGACCGGAATGTAAAGCTGCACTACAGGAGACTAATAAACTCGTGGAACTAGGACTTAAAGTAAA
CAACAAAGCTGTGAAAGCTCTCTTCAACGCCACCGAGCTTGATGTTGATGGTGATTTCTTATACTTTGTAGCGGATGCAC
AAGTCATGGCGTTCCAATATGGAAATCCAGATAAGCTTTGTGTTCCTATGGTGGAAGCTAAGAAGAACGGTGGTGATTTA
GTGGAAGCATATGCTAAATACGTTAGAGAGTATTGCTTCGGAGTGTTTGGGTTAAGCGCTAAAACATATAGCAGGAAACA
TCTGCTAGACACTGCGATCACCCCAGAGAGCGCAGATCGGCTGTGGTGGTTCCAAGTTTGCACTGAAGTGGCCTACTTCC
AAGTGGCACCTGCAAACGATAGCATCCGTTCTCATCAAGTCAACACAGAGTATCATTTGGATCTATGCAAGAGTCTGTTT
GGTAAAGGTGTTTATCCTGAAGTCGATGCAACAAACCTGTACTATGGAGGTGATCGTATTACTGCTACTAAAATTGTCTT
CACGAATGGGTCACAGGATCCTTGGCGTCATGCATCCAAACAGACTTCATCTCCTGACCGTAAGTCTCCATTTACTTTGT
TCAAATCCGTGACGTTAAGTAGCATTAACAAGTTAGTGCTCGACGACACAGTGCCTTCTTACATCATCACATGTCACAAC
TGTGGCCATGGAAGTGATCTTCGAGGATGCCCTCAGTCTCCATTGATCATTGAAGGTGATTCCAAGAACTGCAGTTCACC
AGATGCTGTGAATAAAGTGAGGCAACATATAATAGAACACATGGACTTGTGGCTCTCTGAGTGCCGTGGAGTGCTTCGAA
GTTCCATCTAG
>Cab020345.1 
ATGAGGAGAAGATCCATGTTCTTCCTTCTCCTTGTATTCCACGCGCTGTTACTCTCACGCGCCGATGATACTCAGTCCGA
GATCGACGCACTCACTGCGTTTAAGCTCAACCTCCACGACCCACTCGGTGCGCTAACCTCATGGGATCCCTCAACCCCCT
CGGCTCCATGCGACTGGCGCGGCGTCTTCTGCACCAACCGCCGCGTCACGGAGATCCGTCTCCCCCGCCTGCAGCTCTCC
GGAAGAATCTCCGACCGTATCTCCGACCTCCGCATGCTTCGTAAGCTCTCTCTCCGGTCAAACTCCTTCAACGGAACCAT
CCCTCCTTCACTCGCGTACTGCACGCGCCTGCTCTCCGTCTTCCTCCAGTACAACTCCCTCACCGGAAAACTCCCCCCGG
GGATGAAGAATCTCACCGAGCTAGAGGTCTTCAACGTCGCGGGAAACCGTCTCTCCGGGGAGATCTCAGGCCCTTTACCG
TTAAGTCTCAAGTTCCTCGACGTCTCCTCAAACGTCTTCTCCGGTCAGATACCGAGTGGACTCGCAAACTTGACTCAGCT
CCAGCTTCTCAACCTCTCGTATAATCAATTAAATGGTGCGATCCCTGCGAGCCTAGGCAAGCTTCAGAGCCTTCAGTATC
TATGGCTAGACTTTAACTTACTGCAAGGGACGTTACCTTCAGCTTTATCCAACTGCTCTTCCATCGTTCACCTGAGCGCG
TCGGGGAACGCTATCGGCGGCGTGATTCCCGCCGCGTTCGGCGCTCTTCCCAACCTCGAAGTCATCGCTCTCGACAACAA
CAATCTCACCGGTACGGTACCGTTCTCTCTCTTCTGCAACACGTCGCTAACGATCGTTCGGTTGGGATCCAACGCCTTCT
CCGACGTCGTGAGGCCGGAGACGGTTAACTGTCGTAGCACCGGTTTACAAGTCTTGGATCTCAGTGAGAATCGAATCTCC
GGCCGTTTCCCGATGTGGTTGACGAGCATCGTCTCCTTAACGAATCTTGATGTTTCCGGAAATGTATTTTCCGGCGAGAT
TCCGGCGGAGATCGGTGGCTTGAAGTTGTTGGAAGAGCTCAAGTTGGCTAATAACTCTCTTACGGGCGAGATCCCGGTTG
AGATTAAGCAATGCGGTTCGTTAGGGGTGCTAGATTTGGAAGGAAACCGGTTAACCGGTTTAGTTCCGGAGTTTCTAGGC
TACATGAAGGCGTTAAAAGTCTTGTCTCTAGGGAGAAACAGCTTCTCAGGCTACGTTCCTTTGTCTATGGTGAACTTACA
GCAGCTTGACCGGTTAAACTTGGGTGAAAACGATTTGAACGGGAGCTTTCCGGTTGAGCTGATGGCGTTAACGAACTTAT
CTGAGCTGGATTTGAGCGGGAACCGGTTTACCGGGGAGGTTCCGGTTAGTATCAGCAACTTGAGTAACCTCAGTTTTTTA
AACTTGAGTGGGAATGAGTTCTCTGGTGAGATACCGGCTAGCGTGGGGAACCTGTTTAAGCTAACGTCTCTTGATTTAAG
CAAACAGAACATGTCCGGTGAAGTTCCGGTTGAGCTTTCCGGTTTACCCAACTTGCAAGTGATTGCGTTGCAGGAGAATA
ACTTCTACGGTGTTGTCCCTGAAGGGTTTAGCAGCTTGGTGAGTTTACGGTATGTGAATTTGAGCTCTAACTCGTTCTCC
GGTGAGATACCGCAGACTTTCGGGTTTCTTCGGGTGCTGGGGTCTCTGTCGCTGTCGGATAATCATATCTCCGGGTCTAT
ACCGCCTGAAGTTGGAAACTGCTCTGCTCTTGAGGTTCTTGAGTTGAGATCAAACCGGTTAACGGGGAATATTCCGGTTG
ATCTCTCGAGACTTTCTCGTTTGAAAGTGCTGGACTTGGGTCGGAACAACTTGTCAGGTGAGATCCCACCGATGAGCTCG
TCTCTCGAGTCGCTGTCGCTTGACCACAATCATCTGTCGGGAGTCATACCTGAGTCTTTCTCTCGGCTATCAAACTTGTC
GAGGCTTGATCTCTCGGTTAACAACTTAACCGGGGAGATTCCATCTACCTTATCCCTCATAGCAACCAACTTGGTGTACT
TTAATGTCTCGAGCAACAATCTCAAGGGAGAGATTCCACCTTCTTTCACCAACCCCTCAGACTTCTCAGGCAACTCGGAG
CTATGCGGCAAGCCGCTAAACCGAAAATGTGAAGGCAGCACGGCGGAGGAGAGGAAGAAGAGGAGGAAAATGATTCTGAT
GATAGTCATGGCTGCGATAGGCGCTTGCCTTCTAACGCTCTTCTGCTGCTTCTACATCTACACTCTCTTGCGATGGAGAA
AGAAGCTGAAACAACAGTCCGCAACGGGGGAGAAGAAACGGAGTCCCGGTAGAACAAGCGCGGGGAGCAGAGTACGCAGC
AGCACGAGCCGGTCGAGCACGGAGAACGGAGAGCCGAAGCTAGTGATGTTCAACAACAAGATCACTCTAGCGGAAACAAT
AGAAGCGACACGACAGTTCGATGAAGAGAACGTTCTCAGCAGAACCAAATACGGTTTGCTGTTCAAAGCTAATTACAACG
ATGGTATGGTTCTTTCGATACGCCGCTTACCTAATGGATCTCTCTTGAACGAGAACTTGTTCAAGAAAGAAGCTGAGGTT
CTCGGGAAAGTGAAGCACAGGAACATCACTGTCCTTAGAGGATACTACGCCGGTCCACCGGATTTGAGGCTCTTGGTGTA
TGACTACATGCCTAATGGAAACTTGTCTACTCTCCTCCAAGAAGCTTCTCACCAAGATGGTCATGTCCTGAACTGGCCAA
TGCGTCACCTCATTGCTCTTGGGATCGCTCGTGGTCTCGGTTTCCTCCATCAATCCAACATGGTTCATGGTGATATAAAG
CCACAGAATGTGCTCTTCGACGCTGACTTCGAAGCCCATTTATCCGACTTCGGGCTTGACCGTCTCACTGTTCGATCCCC
GTCAAGAACAGCGGTCACATCAGCCACCATAGGGACGTTAGGCTACGTTTCTCCAGAAGCTACATTGTCAGGAGAGATCA
CAAGAGAGTCCGACATCTACAGCTTCGGCATTGTCCTACTCGAAATCTTAACCGGGAAGAGACCGGTAATGTTCACACAA
GACGAGGATATAGTGAAATGGGTGAAGAAACAGCTTCAGAGGGGTCAAGTCACAGAGCTGCTAGAGCCAGGTCTGCTCGA
GCTAGACCCGGAATCGTCTGAATGGGAAGAGTTTTTGTTAGGTATCAAAGTCGGACTGCTTTGTACGGCCACGGATCCTC
TTGACCGACCAACAATGTCTGATATTGTGTTCATGTTGGAAGGCTGTCGTGTTGGTCCTGACGTTACTTCCTCCGCCGAT
CAACCCTCACCGGCCTAA
>Cab020344.1 
ATGGAATCAGTTGATCAGTCATGTAGTGTTCCTCCGGGATTCAGATTCCATCCAACAGATGAAGAGCTCGTTGGTTACTA
TTTGAGGAAGAAAGTGGCTTCACAAAAGATCGATCTTGATGTCATTAGAGATATTGATCTCTACAGAATCGAACCGTGGG
ATTTACAAGAGAAATGCCGAATCGGATATGAGGAACGAAATGAATGGTATTTCTTCAGCCACAAAGATAAGAAATATCCA
ACGGGGACAAGGACGAACAGAGCGACCATCGCTGGTTTCTGGAAGGCCACAGGTCGAGACAAGGCTGTTTATGACAAGTC
AAAACTAATTGGTATGAGGAAAACACTTGTATTCTACAAAGGAAGAGCCCCTAATGGCCAAAAAACTGATTGGATCATGC
ATGAATACCGGCTAGAGTCCGATGAGAATGCCCCTCCTCAGGAAGAAGGATGGGTGGTTTGTAGAGCTTTCAAGAAAAAA
CCAACGACCGGGCAAGCCAAGAACACAGAAACTTGGAGATCAAGTTACTTTTACGAAGAATTACCGACCGGAGTTGGCTC
GGCTATGGAGCCTCTCAATTACGTATCTAAGCAGAAGCAAAACATTTTTGCACAAGATGTTTTGTTCAAGCAAGAACTAG
GAGGGTCGGATATTGGTTTGAACTTCATCCACTGTGATCAATTCATCCAACTTCCGCAGCTAGAAAGCCCTCCACTCACT
AATATGAAGAGGCCAATGAGCTCAACGTCAATAACATCATCGGAGAATATTCATAATAAGTACAAAAGACCACTAATAGA
AGAGGACGAGCTAATAAATAGTCAAAATAAAGATAAGAGGAAGAGAACATCAGTGGTGACGACGGATTGGAGAGCACTTG
ATAAATTTGTTGCTTCTCAACTTATGAGCCAAGAGGAAGGAGTGTTAGATTTTGGTGGTCATAAAGAAGACGGCAGCAAC
AAAATTGGTCACTGCAATAACGAAGAGAGCAATAACAATGGAATAGAGATGGCTTCATCGTCGTTATTGAGTGATAGAGA
AGAAGAGAACAGGTTCATCAGTGGGTTCTTGTGTACGAATTTGGACGATGACTTATATAGGGATTTGCATGTTTGA
>Cab020343.1 
ATGGTGGTGTCTTCCTCCTCCGTACAATCATCACCCCCGCAGCATCAAGTCTTCATCAATTTCCGAGGGAAGCAGCTGCG
GAACGGTTTCGTAAGCCACCTGGAGAAGGCCCTGAGAAAAGATGGAATCAATGTTTTTATCGACAAAAACGAAACCAAAG
GTAAAGATCTCAGCATTCTCTTTTCGAGGATCGAAGAGTCCAGGATCGCGCTGGCCATCTTCTCAACGCTCTATACGGAG
TCGAACTGGTGCTTGAACGAGCTGGAGAAGATCAAGGAGTGCGTTGACTTGGGGAAGCTTGTGGTCATCCCCATCTTCTA
CAAGGTGGAGACTGACGATGTGAAGAATCTCAAGGGAGTGTTTGGTGACAAGTTTTGGGAGTTGGCTAAGACTTGTAGAG
GTGAAAAGCTTGATAAGTGGAAAGAAGCTTTAGAGGATGTCCCCAAAAAGTTAGGATTCACTTTAAGTGAAATGAGTGAT
GAAGGTGAATACATTAGTAAAATTGTAGGTCAAGTGATGAAAGTGCTCTCTGATGTTTCGGCTGGTCTTGAAAGAGATGT
CCCCATTGAAGATCCTTCTGAAGCTGATCCTGACTCATCTCCTCTTTATGGAATCGAAACACGACTTAAGCAGCTGGAAG
AGAAGTTAGAGTTCGATTGCGAGAGTACACTCACGGTTGGTGTTGTTGGGATGCCGGGGATTGGTAAGACAACTTTGACG
AAGATGCTGTACGAAAAGTGGCAACACAAGTTCCTGCGCTGTGTTTTCCTTCACGATGTCCGTAAACTGTGGCAAGACCG
CATGATGGATCGGAACATTTTCATGAGAGAGTTGTTGAAGGATGATGACTTGAGCCAACAAGTCGCTGCTGACCTGTCGC
CTGAATCCTTGAAGGCACTTTTACTCAGTAAGAAATCTCTTGTTGTTCTCGATAACGTAACCGACAAGAAACAGATTGAA
GTTCTTCTTGGCGAATGCGATTGGATTAAAAAAGGTAGCTTGATTTTTATCACGACCAGCGACAAGTCGGTGATCGAAGG
GAAGGTTGATGATACATATGAGGTTCTGAGGTTGAGTGGGAGAGAAAGCTTTCAGTACTTCAGCTATTTCGCTTTTGGTG
GTGGTAAGCACTACTATACTCCCAAGGGAAATTTCATGAACCTTTCTAGATTGTTTGCGGATTACGCCAAGGGCAACCCG
TTAGCTCTCAAGATATTAGGTGTTGAGCTTAACGGAAAAGACGAGACTCACTGGGAAGATAAACTCTCCAAGCTGGCACA
AAGTCCGGACAAGACTATACAAAATGTGTTGCAGATAAGCTATGATGGACTTAGTGAGCTTCATAAAAATGTCTTTCTAG
ATGTAGCCTGTTTCTTTAGATCAGGGGATGAGTACTACGTGAAGTGTTTAGTGGAGTCTTGTGACAGTGAAATAAAGGAT
CTTGCCAGCAAATTTTTTATTAACATTTCTGGCGGACGAGTTGAGATGCATGATTTACTGTATACATTCGGCAAGGAACT
TGGTTTACAAGGTTCGCGGAGGCTGTGGAACCATAAAGGCGTTGTTGGTGCGCTGAAGAAAAGAGCAGGAGCAGAGAGTG
TGAGAGGTATTTTTCTCGACATGTCTGAACTGAAGAAGAAACTTCCTTTGGAAAAATGCACCTTCAGTGGGATGCGTAAT
CTTAGGTACCTTAAATTCTATAATTCTTGTTGCCATCGTGAATGTGAAGCTGACTGCAAACTAAGCTTCCCTGAGGGACT
TGAGTTTCCCTTGGATGAAGTACGGTATCTCTACTGGCTGAAATTCCCTTTGAAGAAACTTCCAAAAGACTTCAACCCCA
AGAATCTTACGGATCTTAGCCTGCCTTACAGCGAGATTGAAGAGATATGGGAGGGTGTTAAGGCTACACCGAAGTTAAAG
TGGGTTGATCTAAGCCACTCAAGCAAGTTAAGCAAGTTGTCTGGGTTGCAAAATGCGGAAAGTCTCCAAAGACTGAGTCT
CGAAGGCTGCAAGAGTTTACAGGAGTTGCCCCGGGAGATGAACCATATGAAATCTCTTGTTTTCCTCAACATGAGGGGAT
GCACAAGTCTCCGGTTTCTTCCGCATATGAATCTCATCTCCATGAAAACTCTCATCCTCACCAACTGCTCAAGTCTCCAG
GAGTTCCGGGTTATTTCGGATAATCTCGAAACTCTGAAGTTAGATGGAACTGCCATAAGTCAACTTCCTGCAAACATGGT
GAAGCTCCAGAGACTGATGGTACTGAACTTGAAAGACTGCATAATGTTGGAGGCTGTTCCAGAATCCCTGGGGAAGCTGA
AAAAGCTGCAAGAACTGGTGCTATCTGGTTGTTCGAAGCTCAAGACTTTTCCAATTCCCATTGAAAACATGAAACGCTTG
CAGATTTTGTTGCTGGATACGACAGCAATTACAGACATGCCGAAGATATTGCAGTTCAATAGCCAAATAAAATGTGGTAT
GAACGGTCTATCCTCATTGCGTCATCTATGCTTAAGCAGGAACAATATGATCACCAACCTGCAAGTAAACATCAGTCAAC
TACATCATCTGAGATTGCTCGACGTGAAGTACTGCAAGAATCTCACATCTATTCCATTGCTTCCACCAAATTTAGAGGTC
TTAGATGCACATGGCTGCGAGAAACTGAAAACAGTAGCAACCCCCTTGGCGCTTCTTAAGCTTATGGAGCAGGTTCACTC
TAAATTCATTTTCACCAACTGCAACAACCTTGAACAAGTTGCAAAGAACAGCATCACAGTGTATGCTCAAAGGAAAAGCC
AGCAAGATGCAGTTAGATGCTACAAAGAGGGCAATGTTTCAGAAGCTTTGCTTATCACTTCCTTTCCAGGGAGCGAAGTC
CCATCATGGTTCAACCATCGTACAATTGGATCTTCCTTGAAGCTCAAGTTTCCTCCACATTGGTGCGACAACAGGCTTTC
AACAATAGTTCTATGCGCTGTTGTCTCATTCCCTTGCACACAAGATGAAATCAACCGTTTTTCAATAGAGTGCACTTGCG
AATTCACAAACGAACTTGGGACATGTGTACGTTTCAGCTGCACTCTTGGTGGAGGTTGGATCGAACCGCGCGAGATTGAT
TCGGACCATGTGTTTATCGGTTACACCAGCTGCTCACACCTAAGAAATCATGTGGAAGGGTCGGGAGAACATCATAAATG
TGTTCCTACAGAGGCTTCAATCGAGTTCGAAGTGAGAGATGGAGCAGGGGAGATTGTGAATTGTGGTTTAAGTTTGGTAT
ACGAGGAACCAAACCATGCCGTTACTGAAGGAGACTATAATGGAACTTCTTCAAGAAGAGATTTCTCAGTTGGAGAGAGT
ATAGTGAGTTTTGCTGTTCGGTTGTATTTTCTTGGTCATCATTAA
>Cab020342.1 
ATGGATTCCCTCCTTGGGAGCTGTGCTGCTGCTGCGATAGGATTCTTCACGATTCTCGTTACGCTATTACTTGCGTTTTA
CAGAAGATTCAGATCCAATCGACGGAACGTGACAGTGGCGTCATCTTCTTCGACGAGCTCCACTCTATCTAGCGATTTCG
AAGCAGTGCCTAATGGATTACGAATACGCGCCGTCTACATCTACTGCGAAGAGACGTTACAGTACACCTTCGCTAGCCAC
CTCTCCGTCGATTTCCGCCGGAAACGCATTGCTGCGTTTGTGAATTGCGATTTGAATCCGGATGTGGCAGAGGGAGCGAG
CGCTTCTGTGGTGGTTTTCTCCAAGAGCTACTCGTCCTCCGCCTCATGCCTTGACAAGCTCGTGACGGTTCTTCGGTGCC
GGAGGAATACCGGCCAGATGGTGGTGGTTCCGGTGTTCTACGGCATTAGTCCATCAGATGTTGCCGTGCGGGTGCACGGC
TCAGCTGATCGGATAAGAGAGTGGAGCAACGCTCTCAGAGAACTGAGAGAGTTGCCAAGCCACCAGTGTAGTGAGGAATC
TGATGAGGGCCAAGTGGTGGAAGAGATTGTCAAAGATGTGTATGAAAAGCTCTTTCCTACTGAACAGGTTGGAATCAACT
CAAGGCTGGTGGAGATAGAACAGTTGCTTTGCAAGCAACCATGGGGTATACGCCGCATCGGGATTTGGGGTATGCCTGGC
ATAGGCAAGACGACGCTTGCTAAAGCAGTTTTCGACGACATCTCTGGAGGCTATGAGGCTTCTTGTTTCATCAAACACTT
TGACGAAGCTTTCAGTGAGAAGGGACTTCACCGTTTGTTGGAGGAACATTTTGGGAAAATCCTCAAGGAACTGCCTCGTG
TATGCAGTAGCATTACAAGACCTAGTCTCCAAGGGGAGATTTTAAGAAAGAAGAGGACTCTTGTTGTTCTTGATGATGTG
AAAAATCCCTTAGCTGCCGAGTCTTTCCTCGGAGGGTTTCATTGGTTTGGTCCGGGTAGTTTAATCATCATAACCTCCAG
AGATAAACAAGTGTACCGCCATCGTCAGATAAATCATGTGTATGAGGTTCGGAGCTTAAGCGAGGACGAGGCTTTGCAGC
TGCTATCTCAGTGTGTATTTGGTAATGACATAAGAGATCAAAAACGCATGGAACTATCGATGGAAGTGATTGACTACGCT
AGGGGAAATCCATTTGCTCTAAGCTTTTACGGCAGAGAGCTGAAGGGAAAGAAACCGTCAGAAATGGAGGCGACATTCCT
CAAACTCAAGCTACGTACTCCATATAAGATTCATGATTTATTCAGCAGCAGCTACAAAACACTTGACGACAACGAGAAGA
ACATTTTCTTGGACATTGCTTGTTTCTTCGTGGGAGAAGATGTTGACTATGTGATGCAACTGCTTGACGGATGTGGCTTC
TTTCCACATGTTGGGATTGACGTTCTTGTGGAGAAGTGTCTGGTGACTATTTCAGAAAACAGAGTGATAATGCATAGAAT
AATCCAAGACTTTGGCAGAGAAATAATCAACGGGGAATCAGTACAGATAGAGCGCCGTCGGAGACTGTGGGAGCCTTGGA
CCATCAAGTTTCTACTTGAGGACGACAAACTTGAAGCAAATGGATATCCCAGAGAAACCTGCAAACGTCCTTTGGGCACT
GAAGACATCGAGGGCATATTTCTAGACACATCGAGTTTACTCTTTGATGTGAAGCCCACTGCTTTTGATAATATGCTTAA
CCTTAGATTCCTCAAGATTTACTGTTCCAGTCATGAAAACCAATATGGTCTCGGCCTTCCAAGAGGACTTGAGTCTCTGC
CATATGAGCTAAGACTTCTCCACTGGGAGAACTATCCTTCAGAGTCCTTGCCACAAGAATTTGACCCATGCCACCTAGTA
GAACTCAATATGTCTTACAGTCATCTTCAGAAACTTTGGGAAGGAACCAAGAACCTCGACATGTTGAAGACGTGTAAGCT
TTGTTATTCCCAGCAGCTGACTGAGGTTGACGATCTTTCTAAAGCTCAGAATATCGAGCTAATTGATCTCCATGGCTGTA
CAAAACTGCAGAGATTTCCAGCCACCGGTCAACTACGGCATCTCCGAGTTGTAAATCTTTCAGGCTGCACAGAGATCAGA
AGTGTCCCAGAGGTTTCACCTAACATTGTGGAGCTTCATCTCCAGGGAACTGGCACAAGAGAATTACCAATATCTCTTGT
GGCCCTTTCCCAAGAAGATGACCTGAACCTTGAGAAATTAACAACCCTGGCTCAGGTCGTCTCATCAAATCAGCATCTTC
AGAAACTTGTCTTGCTGAATATGAAAGATTGTGTTCATTTGCAAAGCTTGCCTCACATGTTTCATTTAGAAACTCTCGAA
GTTCTTGATCTGTCTGGATGCTCGGAGCTCAAGAGTATACAAGGATTCCCACGAAACTTAAAAGAGCTATATCTTGTTGG
CGCTGCTGTCACAAAACTACCACCCCTTCCCCGGAGTATAGAAGTCTTGAATGCACATGGTTGTATGTCTCTTGTATCAA
TTCCTTTTGGTTTCGAGAGACTTCCTAGGTATTACACATTCAGCAATTGCTTTGCTCTTTATGCACAAGAGGTCAGAGAA
TTTGTAGCTAACGGTCTGGCTAATATAGAACGCATCGCGAGAGAGCATCAGCGGGAACTCAAGAAATCTCTGGCTTTCAG
CTTCACTGTGCCTTCGGCTGTAAGTAAAAATTTCACTTGTGATCTGCAACCAGGGTCTTCTGTGATGATACAACTTGGTT
CTTCTTGGAGAACCACACTCGGTTTTGCTGTCTTAGTCGAACTTTCATTTTTGGAGGATTACCAGGAGGCCACTGGTTTT
GGAATCACTTGTGTTTGCAGATGGAAAGACAATGAATTCGTCTCTCATAGGCTGGAAAAAAGCTTTCACTGTTGGAATCC
AGAGGACGGTGTTCCGAAAGATCACATGTTTGTCTTCTGTGATTTAAACATGCATCGGAGCACCTGCGAAGGAAATGATC
CCGGTATATTGGCTGATCTTGTCGTATTTGAATTCTTTACTGTGAACAAACAGAAGAAGCCTCTGGATGAGAGTTGCACA
GTGAAGAAATGTGGAGTCCATGTGATTACTGCTGCAAATGGAGATGCAAGTTGTAACATGACTCAAGAGAGTTTTGGTAA
CGAGGTTGAAGAAGAGTTGAGGGTGGTCTTTGATGTCTTGGACAAGAATGATAGAACTTTGTTTCTTTACATTGCACGTC
TGTTCAACGACGAGAAAGCTGATTTCTTAACACCGCTTATCCCTAGCACTGGCTTGGAGATTAGTTCTAGGCTCAAGTTC
TTAGCCAGTAACTCTCTCATACATATATCTCCATTTGGTATCACAATGCGGCATAGCTTACGTCAGAAAATAAGTAGGGA
GATCGTCCATAGACAACCCACGTTGGGGAAGGACTTAATAAAGGACTCCACGTCACCTGCTTGGAAATACGACGTCTTTA
TAAGTTTCAGCGGGGAAGATGACAGTAATAACAAACTCAGCAACCTTCTTGCAAAGTTCAAAGGTAAACTAATGAGTACA
CCCCATAGATGCAAGTCGGTCACACCAGAGCTTGTGCAAGCAATAAGAGCATCGAAAGGTTCGATTGTCTTGCTCTCAAA
GAGCTACGCCTCTTCGAGTAGGTGCTTGGATGAGCTGGTAGAGATTATGAATTGCAATAAAGAGCTGGCTCAAAAAGTAG
TGGCCATATTCTACAACGTGGCTCCTTCCGATGTTAGGCTTCAGAGTGGAGACTTTGGGAGGGCCTTTCAAACTACGTGC
ATAGGCAAATCAGAGGATGAGAAACGGAAATGGGCGCAGGCTTTGGCCGACTTAGCGAATATGGACGGAGTGAATTCACG
CAAATGGGCTAATGAAGCAAACATGTTCGAAAAAACTGACTCTGACGTTCTGGAGAAGATAGATCATAAAAGATCAAATG
AGTCTGGCGATATGGTTGGAGTTGAAGAACATGTTACAGACGTCGGTTTTTGGTCGGGTTGGGAATCTGAGGAAGTGGAT
AAAACAGTTGGGACAGCGGGTTTCATGACAAAAGGGGAAGAGATAAACGCAAGTATGGTTGCTATGCCAGTGGAGCCGTC
ACATCTGTTTAAACAAGAAGGGAGAGTGATAAGATCCGGAGCGTGGAGTCCTAGTTTCCTCGATCGTATCCCCTTTGCCG
AGCTTTATACTGGAGAAGTCCCAAGTCCTAGCTTCCTCGATCGTATCCCCTTTGCCGAGCTTTATACCCTTTGCCGAGCT
TTATACTGGAGAAGTCCCAAGTCCTAG
>Cab020341.1 
ATGGGTCGTGTCATCAGAGCTCAACGTAAGGGAGCAGGCTCCGTCTTCAAGTCCCACACTCACCACCGCAAGGGCCCCGC
CAAGTTCAGGAGCCTCGACTTCGGCGAGAGAAATGGTTACCTCAAGGGTGTCGTCACGGAGATCATCCACGATCCAGGTC
GCGGTGCTCCGTTAGCTCGCGTCTCCTTCCGTCATCCTTTCCGTTACAAGAAGCAGAAGGAGCTCTTCGTCGCCGCCGAG
GGTATGTACACGGGACAGTTCTTGTACTGCGGTAAGAAGGCGACTCTCGTTGTCGGAAATGTTCTGCCTCTCAGATCTAT
CCCCGAGGGAGCTGTTGTCTGCAACGTCGAGCACCATGTTGGTGATCGTGGTGTGCTCGCTAGGGCTTCTGGTGATTACG
CTATTGTTATCTCTCACAACCCTGACAACGACACGACCAGGGTTAAGTTGCCATCTGGATCGAAGAAGATTGTCCCAAGT
GGATGCAGGGCCATGATTGGTCAAGTCGCTGGTGGTGGGAGAACTGAGAAGCCGATGCTCAAGGCGGGTAACGCGTACCA
CAAGTACCGTGTGAAGAGGAACTGCTGGCCTAAGGTTCGTGGTGTGGCTATGAACCCTGTTGAGCATCCCCACGGAGGAG
GTAACCATCAACATATTGGTCACGCCAGTACCGTTCGTCGTGATGCACCACCTGGGCAAAAGGTTGGTCTTATTGCTGCA
AGGAGGACTGGTCGTCTCAGAGGTCAAGCTGCTGCTCTTGCCTCCAAGCAAGAATAA
>Cab020340.2 
ATGGACGGTCGAAGTTGGCCATGGAAGAAAAAGTCCACGACCGAGAAACCGGTGGTTGGAAACGAGTCAACTAATGTCTC
TTCTTTGTCCTACTTAGCCTCTCTAGAGAACCAGGAGAAGTGTAAGAACACAAACTATGTTCAGATAACTATGGATTCAT
ACACGCATTTGAGTAAAATGGAGGATCAGGTCAAACTGTTTGAGAGTCAAGTTAAGGATCTTAGTGAAAAACTCATTACT
GCACAATCAGAGTTAAACACTAAAGAATGTTTGATTCTTCAGCATGCCAAAGTCGCTGAAGAAGCTGTTTCAGGATGGGA
GAAGGCTGATGCAGAGACTTTAGCACTCAAACGTCAACTTGAATCTGTAACACTCTTAAAGCTCACTGCTGAAGATCGAG
CTTCACATTTAGATGATGCTCTAAAAGAGTGCACAAGACAGATAAGGACTGTGAAAGACGAGAGTGAACAGAAGCTGCAA
GCTGTGGTTCTTGCTAAAACCATCCACTGGGACAAGATCAAAGCCCAACTCGAAGGAAAGATCGAAGAACTAAACCAAGG
ACTACACCGAGCAGCTTCTGACAATGCGTCACTCACAAGAACACTGCAAGAGCGGTCAGAGATGATAGTAAGGATCAGGG
AGGAAAAGTCTAAAGCCGAAGCTGAGGTTGAGAAGTTAAAAACTAATATTCACTTAGCCGAGAAGGAGATCAGCTCGCTG
AAGTACGACGTCCACGTGGCTTCTAAAGAAGTGGAGATCCGGAATGAGGAGAAGAACATGAGCTTGAAGTCGGCGGAGAA
CGCGAACAGACAGTATCTAGAAGGAGTGAAGAAGATTGCGAAGCTAGAAGGAGAGTGTCAGAGGCTGAGAGGGCTGCTAA
GGAAGAAGCTCCCTGGTCCTGGTGCCATGGCTCAGATGAAGCTAGAAGTGGAAAGCTTAGGACATGAACTCACAGATCAT
AAGTGGGAAGAGTTCAAAAGAGAGAATGTTAATCTCACTAAACGTACAGTGGAGATGGAGGAGGAGATTCAGACACTTAA
AGAGCTTCTAGCTTCTAAAAACAATGAGCTGAATGTTTCGAGAAACGTGTGCGCCAAGACTCTTGGTAAGCTTAAGGCTC
TTGAAGCACAGATGCATGATCAGTATCATCCGCCTAGTGTCACCTCGGTGTCGGAAGATGGATTTGATGAAGAAGGAAGC
TCAGCAACCTCAGGAGATTCTCATAAAGTGAGAAAAGCAAATACTGATGGCTCCTCGAAGCCTAGGGTGATGTCTAATAG
GCTTGAGTTAATGGATGACTTCTTGGAGATTGAGAAGTTAGCAGCTAATGACTCAGCTTCAAAGTCTTGCAACAGCGCCT
GTAGTAGTAAGTACAGTGAGAAGGATGATACAGCAATTGATCAGCTCTTAACGGTTCTGCGTTCAAGAATCAGTAGTGTA
TTTGAATCTCAAGAGGGAATTAGCATTGAGAAAGTAGTTGAAGCCATGAGACTCTCCATCCAAGAGATGCTAGGATCATC
ATCACTCAAACAGCTCCCAAGTCCTTTGTTTGAAGTTGCTGATGAAACTCATGAGAAACATGTTTTGTCATCTCAGGACA
AAAAGGTTGAAGATTCAGAATCTAATCCACTAGAAGACACATTTGCTAAGACTGAGGATGATTCATCATGTAAGAGTTTG
TTGAGGGAGGTAGAGTTGGAGAAAGAAAAGATTGAACTAGAATTATCAAGATGCTTGGAGAATCTTGAAAGTACAAAGGC
TGTGTTGGAAGAGAAAGAGCAGATCATATCAGAGATGAAGTCGCAGCTTACTTCATCGAGAGACCTCCAAAGCTTGGCGG
AAACTCAGCTCAAATGCGTGACGGAGTCATACAAAACGCTGGAACTCCATGCCAAAGAGTTAGAAGCTAATGTGAAAAGA
CTGGAAGAAGAGACAGAGAGACTTGAAACGGCGTTCTCCACAGAAAAGCGTGGACATGAGGAGACTCTAGCTAAGTGCAA
AGACCTTCAAGAAGAACTGCAAAGGAATGAGACTTGCAGAAAGGGTTCAGCATCCAAAAGCCAACCTGATCAGGAGAAAG
ACATAGCATCTGCAACAGAGAAGCTTGCAGCTTGCCAAGAAACGATTCACTTACTCAGCCAACAGTTACAATCCTTGCAA
CCTCAGAGCAACCACATTCCCAATACTCAATCTCCTGAGAAGAAGATCCAACACCACAAAGCCTCAGAGGCAACACCAAA
CTCTGGACAAGATGATCTTCCTCATGATCATAATAACATTCAGCCATCTCACTCTTTTAGACACACGGTGAATCCAACTG
TCCACGCGATCATCAAGTCTAGCTCGGTTTCTTCATCGTCTAGAGAAGATGGTGAGAAGCATACGCGTGGATTAGGCCGT
TTCTTCTCATCTAAATCGAAGAACAATGGACGTTAG
>Cab020339.1 
ATGGCGATAAAGAAGTCGAACAAAGTGGCAGCGTCTCAAGCAGCAACTATAAAGAAACTCTTGAAGAGATGCTCAAGTCT
TGGAAAGAAGAATCAAGGTAACTGCTACTTCAGCGACGTACCGAAAGGTCACTTCCCGGTCTATGTCGGTCAACAAAGAA
GTCGTTACGTGGTCCCAATCGCATGGCTAGCTCATCCAGAGTTTCAGACACTCCTCCAACTAGCTGAGGAAGAGTTTGGA
TTTGAGCACGAGATGGGTCTCACTATCCCTTGTGATGAAGCCGTCTTTCAATCACTCATCTCCATGTTCAGATAG
>Cab020338.1 
ATGTCTACACATGATTCATCATCAAGAGAAGCCCTTGAGATAGAATTTGGTTTACTGCAAGTGGATTATGATTTACAAGC
TGAGCTGCTGGATAGGGTCAAATCAGCTGCAACCAGCTTACACTATTTGAGGTCAAAAGCTACCATCTTGGCTGAAGAGG
TAGAGCTAGAAGATGATGGTTCAGTTTCTGAAGTGGACAAGGACATCATCAGTCTTCTGACTTTTACTAGAACTAGCAAG
AACCAAGACTCCTTGGTTGTTACAGAGGATGGAGCTATGCTCCAGTCCATACAGATGATTGCTGATGTGCTGGAGTCTCT
TCTGAGGAGAGTCACCGCAGCAGAATCTGAAGCCTCGTTTCAAAAGGAGAGGGTGATTATCGGCGAGGAAGAGATTAGAA
GGAAGACGATTCAAATCGAGAATATGTCATTGAGGTTAGAAGAGATGAAACAGATTGTACATGAGAATAAAGATGTTCTC
GATGAAACAGTGGAGATAATTAAGAAACTGGTTGAAGATAGTAGGAAGGATAGAGAGAAAGCTGTTGAGAATGAAGAGGA
GCTCCGTCGTGTGAAGACAGAGTTTGAGTCGCTTAGAAATTATGTTAATACTTCCACCAATGTTGTGGAAACACTTCTTT
CATCGGAGAGGCAGTTCCAAACTATCGAAGCACGGCTGGTTGCTAAGTCTGCACAGCTGGAAGGCGAGAAGGCGCAGAAA
GAGGTAGAAGTTCAAAAGCTGATGGAGGAGAACGTGAAGCTAACCGCTCTTCTTGACAATAAAGAAGCGNNNNNNNNNNN
NNNNNNNNNNNNNNNNNNNNNNNNNNNNNNNNNNNNNNNNNNNNNNNNNNNNNNNNNNNNNNNNNNNNNNNNNNNNNNNN
NNNNNNNNNNNNNNNNNNNNNNNNNNNNNNNNNNNNNNNNNNNNNNNNNNNNNNNNNNNNNNNNNNNNNNNNNNNNNNNN
NNNNNNNNNNNNNNNNNNNNNNNNNNNNNNNNNNNNNNNNNNNNNNNNNNNNNNNNNNNNNNNNNNNNNNNNNNNNNNNN
NNNNNNNNNNNNNNNNNNNNNNNNNNNNNNNNNNNNNNNNNNNNNNNNNNNNNNNNNNNNNNNNNNNNNNNNNNNNNNNN
NNNNNNNNNNNNNNNNNNNNNNNNNNNNNNNNNNNNNNNNNNNNNNNNNNNNNNNNNNNNNNNNNNNNNNNNNNNNNNNN
NNNNNNNNNNNNNNNNNNNNNNNNNNNNNNNNNNNNNNNNNNNNNNNNNNNNNNNNNNNNNNNNNNNNNNNNNNNNNNNN
NNNNNNNNNNNNNNNNNNNNNNNNNNNNNNNNNNNNNNNNNNNNNNNNNNNNNNNNNNNNNNNNNNNNNNNNNNNNNNNN
NNNNNNNNNNNNNNNNNNNNNNNNNNNNNNNNNNNNNNNNNNNNNNNNNNNNNNNNNNNNNNNNNNNNNNNNNNNNNNNN
NNNNNNNNNNNNNNNNNNNNNNNNNNNNNNNNNNNNNNNNNNNNNNNNNNNNNNNNNNNNNNNNNNNNNNNNNNNNNNNN
NNNNNNNNNNNNNNNNNNNNNNNNNNNNNNNNNNNNNNNNNNNNNNNNNNNNNNNNNNNGCTCTTCTTGA
>Cab020337.1 
ATGGAGCCAGTCGACAACGACCTTTTCCTACGCAAGTATCAGCCATCGGATATCAAGATCGCTTCGGAGTTTCTAACCAC
TTGGCTGCCTTTCTTATCTAGAGATCTCTGCTCAGACTGCGTCCATGTTCTCTCCCGTCGAATCCGTTCTCTAGATTCAG
AACATTCTTGTAATACCACAGAGACTGTCTCTAGAGATGACAAACCGGTTTACGATCATAACCTAGAGGATGACCGGTTT
ATCAATGCTTCTGAGACGGCGAGTCCTAAAATGTCTTGGGATGATATGACACAAGAGGATGGGTTCAATGAGGAAGAAGA
GCAGAAAGTGAGAGAAGACACGACGAAGACTCCTCAGAAGCGTAAGTTGTCTAGGGATGAAAGAGAGCAGTTTCGGTTTG
TGAACGTGAAGAGGATGAAAGTGTTTAGCTGTTACGAGAAAGTTAAAGGGAGACGAGTTGATATCCTCGAGGGGCTTGAG
TTGCATACCGGTGTTTTCAGCGCCGCGGAGCAGAAAAGGATTGTTGATTATGTCTATGAGCTACAAGAGAAGGGTCGCAA
AGGAGAACTTCAAGAACGTACTTTCACTGCTCCGCATAAGTGGATGAGAGGCAAAGGAAGAGTTACTATTCAATTCGGAT
GTTGTTACAACTACGCAACAGACAAAGCGGGAAACCCACCAGGGATCCTTCAACACGGAGCTGTTGATCCAATACCATTA
CTTTTCAAAGTAATAATCAGAAGGTTGGTAGGGTGGCATGTGCTTCCTCCAACGTGTGTACCTGATAGTTGTATCGTCAA
TATATACGACGAAGGGGATTGTATACCTCCTCATATCGACAACCACGACTTCCTACGACCTTTCTGCACAGTCTCATTCC
TCAGTGAGTGCGATATACTGTTTGGATCAAACCTTAAAATCGAAGGACCTGGTGAATTCTCTGGTTCTTACTCGTTACCG
CTTCCTGTCGGATCAGTTCTAGTGCTAAAGGGTAATGGTGCCGATGTAGCTAAGCATTGTGTACCTGCGGTTCCTCAGAA
GAGGATATCGATCACGTTTAGGAAAATGGACGAGTCGAAAAGACCAGTTGGGTTCACTCCTGATCTCGATCTGCAAGGGA
TCAAGCCGTTGCCGTACGAACAGACCACACTAAATACTCCTCCTGCTGTTGCAGCCATTAGACCTTCAAGATGGGGCAAC
GACCAAAATGGTGGTAACTACAACAGTCGAGGAGGTGGTCAACGCAAGCATCGCGAGTCGAGTAGAGGTTATCATCATTC
CGAGAGTCGAGAGCGGTCGCCAACAAGCAGAAGAAGAGGAAGTTCACGACACTCTCCTAATACAGCTTATAGACCCAAGG
TTCATAGTAATAATACTAGCTCCGACAATGTTTGA
>Cab020336.12 
ATGAGTCCGATTCAGAATTTCGAGCAACACTCGGCTCGTCTCGTCGAGCCTGACCTTCCTACTCAGACGAGGCTTGAGAT
GGTGGTGGAGGTCAGAGACAGCCTAGAGATCACACACACAGCTGATTACTCGAGTTTTCTCAAATGCTACTTCAAAGCAT
CTTCACTGATTCTCCTCAAGATCACAAAGCCTCAGTTCGTTGATAATCTCGACCACAAGCTGCGCAACGTGGTTCTCGAG
ATCCTCAACCGTATACCTCACAGCGAGGTCCTCCGTCCCTATGTTCAAGACCTTTTGAAAGTTGCGATGCAGGTGCTCAC
GACGGATAACGAAGAGAACGGGCTTATATGCATCCGCATAATCTTCGACCTTCTTAGGAACTTTAGGCCGTCGTTGGAGA
ATGAAGTCCAACCGTTCTTGGATTTTGTTCGTAAGATTTACCAGAACTTCAGATTGACCGTCAGTGATTTTTTGGAGGAG
GTTAAAACGGAGGAGGCTAAGCCTGTGGAGATAGCTTCACCGTCTGATCAGTCGCTTTCTCTTACAACGCATTTCAGGAA
TGGGAAGATTAAACCGAGTACGCAGTCGTTTAAAATAGTCACGGAGAGCCCTCTCGTTGTTATGTTTCTTTTCCAGCTCT
ATAGCAGGCTTGTTCAGATCAATATTCCTACCTTGTTGCCCCTGATGGTTGCTGCTATCTCTGTCCCTGGACCTGAGAAA
GTGCCTTCACGTATGAAGCATCAGTTCGTTGAACTGAAGGGTGCTCAGATTAAGACGGTTTCTTTTTTAACTTACTTGTT
AAAAAGTTATGCCGAATATATCAGGCCGCATGAAGAAAGCATATGTAAGAGCATTGTGAATTTGCTTGTCACCTGTTCGG
ATTCTGCATCTATCAGAAAGGAACTATTAGTCTCACTAAAGCATGTACTTGGGACGGATTTTAAGAGGGGTTTATTTCCC
CTTCTTGACACTCTTTTGGAAGAAAGGGTTCTAGTAGGAACAGGGCGAGCATGCTTCGAGTCTTTGAGACCTCTGGCTTA
CAGCCTACTGGCCGAGATTGTTCACCATGTTCGAGCAGATTTGTCCATTTCTCAGTTATCGCGGATCATCTATTTATTTT
CAAGGAACATGCATGATTCGACCCTCTCTCTTAACATCCAAACCACTTCTGCACGACTGATGTTAAATCTGGTGGAACCA
ATATTTGAGAAAGGTGTTGATCAGCAGTTAATGGATGAGGCGCGGATTTTGTTGGGACGTATCCTGGATGCCTTTGTTGA
GAAATTTAATACCTTCAAGCGTACTATTCCTCAGCTTTTAGATGAGGGTGAGGGAAAGAATCTTACCACTTTGAGGTCGA
AGCTTGAACTTCCTGTCCAGGTTCCTGCCGAACATTCCAAAGAAGTGAATGATTGTAAGAATCTGGTGAAGACGCTGGTG
ATGGGAATGAAGACAATCATATGGAGTATAACCCATGCACATATGCCCCGACCTCAGGGAATGCACCCACAAGCTCTTGC
TTCACACTCATCAGTTACTCAGGCTTTTAAAGGAATGCGAGAAGATGAGGTGCGGAAAGCCAGTGGTGTTTTAAAGAATG
GTGTCCATTGCTTAGCTCTCTTCAAAGAGAAGGACGAGGAGAAGGAAATGTTAAATCTTTTCTCCCAAATTTTGGCTATT
ATGGAACCTCGAGATCTAATGGATATGCTCTCTTTATGTATGCCTGAACTTTTTGAGTGCATGATTGACAATACTCAACT
GGTTCAAATATTTGCTACTCTTCTGCAAGCTCCCAAAGTGTACAAGCCATTTGCCGATGTTCTGATTAATTTCCTAGTAA
GCAGCAAACTTGGTGTTCTGAAGAATCCAGATTCAGCTGCAACAAAATTAGTTTTGCATCTGTTCCGGTGCCTCTTTGGT
GCTGTTTCTAAAGCACCATCTGATATTGAACGAATATTGCAACCTCAAGTGCCTGTTATTATGGAAGTCTGCGTGAAGAA
TGCGACTGAAGTTGAAAAGCCTCTTGGTTATATGCAGTTGCTCCGAACTGTTTTCAGAGGACTAGCTGGATGTAAATTCG
AGCTTCTTCTTAGAGATCTAATCCCCATGCTGCTACCTTGTCTTAATATGCTTCTGACAATGCTTGAGGGTCCAGCTGCG
GAAGACATGAGAGATCTTTTGATGGAGCTTTCTTTGACGCTTCCTGCACGCTTAAGCTCTTTATTGCCATATCTTCCCCG
CCTAATGAAGCCTCTTGTATTCTGTTTGAGAGGAAGTGATGAACTTGTGAGCTTGGGGTTACGCACCCTGGAATTCTGGG
TGGATAGTCTGAATCCTGACTTTTTGGAGCCAAGTATGGCAAATGTAATATCTGAAGTGATCTTAGCATTATGGTCTCAC
TTGAGGCCGGTGCCATATCCTTGGGGTGGGAAAGCGTTACAAATCGTGGGAAAATTGGGTGGTCGCAACAGGCGATTTCT
GAAAGAACCACTTACACTAGAATGCAAAGATAATCCAGAGTATGGGCTTCGGTTAATTTGGACATTTGAGCCGTCCACTC
CATTTCTTGTGCCAATGGACAAATTCATTAATCTTGCTGTAGCAGCTATTATGCAGAAAACCCCGACCACAGAAGTGAAC
TACAGAAAGCAAGCTTTGAAATTCCTCCACGTTTGCTTGTTGTCTCAGCTTCATTTGACTGGGAATGTCATTGACGAGGA
TCAGACGCGTAAACAATTATCAGTTTTGTTACTTTCCTCTGCCGAGTCATCTTGGCGCAGGAGTGAATCAACAGAAGTGA
AGGCTGAGTTAGGGGTTAAAACAAAGACACAGTTTATCGCTGAGAAGTCAATTTTCAAGATGCTATTGATCACTATAATT
TCTGCTAGTTCTGATCCAGATCTCAGGGATGCAGATGATGACTTTGTTGTAAACATATGTCGGCATTTTGCAATTATTTT
GCATGGGGATTGTACCTCGTCGTATGCTTCAACTAGTACTGGTCGACCTGGGGGTTCTGTGATTTCAGCAAGTTCCAGGC
CCAAGAATAATTGGTCTTCTAACTTAAAACAGCTGGATCCTTTGATATTTTTAGATGCACTTGTTGATGTGCTTGCAGAT
GAAAACAGGCTTCACGCAAAAGCTGCTCTGACTGCATTAAATATATTTGCTGAAACTCTGCTGTTCCTTGCTCGTGTCAA
ACATGCTGATGTGCTGGTGGCCAGGGGTGGTCACAGTGCCTCTATGGTTGTCTCCAGTCCTTCTACAAATCCGTACATGG
CAAGCACAAATGGGAGGTGTATTGGGGTTAGGTGCATTGGTAGGGAAAATGTGCTGGTGGCCAGGGGTGGTCACAGTGCC
TCTATGGTTGTCTCCAGTCCTTCTACAAATCCGGTATATTCACCCCATCCAAGTGTGCGAATACCAGTGTTTGAACAACT
TTTGCCTCGGTTGTTACATTGCTGTTATGGGAGTACATGGCAAGCACAAATGGGAGGTGTATTGGGGTTAGGTGCATTGG
TAGGGAAAGTGAATGTTGACATATTATGCCTTTTCCAAGTAAAAATTGTACGCGGTCTGTTCTACGTTCAAAAGAGACTT
CCGGTTTATGCTAGGAAAGAGCAAGAAGAGACAACTCAGGTTCTTATGCAAATTCTAAGAGTGGTTAATAATGTTGACGA
AGCAAACAGTGACGCCCGGAGACAAAGCTTTCAAGGTGTTGTAGGATATCTCGCTACTGAACTGTTCAATCCTAATGCAT
CTATCACAGTGAGAAAAAATGTTCAGAACTGTCTTGCACTTTTGGCTAGTCGGACTGGTAGTGAGGTATCTGAACTGCTT
GAGACGTTATACCAACCTTTGCTGCAACCACTTATCATACGCCCACTTCGATCGAGGACAATTGATCAACAGGTTGGAAG
TGTGACAGCTCTGAATTTTTGTTTAGCATTGAGGCCCCCCCTTCTAAAATTGACTCCAGAGTTGGTTAGCTTCTTGCAAG
AAGCGTTACAAATAGCTGAGGCTGATGAAGGTGTATGGGCTGTGAAGTTAATGAGTCCCAAAGTACTTACATCACTGAAC
AAACTTCGAACAGCTTGTATTGAGATTCTGTGCACAGCTATGGCATGGGCTGACTTTCGAACTCCAAGTCACAATGAACT
ACGTGCAAAGATAATTTCCATGTTTTTCAAGTCGTTAACCTGTCGAGTACCAGAAATTGTGACCGTTGCCAAGGAGGGTT
TAAGACAGGTTATCAATCAACAACGGATGCCCAAAGAGCTTCTTCAGAGTAGCCTCAGACCAATACTAGTTAATTTGGCA
CACACAAAGAATCTCAATATGCCTTTACTGCAAGGTCTGGCACGTCTTCTCGAACTACTGTCAAATTGGTTCAATGTGAC
ATTAGGAGGTAAGTTGCTGGAGCACCTTAAAAAATGGTTAGAGCCAGAGAAACTTGCACAGTCCCAGAAATCATGGAAAA
CTGGCGAAGAGCCTAAAATTGCAGCTGCTATTATCGAGCTCTTCCACTTACTTCCACCTGCTGCATCAAAATTTCTGGAT
GAGCTTGTAACATTAACTATTGACTTAGAAGCAGTTCTTCCTCAAGGGCAAGTGTACAGTGAGATTAACAGCCCATACCG
CCTCCCACTTACCAAGTTCTTGAATCGATATGCAACCCTAGCTGTTGATTATTTTCTTTCCAGATTAAGCGAACCAAAAT
ATTTCCGAAGGTTTATGTATATAATCCGATCAGAAGCTGGCCAACCATTAAGGGAAGAACTAGCAAAATCTCCTCAGAAG
ATACTTTCGTGTGCCTTTCCTGAAATTTTACCAAAATCTGATGCTTTACTGAGTGTGGCAGCTTCATCATCTGGAGATGA
AAATCTTGTCTCTACGCAGTCAGAAAGTTCTAACAGGACATCAACAAAATCCGATATAGCATCAGATGCGTATTTTCAGG
GTCTATATCTTATCAAGACGATGGTAAAACTGATACCCAGCTGGCTGCAGAGTAACCGTACTGTTTTTGATGCCTTGGCT
CTCCTTTGGAAATCACATGGAAGGACAGCTCGTCTGCAGAATGAGCAAGAGCTGAATTTAGTTCAGGTTAAAGAGAGCAA
ATGGCTTGTCAAGTGCTTCCTCAATTATCTACGATATGAAAAATCTGAAATGAACATTCTTTTCGATGTTCTCTCTATTT
TCTTGTTCCATAGTCGTATTGACTACGACTTTTTGAGGGAGTTTTACATAATTGAGGTTGCAGAAGAATATCCGTCCAAC
CTGAAAAGAGCACTTGTTTTGCATTTTTTAAACCTTTTTCATTCTAAAAAACTCGGCAATGATCATCTAGTTCAGGCAAT
GCAAATGCTCATTCTTCCAATGCTTACATATGCCTTCCAAAACGGTCAAACTTGGGAAGTTATTGACCCTAATATAGTGA
AGACCATTGTTGAGAAGCTTCTTGATCCACCTGAAGAGGTTTCTGCTGAGTATGAAGAACCTTTGAGGATCGAACTTTTG
CAGTTAGCTACTTTGCTTCTGAAATATCTTCAGGGTGAGCTGGTTCATCATCGAAAAGAGCTTATAAAGTTTGGATGGAA
TCATCTCAAACGGGAAGATAGTCCCAGTAAACAGTGGGCATTTGTTAATGTTTGCCACTTCTTGGATGCGTATCAGGCTC
CGGAGAAAATCATTCTGCAGGTTTTTGTTGCGCTTCTTAGGACATACCAGCCGGAGAATAAGATGCTAGTTAAGCAAGCC
CTGGATATTCTAATGCCAGCATTACCTAAAAGGCTTGCGTTTGGAGATTCAAGAGTGCCTATTTGGATAAGATATACCAA
AAAAATTTTGGTGGAGGAGGGTCACTCAATTCCAAATTTGATCCATATCTTCCAACTCATTGTTCGGCACTCGGATCTGT
TTTACAGTTGTAGAGCACAGTTTGTACCTCAGATGGTGAATTCCTTGAGTCGCTTAGGTTTACCATCTAACACTACAGCA
GAAAACAGGCGGCTCGCAATCGATCTTGCTGGACTGGTTGTTAGCTGGGAAAGGCAAAGACAAACTGAAATCAAAGTGGT
TATTGATGGCAATGCAACCAGTGAGGTTGGTGATGGGTTACATCCTTCATCCGTAGTTGTTTCTAAGCTTCCGTCAGATG
TATCTTCCATATCTGAAAACCCAACTAGACGAATTAAAATTGAAGGTGGTATCCAGTCATTGTGTGTTATGTCACCTGGT
GGTGCATCATCACTGCCCAGTATAGAAACTCCTGGATCTGCTACCCAGCCTGATGAGGAATTCAAGCCAAATGCTGCTAT
GGAAGAACTAATAATCAATTTTCTTATAAGAGTAGCAGTGGTCATTGAGCTTAAGGACAGGGAAGCCAACACTATGTACA
AACAAGCTTTAGATTCTCTTTCACAAGCTTTGGAAGTTTGGCCAAATGCAAACGTCAAGTTTAACTATTTAGAAAAGCTG
TTAGGCAGCATGCTACCGTCTCAGTCAGATCCGTCCACAGCACTTGCTCAGGGCTTGGATGTCATGAACAAAGTTCTGGA
GAAGCAGCCGCATCTTTTCATTAAGAACAACATCAACCAAATAGCACAGTTTCTTGAGCTGTCTTTCAAACACAAGATGT
TGGATGCTGGTAAATCGTTATGCTCTTTGTTGAAGATGGTCATCATCACCTTCCCACAGGATGGAGCTAGTACACCTCCT
GACATAAAGCTATTGTATCAGAAAGTCAGTGATCTGATACAGAAACATGTACATACTGCTTCACAAGCTTCAGGAGATGA
TAACTCTCTCGGTTCAGTCAGCTTTGTACTTAATATCCTCAAAACCTTGGCAGAGGTACAGAAAAGCTTTGTTGATCCAT
ATGTACTGGTGCGTATCCTTCAGCGTCTGGTACGGGATCTGGGATTGGCAACGGGTGCTCATCCTAGACAAAGCCAGCGG
ACAGATTCAGATTCTGCAGTAACTTCTTCTCGTCAAGCTGCTGACGTTGGGGCAGTTATATCTAATATAAAGTCGGTCTT
GGAACTTATTGATGAAAGGGTTATGCTTTTGCCGGATTGCAAAAGACCCGTGACTCAAATATTGAGCACATTTCTTTCAG
AAAAAGGTATTGATTCTAGCGTGCTTCTCTGCGTGCTGGACATGCTAAAGAGGTGGACTGAGGATGGTTTCGGAAAGATA
GGTTCATCTGGGTTCTCTGGTGCCTTCCTTAACCAGAAGGATATAATTTATTTTCTTCAGAAGCTTTCACAAGTTGATAA
GCAGCACTTCTCGTCTGTTTCTTTGGAGGAGTGGGATAATGCGTATCTTCAGCTTTTATATGGACTTTGTGCCGATTCTA
CGAAGTATCCGCCGGGCCTCCGACAAGAGATCTCTCTGAAAGTTGAAAGACATTCCATGCCTGGTTTAAGGGCAAGGGAT
CCTGATATGCGAAGGAAGTTCTTCTTGTTATACCACGAGTTTCTTGGGAAAAATTTATTCGCACGATTGCAGTACATTCT
TCAAAACCAAGACTGGGAAGCTATGAGTGATGTCTTTTGGCTGAAACAAGGTCTTGATCTCCTTCTAGCCATCTTAGTCG
AGGATAAGAAAATTATTCTAGCACCCAATTCTGCCAGTATAGGATCATTTTTGGCATCAGATAACCCTGAAATACACCAC
CAACCACCTGCCATACCGGAGGGACCTGAAGAAGTTGCTTCAATGTTTGATAGCATAGTTCGGAAGCACGCACAATTTCT
TAGCGAAGCAAGCAAACTTCAGGTGGCTGATGTTGTTATCCCTCTAAGGGAGCTGGCTCACACAGATGCCAATGTTGCTT
ATCATTTGTGGGTGCTAGTATTTCCAATTGTGTGGGCGACCCTACGCAAGGAAGAGCAGAGGGCTTTGGCTAAACCTATG
ATTTCTCTTCTTTCCAAGGACTACCACAAGAAGCAGCAAGGTCAGAGGCCAAATGTTGTGCAAGCACTTCTAGAAGGTCT
TCAGTTGAGCCAGCCTCAACCTAGGATGCCTAGTGAGCTTATAAAATATATCGGAAAAACATACAATGCCTGGCATCTCG
CATTGGCTATGCTAGAGACCCATGTTATGCTGTTCATGGATGACTCAAAATGTGCCGAGTCTCTTGCTGAACTTTATCGT
TTGTTAAATGAAGAAGACAGGAGATTTGGATTGTTGAAGAATAGGTCCATCACTGCCGAATCGAGAGCTGGGCTTTCAAT
GGTTCAACATGGTTTTTGGCAGCGTGCTCAGAGTCTTTTTTATCAGGCGATGATCAAGGCAACCCAAGGCACCTACAATA
ACACAGTACCGAAGGCTGAAATGTGCTTGTGGGAAGAGCAATGGCTCCATTGTGCCACTCAACTTGGTCAGTGGGATGCC
CTGGTAGATTTTGGAAAAACCACTGATAATTATGAAATTTTGCTTGATAGTCTTTGGAAAGTACCAGATTGGGCATATTT
GAAGGATCATGTAATACCAAAGGCACAAGTGGAAGAGACGCCGAAGCTTCGTTTGGTTCAAGCTTATTTTGCCCTTCATG
ATAAAAATGCTAACGGTGTCGGAGATGCTGAAAGCATAGTTGGGAAAGGCGTTGATCTTGCCTTGGACCAGTGGTGGCAG
TTACCTGAAATATCTCTCGAGGCTAGAGTGCCTCTACTGCAGCAATTCCAACAACTAGTGGAGGTGCAAGAGTCTTTTAG
AATCTATGTTGACATCGCAAATGGGAGTAAAGTTTCAGGAAATGCTGCTGTTGGTGGACAGGGATATCAATATGCAGATC
TGAAGGATATTCTTGAGACTTGGAGACTGAGGACTCCAAATGAATGGGACAACATGACTAACTGGTATGATATGCTGCAG
TGGAGGAATGAAATGTATAACATTGTCATTGATGCATTTAAGGACTTTATAACTTCAAATACTCAGCTTCATCACCTTGG
TTACCGTGACAAAGCATGGAACGTTAATAAGCTTGCTAGGATAGCTCGGAAACAAGGGCTGTCTGACGTTTGTGTTCAGA
TACTTGACAAAATGTATGGACACTCACAAATGGAAGTACAGGAAGCCTTTGTTAAAATTAAAGAGCAGGCAAAGGCCTAT
CTGGAAACGAAAGGAGAGCTTGCTACTGGTATTAATCTGGTTAATAGCACAAATTTGGAGTTCTTTCTAGCTAAGAATAA
GGCAGAGATATTTCGTCTAAAGGGGGATTTTCATTTGAAGTTAAATGACACTGATGGTGCCAATCTTGCATATTCCAATG
CAATCAGCGTATTCAATAATTTATCCAAAGGATGGATAAGCTGGGGAACTTACTCCGACATGGCATACCAAGAAACAGGA
GATGAAATCTGGCTAGAATATGCTGTCAGCTGCTTTCTTCAGGGTATAAGATTTGGAGTTTCCCATTCCAGAAGTCACAT
GGCTCGTGTTCTTTATCTTCTCAGTTTCGATACGACAAACGAGCCTGCGGGTAGGATATTTGATAAACACTTGGACCAAG
TACCTCACTGGGTGTGGCTTTCTTGGATCCCGCAGCTTTTGCTTTCCCTGCAGCGAGCAGAAGCACCCCATTGCAAATTG
GTTCTACTGAAAATTGCTGCAGTATTCCCGCAGCGTCGTGATGCGGCAAATAAAACTGAACTTAGCAGAGTGATTATGGC
TCAAAGAATGCAGCAGAATGTTCCGGGTGTTAGTGTGGGTAATTTATCATCAGAAACTCAAGCCCGTCATGGTGCTGAAA
GTAGTGGGGCTCTTGGAACCCATGACAATGGTAACCCACATTCCCAAGAAAATGAACGTTCCACTTTGGATAACAGTTCA
ACTATTAGTGAGAATAGTCAAAACGCAGCCATACGGAATAGTGCTTCGTTGGCAATCGCCGCTGCTGGTGCTTTTGATGC
GGCAAAGGATATCATGGAAACTCTTAGGAGTAAACATACCAACTTGGCCAGTGAACTTGAGATTCTTCTCACAGAAATAG
GTTCGAGGTTTGTTACTTTGCCAGAAGAAAGACTTCTTGCGGTCGTGAATGCTTTGTTGCATCGATGTTACAAATATCCA
ACTGCCACCAATGCGGAAGTTCCCCAACCGCTCAAGAAAGAACTCTCCGGTGTATGCAGAGCTTGCTTTTCTGCAGATGC
CGTCACCAAGCATGCTGAATTTGTGAGAGAATACAAACAGGATTTCGAGCAAGACCTGGATCCAGAAAGTAGTTCATTCC
CTGCCACACTCGCAGATTTGACAATAAAACTGAAAGAGTGGAAAAGCATTCTCCAGAGCAATGTTGAAGACAGGTTTCCC
GCTGTGTTGAGATTGGAAGACGAGAGCAAGGTGCTGCGTGACTTCAATGTTGTTGATGTGGAGATACCAGGACAGTACTT
CGCCGACCAGGAAGTAGCACCTGATCATACAGTAAAGTTGGATAGGGTTGCAGCAGACATACAAATTGTACGAAGGCATG
GAAGCAGCTGCAGACGTTTAACTCTTGTTGGCTCTGATGGCTCGCAAAAGCATTTCATTGTTCAGACATCATTGACTCCT
AATGCGAGGAGTGATGAACGAATGTTGCAGCTTTTTCGTGTGATGAACCAAATGTTTGATAAACATAAGGAGTCAAGAAA
GCGCCATTTAGGAATTCATACACCGATCATAATTCCTGTGTGGTCTCAGGTCCGAATGGTTGAGGATGATCTCATGTACA
ACACTTTCCTTGAGGTGTATGAGTATCACTGTGAAAGGAATGGTCGAGAGTCGGATCTTCCTATTACCTACTTCAAGGAG
AAACTCAATCAAGCCATCTCAGGGCAAATATCACCAGAGGCAATTGGAGATCTTCGGCTACAGGCTTATGGTGAAATCAC
AAAGATCATAGTCAGTGACAGTATATTCTCTCACTACATGTACAAGATATCGATGAGCGGAAGCCATCACTGGGCTTTCA
AGAAGCAGTTCGCCGTCCAGCTAGCTGTCTCCAATTTCATGTCTTTCCTTTTACAAATCGGTGGGAGGTCCCCAAACAAG
ATCTTATTCGCCAAAGACAGTGGAAAAATATTGCAGACAGACTTTCATCCAACTTATGACCCCAATGGGATGCTCGAGCT
CAATGAGCCCGTGCCTTTCCGCCTCACAAGGAACATTCAGGCGTTTCTCTCTCATTTTGGTGTTGAAGGCCCTCTTATGT
CAAACATGTGTGCCGCATCTCAGGCCGTTTTCTCCTCCAAGCAAAAAGAACATATTCGATATCAGTTAGCTATGTTCTTC
CGCGATGAGCTTCTGTCTTGGTTTGGAAGAAGGCCTCTCGGAATGCCCATTCCTCCTGTTACAGGAGTTGCTTCTTTGAG
CTCGGCAGAGCTAAAGCACAAAGTTGACTCAAACGTAGACGATGTAATTAGGCGACTCAGAGGAATAGCTCCACAGTATT
ACTCCGAAGAGGATGAGAACTCCATTGAACCGCCACAGTCTGTGCAAAGAGGTGTGAATGAATTGGTCGAAGCTGCTTTG
TCGCCTCGCAACCTATGTATGATGGATCCAACATGGCATCCTTGGTTCTAA
>BnaA01g01530D 
ATGCACTTGATCTCAATAGGCCTAAGAGTGACAAAACTTCGATTATCATTGACAATACAAATCCTGAAAGATCTAATGAC
CCAAGTAGATAGACTCAAGGCTGAGTATGTCACACTCTCTCAAGAGTCTCGTGAGGTTGATGACTGA
>BnaA01g01540D 
ATGAAGATAGTGACTTACAACGTGAATGGCCTTAGGCAACGAGTTTCTCAGTTCGATTCCCTCCTCAAACTCCTCGATTC
CTTCGACGCAGACATCATCTGCTTCCAGGAAACGAAGCTGAGGAGGCAAGAACTAACAGCGGATTTGACGATAGCCGAAG
GTTACGAATCGTTCTTCTCGTGCACTCGCACGTGCGAGAAAGGTCGTACTGGTTACTCCGGTGTAGCGACGTTCTGTAGG
GTAAAGTCAGCGTCTTTAAGCTGTGAAGCTGCTTTGCCTGTTGCTGCTGAAGAAGGCTTCACTGGTCTTGTTAACAGTGG
CTTACGAGGTGGGAGGAGTGATAGTTCTGTTGTAGCTGAAGGTCTTGAGGAGTGTGAGAAAGAAGAGCTTCTTAGGGTTG
ATCAAGAGGGGCGTTGTGTTATAACTGATCATGGACATTTTGTTGTTTTTAATCTTTATGGACCAAGAGCTGTAGCTGAT
GATGCTGAGAGGGTTGAGTTTAAGCATCTGTTCTATGATGTTTTAGAGAGAAGGTGGGAGTGTCTTCTGCGTCAGGGAAG
AAGGGTATTTGTTGTTGGGGATCTCAACATTGCTCCTTTTGCTATGGATCGGTGTGAAGCTGGCCCTGACTTCGAGAAAA
ACGAATTCAGAAAGTGGTTTAGATCCCTGTTAGTTGAACGTGGAGGCTCCTTCTCTGACGTTTTCCGATTTAAACATCCT
GAAAGGAAAGATGCATTCACATGTTGGTCTTCAAGTAGTGGAGCAGAACAATTTAATTACGGTTCCAGAATCGATCATAT
ATTAGTTGCTGGATCATGCTTGCATGAAGAAGGAGATGATCAACAAGGCCATAGTTTTTTAGCTTGCCATGTCAAGGAAT
GTGACATATTAACAGAGTATAAGCGGTTTAAGAATGAAAACATGCCAACAAGGTGGAAAGGTGGATTGGGTATGAAACTA
AAGGGATCAGACCATGTACCTGTCTTCACAAGTTTTGATGATTTGCCTGACATCCCCCAACACAGCACACCTCCTTTAGC
TTCAAGATACCTTCCCATGATTTTTGGTTTCCAGCAAACTCTTGCGTCAGTGTTAATGAAAAGGCAAGCCAATGAGCAAG
CCAGAGCCATTGAAGTATCATGTTCATCATCTAGTCAAAGTAACGCTATACCAAGTTGTGGAGAGATCTCAACAGGACCA
CTCAGAAACTGTAGCTTGACGGTTCCTTCACCTGAGGAATCTTGTTCTTTAGAGAAAGAATCCACTGGGAGATTAACCAC
AACATCTGGAGGCTCTAGAGATGGAAACAAGAAGAAAGTGAGGAGGATCCAATCTTCTCAGCAGCTCTCTCTAAAGTCCT
TTTTCACTTCCAAATCTGCTGCATGTGTTTCCTCAAGTCGGAGCTCCTCCCAAGTAGAGAGCATTGCAGAACCGACTGTT
TCCAGCAAAGTAGACGATGAACCGACTACTACTTCATCACAGGAACAAGATCAAAGCGGGTCTCCTGCTAAGCAGAAAAA
CGATGCAGCATTAATGGAGTGGCAAAGAATACAGAACATGATGCAAAACAGCATACCTCTATGCAAAGGACACAAAGAAG
CTTGTGTAGCTCGGGTTGTAAAGAAACCAGGTCCCACATTTGGACGCAGATTCTACGTCTGCTCTCGAGCTGAGGGGCCT
TCCTCTAATCCAGAAGCAAACTGTGGTTATTTCAAATGGGCTTCATCCAAATTCCGAGACAAGTAG
>BnaA01g01560D 
ATGGCGCTAGAGAATCAATCGGCGGCGAGATTCACCGGAAAGGTGAATTGGTTCAACGACTCAAAGGGATTCGGTTTCAT
CACCCCCGACGACGGCACCACCGAGGAGCTTTTCGTCCACCAATCCTCCATCGTCTCCGAAGGCTACCGGAGCCTCGCCA
TCGACGATCTCGTCGAGTTCGAGATCGCTCAGGGAACCGACGGGAAGACCAAGGCCGTGGAGGTCACCGCTCCCGGCGGC
GCTCCTTTGAAAAAGAAGGAGGCTAGCTCCCGTGGGAGAAGCGGCCGCGGCGGAGGTTGTTACAACTGCGGCGAGGCTGG
GCATCTCGCTAAGGATTGCCGCGACGGCGGGGAGAGAGGAGCGTGTTACACGTGTGGTGATACTGGTCACTTGGCTAGGG
ATTGTGTTCAGAAACCTAGCGGTGAACGTGGAGGAGGACGTGGTGGTGTTTGCTATACGTGTGGTGGATCTGGTCACATG
GCTAGGGAATGTCCGAGTAAGAGACAGTCTGGTGGTAGTGGTTGTTACGACTCTGGTGGAAGTGGTGGTGGAGGAGGGAG
AAGCTCTGGTGGTGGAGGTGGTGGCAAGTGCTACAAGTGTGGTGAAGGAGGTCACTTTGCAAGGGAGTGTTCTGTTGCTT
GA
>BnaA01g01580D 
ATGGATCACACTTCTTCTTCGTCTTCTTCATCTCTTAGATGGAGAATCCTTCGCAAAGCACTTATCAATAGATCTGATTC
TCAATCTCAAGCTGAGATCAAGCGGGTTTCAAGGAAAGCAACTCAAGGTTTTAACTTGATTCCTTGTCAGTTGGTGGCTT
CTGCTTCGGAAGATTCTCGGGAAGCATGCGTTTGCTACTCAATTCCCATTCCTCCTTCTCCCAAACTCTATCTTACACAA
AGAGTGGATAATTGCAGTGATCTCAATGACTTTGAGATATCTAATCGACACAACATTGATAACACAGGACTTGTCTGTCA
GTGGCCTTCAGAAGAAGTTCTAGCTTACTTCTGCATGTCTCAGCCAGATCGCTTCAGAGGTAAGAGAGTCATTGAGCTTG
GATCCGGGTATGGTTTAGCCGGTCTAGTTATCGCTGCTGCCAGTGAAGCATCAGAAGTGGTCATCTCAGATGGAAATCCT
CAAGTAGTTAATTATATTAAACGTAACATAGAGTCCAACTCCATGGCATTTAGCAACACAAGCGTAAAAGCCATGGAGTT
GCATTGGAACCAGCATGAACTCTCAGAGTTGACCAACAGTTTTGACATCATAGTTGCGAGCGATTGTACCTTCTTCAAGG
AGTTTCATAAGGACCTTGCAAGTATCATCAAGGTGCTGCTCAAAGCCAACCAACCCTCTGAAGCGTTATTCTTCAGCCCT
AAGAGAGGTGACTCTTTAGACAAGTTCCTCAAGGAGATTGAAGACATTGGTTTACATTATGTCTTAACTGAAAAATATGA
TGACCAAGTTTGGAAGCGCCATGAGACGCTTGTGAAAGGAGACGATGAATCTTGGCCTAGTTATGACAAGAACCACTGTT
ACCCTTTACTTATTCAAATTACTAATTATCATAAATAG
>BnaA01g01590D 
ATGAAAGATGATTACGAGGTTGATGAGAAGAAACAAGCAGCTGCTGATGTATTGTTTAGTTACTCCAAGTTTGCTATGGC
CTGCATCGGTAACCAGACTCGTCCTACCGACATGAGGCTGCATCTCATGAAGGAGATCTCCGGATTGCCAACTTCTCTGA
AAAGAAGAGAAGCTTCCAGAGCTGCTACTTCTCCTGATCCACTTGGTGAATCCTCCAGCTCTGGTACCGCCAGGCTTGAT
AAAGTTGATAGTTTCAGAGCTCTTTGA
>BnaA01g01600D 
ATGGCAGTGGTGAATGTGGATGCAGAGTACCTCAAAGAGATAGAGAAGACTCGTAGGGACCTCCGAGCTCTCATCTCTTC
CCGAAACTGTGCTCCCATTATGCTCCGTCTCGCATGGCATGACGCGGGAACATATGATGCCAATAAGAAAAGTGGAGGTC
CCAATGGTTCTATCAGGTTCAAGGACGAGCTTAACCGCCCCCATAACAAAGGTCTCGAGAAAGCAGTCGCCTTCTGCGAG
GAAGTAAAAGCTAAGCATCCACGAGTTTCTTACGCAGACCTTTACCAGCTCGCAGGAGTTGTTGCAGTTGAAGTTACAGG
TGGCCCTGCAATCCATTTTACTCCAGGCCGTAAGGATGCTGAGTCAGCAGATGAAGGAGATCTTCCTGATCCGAATCAAG
GTGCCTCGCATCTAAGAACTCTCTTCTCTCGTATGGGTCTAACGGATAAAGACATTGTAGCTCTCTCTGGCGGCCACACT
CTGGGGCGTGCGCATAAGGAGAGATCAGATTTCGAAGGTCCTTGGACACGAGATCCTCTCAAGTTTGACAACTCTTATTT
TATAGAGCTTCTAAATGGGGAAACTCCAGAACTGCTGCAACTTAAAACTGACAAGGCTCTACTCGGTGACCCCAAGTTCG
AACCTTATGTGAAGCTCTATGCAAAGGACGAGGATGTGTTCTTCAGAGATTACGCAATCTCACACAAGAAACTCTCAGAG
CTAGGATGCAATCTACCAAGAAGAACTCTTCCAACAGTAACGCAGCAAGCAGTTGGAATCGCTGTTGCTGCAGCTGCTGT
TATCTTTACCATATGCTATGAAGTAAGGAGACTAGGCAAATGA
>Cab020335.1 
ATGAGCGCGTCAAGGTTCATAAAGTGCGTCACGGTTGGTGATGGAGCTGTCGGTAAAACATGTCTGCTCATTTCTTACAC
CAGCAACACCTTTCCCACGGACTATGTCCCAACTGTTTTCGATAACTTTAGTGCCAATGTGGTTGTTAACGGAGCCACGG
TCAATCTTGGTTTGTGGGATACTGCAGGGCAGGAGGACTATAACAGATTAAGACCTTTGAGTTACCGTGGCGCTGATGTT
TTCATTCTAGCCTTCTCTCTCATTAGTAAGGCTAGTTATGAGAATGTCTCCAAGAAGTGGATCCCAGAGCTGCAGCACTA
TGCTCCTGGTGTCCCCATCGTCCTTGTTGGAACCAAACTTGATCTTCGGGATGACAAACAGTTTTTTGTCGACCATCCTG
GTGCCGTCCCTATTACCACTGCTCAGGGAGAGGAGCTCAAGAAGCTAATTGAAGCGCCTGCTTACATCGAGTGCAGTTCA
AAATCACAAGAGAACGTGAAGGGAGTCTTTGATGCAGCTATCAGAGTGGTCCTTCAACCTCCAAAGCAGAAGAAAAAGAA
GAACAAAGCTCAAAAGGCTTGCTCCATTTTGTAA
>Cab020334.2 
ATGTCTCGGTGTTTCCCGTTCCCGCCACCTGGCTATGTACTGAACGGAAGCGAGGCTCTGATCGAATCGATCAAGAGGGC
TGAGGAGAAAGCTAAGAAAGAACTAAGGAAGAAGGAGAAAAAAAGAGAAAAGAAGGATAAAAAGAGGGAAAGAGGGGAAG
GTGAAAGCGAGAAACACTCTCGTAAGAGAAGGCGCAAAGAAGAAGGTGATAAAGATGGCAAGAACAACAAGAAAGTTCCC
AAACTAAAAGAAAGTGAGAATGGCTGTTTGGAGAAGAGCGTTGTTACTGTAGAACGTGAGTTGCTTCAGTCCACGTCTCA
GAACTCTTGTGATAGCACTCTTAACAGCAAAGAGGGGAAGGTGAAAGCGAGAAACACTCTCGTAAGAGAAGGCGCAAAGA
AGAAGTCCACGTCTCAGAACTCTTGTGATAGCACTCTTAACAGCAATGAGCTACCTAAACAACAGAAGGAGAAGAAGCAG
CCGCATAACAACAACAACGACTCTGAAAGCATCATCCGGATTCGCTTGCCTATCCGAAGGCAGAATGGTGATCCTGAGGT
GATGATGATGACGACGACCAACAAGGATCAACAAAAAAAGCCTTGTCCCTCCCTGGAGATAAAGTTAGATACCGTGATGG
CTGTTTCTAGAGAGCAGCCGCAGCAACATCCTTGTTCCACTTCAAAGGCACATGAAGAGAAAATAAAAGACCAAATTGTC
AGAACGAAAGTAGGCAAAGAGAGGAAATTGTCATCCACTACTTCAAGCGGCTTATGCAGGTTGTGCCCTCCATCAATGGC
GGTGCAATTCTTGAATGTAATTGAGAACTGGGTCCCTAACAGAGTAGAGCTAACTAACTCTGAGGATGATGAATGTTGGT
GGTTCGTGAAGAAGCCAAGTTGCCACAAGTTTGACGCAACAGAAAGATGCAAACAACTTAACAGAAATAATGAGATGAAG
CAAGCCATAAGCAGTTCAATGGCGTGGCCATGTGCTCGCCTTTTACCAGAAGCTGATGTCCACGCCTTACCTTACACCGT
CCCTTTCTGA
>Cab020333.1 
ATGTCTCACTCATGGGATGGACTCGGGGAGATCGCGTCAGTAGCTCAGCTCACGGGCCTAGACGCAGTCAAGCTCATAGG
CCTTATAGTCAAAGCCGCGAACACCGCGTGGATGCACAAGAAGAACTGCCGCCAGTTCGCTCAGCACCTCAAACTCATCG
GCAACTTGCTCGAGCAGCTCAAGATCTCGGAGATGAAGAAGTATCCCGAGACTCGCGAGCCTCTCGAAGGCCTCGAGGAT
GCTCTGAGGAGGTCTTACATTTTGGTTAACAGTTGTCGTGACAGGAGCTATCTTTACCTGTTGGCTATGGGATGGAACAT
TGTTTACCAGTTCAGGAAAGCTCAGGACGAGATTGATCGGTTTCTCAAGATTATACCTCTCATCACTTTGGTTGATAACG
CTCGTGTTAGAGAGAGGTTGGAGTACATTGACCGTGATCAGTTCGAGTACACTCTCGATGAAGAGGACAGGCACGTGCAA
GATGTTATATTGAAACAAGAATCCACCAGAGAAGCAGCTTCCGTGCTCAAGAAGACTCTCTCTTGCTCGTACCCTAACCT
GCGTTTCTGTGATGCTCTCAAAACCGAAAACGAGAAACTGCAGCTTGAGCTTCAGCGTTCGCAGGAGCATTATGACGTGG
CTCAGTGTGAAGTCATTCAGCGTTTGATTGGTGTGACTCAAACCGTTGCTGAGGTTGATGGCGGCTCTGAGAAGGAGCTG
TCCAAGAAAGCTTCCAAAAAGGCTGACCGTAGTGTAAGCCATAAGACGGAGTATTCGTATGAGGAAGATCCTCCCGTGAA
AAGCACTAGTCGTGCTGCTTCAAGATCCACTTCTTCTGTTACATCGGGGCATGAAATGCTTTCACGAAGAGCATCACTGC
ACCATGAAGAGTGGCATACCGACTTACTAGCTTGTTGCTCGGAACCTTCTCTTTGCTTGAAGACATTCTTTTTCCCGTGT
GGTACTTTGGCAAAGATTGCCACTGCAGCAACTAACAGACACATCTCTTCAGCTGAAGCATGTAATGAGCTAATGGCATA
TTCTTTGATACTTTCGTGTTGCTGTTACACTTGCTGTGTAAGGAGGAAACTCCGGAAAACACTCAACATTACGGGAGGGT
TCATTGACGATTTTCTATCTCATTTGATGTGTTGTTGCTGTGCTCTAGTCCAAGAACTGCGAGAAGTTGAGATTCGTGGG
GCTTATGGTACGGAGAAGACTAAAATAAGTCCACCTTCGTCGCAGTTCATGGAACATTGA
>Cab020332.1 
ATGATGTCATCAGCAAAGCATCAGAGAAACCATAGAATCTCTGTTACAAACAAGAACAAGATTCTCAACACTGTTTCCTC
CATCTCATCCTCATCACCATCATCCTCATCATCTTCTTTACACTCATCACAAGACTCTCAAGAAGCCCAAAAGAGTTCTT
TAATCACCATGGAAGAGGTTTGGGAAGACATCCACCACCTAAACCGCCACAGCCAACATCCACAACACAACCATGAGCCA
AGGTTCAGGAGCCATAACCACCAAAACCCTGACTCCATCTTCCAAGATTTTCTCAACGGACCTTTGAACCACGAACCAAC
CATACCCATGGGTTCTTCCTCTAATGGCCATACCACCACTGTGACTGCTCTCTTCAGCAGTTCTCCTTTGCCACCTCCTG
CGACTGTTCTGAGCTTGAACTCCGGTGCCGGCTTCGAGTTTCTTGATAACCAAGATCCTCTTGTTACCTCTAATCTGCAT
AGCCACAATCATCTCACAGACGTTCCTTCATTCAACACTTCTCTTGAGGATTTTACTTGTTTTGGTAAGAAAAGAGGTCA
AGAGTCCAATGAAGGTTCAGGGAACAGAAGACATAAGCGTATGATCAAGAACAGAGAATCTGCAGCTCGTTCCAGAGCTA
GGAAACAGGAATGTGCCTCTCTCTCCTCCTCTACTAACCTTCTTTTACTCCAAAAAAAGAAATGTTGTTTTTCCATCAAA
ATGTTTTTGTTTTTTTTAAAAGGTATCTGGTATTTTATTATAATTTGCAGGCTTATACAAACGAGTTAG
>Cab020331.1 
ATGGCCTCCGCCGCTTCCAGTGACTCCACCTCTTCTTCCACGAGCGAGAATCGCCAATCACGCCGTCCCTCTCCGTGGAG
TCAGATCGTCCGCGGCGAATCCGACCCGCCGACGATCTCCTCCTCCGCCGCTGCACCTTCCTCTCCTCAACACAAAGCTC
CGATTGATCCGGTTCCTTCTGCATCCACTGCTCCACTTGCTCCGGTTGCTGGAGACGTTAGATCGGAGGAGTCTGGTGCT
CAGGGCAATGCTGGGAAGAAGCCTGTTTGGAAAAGGCCTTCTAATGGGGCCTCGTCTGAGGTTGGTGGACCTGTCATGGG
AGCTTCGTCGTGGCCTGCTCTCTCTGAGACTACCAAAGCTCCTTCCAGCAAGTCTTCCTCTGATTCGTTGAAAAGTCTCG
GCGATGTAGCTTCTTCGTCATCGGTGGTGGTGGTTACCGTTTCTCAGGGAAATTCAAATGCTTCTGCTCCTGCACCTAAG
CAAGGTGGTCGTGCAAACCCCAACCCAACACCATACAACTCGCGCCAGAGATCATTTAAACGGAATAACAGCGCTTCTGG
ATCCACTGCTAATGGTACTGTTTCTCAAGGTCCAGTTGTGGAAACGCCTTCACACAACCCTTCTCCTAGAGGCCAAAACC
AGAGGAATGGCTCTGCATCACAACCCCATGGTGGTGGTAGTGACAACTTTTCTCCACGAGACTCGCACAGGAACCAAAAT
GGTAACCACCACCACCACCACCAAGGTCATGGTGGCAGGCGCAACCAGGAGCACGGGAATCAAAACTGGAATTTCAGCAG
AAGCTTTAATGGGAGAGATGGGAATGCACATTCACAAAGAGGCGCCCCAGCATTTGTAAGACATCAACCTCCAACTATGC
AGTCAATTCCTCCTCAGTTCATGGCAGCTCAGCCTATTCAGCCTTTTGGCGGGCCTGTGCCCTTCCCTCCTGAATTGGCA
TCTCCGTATTATCCCCGTATGCCTTTCATTGGCCCTCTCTCGCCTGGTCCAGTCTACTACCAAGTCCAAGATCCTCCTCT
AAACGTAAAACTACAGAAGCAAATACAATATTATTTTAGTGAAGAGAATTTGATTAGAGACACATACCTTCGTGGGCTCA
TGGATGATCAGGGTTTTGTTCCGCTGCATGTGATTGCTGGTTTCAAGAAGGTTGCAGAACTTACAGATAGTATACAGCAA
ATAGTGGAGGCTCTACAAGGTTCACCATTTGTTGAAGTGCAGGGTGACAGAATAAGGAAGCGCTACAATTGGCAACATTG
GTTGCTTCCTGAAGATGCGAGCCTTCAATTTGTTAATGCAGTAGCAAGCGGAGTTAGAAACTTGTCGATTGGTCAGAGCT
CGGCGGATCCAATTGGTGGTCCAAGCAGCCAGTTGCAACCTGCGGGAGCAGAAAACAAAGCTGCTTCAGATGGTCAGCAA
CAGTTTTCTGTTGTTAATCCAGTGAACAACCTCAATGGCTCAAATGGTGCAAACCGTTGA
>Cab020330.2 
ATGTCGGCGTTTTTCTTCAAGAGCACTCTCTTCTTGATCCCGATTCTGACGCTGCTACTCACCTCCCCGAGCAGCTCCAA
AGCTCGAATCTTCACCTTCGAGATGCACCACCGTTTCTCCGACGAAGTCAAGCGCTGGTCCGACTTAACCGGACGATTCG
GTAGTACTTTCCCCCCTAAAGGAACCTTCGAGTACTTCAACGCCCTCGTCCTCCGCGATCGCCTCATCCGCGGCCGCCGC
CGCCTCTCCGATTCCGAATCGGAGTCGTCCGCTCTCACTTTCTCCGACGGCAACTCCACTTCTCGCATCAGCTCCCTCGG
ATTTTTGATCCTTTCTGATTTTTGCACTACACGANNNNNNNNNNACACGACGGTGAAATTGGGAACTCCGGGGATGAGAT
TCATGGTGGCGCTCGACACAGGGAGCGACCTCTTCTGGGTCCCTTGTGATTGCGGCAAATGCGCACCTACCGAAGGACCT
GCTTACTCTTCTGAGTTTGAGCTGAGCATTTACAACCCCAAACTCTCGAAAACAAACAAGAAAGTCACCTGCAACAACAG
TCTATGCGCGCAGCGTAACCAGTGCCTTGGAACGTTCAGCACTTGCCCTTACATGGTGTCTTACGTCTCTGCTCAGACTT
CGACCTCTGGTGTTCTCATGGAAGATGTTATGCACTTGACTACGGAGGATAAGAGCCCTGAGCGCGTTGAGGCGTACGTC
ACGTTCGGGTTAGTAGCAGCAGCATCTCTTCTTGTGTGTTTTCAGTTTACTGAAATAAAAAAAATGTGGGAATGTGAGCA
GATGTGGACAGGGACAACTCTAATAGATGATGAGTTTACAGCTCTGTTTGACACTGGCACATCGTTTACTTATTTGGTTG
ATCCCATGTATACATCAGTCTCTGAGAGTTTTCATTCTCAGGCACAAGATAAGCGCCATTCACCGGATCCGAGGATTCCC
TTCAACTATTGCTATGACATGAGTTCTGAAGCGAATGCGAGTTTGATACCGAGTTTAAGCCTTACAATGAAAGGAAACAG
CCACTTCACCATCAATGATCCTATAATCGTCATCTCTACGGAGGGTGAGCTTGTCTATTGTTTAGCCATCGTCAAAAGCT
CTGAACTCAACATAATCGGACAGAACTACATGACTGGATATCGTGTAGTATTCGACAGAGAGAAGCTCGTCTTAGCTTGG
AAAAAGTTTGACTGCTATGATATTGAAGAGACAAAGACAACTCTTACCGGAGCAAACAAAACGGAGGCGGTGGCTCCGGC
AATGGCAGCCGGGATAAGGACTCATAATAACAACTCCTCAGAGGAGCTACACAGAACAAACCAAACCAACTCCAAAAGTA
GCTCTTCTTCCTCCAACCAAAGATTTAAAACAGTAACGCTATGGTCTTTCTTCAGATTTTTGTTCATATTATTTCCACTT
TTATAG
>Cab020329.4 
ATGAAGTTTCTCATTCAATCAATCGCTGGTACGCTCCTCTGTACATTACCGCATAGATCCTTGCGGCTAAACCAGATTAG
ATCACATTTTCATTTGTCGATTGCTCGATCCTTCTTCGTCGCTACTTTTTTTTGTGTGCGTTCGATCGAATGTATTTACG
TATTGCGTACAGGGAGGAATCGATCTCTGGTTCGAACTCTGGTTAGTCGGCGTTTCTTCGCTTCTTCATCGCCGGAGGAA
CTCGCGAAGAGAAATTACGCCAACGATCTATCGGAGTACAACTCGGTTGTTAACTCCGTCACAGCTCAGCGCAGGCACTA
TCTGTTGAGGGATGTGTATGATGATATGAAGCTAGATGGTGTGCAGCCTACAGCTGATATCTTCCATTCGTTTGTTGTGG
GAGTGATGAAGGGTGCTCGTTTAAGCGATGCTTTCTTTTTCCGTGAAGAGATGAAGTCCATGGGGATTGCTCCAGATGTG
AACTTGTACAACTTCTTGATTTCCACTTGTGGTAAGTGCAAGAATGGAAAGGAGGCGATCCGAGTCTTTGACGAGATGAA
GAGATATGATGTAAAACCAAATGGACAGACTTTTGTCTGCCTCCTCAATGCCTGCGCTGTTTCTGGCCATTTAGATCTTG
TGTATGCGATAGTTCGAGATATGACTGCTGCTGGTGTTGGTTTGAACCAGTTCTGCTATGCAGGACTCATAACTGCTCAC
CTAAACAAGGAGCCTAGACCAGAAAATCTTTCCACCAAGATTCTCGAGTTGGTGGAGCAGTCAAAAGGCTGGTCATCAAT
TGATTCATCAAGGAAGAGTGCAGAGGATATGATGTTTAGCATCAGTGAAGAAGAGCTGTACAATGTTCCGACCGCTGAAT
ATTCCCACAGGAGCAGGTTTCTGCAGAGGAATTTGACCGTGTACCACGTAGCATTCAGTGCGCTCGCTGATATAAAGGAT
GTACAGGCAACGGAAGCTCTTCTTGAGATGCTTAAGAAGGACGGAAAAAATACTGATACTTATTGCGTGATACAAATTAT
GAGGTGCTACCTACACTCGAAAGACTTTAAAAATGGTGTCAAATGGTTTCAAGATTACATGAACTCAGACAAAACCCCTG
CCATGGAACTCTACACGACTCTTATAGAGGGAGCAATGACAGATTACACCGAGGAAGGAATGAAGATTGCTCAAGAGACT
CTGGTCAGCATGAACGATCGAAATTTCTTCTTAGATGCAAGAACTGGAAGCAATCTGCTACTCAAAGCTGCTGGTGAAAA
GACCGGAGGGTACACGGTTGCCAATATGACCTGGGATCTTATGCAAGCTCGGAATATTCCACAGACACTAGCTTCTGTTG
AAGCTTACTACAAGGGACTGAAAGAACGTGAAATACCAGAGGATGATCCGAGATTGATGCTAGTAACGCGTACATTCAAC
ACCCTGAAGCGTCAGCAAGGGACATTTCTTAATCGACGTTAA
>Cab020328.1 
ATGGCTTCCGAGAATCCTTTCCGCAGCATACTGAAGGCGCTGGAGAAGCCTGATGGTGGCGAGTTCGGAAACTACTACAG
CTTGCCTGCTCTCAACGATCCGAGGATCGATAAGCTCCCTTATTCGATTAGGATCCTTCTCGAATCGGCGATACGTAACT
GTGATGAGTTTCAAGTTAAGAGCAAAGACGTTGAGAAGATCCTTGATTGGGAGAATACTTCTCCCAAACAGGTTGAGATT
CCCTTCAAGCCTGCTCGTGTGCTTCTTCAGGACTTTACTGGTGTCCCTGCAGTTGTTGATCTTGCTTGCATGAGAGATGC
TATGAACAATCTCGGTGGGGATTCTAATAAGATTAATCCTCTGGTCCCTGTAGATCTTGTCATTGACCACTCGGTTCAAG
TGGATGTGGCGAGGTCAGAGAACGCAGTGCAGGCTAATATGGAGCTCGAGTTCCAGCGTAACAAAGAACGGTTTGCTTTT
CTTAAGTGGGGTTCCAATGCTTTTGACAACATGCTTGTTGTACCTCCTGGATCTGGAATTGTTCATCAAGTCAACCTAGA
GTACCTTGCCAGAGTTGTTTTCAACAGAAATGGACTTCTTTACCCAGACAGTGTTGTTGGAACTGACTCTCACACCACTA
TGATTGATGGACTGGGTGTTGCTGGATGGGGAGTTGGCGGTATTGAAGCCGAAGCTACCATGCTTGGTCAGCCAATGAGC
ATGGTCCTGCCTGGTGTTGTGGGTTTCAAACTAACTGGAAAACTAAGAGATGGAATGACAGCTACTGATCTGGTCTTAAC
AGTCACTCAGATGCTGAGGAAACATGGAGTAGTTGGAAAATTTGTTGAATTCCACGGGGAAGGGATGAGAGAATTATCTT
TAGCTGATCGTGCTACAATTGCTAATATGTCTCCTGAGTACGGTGCAACCATGGGATTCTTCCCTGTGGATCATGTCACG
TTGCAGTACCTTAAGTTGACAGGCAGGAGCGATGAAACTGTTGCTATGATAGAGGCATATCTGCGAGCAAACAAGATGTT
TGTGGACTACAATGAGCCGGCGAGTAAGACAGTATACTCCTCAAAGCTGGAATTGAATCTCGAGGATGTTGAGCCCTGTG
TTTCTGGTCCCAAGAGGCCACATGATCGCGTTCCCTTGAAGGAAATGAAAGCGGACTGGCATTCTTGCTTAGATAGCAGA
GTAGGATTCAAGGGGTTTGCTGTACCAAAAGAAGCACAGAGCAAGGCTGTAGAGTTCAACTTTAACGGGACCCCGGCAAA
GCTTAGACATGGAGATGTTGTAATAGCAGCAATCACCAGTTGCACAAATACCTCAAACCCTAGTGTTATGCTTGGCGCTG
CCTTGGTTGCAAAAAAGGCCTGCGAACTTGGACTGGAGGTTAAACCATGGATTAAAACTAGTCTTGCTCCTGGCTCTGGA
GTTGTAACAAAGTACTTGGCAAAGAGTGGCTTGCAAAAGTACTTGAATCAGCTCGGGTTCAGTATAGTTGGTTATGGGTG
CACCACATGCATCGGAAACTCAGGGGATATCCATGAAGCTGTGGCTTCAGCAATAGTTGATAATGACTTGGTGGCATCCG
CTGTGCTGTCCGGGAACAGAAACTTTGAGGGACGTGTTCATCCGTTAACAAGAGCTAACTACTTAGCTTCCCCTCCGCTT
GTTGTAGCCTATGCACTGGCTGGCACTGTTGACATTGATTTCGAGACGGAGCCCATTGGAACTGGTAAAGACGGCAAAAA
GATATTTTTCAGGGACATCTGGCCCTCTAACAAAGAAGTTGCCGAGGTTGTGCAAGCTAGTGTCCTTCCTGACATGTTCA
AAGCCACATATGAAGCAATCACCAAAGGCAATTCCATGTGGAACGAGTTATCCGTCGCGTCAGGCACACTCTACGAGTGG
GATCCGAAATCAACTTACATTCACGAGCCACCTTATTTCAAGGGCATGACCATGTCTCCACCCGGTCCACATGGTGTGAA
AGACGCCTTCTGTTTGCTCAATTTCGGAGACAGTATTACCACTGATCACATCTCACCAGCTGGTAGCATCCACAAGGACA
GCCCAGCGGCTAAGTACTTGATGGAACGTGGGGTGGATAGAAGAGACTTCAACTCTTACGGGAGTCGCCGTGGTAATGAT
GAGATTATGGCGAGAGGCACTTTCGCTAATATCCGTATAGTCAACAAACACTTGAAAGGAGAGGTTGGTCCCAAAACAGT
TCACATTCCTAGTGGAGAAAAGCTTTCCGTCTTCGATGCTGCCATGAAATACAGGAACGAGGGACGTGACACAATAATTT
TGGCTGGAGCTGAGTATGGAAGTGGAAGTTCTCGTGATTGGGCTGCTAAGGGTCCAATGCTTCTGGGGGTGAAAGCTGTG
ATTTCAAAGAGCTTTGAGAGAATTCACAGAAGCAACTTGGTGGGAATGGGAATCATACCGTTGTGCTTCAAGACAGGAGA
GGATGCTGAGACTCTAGGCCTAACGGGCGAGGAGCTGTACACCATTGAGCTCCCAAACAATGTTAGTGAGATCAAACCAG
GACAAGATGTAACGGTAGTCACAAACAATGGCAAATCCTTCACATGTACACTCCGATTCGACACAGAGGGGGTGAAAGCT
GTGATTTCAAAGAGCTTTGAGAGAATTCACAGAAGCAACTTGGTGGGAATGGGAATCATACCGTTGTGCTTCAAGACAGG
AGAGGATGCTGAGACTCTAGGCCTAACGGGCGAGGAGCTGTACACCATTGAGCTCCCAAACAATGTTAGTGAGATCAAAC
CAGGACAAGATGTAACGGTAGTCACAAACAATGGCAAATCCTTCACATGTACACTCCGATTCGACACAGAGGTGGAGTTG
GCTTATTTCAATCACGGAGGGATATTGCAATACGTGATCAGGAACCTGATCAAACAATAA
>Cab020327.1 
ATGTCTGCTTCGGCTTCACCGTCTACTATCTCACAGTATCTGAAGCAGAGGTTGCACAAGCTAAAGATATATGGAGTTTC
AGACCTTATGCAGCACATCGACACGTTCAAAGAAACAATGGGTGATTCAGTGAACGTGAAAATTGATGGCTTTAATAATT
TATCAATCTTGTTGTGTTCGCTGCCCCCTCTGTTGACAGCACTTACGTGTCACATGGAGAGGGTTGATGCTTCGTTGCGC
TTTCCTCATGAGCGTTGGCCTGAAGTTATCTCAATGAAACCTAGAGCTTTCCTTTACCACAATTTCTTGAAAAATGAAGA
ATGTGAGCACTTGATTAGCCTCGCAAAACCTAATATGGTGAGGTCAATAGTGAGTAATGCGACAACCGGAGTGCAAGGAG
TAAGCAGCGCGAGAACGAGCACGGGAAGTTTTATTAGTAGAGGACATGACAAAATTGTGGAAGAGATTGAGAATAGGATC
TCAGAGTTCACCTTCCTTCCTTTAATAAATGCAGAAAATGGAGAAGGTCTTCGAGTTATCCATTATGAAGTTGGGCAGAA
ATTTGACCCTCACTTTGATGGATTGGGAAGAATTGCTACTTTCCTTATGTACCTGTCAGACGTTGATGAAGGAGGCGAAA
CAGTCTTCCCTATGTCCAGTAGCGGACTATCTGTTTCACCAAAGAAGGGAGACGCTGTACTCTTCTGGAACAATAGGCCT
GACGGGTCGCAAGACCCTTCTAGTTTGCATGCTGGTAGTCCAGTAATCAAAGGAAACAAGTGGGCAGCAAATAAATTGTT
TCACTTTCAGGAGTTCAAGTACCCCGACCCTAATACACAACAATAA
>BnaA01g01720D 
ATGTCTGCTTCGGCTTCACCGTCTACTATCTCACACACATCGACACGTTCAAAGAAACAATGGGTGATTCAGTGA
>Cab020326.1 
ATGTCTACGTCGACTTCACCGTCTACTACCTCACTGTATCTGAAGCAGAGGATGCACAAGCTAAAGATATATGGAGTTTC
AGACCTTATGCAGCACATCGACACGTTCAAAGAAACAATGGGTGATTCAGTGACGGTGAAAATTGATGACTTTAATAATT
TATCAATCTTGTTGTGTTCTCTTCCCCCTCTGTTGACAGCACTTACGTGTAACATGGAGAAGGTTGATGCTTCCTTGCGC
TTTCCTCATGAGCGTTGGCCTGAAGTAATCTCCATGAAACCTAGAGCTTTCCTTTACCACAATTTCTTGAAAAATGAGGA
ATGTGAGCACTTGATTAGCCTCGCCAAACCTTATATGAGGAGGTCATTGGTGAGTGGTTACGGAGGGGGAAAACAAAGCA
GCGCGAGAACGAGCACGGGAAGTTTTATTAGTAGAGGACATGATAAAATTGTGGAAGAGATTGAGAGGAGGATTTCAGAA
TTCACCTTCCTTCCTGTAGAAAATGGAGAAGGTCTTCAAGTTATCCATTACGAAGTTGGTCAGAAATTTGACCCTCACTT
TGATGGATTGGGAAGAATTGCTACTTTCCTTATGTACCTGTCGGACGTTAATAAAGGAGGCGAAACAGACTTCCCTAACT
CCAGTGGAGGACTATCTGTTTCACCAAAGAAGGGAGACGCTGTACTCTTCTGGAACAATAGGCCTGACGGTTCTCAAGAC
CCTTCGAGTTTTCATTTCCCATGGTGGAACGAGCTCTCACAATGTGGTAAAGAAGGACTCTATGTTCTTCCATTGAAGAG
AGGCGCTTTGCTCTTCTGGAGCATGAAGCCTGATGGGTCTCTAGATCCTTCAAATGGCTGTCCAGTGATTATAGGAAACA
AGTCGTCATCAACTAAATGGCTTCACGTTCACGAGTACAAGAATTGA
>Cab020325.1 
ATGGTGAAGAAACCGAAGCACCTCCGTCCTCAGCCGCGTAAATCTTCGTTGACGACGCATGCTTTCACATTTCTCATACT
TGCTCTCTTCTCCATTCTCATCCTTCTCGGTCTCGGGATCCTTTCACTGCCCAGCACCCGCATGATCTCTTCAAGGCCGA
CAGATTTCACCACTGTTGAACGGACTAGCGAAGGGAGGGAGAGTACTTATGGAGACGATGAAGGTAATGGTGAGCGTTGG
CTTGAAGTTATATCGTGGGAGCCTAGAGCTTTCCTTTACCACAATTTCTTGACGAATGAAGAATGTGAGCACTTGATTAG
TCTCGCAAAGCCTAATATGGCGAAGTCAAAGGTGGCTGATGTCAAAACTGGAAGGAGCAAAGACAGCAGAGTACGAACAA
GTTCAGGAGCTTTTCTTAAAACTGGGCATGACGAAATAGTGAAAGAGATTGAGGATAAGATTTCAGATTTCACATTCATT
CCTGTAGAAAATGGAGAAAGTCTACAAGTTCTACATTATGAAGTTGGGCAAAAATATGAGCCTCACCATGACTATTTCAC
AGACGAGTTCAACGTCAAAAGAGGAGGGCAACGAGTTGCTACTGTACTTATGTACCTCTCGGAGGTTGAGGAAGGCGGTG
AAACAGTTTTCCCTTTAGCCAAAGGAAATATTAGTGATGTCCCATGGTGGAACGAGCTCTCACAATGTGGTAAGGAAGGA
CTCTCTGTTCTGCCAAAGAAGAGAGACGCTTTGCTCTTCTGGAGCATGAGGCCTGACGGGTCCCTAGACCCTTCGAGTTT
GCATGGTGGCTGTCCAGTGATTAGAGGAAACAAGTGGTCATCAACTAAATGGCTTCACGCTCACGAGTACAGTAATTGA
>Cab020324.1 
ATGTCTGTTATGCACGTGGATCATAGTGAAACCACCGAGAAAGGTAAACCTAAGGTTGGAGGATTGAGCGATGCTCGGCT
CGGTACGATTGATCGGAAGGTGAAGTGTGAGACGTGTATGGCTAACATGGCTGAGTGCCCTGGGCATTTTGGTCATCTTG
AGCTCGCTAAGCCAATGTATCACGTCGGTTTTATGAAGACGGTGTTGAGTATCATGCGTTGCGTTTGCTTCAATTGCTCC
AAGATCTTAGCTCATGAGGAGGAGCATAAGTTTAAGCAGGCTATGAAGATAAAGAACCCCAAGAATAGACTTAAGAAGAT
TCTGGACGCGTGCAAAAACAAGACTAAATGTGCTGATGATGATAATCTCGAGGACGTTCAAGACCAAGACATGGACGAAT
CGGGAAAGAAAATTCGTGGTGGATGTGGTGCAGTGCAGCCGAAGCTGAGTATCGAGGGGATGAAGATGGTTGCAGAGTAT
AAAAATACGAGGAAGAAAAACGATGAGAAGGACCAGCTTCCAGAGCCTGCAGCAATGAAACAGACGCTTGGTGCTGACAG
GGTTTTGAGTGTTTTAAAGAGGATTAGCGATGAAGATTGTCAACTCCTAGGGTTCAACCCCAAGTATGCTCGTCCTGACT
GGATGATTCTGGAAGTACTTCCTATTCCTCCACCTCCTGTTAGACCATCCGTAATGATGGATGCCACTTCCAGAAGTGAG
GATGACTTGACTCATCAGCTAGCAATGATTATCCGACACAACGAAAACTTGAAACGACAGGAAAAGAATGGAGCACCAGC
TCATATCATATCAGAGTTTACACAGCTCTTGCAGTTCCATATAGCAACGTATTTTGATAACGAGTTGCCTGGACAGCCAA
GGGCTACTCAAAAATCAGGGAGACCTATAAAATCAATATGTAGTAGACTGAAGGCTAAGGAAGGCAGAATCAGGGGAAAT
TTGATGGGGAAACGTGTTGATTTCTCGGCACGTACTGTTATTACACCAGACCCAACGATAAATATCGATGAACTTGGTGT
ACCGTGGAGTATTGCCTTGAATCTCACGTATCCAGAAACAGTTACTCCATATAACATTGAAAGATTAAAGGAGCTAGTTG
ATAATGGGCCACATCCTCCACCTGGCAAGACTGGGGCTAAATATATCATTAGAGATGATGGCCAAAGACTAGACCTTCGT
TACCTTAAGAAGAGCAGTGATCATCATTTGGAACTTGGATACAAAGTGGAGCGGCACTTAATTGATGGTGATTCTGTTCT
GTTTAATCGTCAACCAAGTCTGCACAAGATGTCTATCATGGGTCACAGGATTAGGATCATGCCATACTCCACCTTCCGAC
TGAACTTGTCTGTCACTTCTCCTTACAATGCTGATTTCGATGGTGATGAGATGAACATGCATGTGCCACAATCATTCGAG
ACCAGAGCAGAGGTGTTGGAGCTGATGATGGTTCCCAAATGTATAGTCTCTCCCCAGGCGAACCGGCCTGTGATGGGTAT
TGTGCAGGATACCCTTCTAGGATGCCGTAAAATTACAAAGAGAGATACCTTCATAGAGAAGGATGTATTCATGAATACGC
TTATGTGGTGGGAAGACTTCGATGGGAAAGTTCCAGCTCCAGCAATTTTGAAGCCTCGTCCTCTTTGGACTGGCAAACAA
GTCTTTAATCTTATCATCCCAAAGCAGATAAATCTGTTCAGGTACTCTGCATGGCACTCAGATCAAGAGACGGGATACAT
AACTCCTGGGGATACTCAAGTGAGGATTGAAAGAGGGGAGCTTCTCGCTGGAACCCTCTGCAAAAAGACCCTTGGTACCG
GTAACGGAAGTCTCGTCCATGTCATTTGGGAAGAAGTTGGACCTGATGCAGCTAGAAAATTCCTTGGCCATACTCAATGG
CTTGTCAACTACTGGCTACTACAAAATGGTTTTACCATTGGAATTGGTGACACTATTGCTGATTCGTCAACAATGGCGAA
AATTAACGAGACTATCTCTAGTGCAAAAACTGCTGTTAAAGACCTTATCCGTCAGTTCCAGGAAAAGAAACTGGACCCTG
AACCGGGGAGAACTATGACAGAGACGTTTGAGAACAGAGTTAACCAGGTCTTGAATAAAGCTCGTGACGATGCTGGAAGC
AGTGCTCAAAAGAGTTTAGCGGAAACCAACAACCTCAAGGCCATGGTGACAGCAGGATCCAAAGGAAGTTTCATTAACAT
CTCTCAGATGACAGCGTGCGTTGGTCAGCAAAACGTGGAAGGGAAACGGATCCCATTTGGTTTCGAAGGGCGGACGTTGC
CTCATTTCACCAAAGATGACTACGGTCCCGAGAGCCGTGGGTTCGTGGAGAATTCGTACCTGCGTGGGTTGACTCCTCAA
GAGTTTTTTTTCCACGCAATGGGAGGAAGGGAAGGTCTTATCGATACCGCTGTGAAAACATCAGAGACTGGATACATTCA
GAGGCGGTTGGTCAAGGCCATGGAGGATATTATGGTTAAATACGACGGGACGGTTAGAAACTCGTTGGGGGATGTTATTC
AGTTTCTTTACGGGGAAGATGGTATGGACGCTGTGTGGATCGAGTCACAGAAGCTGGACTCTTTGAAAATGAAGAAGTCT
GAGTTCGATAGGACGTTCAAGTACGAGATTGATGACGTCAACTGGAATCCAACGTACCTAAGTGACGAACATCTTGAGGA
CTTGAAAGGGATCCGGGAGCTGCGTGATGTGTTTGACGCTGAGTATCAGAAGCTCGAGGCTGACAGATACCAACTCGGCA
CTGAGATTGCTACAAACGGTGATAGCACTTGGCCGTTGCCTGTTAACATCAAGAGACATATCTGGAATGCTCAGAAGACT
TTCAAGATTGACTTACGCAAGATTTCGGATATGCACCCGGTTGAAATCGTTGATGCTGTTGATAAGTTACAGGAGAGGTT
GCTGGTTGTTCCTGGTGGCGATGCAATGAGTGTAGAAGCACAGAAAAACGCTACACTGTTCTTTAACATCTTGCTTCGAA
GCACTCTCGCTAGTAAAAGAGTTTTGGAGGAGTACAAGCTCAGCCGCGAGGCTTTTGAGTGGGTTATTGGTGAGATAGAA
TCAAGATTTGTGCAGTCGCTGGTAGCCCCCGGGGAGATGATTGGTTGTGTTGCTGCTCAGTCTATTGGAGAGCCTGCTAC
GCAGATGACTCTGAACACTTTCCATTATGCTGGTGTCAGTGCGAAGAATGTTACCCTCGGTGTTCCAAGGTTGAGAGAGA
TTATTAACGTTGCTAAACGGATCAAGACACCTTCCCTATCTGTCTACCTCACACCGGAAGCTAGCAGATCGAAGGAAGGT
GCCAAGACTGTTCAATGTGCTTTGGAGTATACTACTCTCAGGAGTGTCACTCAAGCTACTGAGGTCTGGTATGATCCAGA
TCCGATGAGTACTATAATAGAAGAAGATTATGAGTTTGTGAGGTCATACTACGAAATGCCTGACGAAGATGTTTCTCCGG
AGAAAATATCTCCCTGGCTGCTTCGTATAGAGTTGAACCGCGAGATGATGGTCGATAAGAAGTTGAGTATGGCGGATATT
GCTGAGAAGATCAACCTTGTGTTTGATGATGACCTGACTTGCATATTCAACGATGACAATGCTGAGAAACTGATCCTTCG
GATTCGTATTATGAACGATGAGGGAGGAAAGGGAGAAGGGCAAGATGAATCAGCTGAGGATGATGTGTTCCTTAAAAAGA
TTGAGAGCAACATGCTGACGGAGATGGCGCTCAGGGGTATTCCAGACATCAACAAGGTTTTCATCAAACAGGTTAGGAAA
AGCAAGTTTGATGAGGAGGAAGGGTTCAAGACGTCTGAAGAGTGGATGTTAGATACGGAAGGTGTTAACCTGTTGGCTGT
GATGTGCCACGAAGATGTGGATCCAAAGAGGACAACAAGCAACCACTTGATTGAGATTATGGAAGTTCTAGGAATCGAGG
CGGTTCGTCGTGCTTTGCTGGATGAGCTTAGAGTTGTGATATCCTTTGATGGCTCCTATGTGAACTACCGTCATCTTGCC
ATCTTGTGTGATACGATGACTTATCGCGGTCATCTGATGGCGATCACTCGACATGGGATCAACAGAAACGACACTGGCCC
TCTGATGAGGTGCTCGTTTGAAGAAACGGTTGATATTCTACTGGATGCTGCGGCTTATGCTGAGACGGACTGCTTGCGTG
GTGTGACCGAGAATATAATGCTTGGCCAGCTTGCACCAATTGGAACAGGAGATTGTGAACTGTATTTGAATGATGAGATG
CTGAAGAATGCAATTGAGCTTCAGCTCCCTAGCTATATGGATGGCCTGGAGTTTGTTGGAATGACTCCTGGTCGCTCACC
ATTTTCAGGCACTCCTTATCATGAAAGCATCATGATGACACCAAACTACCTATCGACTCCAAATGTGTCAGATGCACAGT
TCTCTCCATATGTTAGTGGAATGGCCTTTTCACCTTCTTCATCTCCAGGTTACAGCCCAGCATCCCCAGGACAAAGTCCT
GCTTCCCCCGGTTATAGCCCGACTTCTCCCTACTACAGTCCCACTTCGCCCACCTACAGTCCCACTTCGCCAATCTACAG
GCCCACCTACAGTCCCACTTCGCCCACCTACAATCCCACTTCCTACAGTCCCACTTCGCCCACATACAGTCCCACTTCGC
CCTACTACAGTCCCACCTCGCCCACATACAGTCCCACTTCGCCTTACTACAGTCCCACCTCGCCCACATACAGTCCCGCT
TCGCCCTACTACAGTCCCAGTTCTCCTGGCTCTAGCCCAACAAGTCCTTCCTATTCTCCCACTTCCCCTAGCTATTATAG
TCGGACATCCCGAAGTTACAGTCCGACATCACCGGCTTACAAAGCTTACAGCCCTACTTCCCCTGCATACAGCCCCACCT
CTCCATCTTACATCGCTACTTCACCATCTTACAGCCCAACATCGCCTTCTTACGGCCCTACTCCCTACAGCCCTGCATCT
CCTGGCTACAGCCCAACTTCACCAAGCTACAGTCCAACCTCACCTAGTTACGGGCCTACGTCTCCAAGCTACAACCCTCA
GTCTGCTAAATACAGCCCATATTTGGCTTACTCTCCTAGCGATGCAAGACTATCACCAGCTAGCCCTGGCTACAGTCCTA
CATCTCCAAACTACAGCCCAACTTCACCAAGCTACAGTCCAACCTCACCTAGTTACGGGCCTACGTCTCCAAGCTACAAC
CCTCAGTCTGCTAAATACAGCCCATATTTGGCTTACTCTCCTAGCGATGCAAGACTATCACCAGCTAGCCCTGGCTACAG
TCCTACATCTCCAAACTACAGCCCTACATCGCCATCTTACTCTCCCACATCTCCATCGTATTCACCTTCTAGTCCAACAC
ACTGTCCCAGCAGCCCATACAGCTCAGGAGCAAGCCCTGACTACAGCCCAAACGCAGGCTACTCACCAACACTTCCTGGC
TATTCTTCTTCATCCACCGGTCAGTATACCCCACACGAAGGCTATGAAAATGACAAGACTGGAAAAGATGCCAGCAAGGA
TGGTAAAAGCAACCCTTGA
>Cab020323.5 
ATGGCGGAGAAAGTATCCGACGACGTGATGCTGTTACACGGCGACCTCGATCTCAAAATCGTTCAGGCGAGGAGGCTACC
GAACATGGACTTATTCTCCGATCGCATGCGCCGCTGCTTCACCGCGTGCAACTCGTGCGCCAAACCTCCAGAAGACGACG
AAGATCCCAGAAACAGAGACGGCGGCGATCGCAACATCCGCGGCCACCGTAAGGTCATCACCAGCGATCCCTACGTAACC
GTCGTCGTCCCTCAAGCGACTCTCGCTCGCACGCGCGTTCTGAAAAACTCTCAGGATCCTCTCTGGGACGAGCACTTCAA
CATCTCCGTCGCGCACCCGATGCCTCACCTCGAGTTCCAGGTCAAGGACGACGACGTCTTCGGCGCGCAGATCATCGGCA
CGGCGAAGATCCCCGTGCACCAGATCGCCTCCGGGCAGCGGATCTCCGGGTGGTTCCCCGTCCTCGGCGCGTCGGGGAAG
CCGCCGAAGAAGGAGACGGCTCTCTACGTCGACATGAAGTTCACTCCGTTTCATCAGATCGAGGCGTACCGTAACGGAAT
CGCCGGGGATCCGGATCGGAGAGGCGTGAAACGGACTTACTTCCCCGTGAGGAAGGGAAGCAAGGTGAGGCTTTACCAAG
ACGCTCACGTGATGGACGGGACGTTGCCGGAGGTTGGATTGGATAACGGGAAGGTTTATAAGCACGGCAAGTGCTGGGAG
GATATTTGTTACGCCGTCTCCGAGGCTCACCATATGATTTACATCGTTGGATGGTCGGTGTTCCATAAGGTGAGGCTTGT
TAGGGAGCCTACGAGGAAGTTACCGAGAGGTGGTGATTTGACGCTTGGGGAGCTGCTGAAGTATAAATCTGAAGAAGGTG
TTCGAGTTTTGTTGCTTGTGTGGGATGATAAGACTTCTCATGATAAGTTCGGGATTAGCACGGTTGTTGGCACTCTCTTC
ACGCACCATCAAAAGTGTGTTCTTGTAGATACTCAGGCTGTTGGTAATAATCGCAAGATCACAGCTTTCATTGGAGGTAT
TGATCTTTGTGACGGCCGTTATGACACACCTGACCACCGGATACTACACGATCTCGACACTGTATTCAAGGATGACTTTC
ACAATCCTACATTTCCAGCTGCTACCAAGGCTCCAAGGCAACCGTGGCACGATTTGCACTGTAGGTTAGATGGCCCTGCG
GCATATGATGTTCTCATAAACTTTGAGCAGCGGTGGAGAAAAGCTACCCGATGGAAGGAGTTTAGCTTACGTTTGAAGGG
AAAAACTCACTGGCAAGATGATGCATTGATCCGGATAGGACGTATATCATGGATTCTAAGTCCAGTGTTTAAGTTTCTGA
AGGATGGTACCTCAATTGTTCCGGAGGACGATCCAGTTGTTTATGTTTCCAAAGAAGATGATCCTGAGAATTGGCATGCT
CAGGTATTCCGTTCTATCGACTCAGGATCCGTGAAAGGATTTCCGAAATATGAAGATGAGGCTGAGGCACAGAATCTGGA
ATGTGCCAAGCGTCTTGTAGTAGATAAAAGCATCCAGACAGCATACATCCAGACTATCAGATCTGCTCAGCATTTCATAT
ATATCGAGAATCAGTATTTCCTGGGTTCTTCTTATGCTTGGCTTAATTATAAAGATGCAGGAGCTGACAATCTTATTCCA
ATGGAGTTGGCACTAAAGATTGTTAGTAAAATCAGAGCCAAAGAAAGATTTGCTGTATATGTCGTTATACCATTGTGGCC
TGAAGGCGACCCGAAGTCTGGACCCGTGCAAGAAATTCTGTATTGGCAGAGCCAAACTATGCAGATGATGTATGATGTTA
TAGTACGAGAACTGAAAGCAGTGCAGTCAGATGCTCATCCTCTCGATTACCTTAACTTTTACTGCCTTGGTAAACGAGAG
CAACTTCCAGAGAACATGCCAGCGACGAATGGCAGTGCGGTATCGGATTCATATAAGTTCCAGCGTTTTATGATCTATGT
GCACGCGAAGGGGATGATAGTAGATGATGAGTATGTACTCATGGGATCTGCTAATATCAACCAAAGATCAATGGCCGGCA
CGAAAGATACAGAGATAGCAATGGGTGCATATCAACCCCATCATACATGGACTAACAAGGGAAGACACCCACGTGGCCAG
GTGTATGGATACAGAATGTCACTATGGGCAGAGCATCTAGGCAAAACAGGAGATGAGTTCGTGGAGCCTTCTGATCTAGA
ATGCGTGAAGAACGTGAACGAAATCGCTGAAGGAAACTGGAAAAAGTTCACAAATATTGAATTCTCAGAGCTGCAAGGTC
ACTTGATTAAATATCCTCTGCAAGTAGACAGTGATGGTAAAGCTGATTCTCGTCACGAAGAAAGAGATTCACGGTCTCCT
TCACCACGGAAACAACGGTCCCTTTCCAGGTCCAGGTCCAGGTCTAGGTCTAGATCCGTGCCGAGGGCTAGGTCTAGGTC
TAGGTCTAGATCTTTGCCAAGGCCTATATCTCCATCAAGAAACCGTGGAAGGAGGTCTGAAGTTGAAAACCCTGGTACCA
CTCTATATGTGACTGGCCTATCCACAAGAGTCACTGACAAGGATCTTGAATCACATTTCTCCAAGGAAGGCAAGGTAGCG
TCTTGCTTTCTTGTAATGGAGCCGCGCACTCGTGAGTCTCGTGGTTTTGCCTTTGTTACTATGGATACCGTCAAAGACGC
TGACCGTTGCATCAAGTATCTCAACCAGTCTGTTCTAGAAGGCCGTTACATCACTGTCGAAAGGACCGAGATGGCCGTAG
CAGTCGAGGGAGGCACAGTGATCGTGATAGTTACGGACACCGTAGGTCACCAAGACGCGACTATTCACCTCGTGGTGGTG
GAAGGAGGTCACCACCAAGACGTGAGTATTCGCCTCGTGGTGGTGGAAGAAGTTCTAGAAGAGATAGGTCTTACTCTCCT
TATGGAAGAAGCCCAGAGAGAAGGTCCGAGAGAAGGTATTAACCCCGTCCGTGGTGGCTCGAGATGA
>BnaA01g01770D 
ATGGGCCAGTGTTCATCGACGACAAAGATGAGGAGAAAGAGGAAAAGAGAAGAAGAAGGTTGCAGAGAATCATCAGTGGA
AAAGAATAGGGGATGTTTAGCGATGGTGAATGAGAGGCGTTCTAGGTTCTACATCGCCAGGAGATGTGTTCTTATGTTAC
TTTGCTGGCAAAAATACGCCAACTCTTGA
>BnaA01g01780D 
ATGGAATCTGCTTTAAACACAGCCACACGAATCGGAAGCTGGTCATCGGCTATATCTCCACCTCTAGAAGTGTGTAGATC
TTTCAAGTGGAAACTACCAACGGCAACAAGAAGAGTCGTCGCTGTTGCAGATCGTCAGAACTCAAGCTTTCGATGGAGGA
AAGTAACAACAGGCAGAGCAAATGTTGCAGCGGAAGCAGCTAGAGTTCCGACATCAGTACCGGTGAGAGTTGCGCGTGAG
CTAGCTCAAGCAGGATATAAGTATCTCGACGTGAGGACACCAGACGAGTTCAGCATCGGACATCCGCCTAGTGCTATTAA
CGTGCCTTACATGTACAGAGTCGGATCAGGAATGGTTAAGAACCGGAGTTTTTTAAGACAGGTCTCGTCCCACTTCAGGA
AACACGACGAGATCATCATCGGTTGTGAGAGCGGGGAAAGATCTCTCTTGGCTTCAACTGAACTTCTCACTGCTGGTTTC
ACCGGGGTTACAGACATTGCTGGAGGATACGTTGCCTGGACAGAGAATGAACTACCAGTAGAAGAGTGA
>Cab020322.1 
ATGACGACAACACCTCAGATTTCGGAGATGGAGCAAGAGCAGCTGATCGAGAAGCTCGAGATCTTCAAGATCCATGGCAG
AGACAAACGCGGCCGTAAGATCCTTCGTATCATCGGCAAATTCTTTCCAGCTCGGTTTCTATCACTGGATGTGTTGAACA
AGTACCTAGAGGAGAAGATCTTCCCTCGACTAGGGAGAAAACCATTCGCCGTGCTCTACGTTCACACCGGCGTACAGAGG
AGCGAGAATTTCCCTGGAATCTCAGCTCTACGAGCGATCTACGACGCGATTCCCGTAAACGTCAGAGACAATCTCCAGGA
GGTTTACTTCCTCCACCCAGGCCTCCAGTCACGTCTCTTCCTCGCCACTTGCGGCCGATTCCTCTTCTCCGGCGGGTTGT
ACGGGAAGCTAAGGTACATAAGCAGAGTTGACTACTTGTGGGAGCACGTGAGGAGGAACGAGATAGAGATGCCGGAGTTT
GTTTACGACCACGACGACGATCTAGAGTACCGTCCGATGATGGATTACGGTCAGGAGAGCGATCACGCTAGGGTTTACGC
CGGAGCCACCGCCGTAGATTCATCAGTCTCCAGTTTCTCGATGAGGTGTATCTCGTAG
>Cab020321.1 
ATGACGGCGGCCGGAGTAGCCTCGGTTCAGACGAAGAAGCTCCTCAAGTTCAGCCTTTCTCTCTTCCGCCGCGGCTTTAA
CTCCTCCAAATGCAAAACGGCGGCGAAGATGGCTGTAGCTAGGATAAAGCTTCTGAGGAACAAGAGACAAGTTGTGGTGA
AGCAAATGAGACGTGACATCGCTCTTCTTCTTCAGTCCGGTCAAGATGCCACCGCTCGAATCAGAGTTGAGCATGTGATT
AGGGAGCAGAACATCTTGGCGGCTAACGAAATCATTGAGCTTTTCTGTGAACTCATTGTTTCTCGACTCACTATCATCAC
AAAACAAAAGGAATGTCCTGTGGATCTGAAGGAAGGCATTGCTAGTTTGATATTTGCTGCGCCAAGGTGCTCGGAGATAC
CTGAGCTTGGAGATCTGAAAGACATCTTTGAGAAGAAGTACGGAAGAGATTTTGTTACCGCTGCTACTGAGCTGCGTCCT
ACCTGTGGCGTGAACCGGATGTTGATTGATAAGCTTTCGGTGAGGCATCCTGGTGGAGAATTCAAACTGAAGATCATGAA
GGAGATTGCCAAGGAGTTCCAGGTTGATTGGGACACTGCAGAGACTGAGCAAGAACTTCTCAAACCTCAAGAAGAAACCA
TTGATGGTCCACGTGCGTTTGTTAGCGCATCAAGCTTACCAGTGAACCGTGCTTCTGATGAACCCATTGATCCTACCAAA
GCTGTCCCGAGATCGAGTAGTAGCATGAGCAGCATCAACACGCATTATCATGACACCGAGTCAGCAGCTGAAGCAGCAGC
TGAATTAGCCAAGCAGGCGGTTGCAGCAGCACAAGCAGCCGCCTTGTTAGCTAACAGAAGAGATAGCAGCAACAGCAACA
AGGAGTTCTCTGTATCCTCCTCCTCGTCTTTGGATCATTCAAGGAGACAATCTGAAACAAGCTCCTACTACTACGCTAAG
CCTTCCGTAGCAAACAGAAGATACAGCTGCAACAATGAAGAAGATTACGCCAAAACTGAAGCAGAAGCGAAGGAAACAAT
GAGGAGGAGACACACACTTCCTCCTCCTGCGACTTCTGAGGTCAAGTTTGATGAGTCTGACTACTACGAGGAAGATACAG
AGCCGGAAGAAGGACCTTTACAGAGACGTGCTTCTTCCCTCCCGCCAGACAGAGCACCACCTCAGGCTCCTGAGTCGAGA
AGGGACTCGAGCGGTCACCATGTTCACCCAAAACTGCCTGATTATGATGAGTTGGCTGCACGTTTTGACGCTATTAGGCA
CAGTAAAGGGCCATTGATCTGA
>Cab020320.1 
ATGGAGAATATGCTAATTAAGAAACAATTAAGATCAATAAGTTTACCTTCAAGATCACATCCAAGCACGAGTGGGATCGA
GGAAGCTCTTACCAAGGTCAAAACAATAAACACCACGAAGAGTTCATTCGAGTCGATCTCGACGGGGTTAGCTGGTTTGG
AGGAGCTCTACGATTGTACGGATGAGTTTCTAAAAATGTGTTCAACGCAACGTGCCATGTCTTCCGTTGGATCAGATTTC
ATGGAGGAGATGCTCGATGGGTCATTGAGACTAATGGATATATGCAGCGTCTCGAGGGACCTTATGGTGGAGACTCAGGA
GCATGTTCGTGATCTTCAATCATGTGTTAGAAGGAAGAAAGTAGCCGGAGGTGGAGAAGACCAACTAACCGTTGCTGTCT
CGGGTTATGTCAAATTTAGAAAGAACATGAGGAAAGAAACTAAGAAGCTCCTTGTGTCCTTGAAGTCCATCGATGGAGGG
TCAAGTTCATATGATCATGAAGACGAACATGTTGTGGCGGTTATAGATGCGATGAGACGAGTGGTTTCTGTTAGTGTATC
TGTGTTGAAGAAAGTTATTGTCGGGACGACAAAGGGAGATTCATGCTCTCGTGATGATATACAAGAGAAGCTTGAGGAGG
TTGAGATGAGCATTGGCGGGTTCGAGAAAAGCTTAGAAGGGTTGTTTCGAAGGTTGATAAGAACACGAGCCTCGCTTCTC
AACATAATCTCTCATTAG
>Cab020319.1 
ATGAGTGATCCCGAGAAAACAAAAGTGAACACTGAGGAAAAAATTAATGAAAATTCTGATGAAAGTGATTACCTCTGGAG
CGATGAAGAAGAAGAAGGGGAGATGCGCGAAATCGTTCTCGCCCTTCCCGCACTGAGTCTTAGTGATCCGGATGAAATAA
CCCGTCAAAAAGCTGTCGCTGCGGCTGACTTGTTGGTTGCTGCCGCTCAAGAAGCGGCGGTGACTAAAGGCAACATGGAT
CAACAAGGGTTTGGTGGAAGTGGTGAAACAGCTAAGAAGGAAAAGTCTCGTCGTCCAAGGACGGTTATGTTGGACGACTT
GGCAGATGTGGCCGGCGCGTCCGGTTCTAAAGCCACCGTGTCTGCTGGAGAAGAAGAGCCGGCAAAGAAGCCTAAGAAGA
AAGGTTCTCCTAAGTTGATCAACCCACCTGAAGGTCCTCCTAAATGTAACGTTTGCGGGAGAAGTTTTCTTTCTTGGAAA
GCTGTCTTCGGCCACTTACGGTCTCATAGAGACCGTGGTTACTCTGGCTTCTTACCTCCCCCCACATTTAATGCGGCCGT
GAAAGCATCTGGCGGGGATGTTGCTGCTTCTTGCGGTGATGGAGGGCTTGGTTTAGGCACTGGAGGGTTAAATATTGATT
TAAACGTTGACCCAATTGATGAGGTGGAGGAATGTGGAACTGGGTCTACTCCAAAGTTTGATCTCAACAGGTCACCGCCA
CAAGACGAGGAAGATGCGAAAGAGGACAAAGCCGAGTGA
>Cab020318.1 
ATGACTATCAAGAAACAACTAAGATCCATCAGTTTACCTTCAAGATCACATCCGAGCACGGCAGGGATCGAGGAAGCTCT
TAACAAGGTTAAAGCGATTAACACCACGGCGGGTTCTTCAGAATCAATCTTGACGGCGTTGGCTGGTTTGGAGGAGCTCT
ATAATTGTACGGAGGAGTTTCTTAAAATGGGTTCGACTCAGCGTGTTATGTCCTCGGATGGATCAGAGTTTATGGAGGAG
ATGCTCGATGGGTCTTTAAGGCTAATGGATATATGCAATATCTCTAGAGACCTCATGGTGGAGACTCACGAACATGTTCG
TGGTGTTCAGTCGTGTGTCAGACGCAAGAAAGTAGCCGGAGGAGGAACTGATCAACTCGATGTGGCTGTCTCTGGCTATG
TCAGATTTAGAAAGAACATGAGAAAAGAAACTAAGAAGCTTCTTGGATCCTTGAAGAAATTTGATGGAGAGTCATGTTCA
TCGTCGTCGGGGGTAAGTGATGGCCAACAAGATGAACATCTTGCGGCGGTTATAGATGCGATGAGACGAGTAGTTTCAGT
TAGCGTGTCGGTGTTGAAGTCGTTCTTGGAGTTCTTGTCGGGACGACAAAGTAACATTAAGAGCAAGTTGACTTCGGTAC
TAAAGAAAAAGAAGGTTCATCATGAGGGGACGAAGAACGAGTTGGAGAGTTTGGATTCATCGATATGCTGCTCTCGTGAT
GACCTACAAAAGAGGCTTGAAGAGGTCGAGATGAGCATTGACGGATTCGAGAAGTATCTAGAAGGTTTATTTCGAAGGTT
GATAAGAACACGAGCCTCGCTTCTTAACATAATCTCTCATTAA
>Cab020317.1 
ATGGAGGGTTTAGATTCAGTTTTTCTGTCTGATCGAACCACACACCAGCCGGTTCGATCTGTGAGTCTTCCTACAAGAAT
CCATCCACTCTCTTTTAAACTCAGAGCAGCCTTGTACCGGCTCAGTATCTGGAAGAGATCCTCTTCCTCAATCTCAGTTT
CAGCTTCTTTCGGGTCCGAGACGCTTCTCGTTGGACTAGTGAACCTCACCGAGCTCTACGGTTGCGTCCACGAGCTACTT
GAGTCTCCTTACGTGAGACACACTCTACGTCACCACCAGAAGGGGAAACTTCTAGATGAGTCTTTAAATGTATCCGTCGT
GTTGCTGGACGTGTGTGAGGCTGCAAGGGAGGTGGTTGCCACGATGAGAGAGCACATGATGAATCTCAAATCAGCTCTGC
GTAGGAAAGGTAGCGTAGAGAAGGAGGTTAGGGCATATGTTAACGTGAGGAAGAAGGCAAAGAAAGAAATCTCCAAACAC
CTCAATGGACTTAAGAAAATGGAAACTAGAGATATTTCCACAAATATAGATCAAGATCCAGCGGTAGCATCTACGAGTGT
TCTGAGAGAGACGATCGAAATCTCTGTCTCGATCCTCAGGCATCTTTTGTTGTTCCTATCGACAACACCACCACCACCTC
CAGCAAGGAAAATCAAGAACATCATTGGTCTTTTTCCGATTCCTTTAGCATCGAGGTCATTGGCAGATAGATATCTGGAT
CTGATAAAAGAAGCGAAAAATCTTGATGATGTCTTTTTAGGTTCTCTTGAGAAGAACAAGAGGAGAGATATCGTTGAAGA
GAGCTTTGGTGATCTGGAGGCAGAGCTGGACTCAGTTTTCAAGTGTTTAGTCAAGAACAGAGTACTGTTCCTTAATATCC
TAAGTAACTGTTGA
>Cab020316.1 
ATGACTAATCCTGAGAAAATGAAAGTGGACGGTGATACTGAGAAAGAGAAGGAAGACTCCTCCGATGAGCAATGGAGCGA
CGAAGAATCCGCCATGAGAGAAATCGTTCTCGGTCTCCCTGCTCTATCGATCAGCAGCGCAACCTTCGGTGTTAGTATCG
CCGTCGATGAAGAGGAAGAGGCGCGTCTGAACGAGCAAGCGGTTGTTGCGGCGGAGTTGGTCATCGCTGCGGCAGAGGAA
GCGGTTATGAAAGAGAAGAGCGATGGCAAAAAGAAGAAAGTGAGGAGACAGAGGAAGACGATGAAGCTTAATAACGACGA
TGAAGCGGGTGGTTCGAGTAAAGGTGGAGAAGCGAAGAAAAAGCAGAGGAAGAAGACTTCAGAGTTCACTAATCTGCCAA
GAGGACCACCCGTTTGTAACGTCTGTGGAAGAGCATTTCACTCGTGGAAGGCTGTGTTCGGACATCTGAGGTCTCACAAA
GACAGGAGCTATCGCGGGTTTCTCCCGCCTCCTAGATTCTCTGCGCCGATTAGAGGCGTCATGATTCCAGGACCGAACTC
TGCTTTTGTTCGTGTTGTTGCCCGAGGAGGGAGCTCTGGTGGGGTTGTTGCCGCCGGTGGCGGTGGTGGTGGACCTGGTG
GTGGTGCTAGTGGTGGCGAAGGTGGGAGAGGTGTAGGGATTGTTATGGATGTGGATCGAGTGGAGGAAGAGAAGCAGGAA
GTGACTGAATCTGGAACCGCAGCGAAGTTTGATCTTAATAAGTCTCCACCGAAAGATGATGACGAGGAAGAGGACAAAAC
CAAGTGA
>Cab020315.1 
ATGAACAACCACAGTAATGGAACAGGGTTCTCCTCGTCAACGTCCACCACCGCAGCGACGACAAACACTAGCGTCGGACA
ATTCTCGGAGGCGGTAAGCGAGAGCTCCGGTGGGGTTATGAGTTATTCCGGCCAAATCTTGGCATCGCCAAATCTAAAAG
TCTACAGCTTTGCGGATTTAGTTACGGCGACCAAGAACTTCAAACCGGAGTCGATGTTGGGTCAAGGAGGTTTCGGTAAA
GTTTACAGAGGTTGGATCGATGCCAAGACTCTTGCTCCGTCTAAAGTCGGTTCCGGTATGATCGTCGCCGTCAAAAGATT
GAATTCCGAGAGTGTTCAAGGATTCGCAGAGTGGCGTTCAGAAGTTAACTTCTTGGGGATGCTTTCACACCCAAATCTGG
TCAAGTTATTAGGATACTGCCGTGAAGACAAAGAACTTCTGCTTGTCTACGAGTTCATGCCCAAAGGAAGCCTCGAGAAT
CATCTTTTCAGACGAAGCGAGCCTTTTCCTTGGGACCTAAGGATCAAGATTGTGATTGGTGCAGCTCGGGGCCTTGCATT
TCTTCACGGCTTACAAAGAGAAGTCATATATAGAGACTTCAAAGCCTCCAATATACTTCTCGACTCGAATTATGATGCAA
AGATTTCAGATTTCGGTTTAGCAAAGTTAGGACCATCACAAGAGAAATCACACGTTACGACTAGGATTATGGGCACGTAT
GGTTATGCTGCTCCTGAATATATGGCGACAGGCCACTTGTATGTTAAGAGTGACGTCTACGCCTTCGGTGTGGTACTACT
AGAAGTAATGACCGGATTAAGGGCACACAATCCAAAACGGCCAAACGGACAAGAGAGTCTAGTCGACTGGTTAAGACCAG
AACTCGTAAACAAACACCGAGTGAAACATATAATGGACAAAGGAATTGTAGGTCAATACTCATCCAAAGTCGCAGCAGAA
ATGGGACGCATTACACTCTTTTGCATTGAGCCAGATCCGAAAAACCGGCCCCACATGAAGGAAGTAGTTGACGTACTCGA
ACACATCCAACGCATTAACGTAGTCCCAGACCGTTCTTCCACTAAATCGGCTGTTGCTAGCTCATCTCGTTCCTCACCAC
ATCGCTATCAGTACGCATATCGAGCTGGTGCGGCAGGTCAACGAAGGGGGCCCTCGCCGCGAAAGCTTGGAGTAGAGAAC
GAAATGGTTGCTTGA
>Cab020314.1 
ATGGCACATTCCTTGACCTCACTCGCCATTTTCCAGGGCGTCAACCATAAAGAGATGATTAGGAGTTTGCATGTCTATGG
ATCCGTGGAGATTGAGAGAGAGTTCTTGTTCGAGAGGAAAGGCCGTTATGTGGAGAAGAAAGCTAAGCCTCTGTTTTGTT
CGGAAGGTCTCCAGCGGCCGGAGATCTCGCTAGGTTTGGTTTTTGGCACGTGGAGATGTATCTTCTTGTTCCGGTCTAAC
CACTCGCTTCCTCAGTTTCCTACCCTTCTATGCCCTTCAAGAAACCCTAAGCTGGTGGACATCCCTAATTTAGCTAACGT
GCTCAAGTTCATCTCTGAACTGAAACCAAAGAAACCATACTTTGACCAGCCTAAACAGCTGGACCTCGTCGTCAAAGAAG
ATAGAGTTGGATATGGTGAAGTTGATCAGGCTAAACCGCAAAGGTTTGCCCTCAAACAAGATCTTAACCGCCTTCCTGAT
TCAGAATCTGAATCTGAGGAATCTGAAGATGACCAAAATGAACATTCAGAATCAGATGCTAAGACAGAGATATTGAAGAA
GAGGAGGACACCATCCCAACATGTTGCTGGACTTTGCTTAGAAGATCTTTCCAAATACTTTGGTGTTCCTATCGTGGAAG
CGTCTCGGAAACTCAATGTCGGTCTCACGGTCTTGAAAAAGAAATGCAGAGAGTTTGGGATTCCTCGGTGGCCTCATAGG
AAGATCAAATCTCTCGACAGTCTCATCCATGATCTTCAGGAAGAAGCAGAGAAGCAGCAGGAAAAGAACAAAGCAGCAGC
AATGGTGGTAGCTAAGAAACAGAAGAAACTGGAGAGAGAGATGAGAAATATAGTTGAGAGACCATTCATGGAGATACAGA
TAGAAACCAAAAGATTCAGACAAGACAACTTCAAAAAAAGACATAGAGCTTCCAGAGCCAAGAAGAATCAAGAATCTCTT
GCCACTTCCTCTTCAACTTAA
>Cab020313.1 
ATGTCTCTCTTAGCGTCCTTCTTTGGTTGCTTCGTTCCAAAATCTGGCTCAAAGATAAGCTCAAGCGATGGTAGTAACTC
GAAAGTCATGTCCTTAGAGAAACCAAAAAGCAAATCCAAATCTCCAAGAGCTCCAATGATAGTGTCTTATTTTCCCGTAG
GTTCGAATCTTTCGCGTCTGTGA
>Cab020312.1 
ATGCCCTGCAAGAGATGCAACGGCACCGACTTCCAACGCGACGGCGCCACAGGGAACTCGTTCTGCTGCGGATGCGGAAC
GTTACAAGAGTACGACAACTACGAGGCCCAGCTCGGCGGCATTAGCGGACCCCAAGGCACCTACATCCGCGTGGGCACCA
CCGGCACAGGCTCCACCCTCGCTTACAAAGACAAGAAGATCTTCGACGCCGGTAACTTAATCGACGACATCACAGAAAGG
TTGCAGCTTGGCGAGAAATCCGAAGAGGTTAAGCGCATGATCGGGAAGATCACAGACGGAGAGTTCGGGAAGGGGGAGTG
GTTCTCGGTTCTGATCGGCGCGTGTTGCTACGCGCTTGTGAGGAAGGAAGGGAGTGGAGTTTTGACGATGGATGAGATTG
TGAATGTCGTTGGGTGCGATTTGCATCAGCTTGGGAGTATGTGTAAGCGTGTGGTTGAGTATTTAGGGATTGAGATGGGA
GAGTTTGATCTTGTTGGGTTGTTTGTGAAGACGGCGAGTAGTTCCCCGAGGCTGAGTGGTGTTGATGGGAAGAAGAAGGA
GAGGGTTGTGAAGCAAGGGGGGTTTCTGATGAACTGTTCTTTGAAGTGGTTTTTGTCTACTGGGAGGAGACCGATGCCTT
TGGTTGTTGCTGTTTTGGCGTTTGTTTGTCAGGTGAATGGTGTGAAGTGTAGGATTGATGATTTGGCTAGAGATTGTGAG
GTTTCGTTGTGTACTTGTAAGTTGCGGTATAAGGAGATGCTGGAGAGGCTTGTGAAGGTAGCGAAGGAGATTGGTTTGCC
TTGGGCGGGAGATGTTAACGTGAAGAATGTGGTGAAGCATTCAGGGGCTTTGATTGGTTTGATGGAAGCCAAGTCCATGA
GGAAGAAGAGGGGAGATGAGTTGGTTATAAGTAGTGATGGGGTTTGTTTGAAGGAGATAGTAAAGGATTGCTTAAGGCAA
GAAGCTATGTATTGTTATGATGATGATGATGAAGGTGAGAGGAGCTCGTTTCTTCAGATGGTTTCGTGTGAAGATTGGTG
GAAAGGGAAGTCGAAGATGAGTCAGAGGCTTAAGCTCAAGGAAGTGTTGGAGAGAGATGTGGGGCTTGATGATTTGCCTG
TTTCTTTTATAAAGGGGTGTGATGCGGTGGAGAGACGGAGAGAGAAGATTAAGGCGGCTAAGTTGAGGATTGGTGCGGTG
CAAGATCCTTGTGATGATGATGATAAAGTTAGTGGAAGAGAGCTGTCTTTGGAGATTGGAGATGGAAAGAAGAAAAGGAA
GAGAGGGTATGAGATTGATTGGGAGGATTTGGTTATACAGACTTTGGTTTTACACAATGTGAAGGATGAAGAGATAGAGA
AAGGGCATTACAATGCTTTGCTTGGTTTGCATGTTTTCAACTAA
>Cab020311.1 
ATGGTGAGCTCGTCTCTTTCGAGTAAGAGATACACTTACATACACGAAAGTGGAAGTGAGACACGTAGAGGAGCCATTGA
CATTCACCATGTGATCATCAACAGAAGCAGATCAACTGGCTATGCCCGTCTTATGGGCCTTGCTTTCTTCCTTGTCATTT
TGGGGGTCTCTATGTACTCTTTTATTGAAAAGGACAATCCAGTTAGAACTCTGTCTTGGAGCTGCCTGTTAAGTGGTTTC
TTTGTTGTGATACAAAGCCGGAAGTTAGTCAAGAAAGAATCTGTTATAATCATGCCAACCTTCGGGATTCAAATTGAAAC
TCAATATTTAAGTGGAAAAACAGTCTCGAGGTTTATCCCTATTGACAAGGTTTTGAAGCCTGTGCTTGTGGAATGTGTCA
CCCCAGTTACATGTTATTGGAGTCTCTCTTTATTTCTGCGTGGTGAAGAACAGCTTACATTGGTGTTTAAGGAACTGCGT
CCGTCATTGAAGATGTTGGTTCCCATTTGGAAGGCATTATGTACTCTTATTGGCACAGACCAGAGTGAAATCATCACTGA
AGAAAAGCATGTTGTGTCCGGTTAA
>Cab020310.1 
ATGGAAACCAATCAGCTCGATTCAGATTCGCATCTCCCTCCTCGAAAGCGACTACTTGCTGAATTCAAGAAACTTAACGG
ATCTTCTTCTTCTTCTTCTTCCACAACTTCAAACTCAAACGGATCTTCCTCCTCTGCTTCAACCGACGACGTCCACACCC
ACCTCGACGACTTATTAGCTTCCCGTTTCAACAATCAGTCACCGGAAGAGCTCGCGGAAGCAGCTAGATCCGCCGCCGGT
TTAGCTGTTAAAGCCGCAAAGGCCGCGAGGGAAGTGGCGAACGAGAAGGCATTGATTTCCGCAAAGGCGATCGCTGCAGC
CAAGAGGGCATTGGAGTTGGTTGATTCTTTCCCCCAAGAAGCATTGGCTGGTTGCAATGAGAGGCCGTCGTCACCTAAGA
AGAACAAGCAGAGGAAACATGTCCCTCTTCACCACTTGTATTATCCAAAGGGAGAGTTAAGAGACGACGAAGAAGAGGAT
TTAGCGCTTAGGCTGCATCGAGCTGTAGACAATAGGTACCCTAATGGTCAAATTAACAAGAAGCAGAAGACGGTAGTTGT
AGATGGGAGTAGATTGACCGGTACTGTGAATGACGTTAATGGGGCTGTGGATTCAGACAGCTCGTTTGAGGGATTAGAAT
CAAACCGGGAGGCGTTCGAACCGGATGAAGTGGATTCAATACCGACACCGTGGAAGGAAGAAAACATTTCATTGGGGAGA
AGAAGAGGAAGAGTGAAGCTAAAGAAACTTCCTTTGAGCATTTTGTAA
>Cab020309.1 
ATGTCGTGTTCATCCTCGTCTGGATCAGAAGGAGAAGAAGAAGGCTTCGATTCTTACCGCAAAGGTGGTTATCACGCCGT
CAGGATCGGCGATCCTTTCTCCGGTGGTCGTTACATCGCTCAGAGAAAGCTTGGCTGGGGTCAATTCTCCACCGTCTGGC
TTGCCTTCGACACTCTCTCCTCTAACTATGTTGCTTTGAAGATTCAGAAGAGTGCACAACAATTCGCACAAGCCGCACTT
CACGAAATCGAGTTCCTTTCAGCTGCTGCCGATGGAGACCTCCAAAACACCAAATGCGTAGTCCGTCTCATCGACCATTT
CAAGCACGCTGGTCCCAACGGGCAGCACTTATGCATGGTGCTCGAGTTTCTAGGAGACAACCTTCTCCGTTTGATCAGAT
ACAACCGTTACAAAGGTCTGAAGCTAGACAGAGTCAGAGAGATTTGCAGATGTATACTAACCGGTTTGGATTACTTGCAC
CGCGAGCTCGGTATGATACATTCCGATTTAAAACCTGAAAACATTCTCCTCGTTTCCACCATTGACCCTGGTAAAGATCC
GGTTCGATCCGGTTTAACTCCGTTGTTGGAAAAGCCTGAGGGGAACGCAAACGGCGGCGGTGGTAGTTCTACGATGAATC
TGATTGAGAAGAAGCTGAAGAGGAGAGCGAAGAGAGCTGTTGCTAAGATATCAGAGAGGAGAGTTTCTATGGTGGGCGGT
GCCTTAGGTGAAGAGGCATCGTCCAAGAGTGAGAGGAGTCTCGATGGGATTGATATGAGATGCAAAGTGGTTGACTTTGG
TAACGCTTGTTGGGCTGATAAACAGTTTGCTGAAGAGATACAGACGAGACAGTATAGAGCTCCTGAGGTGATATTAAAGT
CTGGTTACTCGTTCTCTGTTGATATGTGGTCTTTTGGTTGCACGGCGTTTGAGCTTGTCACGGGGGATATGCTGTTTGCT
CCTAAAGAAGGGAATGGTTATGGAGAAGATGAGGATCATCTTGCTCTTATGATGGAGCTCTTAGGGAAAATGCCGAGAAA
GATTGCTATTGGTGGAGCGAGGTCTAAAGACTATTTTGACAGACATGGGGACTTGAAGAGGATCCGGCGGTTGAAGTATT
GGCCGCTGGATCGGTTGCTGGTGGATAAGTACAAGCTTCCGGAAGGAGAAGCAAAGGAGTTTGCTGAGTTTCTGAGTCCG
GTTCTGGAGTTTGCGCCGGAGAAACGACCAACTGCTCAGCAGTGCTTGGAACATCCGTGGATGAATGTAGTAAGTACACA
GAATGATGCAGATAATGTAGAATCCCAAGTGAGGAATTTGAAGATCAAAGGGTGA
>Cab020308.2 
ATGACTCGCTCCTCTAGATTCCTCGGATCCGCGGCGGCGCCACCACCGCCGGAAGAAATCCTCGCCGCGGAAACCGACAT
GATTGTGATCCTCTCAGCTCTTCTCTGCGCTCTCATATGCGTAGCCGGCTTAGCCGCCGTAGCTCGCTGCGCCTGTCTCC
GTCGTCTTGTCGGCGTTAATTCCTCCGCCGTAGGAGAATCTCCGCCGCCGAACAAAGGCCTCAAGAAAAAAGCTCTCCAG
TCCCTCCCTAAATCCACCTTCACCGCAGCAGACTCTCCGAGCTCCTCCGCCGGAGATGGAGACTCGTCCACCGAGTGCGC
CATCTGCTTGACGGAGTTTACGGACGGAGAAGAGATCAGGATACTACCGCTATGTAACCACGCCTTCCACTTGGCGTGCA
TAGACAAATGGTTGACGTCTCGGTCGTCGTGCCCTTCTTGCCGTCGGATTTTGGCTCCGGTGAAATGTGATCGGTGTGGC
CACCACGCTTCCACGGCGGAGAGTCAGATCAAAGATCAGGCTCCTCCTCATCAACATCCTTCACAGTTCACTTCCGCCAT
TGTTCCTGCTTTTCTTCCTTAA
>Cab020307.1 
ATGAGACTCCACAGATCTCTACCGCCGAGACCAGGTCTCGACGAGGTCGAAGCCGCTACCTCTCTTATCCAGAACGTGGA
GAAGGAAGACCAAGCGTGGCGAGAAGCCATTGCCAGCCAGAGGAAACCCTCCGACGTTCCCGGCGAGCTGTTCGCGATAC
TGCAAGAGATGAAGAAAGGTCTCGTCCAGTTTAAAAGCAAAGAACAGATAAGAGAAGCCGTTAAGCTTCTCGATCTGGAA
ACCGTTCACTCTCTCTTCGACGATTTTATTCAAAGAGCTTCCGATTGCATTTCTTCTTCTAACGGCTCTGCTCCTCCGTC
TCGGCCTCCGCGAGTTCCGACGACGCCGCCGTCGAGCTTGTATTTGAACGAGAAGACGCCTGCTCGGCCCAAGGAGATGG
TTTCGAGAGACGATAGCTTCGTGAGTAAAGCGAAGCCTTCTCTGTACGATGATGGTTTCGTAGCTCCTCGAGCGCCACAG
GTTGTGGATTCAACACTTACCGCCGGAAAATTCGCCGGCGGCAATGATGGAGATAAGCTGAGTTTGATAAAGCTTGCTAG
TTTAATTGAAGTATCATCCAAGAAAGCTACCAAAGAGCTGAACCTACAAAACAAACTATCCGAACAAGTCGAGTGGCTTC
CAGATTCTATCGGCAAGTTATCAACTCTAACCTCCCTCGACTTGTCTGAAAACCACATCGTGGTATTACCAAACACCATA
GGAGGACTCTCTTCCTTAACAAACCTCGATCTGCGTTCCAACAGAATCACTCACCTCCCCGAGTCAATCGGAGAGCTGAT
CAACCTGGTTAGCCTCAACCTCAGCGGCAACCAGCTATCGTCTCTCCCTTCTTCTTTCAGCAGGTTGTTGCAGCTCGAGG
AGCTAAACTTGAGCTGCAACAACCTCCCGGTCCTCCCCGAGTCCATCGGCTCACTAGCCAACCTAAAGAAGCTCGACGTC
GAGACGAACGATATCGAGGAGATACCTTACTCCATCGGTGGATGCTCTTCTCTTACCGAGCTCCGCGCGGATTACAACAA
GCTCAAGGCTCTCCCCGAAGCGATCGGGAAGATCACTACGCTAGAGATCTTGTCTGTACGTTACAACAACATCAGGCAGT
TACCTACGACGATGTCTTCTTTGTCTAGCCTCAAAGAGCTGGACGTGAGTTTCAACGAGCTCGAGTCTGTTCCCGAGAGC
TTGTGTTTCGCCACGGCGCTTGTGAAGCTGAATGTCGGGAACAACTTCGCTGATATGGTGTCGCTGCCGAGGTCGATAGG
GAACCTTGAGATGCTCGAGGAGCTTGATATTAGCAACAACCAGATCCGTGTGCTTCCGGAGTCGTTTAGGATGCTTACGA
AGCTGCGTGTGTTTCGTGCTCAGGAGAATCCGTTGCAAGTTCCTCCGAGGGAGGTAGCTGAGAAGGGTCCTCAGGCTGTT
GTTCAGTACTTGAATGATCTTGTGGAGCAGAGGAACGCGAAGTCTCTAGTGGTTAAGCCGAAGAAGAGCTGGGTGCAGAT
GTGTTTCTTCTCCAAGTCCAACAAGAAAAAACAAAGCAACATGGAGATTGTTTAA
>Cab020305.1 
ATGTCGGCCGCGTTCCATCGCGAACCGCCGCATCACTTCTGCCTCGACTATCACCGGAGAACCACCCACCGGTACACCGA
AACCACCCCGGAGCACTTCGACTCCACACCATCTTCACCACGACCGCCTATCCTCCCAATTAAGCCTAATCTCGGAGAGA
ATCAATCGTGGCCGAGATCTCATCCGCCACAGTTCAATACAGGGCCAAAAAGTAGGGGGCTTCGCTCAAACAAACGATCT
TCCACCAGAGAGCATCCATCGTCCTCCGACGAGGGCTCAGCCAACAAAACCAGAGCCAACAACACATAA
>Cab020304.1 
ATGGCTTCAAATCCAGATAAAAATCCGCCGCCACCTTCAGATGAGAAAACCGAAACAAAGAGTCCTAAACCGGAATCAGG
AGGAGCCTCAGGGAGCTCACCTTCAGCAGCTAACCCTGCTATGAATTTCAATGCTTTTGATTTCTCTAACATGGCTAGTA
TCCTCAACGATCCAAGCATCAGAGAATTGGCTGAGCAGATAGCTAAAGATCCTGCCTTTAACAAATTAGCTGAGCAGCTT
CAGAGCTCCATCCCAAACGCAGCTGAGGGAGGAGGAGCAGCAGGCTTCCCTAACATTGATCCACAGCAGTATGTGAGCAC
GATGCAGCAGGTTATGCATAACCCAGAGTTTCAGACCATGGCTGAGCGACTTGGTAACGCCTTAGTGAAGGATCCACAAA
TGTCTCCCTTTTTGGATGCTTTCTCAAACCCTGAAACAGCGGAGCACTTTACTGAGCGTATGGCGAGGATGAAAGAAGAT
CCGGAGTTGAAGCCTATACTTGATGAGATTGATGCTGGTGGTCCTTCTGCCATGATGAAGTACTGGAATGATAAAGATGT
GCTGAAAAAGCTTGGTGAAGCAATGGGTATGCCTGTTGGGGGCTTGCCAGACCAGGCTGCTTCTGTTGAACCCGAGGTAG
CTGAAGAAGAAGGTGAAGAAGAGGAAGAGTCTATTGTTCATCAAACTGCTAGTCTTGGTGATGTTGAGGGGTTGAAAACC
GCTTTGGAAGCTGGTGGTAACAAAGATGAAGAAGACTCTGAAGGAAGGACAGCGTTGCATTTTGCTTGTGGATACGGCGA
GTTGAAATGTGCTCAAGTTCTTATCGATGCTGGAGCAAGTGTTAACGCGGTTGACAAGAACAAGAACACACCTCTGCATT
ACGCTGCTGGATACGGGAGGAAAGAGTGTGTTAGCCTTCTCCTGGAGAATGGTGCAGCAGTGACTCTGCAAAACCTAGAC
GAGAAGACGCCCATCGATGTGGCCAAGCTCAACAACCAGCTCGAGGTGGTGAAGCTGCTCGAGAAGGATGCTTTCCTTTG
A
>Cab020303.1 
ATGGCAGCAGCCACGCCTGCACTCTGTGCTGCTCTCCGATCTCCCTTCTCTTCCCGGAGATTCTCTCCGATCCTCAAAAC
CAACGCTCCTTCGCACTTCTATCTCCTCCCTTCCCCCCGATCCGTCGCCACCGGCGGTAGAATTTTCCCGCGTTCTCCGG
CGACGAAGCAGCAGGTTGTTGAGGATGACGCCGGATTCGATCAACCGCCGTCGCAGGAGCTCGCGATAGTCTCGGCGTGT
TTAGTCGGAGTCCTCACCGGAATAAGCGTGGTTCTCTTCAACAACTGCGTCCACCTGCTCCGAGACTTCTCGTGGGACGG
GATCCCCGATCGCGGAGCGTCGTGGCTCAGAGACGCGCCGATCGGATCCGTCTGGCTGCGCGTCATCCTCGTCCCGGCTC
TCGGCGGGTTAGACGCGCCGATCGGATCCGTCTGGCTGCGCGTCATCCTCGTCCCGACTCTCGGCGGTTTGTTAGTCAGC
GTCCTTAACAACCTCCGAGAAGCAGCTGAAGATTCCGATACCGCAGTACTGCTGCGTCCTTTCCTCAAGGCTGTTGCGGC
GTGTGTGACGCTCGGCACCGGAAACTCGCTGGGGCCTGAAGGTCCCAGCGTTGAGATCGGAGCGTCGATCGCGAGAGGTG
TTAACTCTGTGTTTAATAAGAGTCCTCAGACTGGGCTCTCGCTGCTTGCAGCTGGCTCAGCTTCTGGAATCTCTTCTGGG
TTCAATGCGGCTGTTGCTGGATGCTTCTTTGCAGTTGAATCTGTTTTGTGGCCTTCGTCGAGTGATTCGTCTACTTCACT
TCCAAACTCTACTTCGATGGTTATTCTTAGTGCTGTTATTGCTTCTGTTGTTTCTGAAATTGGTTTGGGATCTGAGCCTG
CGTTTAAGGTTCCTGACTATGACTTCCGCTCTCCTGGAGAACTTCCACTCTATCTTTTACTGGGCGCTCTCTGTGGCTTA
GTCTCGTTGGCGTTATCTCGATGCACATCATCCATGACCTCTGCTGTTGACACTCTCAACAAGGACGCCGGGATACCAAA
GTCTGTATTTCCTGTAATGGGTGGCTTAACCGTTGGTATCATAGCTTTAGTATACCCTGAAGTCTTATACTGGGGTTTTG
AGAACGTTGATATTCTGTTGGAGTCTCGGCCCTTTGTGAAGGGACTTTCAGCTGATCTTTTACTTCAGCTGGTAGCGGTC
AAGATAGCTGCAACCGCGTTGTGTCGAGCTTCTGGACTGGTGGGAGGATACTATGCTCCTTCTCTGTTTATCGGTGGGGC
GGCAGGAATGGCCTATGGGAAGTTTATTGGCATTGCCTTGGCTCAGAACCCTGGGATTCATCTCTCTATCCTCGAAGTGG
CTTCTCCACAAGCTTATGGTCTGGTTGGAATGGCTGCTACACTTGCGGGAGTTTGTCAAGTTCCTCTTACATCGGTACTA
CTGCTATTTGAACTTACACAGGACTATCGTATAGTGTTACCCCTACTGGGAGCTGTGGGCATGTCGTCATGGATTACATC
TGGACAATCAAAGAGACAAGAAACAAGAGAGACAAAAGAAACTAGGAAAAGAAACAAACAAGAGGCTATACAGTCTCTGA
CTACATCTGATGATGGATCGTCAACGAATAACCTTTGTGAAGTTGAAAGTTCTCTTTGTGTAGATGATTCAAGCATCCAA
GCTGAGGAGCTTCCAAGGAGTATCTTCGTTTCAGAAGCCATGCGAACAAGATTCGCCACAGTTATGATGAGCACTTCTCT
GGAAGAAGCAGTAACTCGTATGCTGATAGAGAAACAATCCTGTGCGCTGATTGTTGATCCTGACAATATCTATCTCGGGC
TACTTACACTTTCAGACATTCTGGAATTCAGCAAATCAAGAAAAGAAGGAAACAAAGAACCTAAGGAGATTTTTGTAAGT
GAAATATGTTCGATGAGCGGAGGATGTATGGTGCCGTGGACTGTGACACCTGATATGGATCTTCTTGCTGCCCAAACAAT
CATGAACAAGCATGAAATATCTCATGTTCCAGTCGTTTCAGGCGGCAGTGATTCTCGCAGAATACACCCTGTTGGGGTCC
TAGATAAAGAATGTATCAATGTAACACGCAGAGCTCTAGCAACCAGAATGTTCCTCGACGGAGTCAATTCTCTGCAATCA
TTTGGGGGGAGAATAGAGCTGGCTACTGCAGCATGGCTAGAACATGGTGGATACACATGTTATATAAACTATTCGGGTGT
GATACCATCGTTACCAGCCAGTAAAATGGATAAACCAAAAGGAAAAGTTTGTGTGACTGGAGCTTCAGGCTTCTTAGCTT
CTTGGCTTGTTAAGAGGCTTCTCCTTGAGGGATATGAAGTTATCGGAACAGTCAGAGATCCAGGAAATGAGAAGAAGCTT
GCGCACCTTCGGAAGTTGGAAGGGGCAAAGGAGAGACTAAGGTTGGTGAAGGCAGATCTAATGGAAGATGGAAGTTTTGA
TAAAGCCATAATGGGATGCCAAGGAGTTTTCCATACTGCTTCTCCTGAGGAGATTTTGAAACCAGCTATAGAGGGCACAC
TGAATGTACTGAGATCATGCATGAAGAATCAGTCTTTGAAGCGTGTGGTCCTCACCTCCTCCTCCTCAACAGTCAGGATC
AGAGATGATTTTGATCCCAATATCCCTCTTGACGAATCTGTTTGGACCTCTGTTGAACTCTGCAAGCGTTTTCAGGTCTG
GTATGCTTTATCAAAGACATTAGCCGAGCAAGCTGCATGGAAATTCTGTGAAGAAAATGGTATTGACCTCGTCACTGTTC
TACCATCCTTCCTCGTTGGACCTAGCCTGCCTCCTGATCTGTGTTCTACAGCATCTGATGTCCTCGGATTGCTGAAAGGA
GAAACAGAGAAGTTTCAATGGCATGGACAGATGGGGTACGTTCATATCGATGACGTGGCAAGCACCCACATACTCGTTTT
CGAACACGAAGCAGCCCAAGGCAGATACATTTGCAGCTCTAACGTTGTCAGTCTAGAGGAACTGGTTTCCTTTTTATCCA
CACGTTACCCATCACTCCCTATCCCCAAGAGGTTTGACATTGATCTTTAA
>Cab020302.1 
ATGGCGGACGTGAGCGCCACCGCCGCGAGAAGAATCCGTAGCCGCCACTGCCACGGTGGTGATGGTGTGGTAGTAGACAC
[truncated: 56,536,890 more chars]
