# Supplementary material for: Construction of Brassica A and C genome-based ordered pan-transcriptomes for use in rapeseed genomic research
Source: Data Brief. 2015 Jul 2;4:357–62. doi: 10.1016/j.dib.2015.06.016 (PMC4510581; doi:10.1016/j.dib.2015.06.016)
Supplement: Supplementary file 1 — Supplementary data [file mmc1.zip › Additional_file_7_Brassica_C_genome_cds_16-6-15.fa]

>Bo1g001000.1 
ATGAGCAATTGCGATAGGCTAAAACCGGTCCTCTACACAGACAAGAGCTACGTGATCCGTGAAAGAGATCCTGTTGGGGA
AATGCTGTTTGTTACGAGAGGAAATCTTATAAGTGCCACCACCAATGGAGGACGAACAGGGTTCCTCCCTCGGTGTCGTG
CATCTCAAGGCAAGTGA
>Bo1g001010.1 
ATGGCGCTTAATATCTCTTCTGAGGTCTTTAGGGAGGTTGCGGAGAAGGGTTTCTTCCTCGACTCCTCTTGTCTCTTGCC
ATCTATATTATTCAGATTCAGATACATCTTCCCCGGCGAGAAATCTTTCTGCTTCCAATCAACAACCGAGTCTTTAATTC
CCTCTTCTTCTTCTCAAACTCAGCTTCTAGCTACTCCTCCTCTTATACCCTTAAAATGCCACCTCCGAGGGAGGACACGC
CTCTTCACCCCCTCTGTCCAGCGAGTTCAAGACCTTCGCCAACGTCTTCATTGCTGTCGTCGGAGCCAACGAGGTTCTAG
GTCTTCCTTACGCCTTCAAGCGCACCGGATGGCTCATGGGCGTCCTCCTTCTCCTTTCCGTCTCCGTTCTTACCCATCAC
TGCATGATGCTCCTCGTTCATACCCAAGATCGGCTCTTTTGCTGGATTTTGTGTCGGTTATCTTATCTTCATCGGCGCCA
CTCTCGCTAATCTCTTTGACCCTGATTCCCCCACCAGTCTCAGCCATCAGTTTACACGCCTCGGCTCTGATTTCATGGGG
GGGGGGCGTGTCCTCTTCTAAGAGTCTCGACATCTGGGGATGCTTCCCCTTCCAGCTTGGTCTGAATTCCATCAAGACCC
TCACTCACTTGGCTCCTCTTAGCATATTCGCTGATGTTGTTGATCTTGCTGCTATGGCTGTGGTCATTGTTGAGGATTCC
ATGATTATACTCAAGCAAAGGCCTGACGTGGTTGCCTTTGGTGGTTTCTCACTCTTCTTCTATGGGATGGGCGTGGCAGT
TTATTCCTTCGAAGGTGTTGGAATGGTCTTGCCTCTTGAATCCGAGATGAAAGACAAGGACAAGTTTGGCAAAGTCTTGG
CACTCGGCATGGGATTCATCTATACATAG
>Bo1g001020.1 
ATGGATATAATCACCGCTAACTTGGGGGCAGGACTTATCAGCACTATTGTTCAGCTTGGACTCTGCATCAACCTCTTCTT
CACCTTCCCGTTGATGATGAATCCGGTGTTTGAGATAGTGGAGAGGCGATTTTTTGTCCTTGGTGGGGAGCAGCACTTGC
TGCATCTTAGGCTTTGTGTTACCTGCATTGCTGGTGTTCAAGGAACAGATGGGGTGGAAGCAATGGAGTCTGGACACAGC
GATAGTGTGACTGGGCGTGGTTCTTGCTGTGTCGGGAACTTGGAGTTCACTGAGCGAGATCTTCTCGGTCAAAAGTGTAA
GCGTCCTGAACAGTGA
>Bo1g001030.1 
ATGGATATATCATCAACAACGCGGCTCCTAACTTACTCGGCTCCCGCTTGGGCAAGCTTTATGGCCGGTGCTTTTTTGAT
CCTCACCCTCTCCCTTTCCATGTATCTTGTCTTCGATCACCTTTCTACTTACAAGAACCCTGAGGAGCAAATGTTTTTGA
TTGGAGTCATCCTCATGGTCCCTTGCTATTCAATTGAGTCTTTTGCATCACTTGTCAACCCATCCATCAGCGTTGATTGT
GGTATTCTACGTGATTGCTATGAATCCTTTGCCATGTACTGTTTTGGTCGATACCTTGTGGCCTGCTTGGGTGGGGAAGA
TAGGACCATTGAGTTTATGCAAAGAGAAGGCCGCAAGAGCTTCAAGACTCCCCTCTTAGTAGATCACACTGATGATAAGG
GAATCATTAAACATCCTTTCCCTATGAATCTTTTCTTAAAACCCTGGAGGCTCAGTCACTGGTTCTATCAAGTTGTTAAG
TTTGGTATTGTTCAATATATGATTATAAAGTCTCTCACTGCCCTCACTGCTCTGATTCTTGAAGCCTTCGGTGTGTACTG
CGAAGGAGAGTTTAAATGGAGTTGTGGGTACCCTTACTTGGCAGTTGTTCTAAATTTTAGCCAGTCATGGGCATTATATT
GTCTGGTTCAGTTCTATGGTGCAACAAAAGATGAGCTTGCCCACATAAAGCCCCTTGCCAAGTTTCTAACATTCAAGTCA
ATCGTGTTCTTGACTTGGTGGCAAGGAGTTGCCATCGCTCTTCTCTCTTCCCTCGGTTTGTTCAAAAGTTCCATTGCACA
GAGCTTGCAGCTGAAGACTAGTGTTCAAGATTTCATCATTTGCATTGAGATGGGTATTGCTTCGGTTGTTCACCTGTATG
TCTTCCCAGCAAAACCCTACGGTCTACTGGGAGATCGCTTTACTGGATCGGTATCAGTTCTGGGGGACTATGCATCGGTC
GACTGTCCTATTGATCCCGATGAGATTAGAGACAGTGAGAGACGAACGAAGGTCCGCCTGCCACATCCTGACGTTGATAT
CAGAAGTTGTATGACCATCAAAGAAAGCATGAGAGATGTGTTCGTTGGTGGAGGTGAATACATTGTGAAAGACGTGAGGT
TCACAGTGACTCAAGCAGTAGAGCCTATGGAGAAGAGCATAACAAAGTTCAATGAGAAACTGCACAAGATCTCGCAGAAC
ATAAAGAAACACGATAAGGACAAGAGAAGAGTAAAAGATGACAGTTGCATGTCATCATCATCTAGTGGGCGAGTGATTCG
CGGGATCGATGATCCGCTTTTGAATGGGAGTTTTAGTGACAGTGGAGTCACAAGGACTAAGAAGCACAGGCGAAAGTCAG
GGTACACGAGTGGGGGAAGCGGGGGAGAGAGCAGTAGTGATCAAGCTTATAGTGGATTTGAAGTAAGGGGTCGGAGATGG
ATCACAAAAGATTAA
>Bo1g001040.1 
ATGAGTCGTCTTCTCCTTGCTCAAGTTGTTCTTGCTCTATGCATCCTTTCTGCGGCTGCTGACGACGGGGAGGCTATAGT
CTCCAGATTCCAGGAGTATCTCCGAATCGACACGGTTCAGCCAAAACCCGATTACTACAAAGCCGTTGACTTTTTAAACT
CTCAGGCGAAGTCGCTGTCACTCGAATCTCAGACGAACGAGTTCGTTAAGGGAAAGCCGCATCTTCTCCTCAAATGGGTA
GGCTCTGACCCAACCCTGCCTGCCATTCTCCTCAACTCCCACACCGATGTCGTTCCCTTCGAGGAATCCAAGTGGACACA
CCACCCGCTCCACGCTCACATGGACAACCAAGGAGACATTTATGCCAGAGGTTCGCAGGACATGAAGTGCGTTGGGATGC
AGTACCTCGAGGCCATACGCAAGCTCCAGGCTTCTGGCTTCCACCCAGTCCGATCCGTCTATCTCTCCTTCGTCCCCGAT
GAAGAGATCGGCGGCCACGATGGAGCCGAGAAGTTCGTTGAATCCCACCTCTTCAAGAGCCTGAACGTCGGAATCGTGCT
CGACGAAGGTCTGCCATCGCCTAGTAAGAGTTACAGAGTATTCTATGGAGAGAGGAGTCCCTGGTGGCTTGTGATTAAGG
CTAAAGGACCCCCTGGCCACGGTGCCAAGCTCTATGACAACTCTGCTATTGAGAATCTCCTCAAAAGCATTGAGAGTATT
CGTCGATTCAGAGCTTCCCAATTCGATCTGCTCAAAGCTGGTGGCACTGCTGAAGGCGATGTGGTCTCCGTTAACATGGC
CTTCCTCAAGGCTGGCACTCCCTCCCCAACGGGTTTCGTGATGAATCTGCAACCGTCTGAGGCAGAAGCTGGTTTCGACA
TTCGTATCCCACCCAGCGTTGATTCTGAAGCACTCGAAAGGCGTTTGGTGGAGGAATGGGCACCCGCGGCACGCAACATG
TCCGTTGAGTTCAAGCAGAAGCATTCGGGGGAACCGCTCCTTACAGCAGCAGATGATTCAAATCCTTGGTGGAGGCTCTT
GGAAAATGCTGTCAAGGAAGCTGGAGGTAAAACTAGTAAGCCTGAGATTTTCCCTGCATCAACAGATGCTCGCTACTTCC
GGATGGCTGGCGTTCCCGCCTTTGGGTTCTCTCCCATTTCAAACACCCCGAGTTTGCTTCATGACCACAATGAGTATTTG
AGTAGAGCTGAGTATTTGAAGGGGATTGACGTGTATGTTTCAATAATCAAAGCTTATGCATCATATGAAATCAAGAGTGA
TTCACGAGATGAGTTATAA
>Bo1g001050.1 
ATGGATTCTGGGCTTCAGCATCTCGCATTGCGCTTCTTCATTCTTCTCTGCTGCCTCTTTCAAGCCACCGCCGAGGATGG
TAGCTGGAAGATAGCCACGGCCACGCTCTCCAGGGACAAGGACGGCTCCTCCTCTGTCACCACTGGAGGCGCTTGTGGGT
ATGGGGATCTGAGGCAGAGCAGCTATGGCGGGTACAGCGCAGGCCTGAGCGGGAAGCTGTTCAACAGGGGAAGCAGCTGC
GGAGCTTGCCTGGAAGTGCGGTGTGTGAACCACATAAGGTGGTGCCTTCAAGGCAGCCCCTCCGTGGTGGTCACAGCCAC
AGATTTCTGTCCTCCCAATTCAGGCCTTTCCTCCGATTACGGAGGTTGGTGCAACTTCCCAAAGGAGCATTTGGAACTAT
CTCATGCGGCCTTCACAGGGATTGCAGAAACCAGAGCCGAGATAATACCTGTGCAGTACAGGAGGGTCAAGTGTGGGCGG
AGAGGCGGGGTGAGATTCAGCTTGAACGGGAGCTCCCACTTCTTTCAGGTCTTGATAAGCAATGTGGGACTCGATGGGGA
AGTGGTGGGAGTGAAAGTGAAGGGGCATACAACGGCTTGGATTCCAATGGCCCGAAACTGGGGACAGAACTGGCACTCCT
CACTCGATCTCATCGGACAGTCTCTTTCTTTCGAAGTTACTCTCATCGGCGGCAAAACCATTGCCTCTTACGACGTGGCT
CCCCCTTATTGGCGCTTTGGAATGACCTACCAAGGAAAGCAGTTCCTTTCGTGA
>Bo1g001060.1 
ATGGCGTCCACTCCTCCTCAAAATTCTAAGAAAGTTCGAAACAATTCTGGTAGTGGCCAAACTGTAAAATTTGCAAGACG
GACATCTAGTGGACGATATGTGAGTTTATCCCGGGACAATATTGAATTATCAGGCGAGTTCTCTGGAGATTATTCTAACT
ATACAGTGCACATACCTCCAACGCCTGACAACCAGCCCATGGCCACTAAAGCTGAAGAGCAGTATGTGTCAAATTCCCTA
TTTACTGGTGGTTTTAACAGTGTCACGCGTGCACATCTTATGGACAAAGTCATCGATTCAGATGTCACACACCCTCAGAT
GGCTGGCGCTAAAGGTTCTTCGTGTGCCATGCCTGCTTGCGACGGAAAAGTCATGAAAGACGAGAGAGGAAAAGACGTGA
TGCCATGTGAATGTCGGTTCAAGATTTGCAGAGATTGCTTCATGGACGCCCAAAAAGAAACAGGTTTATGTCCAGGATGT
AAGGAACAATATAAAATTGGTGACCTAGACGATGATACACCTGATTTTTCTAGTGGTGCTCTCCCCTTACCAGCTCCAGG
AAAAGATCAACGTGGCAGCAACAACATGTCTATGATGAAAAGAAATCAAAACGGTGAATTTGATCACAATAGATGGTTAT
TTGAAACACAAGGCACATATGGTTATGGAAATGCGTATTGGCCTCAAGATGAAATGTACGGTGATGATATGGATGAAGGA
ATGAGAGGTGGCATGGTGGAAACAGCTGACAAGCCATGGCGACCTCTGAGCCGGCGGATCCCAATCCCAGCTGCCATCAT
AAGCCCATATAGATTGCTAATCGCAATTCGTTTTGTGGTGCTATGTTTTTTTCTAACTTGGAGGATTAGAAACCCTAATG
AAGACGCAATATGGTTATGGCTGATGTCAATAATATGCGAGCTTTGGTTTGGATTTTCATGGATTTTAGATCAAATCCCA
AAGTTGTGTCCCATAAACCGTTCTACCGACCTTGAAGTTCTTCGTGACAAATTTGACATGCCTTCTCCTTCGAACCCCAC
AGGGAGATCCGATCTCCCAGGTATTGACCTCTTTGTGTCCACAGCAGATCCTGAGAAAGAGCCACCCCTTGTCACTGCCA
ACACTATGCTTTCCATCCTGGCTGTTGATTATCCAGTGGAGAAAGTGTCGTGTTACCTTTCTGATGATGGAGGAGCCCTT
TTATCATTTGAAGCTATGGCAGAAGCTGCTAGTTTTGCAGACTTATGGGTGCCCTTTTGCCGCAAACATAACATTGAACC
CCGAAATCCAGATACATATTTTAGTTTGAAGATAGATCCAACAAAGAACAAGAGTAGGATTGATTTTGTGAAAGATAGGA
GGAAGATTAAGAGGGAGTATGATGAGTTCAAAGTTCGCATCAATGGGCTCCCTGACTCAATAAGAAGGAGGTCAGATGCG
TTTAATGCAAGAGAGGAAATGAAGGCTCTAAAACAGATGAGGGAAAGTGGAGGTGATCCGATGGAACCTGTGAAGGTCCT
CAAAGCCACATGGATGGCTGATGGTACCCACTGGCCAGGAACTTGGGCAGCCGCTACTCGAGAGCATTCCAAAGGTGATC
ATGCTGGAATTTTACAGGTGATGTTGAAACCACCCAGCAGCGATCCTTTAATCGGCAATGACAGTGATAAAATCATCGAT
TTTTCCGAAACGGATACTCGTTTGCCCATGTTTGTGTATGTGTCACGTGAAAAGCGACCTGGTTATGATCATAACAAGAA
AGCTGGAGCCATGAATGCACTTGTTCGTGCTTCTGCTATTCTCTCAAATGGACCTTTCATCCTTAATCTTGATTGTGATC
ATTACATTTATAATTGTAAGGCCATTAGAGAAGGAATGTGTTTTATGATGGACAGGGGTGGTGAAGATATTTGCTACATT
CAGTTTCCACAAAGATTTGAAGGCATCGATCCTTCTGATAGATATGCTAACAATAACACTGTATTCTTTGATGGTAATAT
GCGTGCCCTCGATGGTGTCCAGGGACCAGTTTATGTAGGAACAGGTACTATGTTTAGGCGCTTTGCCTTATATGGTTTTG
ATCCACCAAATCCTGATAAGATTCTCGAGAAGAAGGAATCAGAAACAGAGGCTTTAACCACCAGTGACTTTGACCCAGAC
CTTGACGTCACACAACTCCCCAAGCGCTTTGGCAACTCTACACTTCTGGCAGAGTCAATTCCTATTGCAGAGTTCCAAGG
TCGTCCATTGGCAGACCACCCTGCTGTCAAGTATGGCCGTCCTCCTGGGGCGCTTAGAGTCCCTCGCGACCCACTTGATG
CCACCACAGTCGCAGAATCAGTTTCTGTAATCTCTTGTTGGTATGAGGATAAAACAGAGTGGGGAGATAGAGTCGGATGG
ATTTATGGATCAGTGACAGAGGACGTGGTCACAGGGTATCGCATGCATAATCGTGGGTGGCGCTCTGTTTACTGCATCAC
CAAAAGGGATTCTTTTCGAGGCTCCGCACCCATTAATCTTACAGATCGTCTTCACCAGGTGTTACGGTGGGCAACCGGGT
CTGTTGAGATCTTCTTCTCTAGAAACAACGCCATTCTCGCCTCAAAACGTCTCAAGTTCCTCCAACGTCTCGCATACCTT
AATGTTGGAATATATCCTTTTACATCATTGTTTCTAATCCTCTATTGTTTTCTTCCGGCGTTCTCTCTTTTCTCTGGCCA
GTTTATCGTGCGGACGCTCAGTATCTCTTTCTTAGTTTACCTCCTTATAATCACCATTTGTTTGATTGGCTTGGCGGTTT
TGGAGGTTAAGTGGTCAGGCATTGGACTGGAGGAATGGTGGAGAAATGAACAGTGGTGGCTTATCTCAGGAACAAGCTCT
CATCTTTATGCTGTGGTCCAAGGAATTCTCAAAGTCATTGCAGGGATCGAGATTTCCTTTACCTTGACAACCAAATCAGG
AGGAGATGACAACGATGACATATACGCAGATTTATACATAGTAAAATGGTCGTCGTTGATGATACCGCCCATTGTGATAG
CAATGGTAAACATAATAGCAATTGTGGTGGCATTCGTTAGGACGATATACCAAGCAGTGCCACAATGGAGCAAGTTAATT
GGTGGAGCATTTTTCAGTTTCTGGGTGTTGGCACATTTGTATCCATTCGCAAAAGGACTAATGGGACGAAGAGGGAAGAC
TCCAACAATAGTTTTCGTGTGGGCAGGTCTAATTGCCATTACCATCTCTTTACTATGGACGGCTATTAATCCTAATTCTG
GACCTGTTGCTGCTGCTGAAGGTGTTGGAGGCGGTGGGTTTCAATTTCCTTGA
>Bo1g001070.1 
ATGGAGAACCGTGATCCCATCTATGTCTGGTGGGACATCCAGAGCTGCAGACTTCCATACGGCTACGAACCTCTCCGAGT
CCATGTGGCCGTGAAGTCGGCTATGAGGAACCTAGGGTTCTTCGGTCCTATTGACTATGTGGCTGTTGCTGTGAAAGGAT
GGTCATATGGTGACACCCTATACAGGATCGAGACAACTGGGTTTAGAATTAAGCGTGAATATGCATGGCAGTCGTGCAGT
ATGTTCATTAGGAACAACATTAGCGAGTGGATGCATTCCCACGAGCCCCCAGCTGTTGCTGTAATTATCAGCTGTGATAA
AGGTTTAGGATCCTTGGTAAACCGCTTGAGAGTTGAGGGTTTCAAAACATGTATCATCTATGTCCCAGCCTTCACGTCTG
ACAGACTTATAAGCGTACCCAACTTCTCTTTGCTTTGGTCTGACGTTCTGGGCAACGCTCCTCTTGTGGATCCAAGAGAA
TATGGTTTACCTCTGCGTGAGGTTCGGGCTGAGGCTATATATGTTCACCCATCTCAGAAATCTGTGGCTGTCACTGTCGG
CATGGATCTTCGTGTATTTGATCTTATAGAGAATCGTCGAGTTACTCTGGTGGGTAAATCTCGTAGGTCTTGCCGTAAAG
ACTCCACTAATACTAGAGTTATTCGTTATGGTGCAAGTGGAAAGCTTTTTGTGTGTGCAAGCAATGACGGGTGGGTTAAT
ATTTGGTCTGCAGAGTCTTGGCACCGCCTTCACACCATGGTAGCTCTTGCAATTGCTATAAGAAGCAATGATTCACATGT
TTGCTATGCGGATACCCGTGGTGATGTATGGGTGGTCGAGCTTGATGGGATCGATGAGTGTAAAGTTTCACCTTCTAATA
AGACTGCTCGACTGCTTTTCCGTTCTAGTAGTATTGTTACTAAGCTGGTAAATTTTTCACCTGATGGTCGATACATCCTT
AGTGCTGATGGGGACTTTAAGATAAGGGTGAATCTTTTTCCAAAGAAGCCTCTAGAAGGAGCTCATGAAATACAGAGTAT
CTGTCTTGGACATAAAGCGTCCATTACCTGCATAGCCTTTGTCTGGAATTCAGAGGTTACTCAAAGATTCTTGTCAGGAA
GTGACGATTCAACTGTTAGACTTTGGGATATTTCATCTGGGTCTCTTCTCCACACATGTGACATTAGCACAATGGCTGAA
TATATAGAGGTTAATGAATCTGAGCCGCCGGCTCAAGTCAAAGTTACGGATATGTGCACTATCCCAAATTCATCTCTTGC
AATAGTTGCTATCCAAAGATTTCCAGGAATATTATTGTTAAGCTGTACTACCTCTATCTCTATCAAGAAGGTGATCCATA
TACCTGGAGACAGTTTTATCCCCACAAGTATCTCCTTAAGCGGATCTATGAAGTTGCTGTGGATGGTGTCCAGACCCTCG
AACCCACCTGTTTCAAAACATCCTGGTGTTACACGGGTTAAAGCCATGCCATGCATTGAGGCTGAACTATCTTCAATCCT
TGGCGATGACCAGATTCCTGGAGGGACAAAACTGTTGGAGCAATTGCAAGGTAAAGTTCCAACTGAAGACTGTCGTGAGT
GCTCTACTAGAAGCCACGAGAGCGGCAATGTCTAG
>Bo1g001080.1 
ATGGGACTCTGCCGCTTTCTCTTCTTCGTCGTTGTTGTGCTGCTTTTCTCCTCATCTTCCTCAGTTGACGCCTGCGACCG
ATGTCCTCACCACTCTAAGGCTGCTTTTTTCTCCTCCGCATCCGCCCTATCCTCCGGAGCTTGTTCTTATGGTTCCATGG
CTACGGCTTTCTTCGCCGGTCACATCGCCGCCGCCGTTCCTTCCATCTACAAAGACGGCGCTGGCTGCGGTGCTTGCTTT
CAGGTCAGATGCCACAACCCCACTCTTTGCAGCACCAAAGGAACCACGGTGATGGTCACCGACCTCAACATGAGCAACCA
AACCGATCTCGTCCTCAGCAGCAGAGCCTTCAGGGCCATGGCCAAACCGGTTGTCGGGGCTGACACAGATCTTCTCAGAC
AAGGCATCGTCGACGTTGAATACCACAGAGTTCCTTGCGATTACGGAAACAAGAAGATGTTGAATGTTAGAGTTGAAGAA
TCAAGCAAAAAACCATACTACTTGGCTATAAAGCTCTTGTACCAAGGAGGCCAAACCGAAGTCGTAGCCATCGACATTGC
TCAGGCTGGTTCCTCCAACTGGAGTTACATGACACGAAGCCACGGCGCCGTATGGGTCACTGACAATGTACCCACCGGAC
CTCTTCAGTTCAGGTTCGTGGTGACAGCTGGCTACGACGGAAAAATGCTCTGGTCTAAGAAGGTTCTTCCTGCCAACTGG
GAAGCCGGCAAGACCTACGACGCCGGCGTTCAGATCACCGACATTGCTCAGGAAGGTTGTGATCCATGCGACGATCACAT
CTGGAACTGA
>Bo1g001090.1 
ATGCTGTTAAGCGCTTCAGCGACTCCTCTCCGATTTTGTGGGTTTGTTCCCGAGAAACCCTGTCGTGGTGTGCGCATGAA
ACAATCAATTCGGTCATCATCGTCCAATAACTTCGATCTGAGGACGTATTGGACAACCCTAATAACGGAGATCAACCAGA
AGCTGGACGAAGCGATACCAGTCAAGTACCCTGCAGGGATCTATGAGGCGATGAGATACTCAGTCCTCGCTAAAGGCGCC
AAGCGTGCCCCTCCTGTAATGTGCGTGGCCGCCTGCGAGCTCTTCGGTGGCGATCGACTCGCCGCTTTCCCCACCGCATG
TGCCCTTGAAATGGTCCACGCGGCTTCGCTGATTCACGATGACCTCCCCTGTATGGACGATGATCCTGTCCGCAGAGGAA
AGCCATCTAACCACACTGTCTTCGGCGCTGACATGGCCATTCTGGCTGGTGATGCCCTCTTCCCACTCGGCTTCCAGCAC
ATTGTCTCTCTCACCCCTCCTCACCTTGTTCCCCGATCCACCATCCTCCGTCTCATCTCCGAGATTGCCCGCACCGTCGG
CTCCACCGGCATGGCTGCAGGGCAGTACGTTGACCTCGAAGGAGGCCCCTTTCCTATTTCCTTTGCTCAGGAGAAGAAAT
TCGGAGCCATGGGGGAGTGCTCAGCCGTCTGTGGAGGTCTCTTGGGTGGTGCCACTGACGATGAGCTTCAGAGTCTCAGA
TTGTACGGCAGAGCTGTTGGGATGCTGTATCAGGTGGTGGATGACATCAGAGACGACGACAAGACGAAGAAGAAGAAGAG
CTATGCGGGAGTCTTTGGTTCAGAGAGGGCAATGGAAATGGCAGATGAGCTTAGTGTAAAGGCCAAGAAGGAGCTGCAAG
TGTTTGACAAGTATGGAGACGCATCGGTTGCTCCTCTCTACAGTTTCGTTGACTACGCTGCTCACCGAGACTTCCTTCTT
CATGTCTGA
>Bo1g001100.1 
ATGGTGGTGATGGAGAGTTGCGGAAGTAGAGTCTTACCCATGATGTCGGAGGCGGCCATGGAGCGTCGTGAGCGGATGAA
AGTGGAGGTGTTCGAAGAGGTCATCCTTCGTCTCCGTCAATCTGATATCATTGACACGGATCTCCCCGGTTTCGTGGACG
ACCTCTGGGCTCACTTCAATCGCCTCCCGGCCCGGTATGCATTGGATGTGAATATAGAGAGGGCTGAAGACGTTGTCATG
CACCATAGATTGCTTCTTTCGGCTCTTGATCCACATAACAGGAGGCCTGCTATCCAAGTTCGTCTCGTCCAGGTTCAACA
ACCTCCACCTGACTCGGACTCTCTTTCTTCTCCTCCCAGAAGAAAAAGAAGCATTCATCCTCCGCCTGCCTTTGGTTCAT
CTCCCAATCTCGAAGCACTTGCACTTGCTGCCCATGACCATGACCACGATGAGGGCGACAACTCTGTGCGTAACAATTCT
CTCTATTCCCGTCCCCTGCATGAGATCACCTTTTCCACACTAGACAAACCTAAACTCCTTTTGCAGTTAACTGCATTGCT
TGCTGAGCTTGGGCTGAATATTCAAGAGGCGCATGTTTTTTCTACAACCGATGGCTTCTCACTCGATGTTTTTGTCGTTG
ATGGTTGGCCGTACGAGGAAGTAGACAGACTTAGAGTGGCATTGGAGACCGAAGCAGCAAAGATTGAGTTGCAGGATCAA
AGCTGGCCTATGCAGCAATCCTTCTCTCCTGAAAAGCAAAACGGGACAGCGAAAGATCATGTCGTAATACCCACTGATGG
AACTGATGTTTGGGAAATCAACCTTAAACAATTAAAATTCGGGCATAAGATAGCATCTGGTTCTTATGGAAATCTGTATA
AAGGTACATACTTAAGCCAGGAAGTTGCTATCAAAATCCTCAAGCCAGAGCGTCTAGATTCTGAGCTAGAGAAAGAGTTT
TCCCAAGAAGTCTTTATTATGAGGAAAGTTAGGCACAAAAACGTTGTTCAGTTCATTGGTGCTTGCACCAAGCCTCCACA
TCTCTGTATTGTTACAGAATTCATGCCCGGTGGAAGTGTATATGACTATCTACACAAGCAAAAGGGCGTGTTTAAGCTTC
CAGCTTTGTTTAAAGTAGCTATAGATATTTGCAAAGGGATGAACTACTTGCACCAAAATAACATAATTCACAGAGATTTG
AAGGCTGCCAACCTTCTAATGGACGAAAATGAGGTTGTTAAGGTTGCAGATTTTGGGGTGGCTAGAGTAAAAGCACAAAC
TGGAGTTATGACAGCTGAAACTGGAACATATCGGTGGATGGCTCCGGAGGTGATAGAACACAAGCCATATGATCACAAGG
CAGACGTTTTCAGCTACGGGATTGTGCTATGGGAGTTGTTGACTGGCAAGCTTCCATATGAATACATGACGCCATTGCAG
GCAGCCGTAGGGGTGGTCCAAAAGGGATTAAGGCCGAAAATACCGAAGAAGACGCATCCGAAAATGAGAGAGCTAATGGA
GAGATTGTGGGAGAAGGATCCAAGCCTGAGACCAGACTTCGCAGAGATCAAAGAGCAGCTAGAAGAGATAGCCAAGGAAG
TAGGAGAAGAGGGGGAGGAGAAGAAAAAAGCATCAAGAGGAGGAGGGGGTATCTTTGCAGCACTGAGGAGAAGTGCAACA
ACACATCATTGA
>Bo1g001110.1 
ATGGAAGATGAAGTCGATCGCAGATTGAATGCGGCTTTGGATGAAGCTGTCGATGAATATTTTGAAGATACATACAACAA
CATTGCGAACAACCAAACAAAGAAACAGAGCCAACGTGCATATGTCGAACGCAACCGCGAAGAGGGCCATACCCGACTAT
GGAATGACTACTTTAGTGAAAATCCGACATTTACCCCTAATTTATTCAGACGGCGTTTCCGCATGAACAAGACAGTTTTC
ATGCGTATAGTCGATCGCCTCTCGGAAAATTTCCCATTCTTTCAACAAAGAAGAGATGCAACAGGGAGGTTAGGTCTATC
TCCACTACAAAAGTGTACTGCGGCAATTCGCATGCTTGCTTATGGCTGTGCTGCTGACGCCCTTGACGAATATCTCCGAC
TAGGAGAAAGCAAAACACTTTCATGTTTAAGCAATTTCACAGAAGCCGTAATATATTTATTTGGAGATGAGTATCTACGA
AGGCCCACTCCAGAGGATCTCCAACGACTACTCGATATTGGAGAGATTCGCGGCTTTCCTGGAATGGTGGGAAGCATCGA
CTGTATGCATTGGGAGTGGAAAAATTGTCCAACCGCCTGGAAAGGACAGTACACACGTGGGTCAGGAAAGCCAACAATTG
TCTTGGAGGCCGTAGCTTCACAAGATCTTTGGATATGGCATGCTTTTTTTGGTCCTCCAGGTACATTAAACGATATTAAC
GTTCTCGATCGGTCTCCTGTTTTTGATGATATTTTACAAGGTCGAGCTCCAAGTGTACAATATGTGGTCAACGGACACCA
GTACGATTTGGCGTACTACCTCACAGATGGCATATATCCAAAATGGTCAACATTTATCCAATCTATATCAAACCCTCAAG
GGCCTGAAGCAGAGTTATTTGCAAAAGTTCAGGAATCAACCAGAAAAGATGTGGAGCGTGCCTTTGGAGTATTGCAAGCT
CGATTTGCAATAGAGAAAAACCCGGCTATTTTGTGGGATAAGACACAAATAGGAATGGTAATGCGAACATGTATCATACT
ACACAATATGATAGTAGAAAATGAACGCAATGGATACACTAAGTATGATACATCAGAGTTTGAAGAAGGAGCCTCGAGTA
GAAGTTCACAGGTGGATATGTCATTTTCTCCCACGACTTCAAATCTCCGTACTATGCTTGACATACGGCGGTGTGTTCGT
GACCCGCACATACATGCACAATTGAAATATGATTTGATTCAAAATATTTGGAACAAGTTTGGTAATGATGAAGATGTTTA
G
>Bo1g001120.1 
ATGGCAAACTCCTCCACAAGTTTTATTAACCTTTTAGCGAGCCAAGGGGTTATTGACCTTGACTCATCAGAACCTCCGTG
CGTTAGCAGTCAAGGGGTAGCCAGCCAATGTTTCGATGAGGCTACGGTAAAAGAGAGGAGAAAATGGTCACCAAAGGAGG
ATATAATCCTCATTGGTGCTTGGCTCAACACGAGCAAAGACCCAATAGTTAGTAACGAACAGAAAGACCTTGCGTTTTGG
AAGAGGATAGTAGAGAACTACAACTCCAGTCCTTTACTGGTTGGTACAATCCCCCGCGAACTTGGGCAAGTCAAGCAACG
ATGGGCCAGGATCAACGATTTGGTGTGTAAGTTTTCTGGTAGCTACGAGATGGCACTGAGGGAGCAGAGAAGCGGGCAAA
ATGACAACGATGTGATGAAGGCTGCATTGGAGATCTTTTTCAATGACAAGGGCTTTAAGTTCAACTTGGAACATGCCTGG
AGAGAGCTTAGGCATGATGTCAAATGGTGCTCCACCTTTCTCGGGAAGGACAGTGGGAAAGACAAGCGCAAAATAGGTGC
TTCTGATGCGGGAGGGTCAGTGACAGAGCCACAAGAGAGACCCATAGGAGCGAAGGCAGCTAAGGCTGCTGGTAAGAGGA
AGAAAATAGGAAAAGAAGAAGAATTGGGACAACTTAAAGATTTGATGGAGACCAAAAGGCAAATCTCAAATCAGAGTTTG
CTTGCAAGTTTGGCTGCAAAGACCGAGCCACTCTCCGATATGGAAGAAGCTCTGAAAATAAAATTAATGTCTGAGATGTT
GTGA
>Bo1g001130.1 
ATGGAGGAAGAATTAAGAGATATGAAAGCCCGGAAAGATTACTACAACATGCTTCATGCCGTTTCAGATGCGCAACAAGG
TATTCCTCAATTCTGCCCCTGTGGAGCACTGACGAAGGAAGTCGTTGATGAAGACGACACATATGACTACGTCCCTGGGA
AGAGATACTTCATCTGCTGTGAATTCGAGAATGACGGGATGCATTTCAGGCAACCATGGGTTACGGGTATGCAACAAGAG
GTTGAGAGGTTCAAAAAAGTATTCAACGAGCAGGAAAAGCTGAAGAGAGAATGCGAGGAGCTTAAGGAGCAGGTGAAGAT
GCTGCATTTGCGTCTGAATGAACTTGAGAGCAGCCATTCGGAGGTTTGTGTGTAA
>Bo1g001140.1 
ATGGCTCATCGAATCCTCCTGTTTGTGATCTTGTTGGTTTCTCTTTCAGAAGTTGAGCCTGTTTCGTTCAAGATCACCAA
TCGTTGCCGGAACACCATCTGGCCCGGTTTTCTCTCCGGCGCCACCTCACCCCCTCTTCCCACTACTGGCTTTCGCCTCT
CCCGTGGAAAATCCAAGTCCGTCACAATTCCGCCGTCGTGGTCCGGTCGTCTCTGGGCTCGAACCTTGTGCTCCCGAGAT
CCGAGCTCCGGTTCTTTCTCCTGCTTAACCGCTGACTGCGGCTCCGGTAAGGTCGAGTGTTCGGGCTCCGGAGCTAAACC
TCCCGCAACGCTCGCCGAGTTCACCCTCAACGGCACCGGGGGACTAGACTTCTACGACGTCAGTCTCGTCGACGGCTACA
ACCTCCCGGTGCTAATCTTGCCCAAGAAAATCGTCCTTGGAGGATGCGGAGCCACCGGGTGTCTCGTTGACTTGAACGGC
GCCTGTCCCAGAGACCTTAAGCTGGTGGCACGTGGGAGAAGGGGCGGCGTGGCGTGCCGCAGCGCCTGCGAGGCGTTCGG
AGACCCGCGGTATTGCTGCAGCGATGCTTACGCCACGCCTGACACGTGTCAGCCTTCGGTATACTCGCTCTTCTTCAAGC
ACGCTTGTCCACGCGCCTACAGCTACGCGTATGACGACAAGACGAGCACCTACACTTGCGCCACCGGAGCAGACTACGTC
ATCATCTTCTGTCCGCCGCCGTATACAAGCGCGAAGCTGTTAGGATCGAGGAAAGACGGGGCGACACTTCCGCTAGTAAA
CAAGAGCATGATACATTTGCAGTAG
>Bo1g002140.1 
ATGCTGCTTGGATTGAAAGTAACATCATCATACTCTGCCCCTGCTCACCATGTGAAATCGCCTCTAGCAGCTGAAGCACT
GGCTCTCCTGGAAGCATTAGTGAAATGTAGAGAGCTCGGCCTTTCAAGAATTCGGTGTGAATCAGACTCAGCGGTGCTGA
TCAAAGCCATCAAAGCGGAATCATCCTTGGCTGGTCTCTATGGGATCTTGGCTGACATTCAAGCTTTAGCCTTTTCTTTT
GAATATATTTCTTTCCATTGGATCTCACGTATGAGAATGTAG
>Bo1g002150.1 
ATGAAAAGCGGGATAATGTCGTTAATCTTTGCGCTCTATTTAACCGTTATGGTTGTTACAGCGAATAGCGATTCCAACTA
CTACGGGACGACCAAGCCGGTTCATCTGAAGGAGGAGAAAGTGACACGTCTCCACTTCTACCTTCATGATATCCTCAGTG
GCAGAAACCCCAGCGCCGTCAGAATCGCACACGCCAATCTCACCGGCGGCGCAGATTCGGCAGTAGGATTCGGAAGCCTG
TTCGCGATGGACGATCCGCTCACCGTCGGACCCGGGAAAGATTCGAAGGAGATAGGAAACGGGCGTGGAATGTACGTATC
CGGGAGCAAAGACATAAGAAAGTTCACGATCGTGATGTACGCGGATTTGGCGTTCACGACGGGGAAATTCAACGGAAGCT
CGATAAGCGTGTTCTCGAGGAATCCGGTGGCGGAAGAGGCCGGAGAGAGAGAGATTGGGATCGTGGGAGGACGTGGTAAA
TTCAGAATGGCTAGAGGCTTCGTCAATATCAAAACGCATCAGATCGACATGAAGACAGGCGATGCTGTTCTCCGTTACGA
TGCTACTGTTTACCATTATTAA
>Bo1g002160.1 
ATGGTGACGGACAATGACAAGGGATTGGTATTAGCAGTGGCGTCGAGTGTATTCGTAGGTTCGAGCTTCATTTTGAAGAA
GAAAGGTCTCAAACGTGCTGCTGCCGATGGAACCCCTGCTGTGGCTTTTGGAGAAATTGCAAACTTTGTAGCTTATGTTT
ATGCTCCCGCTGTACTCGTCACTCCTCTCGGTGCTTTAAGTATTATCATCAGTGCTGTTTTGGCACACTTCCTCTTAAAC
GAAAAACTCAGGAAAATGGGAGTCTGGGGATGTGTTTGCTGCATCGTTGGCTCCGTTATGATCGTCATCCATGCTCCTCA
AGAGCACACTCCCAATTCTGTTGACGAGATCTGGAAACTTGCTATGCAACCAGCTTTTCTTATTTACGTGGCCACATCAA
TGTCCATTGTCCTGGCTTTGATTCTCTACTGTGAACCTCTCTGCGGCCAAACCAACATTCTTGTTTATACCGGAATCTGT
TCTTCGATGGGTTATGAGCATAAAGGCTGTGGGGATTGCTATAAAGTTAACATTGGAGGGTATAAACCAGATTTGGCGCT
GGACACATTCAACGCAGCAATTGTGTCTCCAATCTATTATGTGATGTTCACTACCCTCACAATCGTTGCTAGTGCCATCA
TGTTCAAGGACTGGTATGGGCAAAACACAGAGAGCATAGCATCTGAGATATGTGGATTCATCACTGTGCTGACAGGAACA
GTTATACTGCATGGGACGAGGGAAGAGGAAGAAACTTCTTCAGGAACGTTGAGATGGCAGGAATCAGGGAAGAGCTTTAA
CGAAGAACATCTAGTAAGCTTGTACGGTCCTGAGTATTAG
>Bo1g002170.1 
ATGAGGATCTTACCCGAGCCTCTAGGTTCGGTTCCATGCCTCATTCTCCTCGTGTCGTCGGTTCTATTTTCAGCGACTCT
ATCCCTCGCTCGTGTCGTCGAAGTTGTTGGTTACGCCGAGAGCAAAATCAAAAATCCCCATGCATTCACAGGACTCCGAG
TGACGATTGAATGTAAGGGGGAGAAAGGGCATTTTGTTACAAAAGGTTCTGGAAACATTGATGAGGAAGGAAAGTTCGGT
CTGAAAGTTCTTCCTCATGACATTATCTCTGACGACGGAGCCTTAAAGGAGGAGTGTTATGCCCAGCTTCACAGTGCGGC
GGGAGCACCTTGTCCGGCTCACGACGGCCTTGAGTCAAACAAGATCGTGTTTCTATACACATCCGGAGACAAACACGTTT
TGGGCCTCAAACAAAACCTGAGGTTTACACCTGAACTTTGTGTTTCCAAATTCTTTTGGCCTATGCCTAAGTTCCCTCCT
GTTAAGGGATTTGAACATCATTTCCCTTTACCTCCACCGTTTCCTAAATTCAAGAAACCTTGCCCACCTCCCCCTGAGGA
GGTTCCACCACCACCAAAGGTAGAGCTTCCGCCACCTGTCCCGGTTCACGATCCACCCCCGAAGGTGGAGCTTCCACCAC
CGGCTCCTAAGAAGCCTTGTCCTCCTAAATCGCCGAAGATAGAGCACCCACCTCCTGTTCCCGTTTACAAGCCGCCACCA
AAGATAGAGCATTCACCTCCTAAGAAGCCATGCCCACCGCCGGTTCACGTTCACAAGCCGCCACCGAAGAAGGCATGCCC
CCCAAAGATCGAGCTTCCACCACCAGTCCCGATCTACAAGCCGCCGCCGAAGATAGAGCATCCACCAATCTACGTGCCAC
CGGTGGTGATTCCGAAGAAGCCGTGTCCACCACTTCCAAAGTTTCCACATCTTCCTCCTAAATACATTCACCATCCCAAG
TTCGGCAAATGGCCTCCCTTGCCAACACACCCTTGA
>Bo1g002180.1 
ATGGTTCTCATCTCTGAGGTTGTTCAAACTTTCATTCTTGCCGATTTCTGTTACTACTACGTCAAAAGTGTTTTCGGAGG
GCAGCTTGTTCTCCGGCTTCCGTCTGGAGTAGTATAA
>Bo1g002190.1 
ATGGCGATCAGGGTACCTCGCGTGTTACAATCATCAAAGCAGATTCTCCGTCAAGCAAAACTGTTCTCTTCTTCTTCCTC
TAGCTCTATTGATGTTCCAAAAGGCTACTTAGCGGTTTACGTAGGAGAAAGGAAGATGAAGAGATTTGTAGTTCCCATTT
CGTACTTGAAGGAACCTTCATTTCAAGATCTACTAAGAAGGGCAGAGGAAGAATATGGATATGATCATCCAATGGGTGGC
CTCACAATTCCTTGCAGTGAAGAAACCTTTATCAACCTTGCTTCTCGCCTCGACTGA
>Bo1g002200.1 
ATGGCGGTAAAGAGATCTTCGAAGGTAACACAAACAGCAATGTTAAAGCAAATCCTCAAGAGGTGCTCGAGCTTAGGTAA
GAAACAATGCTACGACGAGGAAGGCCTCTCTCTTGACGTACCAAAGGGACATTTTCCTGTTTACGTAGGCGAAAAGCGTA
TGAGGTACATCGTACCAATCACCTTCTTGTCTCATCCCGAATTTCTGATCCTTCTTCAACAAGCAGAGGAAGAGTTCGGT
TTCCACCACGACATGGGAGGACTCACCATCCCTTGTGAAGAAGTCGTTTTTCTCTCTCTAACATCCATGATCCGATAA
>BnaC01g00020D 
ATGGCCTTCTCTGTGGAAATCTCCTTCGCAGGATACCCTAAACCCATGCTTTACCAAACCCTGCCTTAG
>Bo1g002210.1 
ATGGCCTTCTCTGTGGAAATCTCGTCTATATTCCCGTTCTCTCTATCCGCAAAACCTAAGAAAGCTTCGCAGGATACCCT
AAACCCATGCTTTACCAAACCCTGCCTTAGGCCCCAAGTTTCGAAAACCCTAAGTTTCTCCGTTTCATGCAGAAGAAGCA
CACTTGCCCCTGTTTTCTCGTCGATGATAACAGCACAAGTGGCCAACGAAGACGACGGAGAGGACAAGCTTCACGAAGAA
TGTGGAGTAGTCGGAATCCACGGTGACCCTGAAGCTTCCCGTCTCTCTTACTTGGCTCTTCACGCGCTGCAACACCGTGG
CCAAGAAGGAGCAGGAATCGTAACCGTTAATCACAAGGGTCTCGAATCGATAACAGGCGTCGGATTAGTGTCGGAAGTGT
TCACGGAGTCGAAACTAAACACTCTTCCTGGCGATATAGCGATAGGACATGTCCGGTACTCAACCTCCGGAGCCTCGATG
CTCAAGAATGTTCAGCCTTTCATCGCTACCTGCAAACTCGGATCCTTGGCAGTAGCGCACAATGGTAATTTCTTGAATTA
CAAGCAACTCAAGAGAAAGCTTGAGGAGAACGGTTCCATCTTCATCGCAAGTTCTGATACCGAGCTGGTGCTTCACCTGA
TCGCCAAATCTAAGGCCAAGACGTTCCTTCTGAGGATCATCGACGCTTGCGAGAAGCTTCGAGGTGCTTTCTCGATGGTT
TTCGTCTTTGAAGACAAGCTTGTCGCCGTCCGAGACCCGTTCGGGTTCAGACCACTTGTGATGGGCAGAAGAAGCAACGG
TGCAGTTGTTTTCGCCTCAGAGACTTGCGCTTTGGACCTTATCGATGCGAGGTACGAACGTGAAGTGTGTCCGGGGGAAA
TAGTGGTCGTCGATAGAGGAGATGTAGGGGAAAGCTCTATGTTCATGGTCTCTCACCCTGAACCGAAGCAATGTGTGTTC
GAGCACGGTTACTTCTCACAGCCCAACTCAATTGTCTTTGGACGTTCAGTGTATGAAACACGCCGCATGTACGGTGAGAT
ATTAGCCACGGTGGCACCTGTAGAATGTGATGTCGTCATCGCAGTGCCGGACTCGGGGACAGTTGCTGCTCTTGGATACG
CAGCCAAAGCTGGAGTTCCGTTTCAGATCGGTCTCCTGAGGTCGCACTATGCTAAACGCACTTTCATAGAGCCAACTCAG
AAGATCCGTGATTTTGCAGTGAAGGCAAAGCTGTCTCCTGTCCGGTCAGTCCTTGAAGGGAAGAGGGTGGTTGTGGTGGA
TGACTCTATTGTCCGAGGAACCACGAGTTTGAAGATAGTTCGGATGCTAAGAGACGCTGGAGCCAAACAAGTTCACATGA
GAATTGCATTGCCGCCGATGATTGCGTCCTGTTACTACGGAGTGGACACTCCTAGGAGCCAAGAGCTGATCTCTAGTAAG
ATGAGCGTTGAGAAGATAAGGAAGCATATTAACTGCGATACTCTGGCGTTTCTACCATTAGATAGCTTGAAACAAGTCTA
TGGACCAGTCGAGTCACGCAGCTATTGCTACGCCTGCTTTACCGGCAAGTATCCAGTGACCGAAACAGAGACTGAGGAGA
ACAATGCCGAGAGAGAGAGAGAACTCAACGCTCTCTAA
>Bo1g002220.1 
ATGTCCGATGTAGTAGCTGAGGTCGCGGCGGAGACGAGTGTTGAAGGAAATGCAAAGCCGACGAAGCAATTCAGTGTGTA
TGAAGCGACTTCGGAAGAGCTTATAGAGCGTTCGATGGCTCCTATTAAAAAGGAGTTCCTATGTCCTCCTCCTCCAAGCC
GTTCCCTAAAGCAAAGTGACGTGAAGGCGCCTCATCCGAGCTTAGTCCAGGAGAAGAAATCGAAGCGACAGCTCAAAAGG
GAACGCCGGGAGAAGTGTGCGATAAACCTGTGTCCGCAGGTTTCGAAAACAGAAGACGTTGATTCGTGTCAGTATAAAGA
GAAATGCCGCTTTAATCATGACATTGAAGCCTTCAAAGCTCAGAAACCAGATGATATAGATGGGCAGTGCCCATTTGTGG
CCTCTGGGATGAAGTGTCAATATGGTTTATCATGCAGATTCTTTGGCACTCACAAAGCTATCTCTGGTGGAAATTCTGAT
GGGGAGCAGAAGAACTCCGAGTTTAATTTTTTTAACAAAGAGACACAGAGGCTTTTATGGAAAAATAACATGACCTTTGT
CAAGGCAGATGCCAAACTTAAATCCCTTGGCCTTATGGGACATGCCAAAAAAAGCAATGCTGCTCAAGAGAATGACGCAG
AAAAACCTCTGAATGGTGCTAATGGCAGTCAAGCAACTGAAGATGTTGATGTTCATGGACCATTAGAAACTGAACAAGTT
CGTCCCATGAAAAAGGCCAAATCTGACGACAACAACGAGACTTCTAAACTTGGAGACATTAATGATGGGGTGATGGATGT
GGACGATGAAACGGAAAAGAAGGGGCATTCTACTTCAAAAGCCAAGATAGAGGATGAGGAGGATAGCATCAAAGTTGTTG
AAACTGATGGGAGCCTAAAATCGCACCCTCGCGAAAAGAAAAAGCTTATTGATTTTAGGGATAAGTTGTACCTTGCACCC
CTAACAACTGTGGGCAATCTTCCCTTCAGAAGACTTTGCAAAGTATTGGGAGCTGATGTGACTTGTGGTGAGATGGCCAT
GTGTACAAATCTTTTGCAGGGCCAAGCTTCGGAATGGGCTCTGCTTAGAAGGCATTCATCGGAAGATCTGTTTGGTGTTC
AGATTTGCGGTTCTTTTCCAGACACGGTGTCTCGTGCGGTTGAGCTTATAGATCGAGAATGCACGGTTGATTTCATAGAC
ATCAACATGGGCTGCCCGATAGATATGGTTGTGAACAAAAGTGCTGGTTCAGCTCTTCTCAACAAACCATTACGAATGAA
GAACATCGTGGAGGTCTCTTCTTCCATTGTTGAAACACCTATCACTATCAAGGTACGAACTGCATTTTTTGAGGGTAAGA
ACCGGATAGACTCATTAATTTCAGATATTGGGGATTGGGGAGCCACTGCAGTGACGATTCATGGGAGGTCAAGACAACAA
CGTTATAGCAAGTCTGCGGATTGGGACTATATATACAAGTGTACCAAAAACGCTTCCTCTAACCTACAAGTTATAGGAAA
TGGAGATGTCTACTCTTTTTTAGACTGGAACAAACACAAGTCTGACTGTCCTGAGTTGTCTAGCTGCATGATTGCTCGCG
GAGCACTGATCAAGCCTTGGATATTTACTGAAATCAAAGAGCAACGACACTGGGATATTACCTCCGGGGAAAGACTTAAC
ATCTTAAAGGACTTTGTGCGTTTTGGTCTTCAACATTGGGGATCCGACACAAAAGGAGTTGAGACAACTAGGCATTTCTT
GCTGGAGTGGCTAAGCTACACGTTTAGGTACATACCTGTAGGTCTGCTGGATGTGATCCCGCAGCAAATCAACTGGCGTC
CGCCTTCTTACTTTGGTCGTGATGATCTCGAGACTCTCATGATGTCTGAATCTGCGGGTGACTGGGTTCGTATATCGGAA
TTGCTGCTTGGAAAGGTTCCGGAAGGCTTCACGTTTGCACCCAAGCACAAATCCAACGCGTATGACCGAGCTGAAAATGG
CTAA
>Bo1g002230.1 
ATGGAGAGCGATGGGCGTTACAACCCCGATTACTACAAAGAAGGAACACACTCTGTCTGGAATACGATGCCTAATCATCA
TCAGACAAAGGAGGACCAACATAATGCTCTGGTCATGAATCAGAAGATCATGTCCATCCTTGCCGAGAGAGACGCTGCCC
TCAAGGAAAGAGACGACGCCCTGGCTGCCAAGCAGGAAGCATTAGCCGCTCGGGACGAAGCACTTGACCAACGCGACAAA
GCTCTCTCTCTAAGAGATAATGCTATACTGGAGAGGGACAGTGCCTTAAGTGCTCTTCAGTTCCGTGAACACAATCTTAA
CTACATTTTGTCACGTGCAAAGCTCGGTTCCTCCCACTTATCCAACCCTTCCCCATTGTCAACTATTCCACATGAAGCTG
CGCCAAGTAAAAGAAAAAAAAAGCGCAAACCGGAAACAAGGTCAAAGGGAAAGAGAGTAGGCGAAGATCTGAACCATCAT
GTTGCTTCTCCTGGAAAGAAATGCAGAAAAGATTGGGACAGTAACGTTGTCGGCTTAAACCTTGTCACCTTCGATGAGAC
GACAATGCCAGTGCCCATGTGCACTTGTACTGGTACTGCTCGTCACTGTTACAAATGGGGAAACGGCGGGTGGCAATCAT
CATGCTGCACTACCACTTTGTCTCTGTATCCTCTTCCGCAGATGCCAAACAAGCGGCATTCTCGAGTGGGCGGTAGGAAA
ATGAGCGGAAACGTCTTCTCCAGGCTACTTAGCCGTTTAGCTGGGCAAGGCCACGACCTCTCCTCTCCCGTTGATCTCAA
GGATTATTGGGCTAGGCACGGCACCAATCGCTACATCACGATCATGTAG
>Bo1g002240.1 
ATGTCAACGTTCAGTGGAGATGAGACAGCACCTTTCTTCGGCTTCCTTGGCGCTGCCGCAGCCCTCGTCTTCTCCTGCAT
GGGAGCTGCATATGGGACCGCCAAGAGTGGTGTCGGAGTGGCATCTATGGGTGTTATGAGACCAGAGTTGGTGATGAAGT
CTATTGTCCCCGTTGTTATGGCTGGTGTCTTGGGTATCTATGGTTTGATCATTGCCGTTATCATCAGTACCGGTATTAAC
CCCAAGGCTAAATCTTACTACCTCTTTGACGGATATGCACATCTCTCTTCTGGTCTAGCTTGTGGCCTTGCTGGTCTTTC
TGCTGGAATGGCCATTGGTATCGTTGGCGATGCTGGTGTCAGGGCCAATGCTCAGCAGCCAAAGCTGTTCGTTGGAATGA
TCCTTATCCTCATTTTTGCTGAAGCTCTAGCTCTATACGGTCTCATCGTCGGGATCATCTTGTCCTCCCGAGCTGGTCAG
TCCAGAGCCGAATGA
>Bo1g002250.1 
ATGGAAAAGACAGACGCCCGAGAAGAGAAGATACTGGTTCTGGTTAGATTGAGGCCCCCTAACCAGAAAGAGATTGCCGC
TAACGAACCTACGGAGGATTGGGAATGTCTCAATGATACCACCATCTTGTACAGAAGAAACACCTTGCGCCAATCCTCCA
ACTTTCCTTCTGCTTATTCTTTTGATAGAGTATACGGAGGTGAATGTCCCACCAGACATGTTTACGAGAATGGAACCAAG
GACATCGCTCTCTCTGTTGTCAAAGGAATCAATTGTAGTATTTTTGCGTATGGCCAGACGAGTAGCGGAAAGACTTACAC
CATGTCTGCTATTACTGAGTTTGCTGTCGCTGACATTTTTGACTACATTTTTCAGCATGAAGAAAGAGCATTTTCCGTTA
AATTTTCAGCTATAGAGATCTACAATGAGGCCATCCGAGATTTGCTTAGCTCCGATGGTACATCCCTTAGGCTACGAGAC
GATCCTGAGAAAGGGACAGTGGTTGAAAAAGCCACAGAGGAAACTCTGCGAGACTGGAACCATCTCAAGGACCTTCTATC
TGTCTGTGAAGCACAACGTAAGATTGGTGAAACCTCATTAAATGAGAGAAGTTCCAGATCTCATCAGATTATCAAACTGA
CGGTTGAAAGCTCTGCTCGTGAGTTCTTAGACAAAGAAAACTCCACCACCCTCATGGCAAGTGTGAACTTCATAGATCTG
GCGGGAAGCGAGCGTGCATCACCGGCGATGTCAGCTGGTGCGAGACTCAAGGAAGGCTGCCATATCAACCGAAGTTTGCT
TACTCTTGGAACAGTGATCCGTAAACTTAGTAAGGGAAGGCAAGGGCACATCAACTTTAGAGACTCCAAGCTCACACGAA
TTCTACAGCCATGCTTGGGGGGTAATTCAAGAACCGCCATCATCTGCACTCTGAGCCCAGCGAGGAGTCACGTCGAGCTA
ACGAGGAACACTCTCTTGTTTGCTTGCTGTGCAAAGGAAGTTACCACAAAGGCCCGGATCAACGTCGTTATGTCAGACAA
GGCCCTGCTGAAGCAACTACAGCGTGAGCTTGCGAGGCTCGAGACCGAGCTGAGAACCCCTGCCACGCCTGCCTCTAAAT
GTGATTGTGCCATGACGGTGAGGAAGAAGAATCTTCATATACAAAAGATGGAAAAGGAGATGGCAGAGTTGAGAGAAGAG
AGAGATCTTGCTCAATCCCGGCTTGAAGATATCATGAGAATGGTTGAACTCGATGAGGCCTCAAAGTGTGGAACTCCGCA
GCACATAGACAAGTGGGAGGATGGTTCAGTGTCACAGACATCAGGCGTGATCGATTTAGAGAGGAACTTCATATCAGATG
GGATGTCAATAACAAGAGCTTCATCTCACTCTGAGGATGATGATGATGAAGAGCTGCCTACGCGTTCAGAAGATCCATCA
GAAGAATATTGCAGAGAAGTTCAATGCATTGAGATTGAGGAATCAGCTACAGTCAACCACAAAGACGAAAAAAGAGCAGA
ACCTAAGAACATTTTAGGCCCTAGTGAGGACGCTAGTGTAGGCCAAAACGTGAGGTTGAGAAGCTGGAACCGCAGAGAGA
CCGCGCCAGGCACGAGCACTCCACCTGAAAACCTAGGGACAGGAAGACCAGAAGAAGAGAGTCACAAGAACAAGAAGATT
GTGTTTTCTGGTTTAGAGTTGGGTTCTAGTGTGTCAAGGAATGATTCGCTGTCTTCTTGCGGGAGCGATTCCACTGAGAC
TCAGAGCAGCAGAACCCCCTTGGGAGAAGAGGGAGGTATTACTAGCATCCGGACTTTCGTTGATGGTCTTAAGGAGATGG
CTAAGCGTCAAGGCCAGGTGTCGATTACTGATGACGATTCTGGTAAAATGGGGAGGGATATTGGTCTGGTCATTATGGAC
ATGGAATTTGAGAGACAGCGGCGAGAGATTGTTGAGCTATGGCAAACCTGTAACGTCTCTTTGGCGCATAGAACATACTT
CTACTTGCTCTTCAAAGGAGATGATGAGGCTGATTCAATCTACATTGGGGTGGAGCTAAGAAGACTTTTGTTTATGAAAG
CTCGCTTCTCTCAGGGAAACCAAACTTTGGAAGGAGGAGAAACCTTAACACTGGCTTCAAGCCGGAAGGCGCTTCACGGG
GAGAGAATGATGCTGAGCAAGCTCGTGGGGAAAAGGTTTTCAGGAGAAGAGAGGAGAAGAATCTATCACAAGTTTGGGAT
TGCTGTCAACTCCAAACGCAGGCGTTTACAACTCGTGAACGAGCTGTGGAGCAATCCCAAGGACATGAGTCAGGTTGTGG
AAAGCGCAGATGTTGTAGCGAAGCTTGTGAGGTTCGCTGAGCAAGGGAGAGCCATGAAGGAGATGTTTGGTCTGGCCTTC
ACCCCTCCTTCCTTCTTGACAGCTCAGAGATCGCGTAGCTGGAGAAAAAGCATCCCTACGCTTTTCTAA
>Bo1g002260.1 
ATGGCATCAACCTCACTCCTCAAGGCATCTCCTGTATTGGACAAATCGGAGTGGGTCAAGGGACAAAGCGTTCTCTTCCG
TCAGCCATCTTCCGCCGCCGCCGTCCTACGTAACCGCGCCACCTCCCTTGCCGTCCGTGCCGCTTCATCCTACGCGGATG
AGCTTGTCAAGACAGCGAAAACAATTGCGTCTCCTGGACGAGGAATCTTGGCGATGGACGAGTCGAACGCGACATGCGGG
AAGCGTTTGGACTCGATAGGGCTAGAGAACACTGAGGCAAACCGTCAAGCATACAGGACATTGCTGGTCTCTGCACCAGG
ACTCGGACAGTACATCTCCGGTGCAATCTTGTTCGAGGAGACTCTGTATCAGTCTACCACCGAAGGCAAGAAAATGGTCG
ACGTCCTCGTCGAGCAGAACATCGTCCCCGGTATCAAAGTCGACAAGGGTTTGGTCCCACTTGTTGGATCTAACAATGAG
TCATGGTGCCAAGGGCTCGATGGTCTATCCTCCCGAACCGCTGCTTACTATCAACAGGGTGCTCGTTTCGCCAAATGGCG
TACTGTGGTGAGCATTCCCAACGGTCCGTCTGCTCTAGCTGTTAAAGAAGCTGCTTGGGGGCTTGCTCGATACGCTGCCA
TTTCACAGGACAGTGGATTGGTTCCAATAGTGGAGCCAGAGATCTTGTTGGACGGAGAACACGACATTGACAGGACTTAC
GAAGTAGCAGAGAAGGTTTGGGCTGAGGTTTTCTTTTACCTTGCTCAGAACAATGTCATGTTTGAAGGTATCCTCCTGAA
GCCGAGCATGGTGACTCCCGGAGCCGAGTCTAAAGACAGAGCTACTCCTGAACAAGTTGCCTCCTACACCCTTAAACTCC
TCCGCAACAGAATCCCTCCGGCCGTCCCCGGAATCATGTTCTTGTCCGGAGGACAGTCCGAGTTGGAGGCAACGTTGAAT
CTGAACGCGATGAACCAAGCACCAAACCCGTGGCATGTTTCCTTCTCATACGCACGTGCCCTGCAGAACACATGTTTGAA
AACATGGGGAGGCAGAGCTGAGAACGTGAACGCAGCTCAGACCACTCTATTGGGTAGAGCCAAGGCCAATTCGTTGGCTC
AGCTTGGAAAATACACAGGAGAAGGTGAGTCTGAAGAGGCTAAGGAGGGTATGTTCGTCAAAGGCTACACCTATTGA
>Bo1g002270.1 
ATGATGGGAGGAGTTGCAGCCATTGTCGCCAAATCCGCAGCTGCTCCAATCGAAAGGGTGAAGCTTTTACTCCAAAACCA
AGGCGAATTGATCAAAACAAGACATCTCACAAGACCCTACACCGGTCTAGGTAACTGCTTCGTTAGAATCTTCAGAGAAG
AAGGTGTTTTATCCTTCTGGAGAGGAAACCAAGCCAACGTCATACGTTATTTCCCTACACAGACCCGTCTCAGCAGTGGT
CATTCCGGTTACAGCCAGCTTCTTCCAGTGGTTCCTGCTCCTGTTGTTGTCCGAAGACCAAAGCCTATTCGTAAACCGAG
AGTGACTTCCCCGGTTCGAGCTTCTGGATCAGTGGCTATAGTTCAGAAGATGACAGATACATTTGTTATTTCAATGGCTC
TGTGGAAGCTTCAATGGTTCATTGGTTCTGATGAACTGAGATTCTTGGAAGCTTCAATGGCTCTGTCGCATGTTAAAAAC
GATGGCGTTCTTATTCAATGCTCCATGAAACAAGATGGTCACTTGTAG
>Bo1g002280.1 
ATGAAACCGTCGATTTTAATCTTAACAGTTTTCGTACTTCTCCTCCTGTTACCAACGGTGATTCCACACGACTACTCGGA
TGCTCTGTATAAGTCAATCCTATTTTTCGAAGGTCAACGCTCCGGTCGACTTCCCAGAGAACAAAGGATGTTGTGGCGTA
GTGACTCTGCACTCAAGGACGGCGAAAACCTCAACACGGACCTCGTTGGTGGTTACTACGACGCCGGTGACAACGTTAAG
TTTCATTTTCCAATGGCTTTTACGGCCACGATGCTTGCTTGGAGTTCTATCGACTTCAGTTGCTACATGTCTGAGAATGA
TTTTAGTCACAACCTCGTAAATATCAAGTGGGCTACTGATTATCTCCTTAAGACTGTCTCACAACTCCCTCATCGCATTT
TCGTCCAAGTAGGTGAAGCACAACCCGACCATGATTGTTGGGAAAGACCGGAAGATATGGATACGCCACGAACCGCTTTC
GCTATAGATGCACCAGGGCCAGCCTCCGATCTAGCGGGTGAAATCACTGCAGCTCTGGCAGCTGCTTCTATCGCATTCAA
ACAATCGAGGCCTATATATTCACAATTATTGCTCAGCAAAGCCATACAAACGTTTCGGTACGCAGATATGCATCGAGGTT
CTTATGCCGACAATCAGAACGTGCACACCGCCGCTTGCCCTTTCTACTGCAGTAATAATGGATATAAGGATGAGTTGCTC
TGGGGAGCTGCTTGGTTGAGGAGGGCGACTGGTAGTGATTATTACCTAGAGTACTTGGTGAACAATCGTGAAACTTTCGG
TGTAGATTACAATTACTTGGACTTTGGCTGGGACAGCAAATTTGGGGGAGCTGATGTTCTCATTGCTAAGGAAGTATTTG
AGAAGAATGTGAGTGCGTTAACACCATTTAAAGATATTGCGGAGAAAATGATGTGTGCAGTATTTCCGGAAACCGCTGGT
CCACACATGAGTTACACACCTGGCGGTCTTCTTTACAAACCCGTTGGCAGCCAGCTCCAGAGCACGGCCGCAATGTCTTT
CGTCATCCTTACCTACGCGGACTACCTCTCTAAATCCTCTCAACAACTCAGTTGCGGTAACCTCAAGTTTCAATCCGATT
CTCTTCGACGCATAGTTAAACGACAGGTGGACTACATTTTGGGAGATAATCCAATGCACGTGTCGTACATGGTTGGGTAC
GGTGATCAGTACCCGCGACAGGTCCACCACCGTGGCTCGTCTATACCGTCTGTTAAGGTTCAAAGCACTGCGTTCGGGTG
CATACTAGGATGGAATATTTTCCATTCAGACAATCCAAACCCAAACATTCTAGTAGGAGCGGTGGTTGGCGGGCCTAACG
TAGATGATACATTCGTTGGAAAACGGACAAATGCTACCGACACAGAGCCCACGACCTATATCAATGCACCTCTGGTTGGT
GTCTTTGCCTATTTTAAAAGCAATCCCAACGTCGCTTGA
>Bo1g002290.1 
ATGGAGTGCTCAATTCAACGGGAACACGATGGGCCTCCGGCTCTGGTACAAGAGACCCCGGTGGTGGTGAAAGGAAAAGA
AGCAAGACGTGGCCTACAGCAGGGAGCAGATCTCTGGTGGTCTCGACAAGGCATGGTAGCAGCGGAGGCAAGCTCGAACC
CGATCTTGGAATAG
>Bo1g002300.1 
ATGATGAAATTACATTTGAACCCTCTCTCAGTTATATTCTTCTTCCTCTTTGGTGCGGCAATGTCGTCGAAGCAGCACGA
CTACTCCGACGCACTCTCGAAATCAATCCTCTTCTTCGAAGGCCAACGCTCCGGTTACCTCCCGAACGACCAGCGTGTGC
CGTGGAGGCGGAATTCCGGTCTGAGCGACGGGTGGACGCACAACACCGATCTAACCGGCGGTTACTACGACGCGGGAGAC
AACGTCAAATTCAATTTCCCGATGGCTTTCACCACGACGATGCTCGCCTGGAGCGTAATAGAATTCGGAGAGCTCATGCC
TCCGCCGGAGCTTCGGAACGCTCTGGTCGCACTCCGGTGGAGCTCCGATTACCTCCTGAAATCCGTTTCGCAGCTACCAA
ACCGCATATTCGTCCAGGTAGGTGATCCGATTGCAGATCATAATTGTTGGGAAAGACCTGAAGATATGGATACACCACGT
ACTGCTTACGTCGTAAATGCCCCAAATCCAGCTTCTGAAGTAGCTGGAGAAATCACAGCGGCCCTCTCGGCCGCTTCAAT
TGCTGTGCGATCATCCGATCCAGGCTACTCTCAGACGTTGCTCCAAAACGCTGTAAAAACGTTTCAGTTTGCTGATATGC
ACCGTGGTGCTTATAGCAGCAATGATGATATCAAAAATGACGTTTGCCCTTTCTACTGCGATTTCAACGGATTTCAGGAT
GAGTTATTGTGGGGAGCAGCTTGGCTAAGAAAAGCGACTGGTGATGAAAGTTACCTTAGCTACATTGAGAGTAACCGTGA
ACCCTTTGGTGCTAGCGAGAACGTCGACGAATTTGGTTGGGACAACAAAATTGGTGGACTTAATGTTCTCGTGTCCAAGG
AAGTTATTGCAGGGAATATGTACAACCTAGAGGCGTACAAGGCGTCGGCGGAGAGCTTCATGTGTAGTTTGGTGCCGGAG
TCTCCGGGACAGCACGTTGAGTATACTCCCGGCGGTCTTCTTTACAAGCCCGGCGGTAGTCAGCTCCAGCACGCGACCAC
AATATCTTTCCTCCTGCTTGTATACGCTCAGTATCTATCCAGAAGTTCCCTCTCCCTCAATTGTGGCAGCCTCTCTGTCC
CTCCTGATCATCTACGCCGTCTCGCCAAGAAACAGGTGGACTATATTTTGGGGGAGAATCCAATGGGATTATCGTACATG
GTCGGGTACGGAGAGAGGTATCCAAAGAGGATCCACCACCGTGGCTCATCGCTGCCGTCGATCGTAGACCATCCAGGCAC
CATCGGGTGCAAAGACGGATCGGTTTATTTCAACTCGACCGAACCAAACCCGAACGTTTTGATTGGAGCGGTGGTGGGTG
GGCCCGAAGAGGATGATAAGTACGATGATGACCGGTCTGATTTCCGCAAGTCAGAGCCCACTACTTACATCAATGCTCCT
TTCGTTGGTGTATTGGCTTACTTTGCAGCCAATCCTAGTTTTAGCTGA
>Bo1g002310.1 
ATGCTAATGAAAACGCAAAGACTTACTATCTCTCCTTTCCTTCCGACTAAATCTCACCAACCACTTATCCGTTGTCTCGG
TGGAGGCTCGGTGCTGACCCGGAGAAAACTCGGTGGGATCACCACAGCAGCTGCTCCGATTTTCCAGGGAAAGCCGGTGG
TGACTCGTCGGGAAATAAAAACAGGGCGAATTACGAGGAACTGCGTCGAAAATGATGGCGGAACTGAAGAAGAAGAAGAG
AAGAAGAGCAGGGGTCTGGTGAAGGAGAGCGTATGGGAACAGATGAAAGAGATCGTCAAGTTCACAGGTCCGGCGATGGG
GATGTGGGTTTGTGGTCCGTTGATGAGTCTCATCGACACGGTGGTCATCGGCCAAGGTAGCTCCGTCGAACTCGCCGCAC
TTGGACCGGGGACAGTACTATGTGATCACATGAGTTACGTCTTCATGTTCCTCTCCGTGGCGACATCCAATATGGTCGCT
ACTTCTCTTGCCAAACAGGACAAGAAAGAAGCACAACATCAAATCTCTGTCTTGCTCTTCATTGGATTGGTTTGTGGACT
TATGATGCTTTTGTTGACTAGATTATTCGGACCTTGGGCTGTTACTGCATTTACTAGAGGGAAAAACATTGAGATTGTTC
CTGCAGCCAATACATACGTTCAGATTCGAGGCTTAGCGTGGCCTTTTGTTCTTGTTGGATTGGTTGCTCAAAGCGCAAGT
CTTGGAATGAAGAACTCATGGGGACCTCTTAAGGCATTAGCAGCAGCAACGGTCATTAACGGTCTTGGAGATACGATCCT
ATGCTTGTTTCTTGGACAAGGTATCGCCGGAGCTGCTTGGGCAACAACCATCTCTCAGATTGTTTCGGCTTATATGATGA
TGGATTCTCTGAACAAAGAAGGCTACAATGCTTACTCCTTTGCGGTGCCTACACCTCAAGAACTATGGAAGATATCTGCA
CTCGCCGCACCTGTCTTTATCTCAATTTTCTCCAAGATTGCTTTCTATTCTTTCATCATCTACTGTGCTACCTCCATGGG
AACTCACGTTTTAGCTGCTCATCAAGTGATGGCTCAGACGTACAGGATGTGCAATGTATGGGGTGAGCCACTGTCTCAAA
CGGCTCAGTCATTTATGCCCGAGATGTTATATGGTGCGAACCGTAACCTTCCCAAGGCGAGAACGTTGCTCAAGTCCCTG
ATGATTATTGGAGCCACGCTTGGATTAGTCTTGGGAATTATTGGGACATCGGTTCCAGGCCTGTTTCCTGGTGTCTACAC
ACATGATAAAGTCATCATAACCGAGATGCATAGACTGCTTCTACCATTCTTCATGGCGCTGTCTGCATTGCCAATGACAG
TATCCCTGGAGGGTACATTGCTGGCGGGACGTGATCTGAAATTCGTCAGCTCTGTGATGAGTTCAAGCTTCGTTCTTGGT
TGTCTTACACTAATGTTTGTGACACGAAGCGGATATGGTTTAGTCGGCTGTTGGATGGTTCTCGTCGGATTTCAATGGGG
TCGGTTTGGACTGTATCTACGGAGGCTGCTTTCACCTGGAGGCATACTTAACACGGATGTGCTGACGACTAAGAAGATCA
AATCAGTTTAA
>Bo1g002320.1 
ATGGAGTTGCAAGCAAGGAAACAGCGAGAGGCGGCTCTTGAGTCTGCACTGGCAGACAAAGAGTTCATAGAAGGCGAATA
CAGGAAAAAGGCAGAAGAAGCGAAGAGAAGAGAGGAAGCTTTAGAAAACGATTTGGCAAACATGTGGAGAGATAGAGAAG
AATCAAAGCAGCATGGTTCTGAGAGAGAGAGACAAGTCTCGAATGCACCGAGACAACCTGAAGTAGTAGTGGTAGCTAAA
ATCGAAGAGACACCAAAAGAGGAACCTCTTGTTGCTCGTCTCAAGGCACGAACGCAAGAAATGAAGGAGAAAGAGATGAA
ATCGCAAGCGAATGGAGACGCAAACTCTCACATCTGTAAAGTATGTTTCGAGTCTCCCACAGCAGCAATTTTACTCCCTT
GCCGCCATTTCTGCTTATGTAAATCATGTTCCCTCGCTTGCTCTGAATGCCCAATTTGCCGGACAAAGATCTCTGATCGC
CTATTTGCGTTTCCGTCTTAA
>Bo1g002330.1 
ATGAAGATTTGGTGTGATGTGTGTGATAAAGAAGAAGCTTCAGTGTTTTGTTGTGCAGATGAAGCAGCTCTTTGTAATGG
TTGCGATCGTCATGTTCATTTCGCCAATAAGCTCGCCGGCAAGCATCTCCGTTTCTCTCTCACTTCTCCTACTCCCAAAG
ATGCTCCTCTCTGCGATATTTGTGGGGAGCGGCGTGCATTATTGTTTTGCCAAAAAGACAGAGCAATACTGTGCAGAGAG
TGTGACATTCCAATACATCAAGCCAATGAGCATACTAAGAAACACAATAGGTTCCTTCTTACCGGCATCAAGCTCTCAGC
CTCCCCATCCGCATACCCGAGAGCCTCCAACTCTGGTGCGACATTGGGCCAGGCCAAGACTCGACCCAAATCAGTATCAG
GGGAGGTCCCGAGCTCGGCCTCCAGTGAGGTCTTTGCGAGCTCTCCTTCCACGACTACAAGCAATTACTATTATGGGCTA
GAGGAAACCTATCAGCAAGCTAGCGATTCGGGCTCTGGATCGGGTTCAGGCAGTATATCAGAGTATTTGATGGAAACGTT
ACCGGGCTGGAGAGTGGAAGATTTGCTTGAAGATCCTTCTTGTGTCTCCTATGAGGACAACAACAATATTTTTACTAAGA
ACAATAATAAAGGGGTTAACGATGGTTCTTCTTCACAATATCAGCATCAAGGCTTTTGGGAACAAAAGCCCTTCTCCTGA
>Bo1g002340.1 
AGGAAGAGGGGGCAATTGCGGTATTTCAATAATAATAAAAACGCGATTGGAACTAGGGGCAGAGGACAAATAATTACAGC
TCTCCCTCCTCGATCCATCTCTGACATTTATCTTTCTTTTTCAAAAATTATAATATTTATTTGGTTCAAATTCATCGCCG
GAGAATTATCAACGATGGGGGAAAGCGGCGGCGGTGGTTGTTGTCCGCCGATGGATTTGATGCGGTCAGAGCCGATGCAG
CTTGTTCAACTCATTGTTCCCATGGAATCTGCTCATCTCACCGTCTCTTACCTTGGAGATCTTGGCCTCGTCCAATTCAA
AGACCTAAATCCAGAGAAGAGCCCTTTTCAACGTACTTATGCTGCTCAGATAAAAAGATGTGGAGAGATGGCACGTAAGA
TACGTTTCTTCAAGGATCAAATGTCCAAAGCTGGAGTTTTACCCAAGGATTCGCTGGAGAATGGAACTCATATCATCGAC
CTGGACGATGTCGAGGTAAAGCTTGGAGAGCTCGAAGCTGAACTTGTTGAGATCAATGCTAATAATGACAAGTTACAGCG
TTCCTATAATGAACTCATTGAGTACAAACTGGTCCTTGACAAGGCCGGCGAGTTCTTTTCTTCTGCTCATACAAGTGCTA
CCGCTCAACAGATAGAGATAGAGTCACAACAAGTGGGCGAAGATTTGCTGGAGGCTCCTTTATTGCAGCAAGACAAGTCT
ATTGATTCGTCAAAGCAAGTCAAGCTTGGATTTCTCACCGGATTGGTACCTCGTGAAAAGTCGATGGTGTTTGAGAGGAT
TCTATTCCGTGCTACTAGGGGCAACGTCTTTATTCGACAGACTGTCATTGAGGAGCCGGTCATTGATCCCAACTCTGGGG
AGAAGGCTGAGAAAAATGTTATTGTTGTCTTCTATTCCGGGGAAAGAGCAAAAAGCAAAATTCTTAAAATATGTGAAGCT
TTTGGGGCCAATCGTTATCCTTTCAGCGAAGACCTTGGAAAACAAGCTCAAATGATAACTGAGGTGTCAGGTCGATTAAC
AGAGCTTAAAACCACCATAGATGCTGGTTTAGGTCACCGTAACATTTTGTTGCACGCCATTGGAGATAAATTTGAGCTGT
GGAACCTCAAGGTGCGCAAAGAGAAAGCTATCTATCATACTTTGAACATGCTTAGTCTTGATGTAACTAAGAAGTGCCTT
GTGGCCGAGGGCTGGAGTCCTGTCTTTGCATCAAACGAAATTCAAAATGCATTAAAGCGTGCTGCAGTTGACTCCAATTC
GCAAGTTGGATCAATATTCCAGGTTCTGAGGACCAAAGAGTTGCCACCAACTTATTTTCGCACAAACAAATTTACTTCTG
CAATTCAGGAAATTGTTGATGCATATGGTGTGGCCAAGTATCAGGAAGCTAATCCTGGTGTATTCACAATCGTCACCTTC
CCCTTCCTTTTCGCTGTTATGTTTGGTGATTGGGGGCATGGAATATGTTTGCTGCTTGCAACTATGTACTTGATAGTGAG
AGAAAAGAAACTTTCCAGCCAGAAACTTGGTGATATTATGGAAATGGCTTTTGGTGGTCGTTATGTCATAATGATGATGT
CACTCTTCTCAATATACACTGGTTTAATCTACAACGAGTTCTTCTCTATTCCATACCCATTGTTCGCTCCCTCAGCCTAT
GATTGCCGTGATGCCTCATGCAGCGAGGCTACAACAATTGGTTTGATAAAGGTGAGGGACACTTATCCATTTGGTCTAGA
TCCGGTGTGGCATGGTACCCGCAGCGAGCTGCCGTTCCTGAACTCGCTGAAGATGAAAATGTCAATCCTTCTCGGAGTTT
CTCAGATGAACCTCGGGATCATAATGAGCTACTTCAATGCAAGATTCTTCAAATCGAGTGTAAATATATGGTTCCAGTTC
ATTCCCCAGATGATATTCTTGAACAGCTTGTTTGGCTATCTCTCGGTCCTCATCATCATAAAGTGGTGCACTGGTTCTCA
AGCAGATTTGTATCATGTGATGATCTACATGTTCCTGAGCCCAACCGATGAGTTAGGAGAGAACCAACTTTTCCCTCACC
AGAAAACGGTGCAGCTGGTGCTTCTCTTTCTGGCTCTTGTTTCTGTTCCATGTATGTTGCTTCCAAAGCCCTTCATCTTG
AAGAAACAACATGAAGCTAGGCATCAAGGTCAGTCATACGCACCTCTTGAGGAGACAGATGAGAGTCTTCATGTGGAGGC
AAATGGAGGATCCCATGGGCATGAGGAGTTTGAGTTCAGCGAGATATTTGTACATCAGCTGATTCACACTATAGAGTTTG
TGCTCGGAGCTGTTTCCAACACCGCTTCTTACCTGCGTCTATGGGCTCTCAGTCTTGCGCATTCAGAGCTATCGTCAGTC
TTCTATGAGAAGGTCCTCCTTCTTGCTTGGGGGTACAACAATTGGTTGATCCTGATCGTTGGGATAATCGTGTTCATATT
CGCCACGGTGGGAGTGCTGCTGGTGATGGAGACACTGAGTGCGTTCCTTCACGCACTGCGTCTACACTGGGTAGAGTTTC
AGAACAAATTCTACGAAGGAGATGGTTACAAGTTCGCTCCTTTCTCTTTCATTCTTACCGCAAACGAAGACGAGTGA
>BnaC01g00160D 
ATGAATCTATATGATTATTACATATCAAGGATCGGATGTGGTTTTAGTAGCTTAGCAGATTATCAAGTGTTGTGGAACTT
GGAACTGATAGTTGGGGTCCCAAAAGTTGAAATTAAGTGTGGGCCTATTGAACTACATTATTTTTCTAATGGACTGGGTG
AAGAATTAAAATTATTTTTAACCAAAGCTGTCTATCTATCCATTGTGTTTCTTTCGCAAGTTAAATTGGGCTTTTACGCA
ATTTCATTGCAGGCTCATATAAGAACGTTGTGCGTCGTCTTATGTTCAATATTTCAACTCAACCGCCGATTGTCATGA
>Bo1g002350.1 
ATGAATCTTCTTAAGCTTTCCTTCTCCCTTCTCCTTCTTTCCTTTCTCCTCGTATCCGTCTCGTCATCCCCCGACGGCGA
TGATGTCGTGATCCGGCAGGTGGTTGATGGAGCCGCCGAGCCAAATGTTTTATCCTCCGAAGATCACTTTACTCTGTTCA
AGAGCAAGTTCGGAAAGGTCTACGCTTCCGGGGAGGAGCATGATTACAGATTCTCCGTTTTCAAAGCCAATCTGAGGCGA
GCGAGGCGCCACCAGAAGATGGATCCCTCTGCGCGTCACGGCGTCACGCAGTTCTCGGATCTGACTCGGTCTGAGTTCAG
GGAGAAGCATCTCGGAGTCAAAGGAGGGTTTAAGCTTCCCAAAGACGCCAACAAGGCTCCGATTCTCCCAACCGAGAATC
TCCCTGAGGATTTTGATTGGAGAGATCACGGAGCCGTCACCCCCGTCAAAAATCAGGGATCATGCGGCTCTTGCTGGAGT
TTTAGCGCCACCGGAGCTCTTGAAGGTGCTAACTTCCTAGCCACCGGCAAACTCGTCAGCCTTAGCGAACAACAGCTCGT
TGACTGTGATCATGAGTGTGACCCCGAGGAGGCGGGTTCATGCGACTCTGGTTGCAATGGTGGCCTCATGAACAGTGCTT
TTGAATACACCCTCAAAACCGGAGGCCTCATGAAAGAAGAAGACTATCCTTACACCGGCAAGGACGGCCCCATCTGCAAG
CTAGACAAGTCCAAGATCGTTGCCTCTGTCTCCAACTTCAGTGTCATCTCCATCGACGAAGACCAGATTGCTGCCAACCT
TGTTAAAAACGGACCTCTTGCAGTTGCCATCAACGCTGCTTATATGCAGACTTACATTGGCGGAGTCTCCTGCCCTTACA
TTTGCACCCGGAGGCTCAACCACGGTGTCTTATTGGTGGGCTATGGATCCGCTGGTTACGCTCCTGCTAGGTTCAAGGAG
AAGCCTTACTGGATCATCAAAAACTCGTGGGGAGAGACTTGGGGTGAGAATGGTTTCTACAAAATCTGCAAAGGCCGTAA
CATTTGCGGCGTTGACAGTCTTGTCTCCACCGTTACAGCCGCTGTCTCTACCACCGCTCATTAG
>Bo1g002360.1 
ATGGAAAACATAAGTGAGCTGGTCGCTTTTGACATGGGAGGGCTAAGAAACAACCTTCCCAGAAAGAGAGGATTGTCAAG
GTACTACTCGGGGAAAGCAAGATCATATGCTTGCATCTCAGATGTCAAATGCCTAGAAGATCTAAAGAAACCAACCCATC
CTCTTGATGATGATGATGATGATGATGATGAAGATGATGCCTACAAGAAGAGGAAGAAGAAGAATAGGCAATCATCTTCA
TCTTCATTTTCTGCAGCAGTTAACAGCAATGTTAATTATCAAAACTACCCGTGTCGTAGAGTCTCTAGTAGCACACACTG
TTCCACACCTTGTGTTGGTGCTTAG
>Bo1g002370.1 
ATGGAGATAAGAAAGAAACCAAACACATGCACGTTTCCCATCTTTGATATTTCTCCAAAGCCTTCCATGGCTCTCCTCCT
GGCTATTCTCCTCTTCCTCTCAGGCCCTGCAGCGTCTGCCGTGGGACCTGCTACCGGTTTTAAACCGGCAGATGATATCC
TCATTGATTGTGGAAGCAAATCTTCATCCAAAACACCTGATGGAAGAGTCTTTAACAGTGACCAAGATACGGTCGAATAC
ATAGAAGCCAAGGATGATATTCAGGTCTCGGCCCCACCTTCAGACAAGGTCGCATCTCCTATCTACCTGACTGCAAGGAT
CTTCCGTGAGGAAGCCATCTACAAGTTCCATCTAACCAGACCTGGTTGGCATTGGGTTCGCCTCCATTTCCTGGCCTTGG
CTAACGACAAGTTTGATCTCCAACAAGCAACTTTTTCCGTTCTAACAGAGAAGTATGTGCTGCTTCATAACTTCAAGATT
ACTAACAACAAGAATGATAGTCAAGCTGTTCTCCAGAAGGAGTATCTCGTCAACATTACGGATGCACAATTCTCCCTCAG
GTTCAGACCTATGAAAAGCTCTGCAGCATTCATCAACGCTATCGAAATTGTCTCTGCTCCAGACGAACTGATCTCTGAGT
CCGGCACAGCCCTTTTCCCAGTCAAGGGTTTCTCTGGTCTGTCTGACTATGCGTACCAGTCCGTTTACAGAGTCAATGTT
GGTGGTCCTTTGATCGTGCCTCAGAACGACACATTAGGAAGAACCTGGATACCTGATAAGGAGTTCTTGAAAGATGAGAA
CCTGGCCAAGGACGTCAAGACGACCCCTTCCGCAATCAAGTACCCTCCTGGAGTTACACCTTTGATTGCTCCACAGACGG
TTTATGCAACAGCTGCTGAAATGGCTGATTCTCACACCATTGCTCCTAACTTCAACGTCAGCTGGAACTTCCCCTCGAAC
CCGGCGTTTAACTACCTTATCCGGCTTCATTTCTGTGACATCGTTAGCAAGTCTCTCAATGACTTGTACTTCAATGTGTA
CATCAACGGCAAAACTGCCATTTCTGGGCTGGATTTGTCCACTGTCGCCGGCGATCTCGCAGCTCCTTACTACAAAGACA
TTGTTGTGAACGAGACACTTATGACTCCTGAGCTGCTAGTGCAGATTAGTCCCATGGGAGAAGATACAGGTACTCCAAAC
GCAATCTTGAATGGTGTTGAGATCTTAAAGATGAGCAACTCCGTGAACAGCCTTGACGGAGAGTTTGGAGTTGATGGTAG
AACCACCGGCATGGGTAAACACGGTATGGTTGCGACCGCGGGGTTTGTGATGATGTTTGGAGCTTTCGTTGGCCTTGGAG
CCATGGTTTACAAGTGGAAGAAGAGGCCACAAGATTGGCAGAAGAGAAACAGTTTCTCCTCTTGGTTGCTACCCATACAC
GCTGGTGACAGCACTTTCATGACGAGCAAAGGTGGTTCTCAAAAATCGAGCTTGTACAACTCAACCATGGGCCTCGGCCG
CAACTTCTCCCTTTCAGAGCTTCAGGATGCTACGCAGAATTTCGAAGCATCTCAGATTATCGGTGTTGGAGGATTCGGTA
ATGTCTATATTGCAACCCTCGACGACGGAACCAAAGTTGCTGTCAAGCGAGGTAACCCACAGTCTGAACAAGGAATCACT
GAGTTTGAGACAGAGATTCAGATGCTTTCTAAGCTCAGACACAGACACTTGGTCTCCTTGATTGGTTACTGTGATGAGAA
CTCTGAGATGATCCTGGTCTATGAGTTCATGTCCAATGGTCCATTCAGAGATCACTTATACGGAAAGAACCTTGCTCCTC
TAACTTGGAAACAGCGACTTGAGATCTGTATCGGTTCTGCACGTGGGCTTCACTATCTGCACACAGGAACAGCGCAAGGG
ATTATCCACCGTGACGTCAAATCGACCAACATTCTTCTCGACGATGCTTTAGTTGCCAAAGTAGCTGATTTTGGTCTTTC
TAAAGATGTGGAATTTGGACAGAACCATGTCAGCACGGCAGTGAAAGGAAGTTTCGGGTACCTAGACCCTGAATACTTTA
GGAGACAGCAACTTACCGATAAGTCTGATGTTTATTCCTTTGGTGTCGTTCTTCTAGAAGCTCTCTGCGCAAGACCAGCC
ATCAACCCTCAGCTACCAAGAGAACAGGTTAACTTAGCTGAATGGGCTATGCAATGGAAGCGAAAAGGGATGCTCGAAAA
GATCATTGATCCTCATTTGGCTGGGACGATAAACCCTGAATCGATGAAGAAGTTTGCGGAAGCTGCAGAGAAGTGTTTGG
AAGATTATGGTGTTGATAGGCCTTCAATGGGAGATGTTTTGTGGAACTTGGAATATGCTCTTCAGCTTCAAGAAGCATTC
ACTCAGGGCAAGGCCGAGGAGACTGAGAACGGTGAGCCAGTAACACCTGTCTCGGTGGTTCCGCCAGCAGATACAACTCC
AATCACTCCTGCACCCACCACCAATGCAGCGGCAGCTAGTGTTCCAGTTGCTTCCAAGGTGGAAGAGAACAATGGTGCTG
CTGAGGTTCAGGCCGTGGACGAACACTCTGGAACAGCCATGTTTACTCAGTTTGCTAACAACCTTAACGGAAGATAA
>Bo1g002380.1 
ATGCCATTATACGGCTGTGATTGCTATGCTTACGCTCTCCTAGCTTCTGGATTTGTCGATCTTGTTATTGAATCCGGTCT
AAAGGTAAAGCTACTCCTTAAGAATGACTTGTCAAAAGTGAATGCCTCATTTATCAATCGTTATTTGGTACTGTTCTTCT
ACATCATACTAATTGAAGTCAATGTTATTCCTCACCAGCCATATGATTTTCTAGCTCTGGTGCCTGTAATAGAAGGCGCT
GGAGGTACTATAACCGATTGGAACGGGAACTCACTTCTGTGGGAAGCTTCATCCAGTGCATTTGCTACAATTGCAGCAGG
AGATTCAGACATTCATCAGCAAGCATTAGAGTCACTTGAGTGGCAGTGA
>Bo1g002390.1 
ATGGACGAATATGGTCAAGGATCACGACAAGGAGCTACTGTAACGGATGAAACTAAATCAAAGGTAGAGGGGCACGATCG
ATCAACTGCAACAGTGAGCGGATCAGGATCAGATGAAGCTCACGAGAAGAAGGGGTTCCTTAAGAAGATTAAGGAGAAAC
TTTCCGGCAACCATAACGATCCGTAA
>Bo1g002400.1 
ATGGCGGATATAAGAGACGAAAGAGGAAACCCGATCTACCTCACGGACGAACAAGGCAAGCCAGCTCAGCTGGTGGACGA
GTTTGGAAACGCGATGCACCTGACAGGTGTTGCAACCAGCGTCCCTCACCTGAAGGAGAGCAGCTACACCGGTCCACACC
CAATCACCGCCCCAATCACGACCACCCATACTCCTCACCACGCACAACCTATCTCCGTGTCTCACAACCCTCTTGAAAAC
AAAGGCATTTCTTCCTCCAACTCGATGGACGAATATGGTCAAGGATCACGACAAGGAGCTACTGTAACGGATGAAACTAA
ATCAAAGTTAGAGGGGCACGATCGATCAACTGCAACAGTGAGCGGATCAGGATCAGAAGAAGCTCACGAGAAGAAGGGGT
TCCTTAAGAAGATTAAGGAGAACCTTCCCGGCAACCATAACGATCCGTAA
>Bo1g002410.1 
ATGGGGAATGCGTGTTGTGTTGCGGCTCGTGACAAAATGGTACTGGTGCCTCCTAATTCATCAGCTGCTGCTGAGACTGA
GAGGAGGCATTCTCCTACTTGGAGTTTCCGCTGGGATAATCATAATAGAAGAGGCCGTGTTGCTGGTGAAGAGTCATCTC
TCACTTGGTTATCTGATGGTAACGATGGCTCTGACTTCAAATCTGAATCTGCTTTCGTATCATCTCAAGGCTCTCCTTTC
GACAGCTTTCGGACTCATACACTGCAGAAATCCCCGGCGTCAGATCTATCTTTCCCAAGAAACTCTTCCATGGATACAGT
CTTCGAGCAGAAAGAAAATGATTCAACACAGTCTGTGGCACCTTCATATCCATCTCCTTCACAGACATCTTCTTTCCCAG
CATCACCACTTTCTCCCCAGAGCTACTTGCATCCTGCAAGTTCGTCGTCATCACTTAAACTGACACAGCGCCCTCGTCTA
TCAAAGCAAGTCTCAGATAGTCGAATCTATGGAATGAACTCACTAAGTAGAGGCTCAGCAACTGAAGAGACGCAGGGAAC
TCCTTTGAGATATGATTCTTCTCAGAGTGGACCATCTGAAAGTTGGTCATTGCAAGCCTCTTCTGAAATGATGTCATCTT
CTCGCAGCAACGAGCCTTTGTCTTATGATAATGACTGCTTTGGGATTGATCGTGACAAGATAGACCATCATGGCAACCGA
GTAATGTCCAATCATCATCAGCAAACCTGTGGTGCCTGCTCTAGACCATTGTCAGAGAAATCCATGTGGAGCAGCCAAAA
GATTTTCATGACCAATGAGCTCTCTGTGTCCGCGATTCTAGCATGTGGGCATGTCTATCATGGTGAGTGTTTAGAGCAGA
TGACGCCGGAACTCGATAAATTCGACCCGTCGTGCCCAATCTGTACATTTGGTGAGAAGAAAACGGCGAAGCTGTCAGAG
AAAGCGTTGAAAGTTGAGATGGATTTGAAAGCTAGGCACAACAAGAGACTCAGAAACCGAGTTTTGGACAGTGATTTTGA
TTGCGATGATTTGGTAATGTATGATCACAGCCACATGGAAGCAGCAGCAGCAGCAGACAAGAGCCCTGAACTGGTCTCGA
GTTCGAGCGTCAAAGGTTATGCCGCAAAGCCTTTCTTGGCTAGACATTTCTCTTTTGGATCCAGAGGTAACAGTAAATCC
GCTGAAGAGAATCTTGCTGTCAAAAAGAAAGGCTTCTTCTGGACCAAATCCAGCAAAATATGA
>Bo1g002420.1 
ATGGTGAAGGAGAGTGAGTATTACGACGTGTTAGGCGTCAAGACTGATGCCTCAGCTGCTGAGATTAAGAAAGCTTATTA
TATCAAAGCAAGGCAAGTTCATCCAGACAAGAATCCTAATGATCCTCAAGCTGCTAAAAACTTTCAGGCACTAGGTGAAG
CTTACCAAGTTCTTAGCGATCCGGAGAAACGAACTGCTTATGATAACTACGGCAAAGAAGGTGTTCAACAGGATGCAATG
GTTGATCCTGCAGCTGTGTTTGGCATGCTCTTTGGTAGTGAGTTGTTTGAGGACTACATTGGCCAACTTGCTCTTGCTTC
CATTGCATCACTCGACGCTGAAGTAGAATCCCATGAGCCTGAGATTAGGAAAAAATTACTTCAAGACAAGATCAAAGCGA
TGCAAAAGGAAAGGGAAGACAAGCTTGTCACTACGCTGAAGAACAAACTCGAACCATTCGTGGAAGGACAAACCGATGAA
TTTGTGAATTGGGCTACCGCTGAGGCAAGGCGACTCTCAACAGCTGGTTTTGGGGAAGCAATGCTGCACACTGTGGGTTA
CATTTACACAAGAAAAGCTGCGAAAGAACTCGGAAAGGACAAACGTCTCATGAAAGTGCCCTTCTTAGCTGAGTGGGTGC
GTGACAAAGGCCACCAGATCAAATCTCAAGTGATGGCTGCTTCTGGTGCGGTTTCGTTACTTGTGTTGCAGGACGAAGTG
AGCAAGCTGAACCAGGGAGAGAACAAAGAGGAGCATATTCAGAAGGCCATTGAAGCTAAAAAAGATGCAATGCTTCAGTC
CCTTTGGCAAATCAATGTGCTTGACATCGAATCAACCTTATCTCGCGTCTGCCAAGCGGTGCTTAAAGATCCGAGTGTTT
CAAAAGATGTTCTTCGAACTAGAGCAAGAGGGTTGAGGAAGCTCGGAAACATTTTCCAGGGTTCTAAGAAACCGTACTCC
AGAGAAAATAGCTTGCGCCACGAAGATGCCGCCGTGAAACTTGATGCCGGAGATTCCTCTAAACCGGCGACTTAA
>Bo1g002430.1 
ATGGCCGCTCTTGTTTCTCTCCTCTGCATCTATTTCCTTCTCTTTTCTTCAACTGGTTTGAAGGCGGTGGTGGAGGCTGA
GGTATGTCAAAGGTACAGCGGTTCCTGGTCGGGAATCTGCCTTTCGTCGAGCAACTGTAATACCCAATGCATTGAAAGGG
AACACGCTAAATATGGAGCTTGTCACTCTGATGACAACGGTTTAGCTTGCTTCTGTTATTTCGACTGCTAA
>Bo1g002440.1 
ATGGCGCCGAAGAAGGACAAGGTCCCGCCGCCGTCATCCAAGCCAGCCAAATCTGGAGGTGGAAAACAAAAGAAGAAGAT
TAACGGATCTCTAGCAAGGAGGGCGATTAGGGAGCTGATGGCGAAAGGTGTGATCAGGATGGTTGCTGCTCACTCTAGCC
AGCAGATCTACACTCGTGCCACCAACACTTGA
>Bo1g002450.1 
ATGGCATCAAGCTCAGTGTCTTCTCAAAGCTCTGGTTTGTGGACAGCTAAGCAGAACAAAGCCTTTGAGCAGGCTCTAGC
AACCTATGACCAGGATACTCCTAACCGTTGGCACAATGTTGCCCAAGTTGTTGGTGGAAAAACAACAGAAGAGGTAAAAA
GACACTATGAACTCCTTGTGCAAGATATCAACAGCATAGAGACCGGTCATGTCCCATTCCCAAACTACAAAACCAATGGC
AGGCAATTTCAGGAAGAAAAGAGGATGAGAAATATGAGGCTGCAGTGA
>Bo1g002460.1 
ATGTCTGCAGAAGTTGAGTACCGGTGCTTCGTCGGGGGCCTAGCATGGGCCACCGGAGATGCTGAGCTAGAGAGGACGTT
CTCACAGTTCGGCGAAGTTATCGATTCAAAGATCATTAACGATCGTGAGACTGGGAGATCAAGGGGATTCGGATTCGTGA
CCTTCAAGGATGAGAAATCCATGAGGGATGCTATCGATGAGATGAACGGGAAGGAGCTCGACGGTCGTACCATCACCGTC
AACGAGGCTCAGTCCAGAGGAAGCGGCGGTGGAGGAGGCCGTGGCCGTGGAGGTGGTGGATACGGTGGAGGCGGCGGTGG
ATACGGTGATAGACGTGGAGGCGGCGGTTACGGATCTGGAGGTGGCGGCCGTGGAGGTGGCGGTTACGGATCTGGAGGTG
GAGGATACGGTGGTGGTGGTGGCAGACGTGATGGAGGTGGTTACGGAGGTGGTGATGGTGGCTACGGAGGAGGAAGTGGA
GGCGGTGGATGGTAA
>Bo1g002470.1 
ATGGCAACAACGGTTTGCAGATCATTTCTAATGAGTGGTTCAAGAAACTTAGTATCGAGATCAAGAACCGTAACTCAAAA
GTGCCTCAATCTTAAACCCACAACGACGACAACTTCATCTCACTTTGCTTCAGTCTCCCAATCCATCCCTCGCGCTTCAA
GGGTTCTGTCGGCATTGGGAAGCGTTGAAACGATGATACCACTTCATAGTGCGGTTGCTTCAGCTCGGCTCCGTTCAAGC
ATCGCTGCTGATTCCTCCTGCTGGAGCTGGCTTTCCCTGGAGCTGGGAGTTCCTCGGTGA
>Bo1g002480.1 
ATGGGAAATTGTGCACTAAAGCCAAAAGTTCTGACGTCAGCCGGAGTTCCGGCACCGGAGGAGTTTGAGACTTTGCTTCT
TGGAGATCAGAAGGTCGACGCTGCGAAATCTCTGAGAAACTTGTTCCTTCAAGCCATGGCAGAGAAGAAAACAATGGAGG
ACGAGAAGACAACACCGGAAAAGACTCCGGTAACTACAGATCTGAAAACAGCTTTGTCCGAGGCAAAATCTCCACCCAAA
GAGATCAAATCTCCGATAAAAGAGACAAAATCTCCGGCAACAGAGAAAAATGTTCCGGCAACAGAGAAAAATGTTCCGGC
TGGTGATCAGAAGGTTAGGAATGAAGAGACTGTTAGTGAGGAGAAAGTGATGGACGATGCGACTGTGAAAGAGACAGAAA
CAGAGGCGAGGCCGGAGGAAGCTGCAATTGGAACTTTGGACTACATCTTCGATACGGTTTCAGCTGTATATGCTCTGTTT
CCATTGCTAAGTTTACCCAAAATAAATGGAGAGCTCATCACTTTAGTGTTACCTGAGAAGCCTCTTGAGCTACCAATCTT
CCCTCTTGTTCTCGGAAGGAAAATGGTGTTGGGAAGTGACTTTGGAGTTTGCATCTTGTGCTTTTGTTATGTTTATGTCT
CTCAATTTATCTTCGTTTTCTGCTTTTATGTTACGTGA
>Bo1g002490.1 
ATGGCTTCAAACACCACTTTCCTCTTCGCCACCGTCGCACTTCTCGGCGGCATCCTTCTCCAAAACACCACCGTGTCAGG
CAGGGATCTCCCGATCCCGACGGCAGAGTCAACCAACATAGCTGCGAGGCTCCAGAGCGGAGGACTAATGGAGTGTTGGA
ACGCATTGTACGAGCTCAAGTCATGCACTAACGAGATCGTTCTCTTCTTCCTCAACGGCGAGACCAAACTCGGTGTTAGT
TGTTGCGAAGCCGTCGAGGTCATCACGACCAGCTGTTGGCCTGCGATGCTGACTTCTCTCGGCTTTACATCTGAAGAAGC
TAATGTCCTCCGTGGCTTTTGCCATGATCCAAACTCTAGCGGCTATTCTCCGGCTGCTTCTCCCAATAAAGCTTGA
>BnaC01g00320D 
ATGACGAGCTCTCCCCTTCCGTCTCTGGTAAGGACTGAGTCTATTTTCACAGTATGTTTTGCTCCTCACCAACTCTCAGG
CACCAGATCTCAAAGCTCCACTAGACTAGAACTTAATTTCTGCGGCGATTTTTCACTTTACGCGTCTCCTAAAGTGGTTT
CCTCTCCTTTTGGGTGGATCTTCTTCAACGGCTGCACTGTTTTTCTCCGACGTATCTCCGGTGACCTCTCCTACGGCACC
GTCGAACAGCCAAGCTTCGTGCATCTTTGGTGTAGTGGGCTGCTCTTCAATTATGAATGGGCTTGGCCCATTAGATCTAC
CAATCCTGCAAATTCAAGCAGAAGCTTCTTAAAGCCCAACTCCAGGTTTGAAGATACGAGTCAGATTTGTATGGTTTGGA
GAGATTGGGATTTTTCATCAGAGATATCAGGTGGGTTCATAGGGATCTCTCCTCTTTGTATCACACGATCATATCTATCC
TTTGGGATGAATTTACTGGTGCGTTCATCGGACTCGGTTCTTGTTCGGCCATCCTCTTCTTTTGAAGAGAAATTGTTACT
ACCTTACCCTCTTTCTATGGAAAGAGGTGTTTCCTCGGTCTTGCGTCCGAGTGTTTGTTTCAGTTTCCTCATCGGTTTGT
CATCTTGCGGAGCGGTCTCCACGGGACCTGAAGATGCAATCGAGACCACCTTGGTGTTTCTCGTAGATGAGGACTGGACC
TCAACGTCACATTATGTGACTATTTACCAGCTATACGACTTTGTCGTGAAGGCTCCCCCGACACATTTGAGCATCGTCTC
GAATCCGCTGTCATCTTCGATTGAAGACCTATCTTGCTTAGCTTATTTATGTTTTGTATGTTATGCTTGGTGTCAAAGAG
GATGTTTCATTCCCTCTATCTATTGTATTGAAGAAGATTAA
>Bo1g002500.1 
ATGAATACGGGTGGTCGACTCATTGCAGGGTCTCACAACAGGAATGAGTTCGTTCTCATCAACGCCGACGAGAATGCCAG
GATACGGTCATTACAAGAACTGAGTGGCCAAACATGCCAAATCTGTGGTGATGATATCGAACTATCGGTTAACGGCGAGC
TATTTGTTGCCTGCAACGAGTGCGCGTTTCCGGTTTGTAGGCCTTGCTACGAGTATGAACGTAGAGAAGGAAACCAAGCT
TGTCCTCAGTGCAAAACCCGTTACAAACGGATTAAAGGTATTCCACGTGTCCAAGGAGATGACGAAGAGGACGATGATGA
TGATCTTGATCATGATGGGATGATGGACCCTGAACTTGTTGCCGAAGCCGCTCTCTCTTCACGTCTTAACACCGGTCGTG
GTGGTTCACCTGGATCTCAGATTCCTCTCTTGACTTACGGTGATGAGGATGACGATATGTATTCTGATCGTCATGCTCTT
ATCCTCCCTCCTTCGACTGGATATGGGAATCGAGTCCATCCTGCACCGTTTACAGATTCTTATGCACCTTCACAAGCAAG
ATCAATGGTTCCTCAGAAAGATATTGCGGAATATGGATATGGAAGTGTTGCTTGGAAGGATAGAATGGAAGTCTGGAAGA
AGCGACAAGCCGAAAAGCTTCATGTCATTAAACATGATGGCGACGAGCTGGATGATCCTGACATGCCTATGATGGATGAA
GGTAGACAGCCTCTGTCAAGAAAGCTACCCATTCGTTCAAGCAGAATAAATCCTTACAGGATGTTGATTCTGTGTCGGCT
GGCCATTCTCTGTCTTTTCTTCCATTACAGAATTCTACATCCAGTAAATGATGCTTATGGATTATGGTTAACATCAGTTA
TATGTGAGATATGGTTCGCCGTTTCTTGGATTCTTGACCAGTTTCCCAAATGGTATCCTATACAACGCGAAACATACCTT
GACAGACTCTCTCTCAGGTACGAGAAGGAAGGCAAACCGTCGGGATTAGCACCTGTTGATGTGTTTGTGAGCACGGTGGA
TCCATTGAAAGAACCACCGTTGATTACAGCAAACACCGTTCTTTCGATTCTTGCCGTTGACTATCCCGTGGACAAGGTTG
CGTGCTATGTGTCTGATGATGGAGCAGCGATGCTTACCTTTGAAGCTCTTTCAGATACAGCCGAGTTTGCTAGAAAATGG
GTTCCGTTTTGTAAAAAGTTCAGTATCGAGCCACGAGCACCTGAGTGGTATTTTTGCCAGAAGATGGATTACTTGAAGAA
CAAAGTTCATCCTTCTTTTGTCAGGGAACGTCGTGCTATGAAGAGAGATTATGAGGAGTTTAAGGTGAAGATAAATGCAT
TGGTGGCTACTGCACAGAAAGTGCCTGAGGAAGGTTGGACTATGCAAGATGGTACTCCTTGGCCTGGCAACAATGTCCGG
GACCATCCCGGCATGATTCAGGTGTTCTTGGGGCATAGTGGAGTTCGTGATACAGATGGGAATGAGTTACCTCGTCTAGT
GTACGTTTCTCGTGAGAAGCGGCCTGGATTTGATCACCATAAGAAAGCTGGTGCTATGAACTCTTTGATCCGAGTCTCTG
CTGTTCTATCAAACGCGCCTTACCTTCTAAACGTGGACTGTGATCACTACATCAACAACAGCAAGGCGATTAGAGAAGCA
ATGTGTTTCATGATGGATCCTCAGTCCGGAAAGAAAGTTTGCTACGTTCAGTTTCCTCAGAGGTTTGACGGGATTGATAG
ACACGATCGATACTCAAATCGCAACGTGGTGTTCTTCGATATTAACATGAAGGGTCTTGATGGGATACAAGGACCAATAT
ACGTCGGGACAGGTTGCGTCTTTAGAAGACAAGCGCTATATGGTTTTGATGCACCGAAAAAGAAGAAACCACCAGGCAAA
ACATGCAACTGTTGGCCTAAATGGTGTTGTTTGTGTTGTGGGTTGAGAAAGAAGGGTAAAACAAAGGCTAAAGATAACAA
AACAAACCTTAAAGACACTACTTCAACGCAGATTCATGCTGTGGAGAACATCCAAGAAGGTGCCATCGTTGCAGTGTCAA
ACGTTGGGAAGAGATCTGAAGCAAACCAATTGAAACTGGAGAAGAAGTTCGGACAATCTCCGGTTTTCGTAGCTTCTGCT
GTTATGCAAGAAGGTGGAGTTCCTCGTAACGCAAGCCCCGCGTGTTTGTTGAGAGAAGCCATTCAAGTCATTAGCTGCGG
ATACGAAGATAAAACCGAATGGGGCAAAGAGATTGGGTGGATTTATGGATCGGTTACTGAAGATATCTTAACCGGTTTCA
AGATGCATTGCCATGGGTGGAGATCTGTATACTGTATGCCAAAGCGTCCAGCCTTCAAAGGATCAGCTCCAATTAACTTG
TCTGATCGTCTTCATCAAGTCCTACGTTGGGCTCTCGGCTCTGTGGAGATTTTCTTGAGCAGGCACTGTCCCATATGGTA
CGGTTACGGTGGTGGTTTAAAATGGTTAGAGAGATTCTCTTACATCAACTCTGTTGTCTACCCATGGACTTCACTCCCAC
TCATCGTCTACTGCTCTCTACCAGCTGTCTGTCTACTCACCGGAAAATTCATCGTCCCCGAGATAAGCAACTACGCGGGG
ATCCTCTTCATGCTCATGTTCATGTCCATAGCGGTAACTGGGATCCTCGAGATGCAATGGGGAGGCGTGGGGATCGACGA
CTGGTGGAGAAACGAGCAGTTCTGGGTGATAGGAGGAGCCTCTTCGCATCTCTTTGCTCTCTTTCAAGGTTTGCTCAAAG
TTCTAGCTGGAGTTGACACTAACTTCACGGTCACGTCAAAAGCAGCAGACGATGGAGCTTTCTCTGAGCTTTACATCTTC
AAATGGACGACTCTGTTGATTCCTCCGACGACGCTTCTGATCATAAACATCATCGGAGTTATTGTTGGTGTTTCGGATGC
AATTAGCAATGGTTATGACTCTTGGGGACCTCTCTTTGGGAGGCTCTTCTTCGCTCTTTGGGTCATTGTTCATTTGTACC
CGTTCCTCAAGGGTATGCTTGGGAAGCAAGATAGGATGCCTACGATTATTGTGGTTTGGTCCATTCTTCTTGCTTCCATC
TTGACGCTCTTGTGGGTTAGAGTTAATCCGTTTGTGGCGAAAGGTGGACCGGTGCTGGAGATCTGTGGACTGAGCTGTGG
AAACTAG
>Bo1g002510.1 
ATGGAGGTGATTGGTTTTTCGGAGACGGAGATGGAAGCAGCGGAGCAGCTAGTGCAATTGAGCGAGGACGATACGTTGAG
CTGTAGCAGCGGTACAGGCTTGAGCGTCAGCGGTTGTGAAGGCGGAGGAGGCAATACGAAGAGACACGACGATGTTGTTA
GTGATGAGGTGCAAAACGACGGCGTTGTATGTATGATGAATAATAATGCTACGGACGCTCAACGTTTTGTGAAGGCCATC
ACGGAGACGAACATAATAAGGAGGAGGTACAAGAAGAAAAAGTTTCGGTCTCTTGCGAGTCTTTACAGGGCAACGAAGGA
GATGACGACGGACGAGTTGATCTAG
>BnaC01g00360D 
ATGCTCTCCGGTGGTATTTGGAGATGTTTGTGTGAAGCCTTCTTCTTGGTGGTGGTGATCAATGGTAGCGGAGATGATCT
CGTATTTGCGATCGATCTCTCCGATGATAGAATCTCTGTGTTGAAGGCGACTGTTGTGAAGTTGATATGGAGCTGTCGAG
CTCGGGTTGTCTCGGTGGATCGATCGATGGATGTTTCACCGGGGGGTTTAGCTGGTTGCAGGGGTCTCGTTGTGGTTCGA
GCCGGTGGCTCACGGGAACGACGGTGA
>Bo1g002520.1 
ATGGGTGGAACAAGCAAGACGGATCAAAAAGCGGCTTTAGACATTGCATCATGGCTCTTCAATGTCGTTACTTCCGTTGG
AATCATCCTCGTCAACAAAGCCTTGATGGCCACTTACGGCTTTAGTTTCGCTACGACGTTAACCGGTTTGCACTTCGGAA
CAACCACACTGCTGACTACTTTCTTGACGTGGCTCGGTTACATCCAACCTTCTCAGCTTCCCTGGCCCGATCTTCTCAAG
TTCGTTTTGTTCGCTAACTTCTCTATCGTTGGCATGAACGTCAGCCTCATGTGGAACTCTGTTGGCTTCTACCAGATCGC
CAAGCTTAGTATGATCCCCGTTTCTTGTCTTCTAGAAGTTGTTCTTGACAAGGTCAGGTACTCGAGAGATACGAAGCTCA
GCATTTTGTTGGTTCTTGCTGGTGTTGCCGTCTGTACTGTTACCGATGTTAGTGTCAACCTCAACGGGTTCCTCGCTGCC
GCTATTGCTGTCTGGAGCACCGCCCTTCAGCAATACTATGTACATCATCTACAGCGGAAATATTCGCTTGGCTCTTTCAA
TCTGCTGGCTCATACGGCTCCAGTGCAAGCTGCATCCTTGTTGTTGGTTGGACCTTTTCTAGACTACTGGTTGACTAACC
AAAGAGTTGATGCTTTCAACTTTTCATTTGTTTCTCTGTTCTTCTTAATACTCTCGTGCAGTATTGCGGTCGGGACCAAT
CTCAGCCAATTCATTTGTATCGGAAGATTCACGGCGGTGTCTTTCCAAGTACTTGGTCACATGAAGACGATCCTGGTTTT
GGTTTTGGGATTCACTTTCTTCGGCAAGGAAGGCTTAAACATGCAAGTGGTACTTGGAATGCTCATTGCCATCCTCGGTA
TGATCTGGTACGGTAATGCATCTTCTAAACCGGGAGGTAAAGAGCGTCGTAGCCTCTCTATTCCCATTACCAAGGCACAT
AAACTCAGTAGTTTATCTGAAACAGCCGAGTCTGATGAAAAGGTCTAA
>Bo1g002530.1 
ATGAAGACTTTTCTAAGCTTCTTACTTTCTGCAACCACTTTCTTCTCCTTCTTTTCTCTTTCCCTTGAAGCTTCTTCAGC
ATCTCAGTCTTTGTACAGAGAAATTCACCAGCTTATCAGCTTCAAAAACGTTCTCCCCGACAAGAACCTGCTCCCAGATT
GGTCTCCCAACAAGAACCCGTGTACATACGACGGCGTGACTTGCAGAGACGACAGGGTTACTTCGATTGATCTCAGCTCC
AAGCCTCTCAACGTCGGATTCAGCGCCGTGGCTTCGTCTCTCTTGTCCCTCACCGGATTAGAATCTCTGTCTCTCTCAGA
CTCCCACATCAACGGCTCCATTACTACCTTCAAGTGCTCTCCTTCTCTCACCACCTTGGATCTATCTCGGAACTCCATCT
CCGGTCCTGTAACTACTTTGTCAAGCCTCGGTTCATGCATCGGTCTGAAACATCTCAACGTCTCCTCCAACACCCTCGAT
TTTCCCGCGAAAATCTCAGGTGGAATGAAGAAGCTCAGCAGCTTAGAAGTTCTGGATCTCTCAGCGAACTCTCTCTCCGG
TGATAACGTCGTCGGTTGGGCTCTCTCCGACGGCTGCGAAGCGCTGAAGCACTTTGCGATCAGCGGAAACAAAATCAGCG
GAGACGTTGATGTCTCTCGTTGCGTGAATCTCGAGTTTCTCGACGTCTCCTCGAACAATTTCTCCACCGGGATTCCATCT
CTCGGAGACTGCTCGGCTCTGCGGCATCTCGACATCTCCGGGAACAAATTATCCGGCGATTTCTCCAGTGCTATCTCCTC
CTGCACAGACCTCAGGTCGTTGAACGTCTCCGGCAATCTCTTCGCCGGAACCATCCCGTCACTGCCGCTCAAAAGCCTCC
GTTATCTCTCCCTAGCCGCGAACAAATTCACCGGCGAGATTCCGGAGATTCTCTCCGTCGCGTGTGGTACACTCACCGGG
CTCGATCTCTCCGGAAACGACTTCTACGGCACGGTTCCTCCTTTCTTCGGCTCTTGCTCCCTCCTGGAATCACTCGTGTT
GTCGAGTAACAACTTCTCCGGCGAGTTACCGGTCGATACATTACTGAAGATGAGTAATCTCAAGGTGCTCGATCTCTCTT
TCAACGAGTTTTCCGGCGAGTTACCGGAATCTCTGACGAACCTCTCCGCCTCGCTGCTGACGCTAGATCTCAGCGCCAAC
AAATTCACCGGTACGATTCTCCCGAATCTCTGCCGGAGCACTAAGAACACGCTCCAGGAGCTTTACCTTCAGAACAACGG
CTTCACCGGGAAGATTCCGCCGACGTTGAGCAACTGTTCGGAGCTGGTTTCGCTTCACCTGAGCTTCAATTACCTCTTCG
GGACCATCCCATCGAGTCTAGGCTCTCTCTCGAAGCTCCGAGATCTGAAGCTGTGGATGAATATGCTTGAAGGTGAGATC
CCTCAAGAGCTAATGTACGTCAACACCTTGGAGACTCTCATTCTCGACTTCAACGACTTAACCGGCGAAATCCCTTCCGG
TTTAAGCAACTGTACCAATCTTAACTGGATATCTCTGTCCAATAACAAGTTAACCGGTCAGATTCCCCGGTGGATCGGCC
GGTTAGAGAATCTCGCCATCCTCAAGCTAAGTAACAACTCTTTCTACGGAAACATCCCGGCTGAGCTCGGCGACTGCCGG
AGCCTAATCTGGCTCGATCTCAACACCAATAACCTCAACGGGACGATTCCGGCGGAAATGTTCAAACAATCCGGGAAAAT
CGCTGCGAATTTCATCTCCGGGAAGAGGTACGCTTACATAAAAAACGATGGGATGAATAAAGAGTGTCACGGAGCTGGTA
ACTTGCTTGAGTTTCAAGGAATCAGACCGGAGCAGCTTAACCGGGTTTCCACGAGGAACCCGTGTAATTTCACTAGAGTC
TATAACGGTCACACTTCGCCTACGTTTGATAACAACGGCTCCATGATGTTCCTCGACATGTCTTATAACATGTTGTCTGG
ATACATACCGAAAGAGATTGGTTCGATGCCGTATCTGTTTATTCTCAACTTGGGTCATAACTTTATCTCTGGTTCGATCC
CCGACGAGGTGGGTGATCTGAGAGGGTTGAACATTCTTGATCTTTCGAGCAATAAGCTCGATGGGAGGATCCCTACGGCG
ATGTCGGCACTTACTATGCTTACGGAGATTGATTTGTCGAATAATTTGTTATCCGGACCGATTCCTGAGATGGGTCAGTT
CGAGACTTTTCCACCGGCGAAGTTCTTGAACAACTCTGGTCTCTGCGGTTATCCGCTTCCAAAGTGTGGTCCTGCAAATG
GAGACGGGGGTGCTCACCATTCAAGATCTGACGGTAGGAAACAGCCATCTCTTGCGGGTAGTGTTGCGATGGGACTGTTG
TTCTCTCTCGTATGCATATTTGGGCTGGTCCTTCTTGGTAGAGAGATGAGGAAGAGACGGAGGGAGAGAGAGGTGGCGTT
GGAGATGTATGCGGAAGGGAATGGGAATGGGAACTCCGGCGATAGAACCGCTTACAACACGGACTGGAAGATGACCGGCG
TAAAAGAGGCCTTGAGTATCAACCTTGCTGCTTTCGAGAAGCCGTTGCGGAAACTCACTTTTGCTGATCTTCTCCAGGCC
ACGAACGGGTTCCACAACGATAGTATGATTGGTTCGGGCGGGTTCGGAGATGTTTACAAGGCGGTTTTGAAAGATGGAAG
CGCAGTGGCTATCAAGAAACTGATCCAGATTAGTGGCCAAGGCGATAGAGAGTTCATGGCGGAGATGGAGACGATAGGGA
AGATCAAACACAGGAACCTTGTTCCGCTTCTCGGTTACTGCAAAGTCGGAGAAGAGCGGCTTCTCGTCTACGAGTTCATG
AAGTATGGGAGCTTGGAAGATGTATTGCACGACCCAAAGAAAGCTGGCGTGAAACTTAACTGGTCCATGCGGCGAAAAAT
CGCCATTGGATCGGCTAGAGGACTCGCATTTCTTCACCACAACTGCATTCCTCATATTATCCACAGAGACATGAAATCGA
GCAACGTGTTGTTGGACGAAAACATGGAAGCGAGGGTTTCAGATTTCGGCATGGCGCGGCTGATGAGCGCGATGGACACG
CATTTGAGTGTCAGTACATTAGCCGGAACACCAGGTTATGTTCCTCCTGAATATTACCAAAGCTTCAGGTGTTCAACAAA
AGGAGACGTTTACAGTTACGGCGTGGTGTTGCTAGAGCTGCTTACGGGTAAACGACCAACCGATTCACCGGATTTTGGAG
ATAATAACCTTGTTGGATGGGTAAAACAGCATGCGAAACTGCGGGTTAGCGATGTGTTCGATCAAGAGATTATGAAGGAA
GATCCAGCGCTAGAGAATGAACTTATACAGCACCTAAAAGTTGCAATGGCTTGTTTGGATGATCGGGCTTGGAAGCGACC
GACCATGATACAAGTCATGGCAAAGTTCAAGGAGATTCAAGCGGAGTCGGGGATAGATTCGCAGTCTACGATCGGATCAA
TAGAGGATGGAGGGTTCAGTACAATAGAGATGGTTGATATGAGTATTAAAGAAGTTCCTGAAGGAAAATTCTGA
>Bo1g002540.1 
ATGGGTACGATAAACCAAGGAATCAGCTTGTACGATGAACCACAAAACATCATAAACCCTAATAGTAACCATCTGGGTTT
TTTTCTCTCTTTCCCTAATCAAACACTATCTTCTTCTTCTTCTCCTTCATCATCATCTCCTTCTCTTGCGTCTTCATTTC
TGAGTCATCACTCCTTAAACTCCTTCCTTCAAAATAACCCTCCTTCATTTCTAACTCATCCTCAAGATCCCATCAATTCC
ATGGCCAATCTCCCAGAAACCCTAATCTCGATCTCCTCATTATCCCCATCAAAGCAAAAGGATGCTCATGATGGTATTGT
TAATCTTGATCATCATCGTCTCACCGGTGGTATATCATCCCAACGGCCCTATTTAAATCAATGGGCAGGGAGTTGTCAAG
CAGAATATGGATACAGTAAGAAAAACAACCATGGAAGCGAGATTCATGTATATGATATTGATGACGATGTTGGTAATGGT
GGTCGTATTAATGATGACGAGGATCATCAACATAATGATACTCTTCGTCGTGATAAACATAATACGACGCCTGTAGGAGT
AGGGTGTACTTTAAAGATGAAGAAGCTTAAGACAAGAAGAAAAGTAAGGGAGCCTCGGTTTTGCTTTAAGACGCTAAGTG
ATGTTGATGTCTTAGATGATGGATATAGATGGAGAAAATATGGTCAGAAAGTTGTCAAAAACACTCAACATCCCAGGAGC
TATTACAGATGCACACAGGACAAGTGTAGGGTGAAGAAGAGAGTGGAGAGATTAGCAGATGATCCAAGGATGGTAATCAC
AACTTACGAAGGAAGACATCTTCACCCTCCTTCTAATCATCTCGACGACGACTCTCTCTCCTACTCTCACCACTCTCCTC
TCTCCAACTTCTTCTGGTGA
>Bo1g002550.1 
ATGGAAAAGTTGTTGAAGGAAGGCCCAACACTGCTGCAGCTGCACAAGTGGGAGCCTTCTCAATTGCAACTCAATCTATC
AGAGTTTCGGGAGGCTTTTATTTCTCCTTCGAGGCAGTCTTTGTTATTGCTCTCCCACCACTCCGAAGCTTTGCTGTTAC
CTCTGACTGCAGGGAGTTCTATTGGCAGCGAGGTTCCTGTAAACTGTCATAGTGACGAGTCCAGTTGTCCTACTACATCA
TCTGTTGGGTCAGATCCTGTGAACATTGCACCTCCTTCTGGATCAGGAGTTGGTTCTGGTGACCCAGGTTTTGTAGATAG
TTGCAGTAGTTTTCCTTTTATATTTGATGCAAAGTCCGTTGCTTGGGGTAGTTGTGGGGATACTTACGACCGGCACGAAG
ATCCGTCGTTCAGGGAATTGTTGTTTGTATCTGGAAGTCATGGTGTTACCGTCCATGCTTTTTGCTGTTTCAAAGATTCA
AGTGACATAGCCAAAGGGAAACCAAATGGTGAGCTGAGGCATGGAGAGTGGGTTGAATGGGGACCTTCTAGGCTAAATCA
GGATCCGGAACACGGAACAGCCTCTTCTTTTGATGGTTCAAAGCAGTGGATGCAGTCTTTTCTAGTGGATGTGGAAACTA
CTGAGATTGAGGGTATAAGACAATCAAGGTTCCCTGAAAAATCAGCGTTTCCTGGTTCTGCGGATGTTGTTTCATTCAGC
ATATTAAATAGTGATCTACCTTTCTCGAATCTTCTTTTCCAAGAGAATTCCGTTCTTCAGGAGGGTGATATGCCGGAGGA
AGGTATGTACAGGTGCACCAAAGTTTTCTCCAGCGATTGTCATTTTCTGATTGGATTTGTTATGGAGTTATCCGGCTGTG
CATCTACGCCTACAAGCAATGCAAACGGAAAAAGCAAGGGTAAGAGTGTTGTATTTGTGGCTCAGCTGTTTAACTTGGGG
ATGGAATGGGTCTCCCTTGTGAATATTGGGGAAACAAGTATCAGACCTACAAATGAATGGGCAGATTTCCGAATGACTGA
TAAGTTTGTTATCTGCCTCAGTGTTTCTGGTTTGATCTTTCTATACGATGTGAAATCTGGGGATTGTTTTGCTCATCACG
ATATTTTACAGACATGTGGTCCTGGATTGCGTTCTTCATCACAAGTGCAAGAAGGAACGGCAGAGTCGGATGAGCGAAAT
GACTTTCAAAGTCTTGCCCCATCCATGTTTAAGTCTCACGTTGTTGGTTCAGCCGGCCGAAGAAAGTTTAGGAAACTTAT
TATAGCTTCTCATACGCCACTCATAGCTGCAGTTGACGAAAATGGTCTAATATATGTGTTGTGTGTTGATGACTTTGTTT
CCAAAGAATCCCACATGCCCGTGGAATCTAGTCCTTCTTTATGTCAGTTTGGGCCTGGAAGTCTGGTTGGGTGGAAAATC
GGTGGTATGGACGTTGGCCAGCAAAAAGTGCACCACGCTGGCGAAGATGTTTTTTCCAGGTGTGATCCTAGGTCTTTTGC
TTCTCATATCTCTATGTCTGACCCATGTTTGGAAAGACAACAAAACAATTTTGATCGAAGAGCTGGTTACTCTGGTTCAT
GGCTGAGTGGTTTTACTTCTCAGCCTAAAACAAATGCCCGGGGACTTGAAAATTTCCAAAGAGATTCACATGTTATTCGG
AAGATGTTTTTATCTGCCGAAAAATTAGGATCGGAAGATAATTTATGTTTTTCTCCATTGGGATTCACTCATTTCTCTAG
AAAACACATAAAAAAGGAAGATCAAAGCAGTAAGGTTCTTCATTACAGCCTTCAGACGCATATGACTACGAGAGATGATA
GTTATTTGAACTACGATAACAAAATTTCGGTTCAAGGTGCAGAAGAAACTTTCGTAGGAGAATCAGTTGGTTGTTCTTTT
CAAGGGTTTCTTTATTTGGTGACTTGTAGTGGCCTTTCTGTTTTTCTTCCTTCCATCTCAGTTACCTCGAATTATCCTAC
TATTGAGGCAGTTGAATATCTGCAGCCACTCCAAACCACTGTCATGGGATGCCAGGGAAGAGACAATTTGAGAACAGATG
AATCACGTATTCCTTGGCAAGTTGAGGTCCTAGATAGAGTTATATTGTTTGAAGGCCCTGAAGCTGCAGATCGTTTGTGC
TTGGAAAATGGTTGGGACCTTAAAATTGCTCGTTTGCAGCGACTGAAAATGGCGTTGGACTACTTAAAATATGATGACAT
CAACGAGTCTTTGAAGACGCTTGGTAATGTGAAGCTGGCAGAAGAAGGCATGCTAAGGGTGCTCTTTTCTGCTCTGTATC
TGTTGTCGCGCAAGAGTAGAAATGATACTGAGATTTCTGCTGTATCTAGGCTCCTCGCATTGGCTACAAGGTTTGCAACT
GAGATGATTCGCATATATGGGTCACTTGAATATCAGAAAGATGGACACATGTTGGACAGAAGATCTAGGACACGAATACT
TTCACTACCACCAATTTCACGGCATCACGATGTAATGGAAAATTCAAGGAGGTTGTCAGAGATGGGTTATCTTTTGGAGA
TCACGCGGAATTTTCAGTCCCGTATTTCCAGAAAATTTAAGAAGCTAGGAAAGGGAAAGAATGAAAAGTCACTGAACCTG
GTAGACCCAAGTTCGTTGCAGGATGATTCTCAGCTTGAAGTTGTTCCAGATGCAGCACATGCGGAGTCGAGACAACTTGA
CGATACCAATGAGGAGCTTGCTTTGACGCCTCTGGGTATGATGACAGCTAAAGCTGGTCAGGTCATTGACGAAATAAGTT
ATGCATCTTCCCTTGTACCTCAAGGGGTAGTTGCAGAGACGAAAGTTCTTCCTCTGGAAAATCCGAAGGAGATGATGGCT
CGTTGGAAGACTGATAATTTGGATTTGAAAACCGTGGTTAAAGATGCCTTGCTCTCCGGTCGACTCCCTTTAGCTGTTCT
TCAATTGCATCTTCAACATTCTAAAGACTCGTCTGAAAATGGAGAGCATCATGATACATTTACTGAAGTTCGTGATGTCG
GAAGAGCTATTGCTTATGACCTATTTTTGAAGGGTGAACCTGGGGTTGCCATTGCAACTTTGCAAAGGCTCGGAGAGGAT
GTAGAAGCGTGTCTCAACCAGTTGGTATTTGGCACAGTGAGGAGATCTCTTCGTTATCAAATTGCTGAGGAAATGAGAAA
ACATGGTTTTTTAAGACCATATGAAGACAATGTAGTGGAGAGGATATCTCTTATCGAGAGGCTTTATCCTAGCAGTCAGT
TTTGGGAAACATATCTTACTCGTCGAAAGGAACTCCTGAAAGCTGATGTACCTTTTGACTCCAGTAAAATAAGTTTGCAC
CTTGGGGGGTCTTCTCTGTTCCAGCATCTCGAGATTGAATGTGGTGAGGTTGATGGTGTTGTTCTTGGTTCTTGGACAAA
AATCAATGAGAGTGCAACTGAGCATGCGCCTGATGAAACCGATGCAATTGCTGGTTACTGGGCAGCAGCAGCTGTGTGGT
CAAATGCATGGGATCAGAGAACATTTGATCATATAGTTTTGGATCAGCCTTTGGTCATGGGTGTCCATGTTCCTTGGGAT
TCCCAGCTAGAGTATTATATGTGTCACAATGATTGGGATGAAGTCCTTAAGTTGTTGGATCTCATTCCTGAGGATCTTTT
ATACGATGGAAGTTTGCAAATTGCTTTGGATGGTCCGAAGCAGTCTTCTGGGCAAAATTATTCAGTTTCTTCCCATAGCG
AGTATATAGGCTCCATCGAAGAAGTGGATGCTGTACTTATGGATGTTCCTTATATCAAGATATTTAGGTTACCTGCAGAT
ATCCGGTGCTCCTTGTGGCTAACAACACTTATGGAGCAGGAACTTGCAAAAAAACTTATATTCTTAAAAGAATACTGGGA
GAACGCTCTAGATGTAGTATATCTTCTGGCTCGGGCAGGTGTCATCCTCCGTAATTGCGAAGTTTCATTTAAGGAGGAAT
CTTGTAGGCCATCCCTAGATCTTTCTTTGTCCAGAAAGGAGAGAGGAGCAGATGTTGATACCCTGAATGCTGTACACAAG
CTATTCATACATTATTGCACGCAATATAATCTGCCAAACCTTCTGGATCTGTACCTTGATCATCACGAATTGGTCCTTGA
TAATGATTCACTTAGTTCATTGCAGGAAGCTGTTGGTGATTCCCACTGGGCAAAATGGTTGCTGCTGTCCAGGATCAAGG
GGCGGGAATACGATGCATCATTTTCAAATGCACGCTCAATTATGTCACCTGGTGCAGCACCAAATGGCGAAGTTAGTATT
CCAGATATTGATGAAATTGTTTGTACTGTTGATGACATTGCTGAAGGGGCAGGAGAAATGGCAGCTTTAGCAACTATGAT
GTGTTCATTGGTGCCAATTCAAAAATCCTTGAATACTGGTAGTGTGAACAGGCACAGTAACTCTTCTGCACAGTGCACAC
TGGAGAATTTGAAACCATTTCTTCAGAGATTCCCTACCTTATGGAGTAAGCTTGTTACTGCTTGTTTTGGAGAAGATATT
TCTGGCAACCTTCTACGGACCAAGGCTAGGAATGTCTTGTCAGAGTATCTGAATTGGCGTGACAGTGTATTCTTCTCAGC
TGCACGTGATACCTCACTCCTGCAGATGTTGCCTTGTTGGTTTCCTAAAGGGGTTCGTAGATTAGTTCAGCTTTATATCC
AGGGACCTCTTGGATGGCTTTCTTTCTCAGGATATCCTACAGGGGAATATCTACTGCACAGAGGTGTTGAGTTCTTTATA
AATGTGGACGATCCGACTGAGATAAGTGCTGTATCTTGGGAAGCAATCATCCAGAAGCACATCGAAGAGGAACTTCACAA
CACAAAAACTGAGGGAACCGAGCTTGGACTTGAGCACTTCCTGCATCGTGGACGGCCACTTGCAGCTTTTAATGCATTCC
TGGAACATAGAGTTGAAAAGATAAAACTGGAGGATCAATCTGGCTCTTTGATACATGGACAAAGAAATATGCAGTCAGAT
GTTCCGATGCTACTTGCACCTCTGACCCAGAATGATGAGTCACTTCTTTCATCTGTCATACCACTTGCTATCACACACTT
TGGGGATTCTGTGTTGGTGGCTTCGTGTGTCTTCCTTCTTGAACTTTGTGGTTTATCTGCCAGCATGCTTCGGATAGACG
TGGCATCGTTGAGAAGGATATCATCCTTTTACGAATCAAATGACAATGCGGATATAGCACAACAAAAATCATTCAAGGGT
TCTATGTTTCATGCGGTATCTAGTGAAAGTGATCTAATGGGGTCACTAGCTAGGGCCCTGGCTAACGAATATGGTTATCC
TGATATTTCAAGTGTCTCTACGAAAAAACATACTCCAAGCAGTTTTTCTGGTGCTCAGCCCTGTCTTCCGCTAATGCTTG
TTCTTCATCACCTGGAACAAGCTAGTCTTCCAGATATTGGAGTAGATAGAAAGACAAGTGGATACTGGCTGTTAACAGGT
GATGGTGATGGGTCTAAACTGCGGTCTCAGCAGACTTCTGCTAGCTTGCATTGGAGTTTAGTTACTCTTTTCTGTCAGAT
GCATAACATTCCTCTGAGCACCAAATACCTTGCCATGCTAGCAAGAGACAATGATTGGGTTGGATTCTTATCTGAAGCGC
AGCTTGGAGGATACCCATTTGATACGGTTCTCAATGTGGCATCAAAGGAGTTTGGTGATCAAAGATTAAAAGCTCACATA
CTGACCGTTTTGAGACATGCCAACTCAAAAAAGAAGACTACGATATCGTCCTCAGATGACACAAGCGGAGGTTTTACATG
TTCCTTTTCAGAGGATGGAGCTTACATCTCTGCTGAACTTTTTCGCGTTTTGGCTTACTCTGAGAAGCTAGACAAACCCG
GAGGCTACCTTTTATCGAAAGCTAAGGAGCTATCGTGGTCTATTTTGGCTCTCATAGCATCATGCTTTCCGGATGTTTCT
CCTATATCATGCCTAACAATCTGGTTGGAAATCACCGCAGCCAGGGAAACGTCATCTATCAAGGTGAACGATATAACCAC
TAAAATAGCAGAAAATATAGCAGCAGCCGTGGTATCTACAAATTCCTTGCCAACGGATGCTAGAGGTGTCCAGTTTCATT
ACAATAGGAGGAATCCTAAACGGAGACGGCTTATTGCACATACTTCTGTGGATTCATTGGCTTCAGCTAATAGTTTAAGC
ACCTCAGCTGGTAAAACACTTTACTCTCACAAAACAGAAGCTGCAGAAGATGAAATACCTGAAGATACCAGTGTTACTAA
TGATTCGTCTGATGAGCATGCGTCTCTATCAAAAATGGTTGCAATGCTTTGTGAACAACGCTTGTTTCTTCCTCTGCTAA
AGGCTTTTGAATTGTTCCTCCCTTCCTGCTCTCTACTGCCATTTGTCGGGGCTCTTCAGGCATTTTCTCAAATGCGCCTT
TCTGAAGCTTCAGCACATTTGGATTCTTTTGGGGCTAGAGTTAAAGACGAATCAATGCATTTTCAGTCAAATACAGCCAA
AGAAGTCAATTTTGGGGCATCTTGGATCAGTAAAACAGCTGTTAAAGCTGCTGATGCTGTTTTGTCAACTTGTCCATCTC
CATATGAGAAACGATGCTTATTACAACTTCTTGCTGCAATAGATTTTGGTGATGGGGGATCTGCGGCAACATATTATCGG
CGTCTTTATTGGAAAGTTAATTTGGCTGAGCCATCACTCCGGTGGGAGAACGGTCTTGACTTAGGAAGTGAGGCTCTTGA
TGATGGGTCTCTACTGGCAGCTTTGGAAAAGAACAGGCAATGGGAGCAAGCACGAAACTGGGCCAAGCAACTTGAAACCA
TGGGTGCCACTTGGACATCCTCTGTTCACCATGTTACTGAAACGCAGGCAGAATCCATGGTCGCAGAATGGAAAGAATTC
CTTTGGGATGTCCCAGAAGAGAGAATCGCATTATGGGGTCACTGCCAAACTCTGTTTGTTAGATACTCTTTCCCTGCTTT
ACAGGCAGGTTTATTTTTCCTTAGGCATGCAGAAGCGGTGGAGAAAGATCTCCCTGCAAGAGAGATCTATGAGCTGTTAC
TGCTATCCCTTCAGTGGTTGAGTGGGCTAACAACCCTTTCGCATCCGGTTTATCCTTTGCATCTTCTGAGAGAAATCGAG
ACTAGAGTGTGGTTATTGGCTGTAGAAGCAGAAGCAAATGTGAAAAATTTAGGAGCATTTAGTCCGAGTAGTACCAGAAG
AGACATTGCGAATGGAAATAGTTCAAATCTTATAGACCGAACTGCAAGTATCATAACAAAAATGGACAACCATATTTCTT
CCGCAACAAAAAATAAAATTGGAGAAAAGCAGGACTCCAGGCCCCCTGGCCAAGCACATCAAAGGAACCAGGACACGACC
ACTTCAGTATTTGGTGCCAGCACAAAGTCTAAAAGGAGAGCAAAAGGGATTGTCCCACAAAGAAGACATTTTGTGGATTC
TTCTGATAGGAATACTGATTCTGAAGATTCTCCATCTCCTCTAAACATCAAAACCGAGTTCCAGCTTCAAGAGGAAAGCA
CGGGTTTGGAGATATGCTTATCAAAGTGGGAAGAAAGTGTAGAGCCAGCGGAGTTGGAAAGAGCTGTTCTGTCTTTACTG
GAGTTTGGACAAGTAACAGCTGCTAAGCAGCTCCAACTTAAGCTTGCTCCAGAGAGTTTACCTTCTGAGCTGATAATTCT
GGATACTGTTATGAAGCTAGCAATGCTTTCTACGCCTTGCAGTCAAGTACCGTTGTCAATGTTGGATGATGAAGTTCGTT
CTATCATTCAATCACAGAATCTTAAAATAGACCAACCTGTGATTGACCCGCTACAGGTGCTGGAGAATCTATCGAACATT
TTAAATGAAGGCAGTGGACGTGGGCTGGCAAGAAAAATCATTGCAGTTATAAAAGCTGCTAACATACTGGGCCTTACATT
TACCGAGGCATATCAAAAGCAGACCATAGAGTTGTTACGATTGCTTTCTCTTAAAGCACAAGATTCCTTTGAGGAAGCAT
GTCTCCTTGTCAAAACACATTCCATGCCCGCTGCTAGTATCGCTCAAATACTTGCAGAATCCTTTCTGAAGGGTTTACTG
GCAGCTCATCGTGGAGGATATATAGATTCTCAAAAGGAGGAAGGGCCTGCTCCACTTTTGTGGAGATTTTCAGACTTTTT
GAAGTGGGCGGAGCTTTGTCCATCTGAACAGGAAATTGGTCATTCATTAATGCGTCTGGTGATTACCGGGCAGGAAATAC
CACACGCGTGTGAGGTTGAGCTACTTATTTTATCTCATCACTTCTACAAGTCATCTACGTGCCTTGATGGAGTTGATGTT
CTGGTGGCACTTGCTGCGACCAGGGTTGAGGCTTATGTTGCTGAGGGCGATTTCTCATGCCTTGGTCGTCTTATAACTGG
AGTTGGAAACTTTCATGCTCTTAATTTCATTCTCAATATCCTAATCGAGAACGGGCAGCTCGATCTCTTGCTACAAAAAT
TTTCTAGTGCTGCTGATGCAAACACTGGAACTGCCCAGGCTGTCAGAAGTTTCCGGATGGCTGTTCTGACTTCGTTGAAT
CTCTTCAACCCAAATGATCATGATGCATTCGCAATGGTATATAAACACTTTGACATGAAGCATGAAACGGCTGCTTTGCT
AGAGGCACGTGCAGATCAGGCTGCGCAGCAATGGTTTAGACGGTATGACAAGGATGAAAATGAAGATCTCCTTGATTCTA
TGCGCTATTACATTGAAGCAGCTGAAGTTCACACTTCTATTGATGCTGGAAACAAAGCACGGAAGGCTTGTGGTCAGGCT
TCCCTTGTCTCGCTTCAAATAAGGATGCCAGATTCCAAGTGGCTCGGTTTATCCGAAACAAACGCTAGAAGAGCACTTGT
TGACCAATCTCGTTTCCAGGAGGCTCTGATCGTAGCAGAAGCGTATGGTCTTAACCAGCCAAGCGAATGGGCGCTTGTGC
TTTGGAATCTGATGCTCAAACCCGAACTAGCGGAAGAGTTTGTGGCTGAGTTTGTAGCGGTGCTTCCCCTGCAGGCTTCA
ATGCTACTGGAACTGGCTAGATTTTACAGGGCTGAAATGGCAGCTCGAGGTGACCAATCTCAATTCTCAGTCTGGCTGAC
AGGCGGAGGGTTGCCAGCTGAGTGGGCCAAATACATGTTGAGATCATTCAGGTGTTTGCTGAAGAGAACACGGGACTTGA
AGTTACGGTTACAGCTGGCGACAACAGCGACTGGATTCTCTGACATGGTCGATGCGTGTACGAACGCGTTGGATAAGGTC
CCGGACAACGCTGGACCACTTGTACTGAAGAAAGGGCATGGAGGAGGATACTTACCACTCATGTGA
>Bo1g002560.1 
ATGGCTTCACTAAGCTTGCTTGAAGCTTCCGTAGCCCTCCTTTGTTTTCTCATCTGCCATCACTTGCTCTCCAAGAAACC
TCATGACCGGTTCCTCAAAAACTGGCCAGTTCTCGGGATGCTTCCTGGTTTCCTCATAGTGCTCCACCGCATCTACGACT
TCAGCGTGGAGGTTCTCGAGCAAACCAACTTAACATTCCCATTCAAGGGACCGTGGTTCACTGGAATGGATATATTAGTC
ACGGTTGATCCAGCTAACATCCACTACATATTAAGCTCAAACTTCTCCAACTACACCAAGGGAGCTGACTTCAAAGAAGT
CTTTGATGTCTTCGGAGAAATGATCTTTAACTCGGACGGTGACCTGTGGAGGAATCAAAGAAGAGCTGCTCAGTATATGC
TTAACCACCAAGGGTTTCAAAAGCTTTCCATGAGTGCAACAAGAACTAAACTCGACGACGGTCTTGTTCCTCTTTTCGAT
CGTTTTTCAAAGGAGGAGATGGTCGTTGATTTGCAAAACTTGTTTCAACGTTTCACGTTTGATACGACTTTTGTTCTTGT
AACCGGTTTTGATCCCAAGACTCTCTCTGTTGAAATGCCGGAAGACGAGTATGCTGAAGCTCTTGACGTTCTTGGAGAAG
GGATTTTCTTTAGGCATGTTATACCAAAGTTCTTGTGGAAGCTGCAAAAGTGGATTGGGTTTGGACAAGAGAAGAGGACG
ATGGAAGCTGATGCCACTTTTGATCGTGTTTCCGCCAAATACATATTAGCTAAGAGACATGAGGTACTATCACAAGGTAT
TCATGATCAACAACAATCAAATGGTGAATGTCATGAAGATCTTTTGACGTCTCACATGAAGCTTGATACAACTAAGTACG
AGCTCTTGAACCCGAGTGATGATAAGTTCCTCAGAGACACCATCTTGGCTTTCAATCTAGCTGGGAGAGACACAACGGCT
TCAGCTCTGTCTTGGTTCTTCTGGCTTTTATCTGAAAACCCTCGAGTGGTAACCAAGATTCGCCAAGAGATCATTACCAA
CATAAGTCTTCATGGCCAAGACAACTTAGACAAGTTGGTGTATTTACAAGCTGCGTTGTATGAGTCAATGAGGCTTTATC
CACCAGTTCCCTTCCAACGCAAGTCACCTATAAAACCAGACTTGCTTCCAAGTGGGCACAAAGTGGAGGCAAACTCAACG
ATCATGATCTTTCTTTACGCGTTGGGGAGGATGAGAGCGGTTTGGGGAGAAGACGCAATGGAGTTCAAGCCAGAGAGATG
GGTTTCACAGTCAGGATGCTTGAGACATGAGCCTTCTTTCAAGTTCTTATCATTTAACGCCGGTCCAAGAACATGTCCTG
GTAAGCAATTAGCTCTGACTCTAATCAAGACAGTGGCAGTGGAGATATTACAAAACTATGATATTAAGGTTATCAAAGGA
CAGAAGATTGAGCCAGATCCTGGTCTTATATTGTACATGAAGCATGGGCTTAGCGTCACAATTACTAAGAGATCCCTCTT
TTGCTTTATCTTCCTCCATTGCTTGCTTTTCAAGAAACACCATAACCGTCTCCTTAGAAACTGGCCGGTTCTCGGGATGC
TTCCAGGTCTCCTCGTGGAGCTTCACCGTATCTACGACTTCACCGTGGAGCTTCTCGAAAGCACCGACTTAACGTTTCTA
TTCAAGGGACCGTGGTTCTCTGGCATGGACATGTTGCTCACGGTGGATCCAGCTAACATTCACTACATGTTGAGCTCAAA
CTTCTACAACTACACCAAGGGCGCCGAGTTCAAAGAAGTCTTCGATGCTTTCGGAGATTCCATACTCACAACGGAGTCAG
AAGCGTGGAAGAATCTGAGGAAAGCTTCTCAGGTCATGATAAACCATCATGGCTTTCAAAAACTGTCGGTGAGTACCACG
ATGAGTAAACTCAAGGAAGGGCTTGTTCCTCTTCTTAACCGTTTCGCAGAGGAAGGTGCAACTGTGGACTTGCAAGATGT
GTTCGGGAGGTTCATGTTCGACACAACGTTAGTTATAGTAACGGGTTGTGATGATCCTCGGTCTCTCTCCTTTGAAATGC
CTGAGGATGAAAGCGCTAAAGCTCTTCACGATATAGGAGAAGGGATCTTAGAAGAAGATATGATAGACGCCAATGCCACT
TTTGATCGTGTGTGTGAGAAACACATATCAGCCAAGAGAGAAGAGATTGCAAGATCGGAAGGTCATCCCACTGGAGAGAG
CGAAGATCTTTTGACATCTCACATGAAGCTTGATGCAGCCAAGTACAAGCTCTCGAGCTCTATCGATGATAAGTTCCTAA
GAGACACTATCTTAACGTTCATTCTAGCTGGGAGAGACACCATTGCCTCGGTTCTCACTTGGTTCTTCTGGCTTTTGTCT
GAAAACCCTAACGTGCTGAGCAAGATTCGCCGAGAGATGGACACAAATCTACAACCAAGTAGTAGTAGTGAGTATGATCC
AACGGAGCAGTTTAACAAGCTAGTGTATTTACACGCCACCTTGTGTGAAACAATGAGGCTTTATCCACCGGTTCCTATCG
AGCGTGTGTGTCTCCCGTTCGATCAGATGTGCTTCCAAGTGGGCATAAAGATGAAAGCTGTGTGGGGAGAAGATGCATCG
GAGTTCAAGCCAGAGAGATGGATATCTGAGACCGGAGTGTTGAGACATGAGCCTTCTTTCAAGTTCTTAGCGTTTAATGC
AGGGCCAAGAACATGCCTTGGTAAGAAAATGGCTATGGTTCTGATGAAGGCAGTGGTTGTGGAGATATTACAAAACTTTG
ACGTTAAGGTTGCTGAAAGTCAGAAGATCGAACCAGGTCCTCATTTAATTCTTAGCATGAAGCATGGCTTTAGGGTTTCA
ATTAATAAGAGACCGTGA
>Bo1g002570.1 
ATGTCGACTATTATGCAGAAGATCAAAGAAATCGAAGATGAGATGGCTAGGACTCAGAAGAACAAAGCCACCGCGCATCA
TCTGGGTTTGTTAAAGGCCAAACTTGCCAAGCTACGAAGGGACCTTCTTGCACCGCCTACTAAAGGTGGTGGTGCTGCTG
CTGGCGAAGGTTTTGATGTCACCAAAAGTGGAGATTCTCGAGTTGGACTTGTTGGGTTTCCTTCCGTTGGGAAATCCACG
CTCTTGAACAAGCTCACTGGAACGTTTTCCGAGGTTGCTTCTTATGAGTTCACAACATTGACATGCATTCCCGGTGTTAT
TACATACCGTGGAGCTAAAATTCAGCTATTGGATCTTCCTGGTATTATTGAGGGTGCCAAAGACGGAAAAGGTAGAGGAC
GACAGGTTATAAGTACTGCTAGGACTTGCAATTGCATCATAATAGTTCTTGATGCCATAAAGCCAATAACTCACAAGCGT
CTCATTGAAAAGGAGCTTGAAGGATTCGGAATTAGGTTGAACAAGGAGCCACCTAATCTCACGTTCAGGAAAAAAGACAA
AGGTGGTATCAATCTAACGTCCACAGTCACTGCGACCCACCTTGACCTCGACACTGTCAAGGCGATTTGCAGTGAATACA
GGATGCACAACGCTGACATTACTCTGCGCTACGATGCAACGGCTGATGACCTCATCGATGTTATCGAGGGCAGTCGGATC
TACATGCCCTGTATCTATGCCGTCAACAAGATCGATCAAATCACCCTCGAGGAACTTGAAATTTTGGACAAACTTCCTCA
TTACTGTCCTATCAGTGCGCATCTGGAGTGGAATCTCGATGGTCTTCTTGATAAGATATGGGAATATTTGGATCTAACTC
GAATCTACACAAAACCAAAGGCAATGAATCCGGATTATGATGACCCTGTCATCTTATCTTCCAAGAAGAGAACAGTTGAG
GACTTCTGCATCCGGATTCACAAAGACATGCTTAAGCAATTCAAGTACGCTTTAGTATGGGGTTCGAGTGCAAAGCATAA
GCCACAGAGAGTTGGAAGGGAACACGAGCTCGAGGACGAGGATGTTGTTCAGATCGTTAAAAAGATATGA
>Bo1g002580.1 
TTCTCAAACCGGCGTCCTGGCGTCCGTCACTCAACCTTCGAGTCTCTCCGTCTTGGTCGTAGTAGTCAGAGCATAGCCTT
TGGCTTCCTCAGCTTCTGGGATTCCCTGAACTTCAAGAAAGACAAGGAGTTTGTGGGAATCACGGTTCTATTCCTTGATA
AAAAGCTAAATTCCGTGATTCAGGGGTTTACTCCCGTCAGACGTCCTAATCATTACATGTCATCTTTGAAAGAAGGTTCC
ACTGTGAAAGTCGATCATTTTGAGGTTGCTAGGTGCTCAAGCATGTACACGATAACTGATCATCCATTCCTTGTTCAACT
AATTTCTCCATTCCAAGCGGAACAGCAGATGAAAGCTAATTTTTCTGGAAGCTCCTCGACTTCAAAACAGAATCAGAAGA
TAGATGTTGGTGGGAGGTTGATCAAGGGAATACTTCAGAGAAATAAGACATCCTAG
>Bo1g002590.1 
ATGGAAGCAGCCACTGCTGTTCAGAGGTTTCACTACTCACCATCATCATGGATTGATTGGAGAAATTTTGAAGGGAAGCC
TCGTGGTTCTCTACGTTACTCTCAGCGAATCAAAGAGAATAAAAGGCTTAGAGTTATTGCTTTATCTCACTTGCAACCTG
ACAAAAGAAGAGATCTTCGACAACTATCAGTTTCGGACAAGAACTCCTCAGCATTGTTGGAAACTGGAGATCTTCTTCAT
TCTCCATTTGATGAAGAACTGGTTTTGAAGAGAAAAGCTGAAGAGGTTAAACCGTATTTGAATGGACGATCTATGTATCT
TGTTGGAATGATGGGTTCTGGGAAGACGACAGTAGGAAAGATCATGGCAAAAGCACTTGGCTATACATTCTCTGATTGTG
ACACAATGATCGAGGAGGCGATGAATGGAACTTCTGTGGCTGAGATATTTGAGCATTTCGGTGAGAGTGTCTTCAGAGAG
AAAGAGACCGAGACACTAAAGAATCTCTCTTTGATGTACCACCAAGTTGTTGTGTCAACAGGTGGTGGTGCGGTTATAAG
ACCCATTAATTGGAAGTATATGCATAAAGGTATTAGCATTTGGCTTGATGTTCCTTTAGAAGCCTTAGCGCAAAGGATTG
CTGCTGTAGGAACAAACTCAAGACCATTGTTACATGATGATGAGTCAGGAGGAGACCCGTACACAGTGGCTTTCAACCGT
CTTTCAACGATTTGGGAAACACGTGGTGAAGCATACACTAACGCAAGCGCGAGAGTCTCCTTGGAGAATATAACATCAAA
GCACGGGTATAGAAACGTCTCAGACCTTACACCAACTGAAATCGCCGTTGAGGCCTTTGAGCAAGTTCAGTGCTTTCTCA
ACAAAGGAGACAAGTATTGA
>Bo1g002600.1 
ATGTCGCCTCCAGAAAGGAAGAGGAAGAAGACGAAGAAGAAACCGTCGCTGGTGCTCGGTCCTACGCCGGAATCGACTCC
AAATCCGTCACTTCCTGATGATTTGGTAGTGAGTTGCTTAGCCCGCGTCTCTCGATTGCAATACCCGACTCTCTCGCTCG
TCTCCAAGAGCTTTCGATCTCTCCTTGCTTCGCCGGAGCTTTACAAGACCCGATCCTCTTTAGGCCACACCGAGAGCTGT
CTCTATGTATGCATACGCTTCCCTAATGAGACCAACCCTCGCTGGTTCACTCTCTGCCAGAAGCCTGATCATCCCTTCGC
CAAGAAGAAGAAGAAGAAGTCAAGTGGGTATGCTTTGGCTACAATCCCAATTCCACATTCTCCTCCTGCGCATTGGTCAG
GTCTCGTGACGGTTGGTTCTAACATCTACAACATTGGGGGATCCATTTACAAAACCCCCTTGTCTACCGTCTCGGTCCTG
GACTGTCAGTCTCACACGTGGCGCGAGGCTCCAAGCATGCTGATTGAGCGGTACTATCCCGCCGCCAATGTCGTTGATGG
AAAGATATATGTCACAGGAGGATGCGAAGAGTGCGATAACTCCAGCTGGATGGAGGTTTTCGATCCAAAGACGCAAACTT
GGGAGCTTGTGCCGAGCCATGGCCCGGAGATATGCGGCTGTAAGATATATAAAAGCGCAGTGATTGATGGGAAACTACAC
ATGTTCGGAACACAAAACGGTTTGGCTTACAAACCGAGGGAAGGTCGGTGGGAAAGGGAGGGGTGGGAGATGGATTTGGG
TTGGCCGTGGTTTTCTTATTCCGTGATTGACAACGTGCTGTTCTATTACTCTGACGGGTTCAAATGGTATGACACTGAGG
CAAGGGTATGGAGACAGATGAAGGGTTTGAAAGGACTGCCTAAGTTTGCTCATTATGGCTGTGTTAAACTGGCGGATTAT
GGTGGGAAGATGGCGGTTTTGTGGGATAAGTATCTGCCTTCTAGTGGATATAAGAAGAAGACGATTTGGTGTGCCGTGGT
TGCACTTGAGAGGCCAAGCAGTGAAGAGATTTGGGGGAAGGTTGAGTGGCTTGATGCTGTGCTCACGGTCCCTGAATATT
ATGAATTCGTCCTTCCTCACATCATCATTGGTATTGAAGGATTGCCTGATCTTCGGGAGAAGTGTAGAAAGGCAATGGTG
GATCTTGGTGGAAAGATGGGGTTTTTGTGGAATGAGGATCTGGATAATGGGGAGGGTAGGATCTGGTGTGCTGAGATTGC
GCTTGAAAGGCGCGATGAAGAAGATGAGATTTGGGGGAAGTACCCGACACTCTCGCTCGTCTCCAAGAGCTTTCGATCTC
TCCTCGCTTTGCCGCATCTTTACGAGACTCGGTCATCTTTAGGCCGCACAGAGAGTTGTCTCTACGTATGCATACGCTTC
CCTGATGAGACTATCCCTCGCTGGTTCACCCTCTGCCAGAAACTTGATCGAACACTAACCACCGTTGCCACCATGAAGAA
GGCAAGTGGGTATGTTTTAGCCAAACTCTCAACTCCCCATTCTCGTCATGCGCACGGGTGCAGTCTCGTGACAGTTGGTT
CGGATATCTACAACATTGGCGGACCCATAGACGAGGCCAACGAGCCCTCGTCTAGCGTCTCAATCTTGGACTGTCGGTCC
AACACGTGGACCGAAGGCCCAAGCATGCTGGTGAAGCGGAACTACCCATTCGCCAGTGTACTCGATGGGAAGATATATGC
AGCTGGAAGCTCTGACTCTAGTTCCTCAGAATGGATGGAGGTTTTCGACACAAAAACACAAACTTGGGAGCTTGTGTCTA
GCCCTGGTGAGGAGATGCGCGCCAGACGACATTTACATATAAAAAAAATGGCAGGGATCGACGGAAAGGTACACATTTTG
GGATCCAGTAGTCGTTTGGCTTACGATACGAGGGAAGGTCGATGGGAAAGTGTGGGGACGGAGATGAGTTCGGGTTGGGG
ATGGTATTCTTACTGTGTGGTTGAGAACGTGATTTACTATTATAAAGAGCGGGGAGAGATCAAATGGTATGACACTAAGG
GAAGACGCTGGAGAGCTTTGAAGGGCGTGAAAGGACTTCATAAGACCCCGCGTTATACTGTTACATTGGCGGATTTTGGT
GGTAAGATGGCTGTTTTGTGGGATAGGGGTGTGGCTTCCACTGGTGACAAGATGATTTGGTGCACAGTGATTGCGCTTGA
AAGGCACAACGATGAAGAGATTTGGGGCAAGGTCGAGTGGAGTGACACAGTGCTTAAAGTCCCCGAGTCATGTACAATTA
AACATGCTCTTGCTGCTACCCTTTGA
>Bo1g002610.1 
ATGTCGCCTCCAGAAAGGAAGAGGAAGAAGACGAAGCAGTCACTGGTGCTCGGTCCGACGCCGGAATCGACTCCAATTAC
GTCACTTCCTGATGATTTGGTAGTGAGTTGCTTAGCCCGCGTCACTCGATTGCAATACCCAACTCTCTCGCTCGTCTCCA
AGAGCTTTAGATCCCTCCTTGCTTCGCCGGAGCTTTACAAGACCCGGTCCTCTTTAGGCCACACCGAGAGCTGTCTCTAT
GTGTGTCTAAGCTTCCCTACTTATCCTATCCCCCGCTGGTTCACCCTCTGCCAGAAACCTGATCGAACCCAAACCACCAA
CGACACCATGAAGTTGAAGCCAAGTGGGTATGTTTTAGCTAAACTCTCATCTCCCCAGTCACGCTCTGCGCACTGTTCGG
GTCTCGTGACTCTTGGTTCAGATATTTACAACATTGGCGGACCCGTAGACGAGGAGGAGCCCTCGTCTAGCGTCTCAATC
CTTGACTGTCGATCCCACACATGGCGCCAAGGTCCAAGCTTGCTGGTGAAGCGGAAGCATCCATTCGCCAGTGTACTTGA
TGGGAAGATATACGTAGCCGGACACTCTAACTCTAGTTTCTCTGACTGGATGGAGGTTTTCGACCCGAAAACACAAACTT
GGGAGCTTGTGTCTAGCCCTCCTGCCGAGATACGACTCCAATATGATCATATAAGTGCAAGCGCAGGGATCGACGGAAAG
GTACACATTTTCCGATCCTGTAAGGGTTTGGCTTACGATACGAGGGAAGGTCGATGGGAAAGTGTGGGGACGGAGATGAG
TTCGGGTTGGCTATGGCTTCCTTACTGCGTGGTTGAGAACGTGCTTTACTATTATAACGAGCGGGAAGAGATCAAATGGT
ATGACACTAAGGGAAGACGCTGGAGAGTTTTGAAGGGTGTGAAAGGACTGCCTAAGATCTCACTTTATACTGCTACATTG
GCGGATTATGGTCGGAAGATGGCTGTTTTGTGGGATATGGATGTGGCTTCCACTGGTGATAAGATGATTTGGTGCACTGT
GATTGCGCTCGAAAGGCGCAACGATGAAGAGATTTGGGGCAAGGTCGAGTGGAAGGAAGCAGTGCTTAAAGTCCCCTTTT
CATGTACAATTAAACATGCTCTTGCTGCTACTGTTTGA
>Bo1g002620.1 
ATGTCGTCGACAACCAGATCTTCCACCGCCATGAACGGCGACGAACCACCGCGTAAGATGATGACGAAACAGTCTCCGGA
GATCTCGATTTTGTCTCTTCCTTACGATTTGCTACTGAATTGCCTAGCGCGCGTCTCTAGATTGTACTATCCAACTCTCT
CCCTCGTCTCCCAAAAGTTCCGATCCGTCGTCGCCTCGCCGGATCTTTACGAGACTCGCGCCCTCTTACACCGCACCGAG
AGTTGCCTCTATCTGTGCTTACGCTATAATCGAGATTACCCTCGTAACCTTGACACATATTGGTTCGCTCTCTGCCGCAA
ACCAAACCGAACCGTAACCGACCGGTCAAGCGGCCATCTTTTCATCCCGGTCTCATCTCCCCAACTGCGTCCTGCACGAT
CTATGAGTCTCGTAGCCGTTGGGTCTAACATCTACAGGATCGGCGGGGACATGCCCTCTTCTTCTAGAGTCTCGGTCCTT
GATTGTCGGTTCAACACGTGGCACAGGGCTCCAAGGATGCGATTGAAGCGGAGCTCCCCCGCTGCGAGCTTAATTGATGG
GAAGATATTCGTAGCAGGAGGGTGTGAAGACCCCAGTTCCGTGAATTGGATTGAAGTATTTGATCCAAAGACCCGAACTT
GGGGAAATGTGGCGAACCCTGGCACCGAGACACGCCCACGAGCTGAAGTCAGAAGCTTTGGAATTGGAGGAAAATTGTAC
ATCCGTGGTGATGAGGATGTGGTTTACGATCCCAAGGAAGCTAGTTGGAACCCGATAGGATTGGGTATGGATATGGCGTT
TGCGGCATCCTTTAATCACTGCGTGATAGGAGACGTCATGTTCCTTTGGGACGACGACAGAGAGTTTAGATGGTATGACT
TTAAGGCAAGCTCATGGAAAAAGTTGAATGGTGTTGAAGATCTGCCTAATTTTTATGGGTACTGTAAAATGGTGGATCAT
GGTGGGAAGAAGATGGCTTTGTTGTGGGAAGGTTATTTGCGTTCGGAGTACGTGGTTTGGTGTGCTGAGATTGCGCTGGA
GATGCGCGATGGAGATGAGATGTGGGGGAATGTCGAGTGGTTAGATGTCGTGCTTTCACTCAACGAGCCGTTTCGCATGT
TCGATGCAAATGTTCTTTCTGCTATGGCTTGA
>Bo1g002630.1 
ATGTCGTCCCCGGTAAAGAAGAGGAAGACGATAAAGAAACCGTCGCTTAAGAAGAATAAAGAAACGCCGCCGCTTGTGCT
CGGTCCCACGCCGGAATCGACCCCAAATCCTTCGCTTCCTGATGATCTGCTATTAAGCTGCTTTGCACGCGCCTCGAGAC
TGTACTACCCGACTCTCTCGCTCGTCTCCAAGAGCTTTGCATCTCTCTTTGCTTCACCGGAGCTTTACAAGACCCGATCC
TCTTTAGGCCGCACCGAGAGCTGTCTCTATGTGTGTCTAAGCTTCCATCCTGACCCAACCCCTCGCTGGTTCACCCTCTG
CCGGAAACCTGATCGAACCATGCCGCTGAAGAAGAAGCCACGTGGGTATGCTTTAGCTAAGCTCCCAACTCCTCCTTCTC
GCTCTGCGCACTGGTCTGGTCTCGTGACAGTTGGTTCGGATATCTACAACATTGGCGGACCCATAGACGAAGCCAACGAG
CCCTCCTCTAGCGTCTCAATCCTGGACTGTCGGTCAAACACGTGGCGCGACGGTCCAAGCATGTTGGTGGAGCGGGACTA
CCCACACGCCAATGTGATTGATGGAAAGATATACGTAGCCGGAGACTCTAACTCAACTTCTCCCGACTGGATGGAGGTTT
ACTACCCGAAAACACAAACTTGGGAGCTTGTGTCTAGCCCTGCTGCGGAGATGCGACTCCTATGTGATACTATAAGTACA
AGCGCAGGGATCGAGGGAAAAGTACACATTTTCGGATCCAGTAATGGTTTGGCTTACGATACGAGGGAAGGTCGATGGGA
AAGTGCGGATATGGAGATGGATTCGGAATGGGTTTGTTATTCTTACTGTGTGGTTGAGAACGTGATTTACGTTTATAACA
ACGAAGAGTTCAAATGGTATGATTCTACGGTAAGACTCTGGAAAGTTTTGAAGGGTTTGAAAGGACTGCCTAAGTTCCCA
CGTTATACTGCTAGATTGGCGGATTTTGGTGGGAAGATGGCTGTTTTGTGGGGCAGGGGTGTGGCTTCCAGTGGCTATGT
GGACAAGATTATTTGGTGCGCAGTGATTGCGCTTGAGAGGCGCAGCGATCAAGAGATTTGGGGTAAGGTCGAGTGGAAGG
AACCAGTGCTTAAAGTCCCCAAGTCATGTAGCATTGACCATGCTCTTGCTGCTACTGTTTGA
>Bo1g002640.1 
ATGTCGACCAGATCTTCCGCCGCAGTGAACGGCGACAAACCACCGCGTAAGAAGATGACGAAGCAGTCCCCGGAGATCTC
CATTTTATCCCTTCCTTACGATTTGATATTGAATATCATAGCGCGCGTGTCTAGAATGTACTATCCAACTCTCTCCCTCG
TCTCCAAAATGCTCCGATCCGTCGTTGCCTCACCGGAGCTTTACCAGACCCGCTCTCGCTTAAACCTCACCGAGAGTTGC
CTCTATCTGTGCTTACGCTACTATCGAGACCCCCCTCTTGACCCTAACCCACATTGGTTCGCTCTCTGCATGAAACCAAA
CCGAACCCTCACCGACCGTCTTTTCATCCCAGTCACGTCTCCCGATGTGCGCCATGAGCGATCTACGGGTCTAACATCTA
AGGATGTTAGCATCGTAGCCGCTGGGTCTAACATCTACAAGATGGGCGGGTACACGCCCTCTTCTTCTGAAGTCTCGGTG
CTTGATTGTCGGTTCAACACGTGGCACAGTGCTCCGATGATGCGAGTGAAGCGGAGCTCCCCTGCCGCGAGCTTAGTTGA
CGGGAAGATATACGTAGCAGGAGGGTGTGAAGATGTCAACTCCGAGAACTGGGTAGAGGTATTTGATCCAAAGACTCAAA
CGTGGGGAAGTGTGACCAATCCTGGCGCTGAGATACGCCCGTCAGGAGCTGAACTCGAGAGCTTTGGAATTGAAGGAAAA
TTGTACCTCTTTGGTCATAACCGTAAGTATGGGATTTACGATCCCAAGGAAGCTAGATGGAACCCGATGATAGAGTTGGG
TATGGGTATGGATATGGATGTGGTTATGGGTATGGGTATGGATATGTATGAGGCTATGGATATGGAAATGGATATGAATG
GTGTGGCTTCTGCAGTGTCCTATTTTCACTGCGTGATAGGAGACGTCTTGTTTCTTTGGAATGAAAGAGAGTTTAGATGG
TATGACTTCAAGGCAAGTTCATGGAAGAAGTTGAATGGTGTTGAAGATTTGCCTGATTTTGATGGAGATTGTAAAATGGT
GGATGTTGGTGGGAAGATGGCTGTCTTGTGGAAGGTTTTTGGACGTGGCGATGGACATGACGAAGAGAGATCTATTTGGT
GTGCTGAGATTGCGCTTGAGAGGCGCGGAGACGACATGTGGGGGAAGGTGGAGTGGTTTGATGTCGTGCTCAAAACCCAC
GAGCAATGTGGCTTGTTCGATGCGGATATTCTTTCTGCTACTGTTTGA
>Bo1g002650.1 
ATGTCTTCCAAATCCAGATCTTTAGCCGCCACGAGCGTCGAAGATCCACCACATAATAAAAAGATGAAGCAGACAGAACA
TACGTCGATATCGATCCTGTCACTTCCCGACGATCTGTTGATAAACTGCCTAGCCCGCGTCTCTAGACTGTACTATCACT
TTCTCTCACGCGTCTCCAAACGTTTCCGATCCATCATTGCTTCACCGGAGCTTTACGCAACTCGCTCGCGCCTAAACCGT
ACCGAGAAGTGTATCTACCTTTACCTACGCTTCCCTTCTGATCCTAAAACTTATTGGCTCACTCTTAGCGGTCTACCTAG
TCGTAACGTAGCCAACGGCTCGAGTGGCTATTACATGGAGCAAATCCCATGTCCGAACTATTTGCGTCCCGCGCAGTCGT
CGATGCTCGTATCCGTTGGATCTGATATCTACAAGATCGGCGGCGCTAATCATTTGCATGAATGCAAAATATGGAAGAGG
AACTATTGTGTAAGTGTCTCTGTCCTAGACTGTCGCACTCACACGTGGCGCCAGGCTCCGAGCATGGGGATGGCGCATTA
CGTAAGTAAACCCAACTGGATCGAAGCGTTTGATCTGGAGACACAAACGTGGGGCCCTGTGACGAACCCTCGTATTTTCA
GACTGTACGAGGAGGATAGAATTAAGGGCTTTGAAGCCAAAACTGTATCACTTGAAGGGAAGCTCTACATTTTTGGGGAT
GATGCTGCGGTACGTATAATCCCGAGGAAGTATTTGTATACAGCGACCAATCAGGAGTGTAGGGTTTGGTGTGCTGAGAT
TGCGCTTGAGAGACGCGATGGAGATGAGATGTGGGGGAAAGTTGAGTGTACTGCCGCACAGGCCGTGAGAGACTGGTCCT
ACTGCTACCCTGACACTGTTGACGACCTTTTGATCCCAAACCATCAAGAGATGAGAGAAGAAGTTTCCCATAGCAACGGG
CTTTTACTAAAGTCCACTCATTCATGGTCCACAAAGAACTTTCCTATGTCGGATGTTAAAAAATTGAGACATCGCTCCTC
ATCCGAAGCATCATGCCGGTCCACGGTTTGTCGTCTCGTCTCGTGCAGGGTTCACCTAGCCCCAAGCTGTGATGTTGTAC
AGGGTTCACCTAGCCCAAAGTTCATGAGTATTAGATTCAAATCTAGGCAAAGGAGGCCTTTCTCTATGGCTTTTAGCTAT
GTTTCTGGAGTCACTCACCTGTTCTTGCCGCCTATCAGTCCTTATCTTCGACAAAGTTCCATTGAGAACTCGGGACGAGC
TCAGCCTCCACTGTTCCTAGACAATTATTTTTTAGTTGAAGCAAAGGAGAGTGTGTCATCACCAGTGTTTGTGTCTGCCG
ACCGTTTCAAAACCCTCTCAATAGGGCTCCTCATCGTCGGTTCATATCCCGACTTCAGTATGTTCTTCGGAACATCAGTT
TTAGGGTCTCAAGTGAAGCATCTTTATGGATCTTCAGCAGCCACGAGCCGCAAAGATCCACCGCATGATAAAAAGATGCC
GGCGACAGTACCTATGTCGATATCTTTCTCGTCACTTCCTGACGATTTGCTCATAAACTGCTTAGCCCGAGTCTCTAGAC
TGTACTATCCAGCTCTCTCCTGTGTCTCCAAAAATTTCCGATCCATCACTGCCTCACCGGAGATTTACCAAACCCGGTCG
AGCCTAAACCGTACCGAGAAGTGTATCTATCTTTACCTAAGCTTCTGTCGTGATCCTGAAACATATTGGTTCACTATGAG
ACGTCGACCTAGTCGAAACATAGCTAACCAGTCAAGTGGCTATTATATGGAGATTGTCCCATCTCCAAAATATTTGCATC
CTGCGCAGTCTTCGACACTCGTAGCGGTTGGATCTGATGTCTACAAGATAGGCGGCGGTGATCACTCCACATGCAAACTC
TCGAAGCGGAAGTGTTCTTATAGTTTCTCTGTCCTTGATTGTCGTACTCACACGTGGCGCCAGGCTCCTAGCATGTGGAT
GGAGCGGGACTCATCCTCCACAGCGACATTTTTTGATGGGAAGATATATGTAGCCGGAGGTTGTGATAAACGGTACGCCG
GTTACCCCGACCGGGTCGAAGCGTTTGATTTAGAGAAACAAACTTGGGGCTTTGTGACAAACCCACGTGTTTTCGATAGG
TACCATAAGTATAAGCCAGCAAGAGAGTGTCATTGTGTGATAGACGATGTATTGTTCTTTTGGGAATCAGGAGCGTTCAA
ATGGTATGACTCTAAAACACATCTATGTAAGGAAGTGAGTGATGTTAAAGGATTGCCTGATCTTCACGACCCTAAATTCT
GTAAAATGGCAATGGTAGATCTTGGTGGAAAGATGGGGCTTTTGTGGAATACTAAGACCAGTCAGGAATGTAAGATCTGG
TGTGCTGAGATTACGTTTGAAAGGCGGCATGGAGATGAGATGTTGGGGAAGGTTGAGTGGTTTGATTCTGTGCTTAGTAC
GCACGTGTCTTGTTCCTCGTTCTATGCTGTTTCTGCTTCTGTTTGA
>Bo1g002660.1 
ATGTCCATGATTCGGCTTATAACTTTGATTATTCTCTTGTTCTTTGCATCATTGAACACAATCGTCATCGCTGGGTTACC
ATACGACAAAGAAGCTCTCAATACCAAAACAGGAGAAGCGGTTTGGGATCAAAAGATCGTCAACAATCTCAGAGGTGCAG
TAAAGCCCAGCACCTCACGGCCTGCGCGTCAATACCGAATAAGTCCATGGAAGGGTTCTGAAGATTCTAAGTCGACTCAA
TGGGACCGTAATGCTATCATAGATGCATTTTTCCGATAA
>Bo1g002670.1 
ATGTTGACGAAGTTCGAGACGAAGAGTAACAGAGTGAAGGGCCTCACCTTCCACCCTAAGCGACCATGGATCCTCGCCAG
TTTGCACAGTGGTGTGATCCAGCTCTGGGATTATCGTATGGGTACTTTGATCGATCGATTCGACGAGCACGAAGGTCCTG
TTCGTGGTGTTCATTTTCACAATTCTCAGCCTCTCTTCGTCTCCGGAGGTGATGATTACAAGATTAAAGTCTGGAACCAC
AAAACACACAGGTGCCTTTTCACTCTTCTCGGCCATCTCGACTACATCCGCACTGTCCAATTCCACCACGAGAACCCCTG
GATTGTGAGTGCTAGTGACGATCAGACTATCCGCATTTGGAACTGGCAGTCTCGGACTTGTATCTCCGTGCTTACTGGCC
ACAATCATTATGTCATGTGTGCTTCTTTCCATCCTAAAGAAGACCTTGTCGTCTCTGCATCTCTGGATCAGACTGTCCGT
GTCTGGGATATTGGTTCTCTTAAGAAGAAGACAGTGTCTCCTGCTGATGACCTCATGCGATTCACACAGATGAACTCTGA
TCTTTTCGGTGGTGTTGATGCTATTGTTAAGTACGTCCTCGAAGGTCATGATAGAGGAGTAAACTGGGCTTCCTTTCATC
CCACTCTTCCTCTCATCGTCTCTGGTGCAGATGACCGCCAAGTGAAGCTGTGGCGTATGAATGAAACTAAAGCTTGGGAG
GTGGATACACTGCGAGGCCACATGAATAATGTTTCATCTGTTATGTTCCATGCAAAACAGGACATTATTGTATCCAACTC
TGAGGATAAAAGCATTCGTGTCTGGGATGCTACCAAGCGAACTGGAATCCAAACTTTTCGCCGTGAGCATGATCGATTCT
GGATTCTTGCAGTTCACCCTGAGATTAATTTACTGGCAGCGGGGCATGACAACGGTATGATCGTCTTCAAGCTTGAGAGA
GAACGTCCTGCATTTGCTTTGAGTGGCAATTCTTTGTTCTATACCAAAGATAGATTTTTGAGGTACTACGATTGTTCAAC
TCAGAAAGATTCCCAAGTTATCCCTATACGGCGTCCTGGTACTCCAAGCTTGAATCAAAGTCCAAGGATTCTATCATACA
GTCCGACGGAAAATGCGGTTTTGATCTGCTCAGATTTGGATGGTGGTTCTTACGAGTTGTACATCATACCGAAAGATAGT
GTTGGCAGAAGTGACGTTGTGCAAGATGCAAAGAGGGGGACAGGTGGTTCTGCGGTATTCATTGCCCGTAACCGGTTTGC
TGTTCTTGAGAAAAGCACCAGCCAGGTGCTAGTCAAGAATCTCAAGAATGAGGTGGTTAAAAAGAGTTCTCTGCCTATAC
CCACAGATGCTATCTTTTATGCTGGAACTGGAAATTTGCTCTGTAGATCTGAGGATAAAGTGGTTATATTTGACCTTCAG
CAAAGGCTTGTTCTTGGTGAGCTTCAGACACCGTTTGTTAGGTATGTTGTATGGTCTAATGATATGGAGAGTGTTGCTTT
GCTCAGCAAACATACTATCATCATTGCGAGCAAAAAACTTGTCCTCCAGTGCACACTTCATGAGACAATACGTGTGAAAA
GTGGAGCTTGGGATGACAATGGTGTCTTCATTTACACAACTTTGAACCATATCAAGTACTGTCTTCCTAATGGAGATAGT
GGTATCATCCGAACCCTGGATGTCCCTATCTACATCACCAAGGTTTCTGGAAATACGATCTTCTGCTTGGACCGGGATGG
GAAAAACAGGGCAATCACCATCAATGCAACTGAATACATTTTCAAGCTTGCACTGCTGAGAAAGAGATATGATCATGTCA
TGAGCATGATAAAGAACTCCCAGCTCTGTGGACAGGCTATGATTGCTTACCTGCAGCAGAAAGGATTCCCTGAAGTTGCC
CTCCATTTTGTTGAAGACGAGAGAGTCCGTTTCAACCTGGCTCTTGAAAGTGGCAACATTAGCGTCGCTGTTGCATCCGC
TACAGAGATAAATGAGAAAGAGCAGTGGTATAGACTTGGGGTGGAGGCTCTTCGCCAAGGTAATGCTGGAATTGTTGAAT
TTGCGTACCAGCAAACAAAGAACTTTGAGAGATTATCTTTTCTATATCTCATAACTGGTAAGTTGGACAAGCTTTCCAAG
TTGATGAAGATTGCGGAAGTGAAGAACAATGTAATGGGTCAGTTCCACAATGCTCTCTACCTAGGAGATGTTAAAGAGCG
TGTCAAGATACTTGAGAATGCTGGTCATTTACCTCTCGCTTATATCACTGCATCGGTTCATGGTTTAAAGGACGTTGCTG
AGAGACTGGCGACTGAGCTAGGAGAGAACGTGCCTTCATTGCCTGAAGGGAAAACTCCATCGCTTCTAATGCCACCATCT
CCTGTCATGTGTGGTGGTGATTGGCCTCTTCTAAGAGTGATGAAGGGAATATTTGAAGGCGGGCTTGAGAGTGCAGCCAG
GGGAGGTGCTGTTGATGAAGAAGAAGAAGAAGATGCTGGTGGTGACTGGGGGGATGCATTTGACATGGTCGATGTTGATG
GAATGGAGAACAGAGACATCGATGCCATTTTGGAGGAAGCAGAAAGAGGAGAAGACGAAAATGATGAAGAAGGTGGATGG
GAGGAACTTGAGGGCTTAGACCTCCCACCAGAGCTTGACACTCCTAAGGCCTCTGCTAACGCACGTTCATCCGTCTTCGT
GACACCTACTCAAGGTATGCCCGTAAGTCATATTTGGAGCCAGAAGTCATCCCTTGCAGCTGAGCAAGCTGCAGCAGGAA
GCTTCGACACTGCAATGCGTCTGCTCAACAGGCAGCTTGGTATAAAGAACTTTGCGCCTTTGAAATCGATGTTTATTGAT
TTGTTCAGTGGCAGCCAAAGCTACCTGCGTGCTTTTTCTTCATCGCCTGTGGTTTCACTTGCCATTGAGCGAGGATGGAG
CGAGTCTTCTAGTCCCAACGTCCGTGGCCCACCATCTCTTGTTTATGATTTCTCCCAGCAAGAAGAGAAGCTCAAATCCG
GCTATAAAGCTACAACAAGTGGGAAATTGACTGAGGCTCTCCGGCTCTTCCTCTCTATCCTCCACACCATCCCTCTTGTG
GTGGTCGAGTCAAGAAGCGAAGTCGATGAGGTAAAGGAACTGGTCACTATCGTCAAAGAATATGTTCTCGGACTTAAAAT
GGAGCTTAAGAGAAGAGAGACGAAAGATGATCCAGTGAGGCAGCAGGAGCTCGCTGCTTACTTCACTCACTGCAACCTCC
AACTACCTCACTTACGACTCGCCCTGTTTAGTGCAATGGGCGTCTGCTACAAATCAAAGAACCTCGCCACTGCCTATACC
TTCGCCAAAAGATTGCTGGAAACCAACCCAATGGAGAGCCAGGCCAAGACAGCTCGACAAATTGTTCAAGCCGCTGAACG
CAATATGACTGATACAACCGAGCTCAATTACGACTTCAGAAACCCGTTCGTGATATGTGGGTCAACCTATGTTCCAATCT
ACAGAGGTCAGAAAGACGTGTCCTGTCCATACTGCACCGCCAGGTTTGTTCCAAGCCAGCAAGGAAACATATGCGGGGTC
TGTGATCTTGCAGTCATTGGCGCAGACGCATCTGGTTTGGTATGCTCTCCTTCTCAAGTTCGTTGA
>Bo1g002680.1 
ATGTACACGGCCTGGCTAGTGACTTTGGTTCTCCTCTTGTTCTCTGCATCATCAGACACTGTTTTGGCTCGTCTACCATG
TGATTCTTCCAAAACAATAGGAGGAGTCTGGAATAAAAAGTTGAATAGAGAGATGAAGACTGAAGTAGGAGGAGTCTGGA
ATAAAAAGTTGAATAGAGAGATGAAGACTAAAGTAGAAGGTAGTAGCTCACGGCCTGCAGGTCAAGGACGAGGACATTGA
>Bo1g002690.1 
ATGGCGGTAGACTACTTACTGACATCTCCTTCGTCGCTGAGATTATCCAATTTCATCTCATCGTTCTCCCCAAACACAAA
CCACAAATGTCTTCGCTTCTCGCCGAAACCCAGCTCCGCCAGGATAACCTGCGGCGCGATTTCTTCGAAGAGGAAACTCG
CTGAGAGAGAGATCGCGGAGAGGGAGAACAGAGTCCTCGTGCGGAACCTGATGTCGAGGATCAGTGACAGGGAGCCACTT
GTTAAGACCCTTGACAAGTACGTGAAGGTCGTAAGATGCGAGCATTGCTTCTTGCTCTTTGAGGAGCTTGGGAAGAGCGA
CAAGTGGCTCCAATGCCTCGAGGTGTTCAGGTGGATGCAGAAACAGCGCTGGTATATAGCAGATAACGGAGTATACTCGA
AACTGATATCCGTAATGGGGAAGAAGGGCCAAACACGAATGGCAATGTGGCTCTTCTCCGAGATGAAGAACAGTGGTTGT
CGTCCCGATGCTTCTGTTTACAACGCTCTCATAACAGCTCATCTCCACACGCGGGACAAGGCAAAAGCTTTGGAGAAAGT
CCTTGGTTACTTCGACAAAATGAAAGGCATGGAGCGTTGTCAACCCAACGTCGTGACTTACAACATCCTCTTGAGGGCTT
TTGCTCAGTCTGGTAAAGTAGACCAAGTCAACGCTCTGTTCAAAGACTTGGACATGAGTGCGGTTTCTCCAGACGTCTAC
ACCTTCAACGGTGTGATGGATGCGTATGGGAAAAACGGGATGATCAAGGAGATGGAGTCTGTGCTTACTCGCATGAGGAG
CAACGAGTGCAAGCCGGATATCATCACTTTCAATCTGCTTATTGACTCTTACGGTAAGAAGCAAGAGTTTGAGAAGATGG
AGCAGGCTTTCAAGAGTTTGATAAGGTCCAAGGAGAAGCCTACTCTTCCCACTTTCAACTCGATGATTATAAACTACGGG
AAAGCTCGGTTGAGAGATAAGGCCGAGTGGGTTTTCGAGAAGATGAATGATATGAACTACGCGCCGAGTTTTATCACGTA
TGAGTGTATGATCATCATGTACGGTTACTGTGGTTGTGTTTCCAGAGCGAGGGAAGTATTCGAGGAGGTTGTTGAGTCGG
AGAGGGTGTTGAAGGCTTCAACACTCAATGCCATGCTTGAAGTTTACTGTCTTAATGTTCTTCACATGGAAGCAGATAAG
CTTTTCCACAACGCAAGTGGGTTTAGAGTTCACCCGGATGCATCAACGTATAAGCTTCTGTACAAGGCGTACACTAAGGC
AGATATGAAGGAGCATGTGCAGATGCTGATGAAGAAAATGGAGAAAGATGGGATTGTGCCTAACAAGAGATTCTTCTTGG
AAGCCCTTGAAGCTTTCGGGTCGAGACTACCTGGTTCCGATTCTGTCAAAAGGAAATCAACTGGCTCGAGCAGGCCACCT
GGTTTAGACTAG
>Bo1g002700.1 
ATGTCGCTGGTTCGGACAGCGTTGATCGCTCTTTCTCTAGTCGCTTTTCTGCAAAACGCTGCGGCTCAGAAAAGACCGCA
AAGTATTGTTAAGCCTCGTGGTGCGGTTGCAACTGACGATGGACGGTGTTCTGGGATCGGGATGAGTGTTCTTCGACAAG
GAGGAAACGCTATTGATGCGTCTGTGGCCGCTGCTCTCTGTTTGGGCGTTGTGAGTCCAGCCTCTAGCGGTATAGGAGGT
GGAGCGTTTACAGTGGTTAAGATAGCTGGCGGGGAGGCTATTGCTTATGATTCTAGAGAAACAGCTCCTCTACGTGCCAC
TGAGGATATGTATGGAAGCAATCCTGATCTAAAGAAGAAAGGAGCCTTATCAGCAGGCGTTCCAGGGGAAGTCGCGGGTC
TTTTCACAGCTTGGAAACAACACGGAAAGCTCCCATGGAAGCAGTTAGTGACTCCTGCAGAGAAACTCGCAGAAGGATTC
AGAATTTCAAAGTATCTCTACATGCAGATGAACGCCACAAGAGTAGATGTCTTGGCAGACAAAGGTCTCTCTGAGCTATA
TGTTTCTAATGGACAGCTCAAGAAACCAGGGACCATTATCCATAACAGAAAATTGGCTTTTACACTCAAGCAAATAGCTG
AGAATGGTCCAAAAGCGTTTTACAATGGCGCGGTGGGTGTTAACCTAGCGAGCGATATTCGTAAATCTGGTGGGATAATA
ACTTTGAAAGATCTGCAAAGTTATAGAGTTAAGGTTACCAAACCGTTGTCTGCAAACATTCTTGGATACGAACTACTCGG
TATGCCTCCTCCTTCATCGGGTGGCGCTGCAATGATGCTTGTTTTGAACATTCTTTCTCAATACGGGATTCCATCAGGTG
TTTCGGGCTCTCTCGGTGTTCATAGACTAATCGAAGCTCTGAAACACGCTTTCGCGGTTAGGATGAACCTTGCTGATCCA
AATTTTGTAGATGTTACTAAGGTTGTTTCAGATATGCTGTCTCCACAATTTGCAAAAGACTTGAAGACGAAGATAAACGA
TGACAAAACCTTTGATCCAAAATATTATGGCGGCATGTGGAATCAAATCGACCATCATGGAACATGCCATTTCTCGATCA
TAGATAGCGAGAGGAACGCTGTTTCGATGACTAGTACAGTAAATGGTTACTTTGGGGCAGTGATGCTATCTCCTAGCACT
GGAATCGTTCTAAACAACCAAATGGATGATTTCACAATCCCAGCAAAGTCCAGCGGTGACCTAAATGTGCCGCCTCCAGC
ACCGGCTAGCTTCATCAGACCCGTGAAACGACCATTGTCCTCAATGTCACCCACCATTGTACTCAAGGACGGTAAAGTGA
AAGCTGTGGTCGGTGCTAGCGGTGGAGCGAACATCATCGCCGGCACAACAGAAGTTTTCTTGAATCATTTTTTCCTCAAC
ATGGATCCTCTTTCTTCTGTTTTGGCTCCAAGAATCTACCATCAGCTGACACCAAATAAAGTTTCGTTTGAGAATTTGAC
GACAGTGTTCGGTGATCATTTCGAGATACCTAAAGAGACAAGAGTTGTGTTGGAAAAAAAAGGTCATGTTCTAACGCCAA
TGACCGGAGCGACGATTGTTCAGTTCATAGTTCAAGAATCAGAAGGAAATGCTGGTGGAATGAGTAAGCTTGTGGCAGTT
AGTGATCCAAGGAAAGGAGGGTTCCCATCTGGATATTGA
>Bo1g002710.1 
ATGGATGTCCGGGCCTATAGGGAACAAAATGGCCTTTTAACGAAATCTGAAAGACGTATTGCTGCGATTAAGGCAATCCG
TGATATTGAGATTGAACAGAGCTTAACTGCACAGAGGTTACTCTGCTCATATTTCACTGAGGAACAGTTAGAGACACCTG
TGTTGGACTTCTTCAAAGAGAACCTTCCTGATGTCTCTATCGAAGTCGAAGATAATGGGGAGATTTGA
>Bo1g002720.1 
ATGAATTCAATGCCACTGGTTCGGACAGCGTTGATCGCTCTTTTTCTAGTCGCTTTTCTGCAAAACGCTGCGGCTCAGAA
AAGACCGCAAAGTATTGTTAAGTCTCGTGGTGCGGTTGCAACTGACGATGGGCGGTGTTCTGGGATCGGGATGAGTGTAC
TTCGACAAGGAGGAAACGCTATTGATGCGTCGGTGGCCGCTGCTCTCTGTTTAGGCGTTGTGAGTCCAGCCTCTAGCGGT
ATAGGAGGCGGAGCGTTTACAGTGGTTAAGATAGCTGGCGGGAAGGCTATCGCTTATGATTCTAGAGAAACAGCTCCTCT
CGGCGCCACTGAGGATATGTATGGAAGCAATCCTGATCTAAAGAAGAAAGGAGCCTTATCAGCAGGCGTTCCAGGGGAAG
TCGCGGGTCTTTTCACAGCTTGGAAACAACACGGAAAGCTCCCATGGAAGCAGTTAGTGACTCCTGCAGAGAAACTCGCA
GAAGGATTCAGAATTTCAAAGTATCTCTACATGCAGATGAACGCCACAAGAGTCGATATCTTGGCAGACAAAGGTCTCTC
TGAGCTATTTGTTTCAAATGGAGAGCTCAAGAAACCAGGGACCATTATCCATAACACAGCATTAGCATTTACACTCAAGC
AAATCGGTGAATATGGTCCAAAAGCATTTTACAATGGCACGGTGGGGGTTAACCTGGCTAGAGATATTCGTAAAGCTGGT
GGGATAATAACTTTGAAAGATCTGCAAAGTTATAGAGTTAAGGTTACCAAACCGTTGTCTGCAAACATTCTCGGGTACGA
ACTACTCGGTATGCCTCCTCCTTCATCAGGTGGTGCTGCAATGATGCTTGTTCTGAACATTCTTTCTCAATATGGGATTC
CTTCAGGTGTTTCTGGCTCTCTAGGTGTTCATCGACTAATCGAAGCTCTGAAACACGCTTTCGCGATTAGGATGAACCTT
GCTGATCCAGATTTTGTAGATGTTACCAAGGTTGTTTCAGATATGTTGTCTCCGGAATTTGCAAAAGACTTGAAGAAGAA
GATAAACGATGATAAAACCTTTGATCCAAAATATTATGGCGGCATGTGGAATCAAATAGACGATCATGGTACAAGTCATT
TATCAATCATAGATCGCGAGAGGAACGCTGTTTCGATGACTAGTACAATAAACGGTTACTTTGGGGCAGTGATGCTATCT
ACTAGCACCGGAATCGTTCTAAACAACGAGATGGATGATTTTTCGGTCCCAGCGAAGTCCAGAGGTGACGTAAATGTGCC
GCCACCGGCACCAGCTAACTTCATCAGACCCGGGAAACGACCATTGTCCTCAATGTCACCCACCATTGTACTCAAGGACG
GTAAAGTGAAAGCTGCGGTGGGTGCTAGCGGTGGAGCGAACATCATTGCCGGGACAATTGAAGTTTTCTTGAATCATTTT
TTCCTCCATATGGATCCTCTTTCTTCCGTCTTGGCTCCAAGAATCTACCATCAGCTGATACCAAACAGAGCTTCGTTTGA
AAATTGGACGACAATGTTCAATGATCATTTCGAGGTTCCTAAAGAGATAAGAGTTGTGTTGGAAAAGAAAGGTCATGTTC
TAACGCCAGTCGCCGGAGGGACGATTGCTCAGTTCATAGTTCAAGAATCTGATGGGAGTTCCGGCGGAATGAGTAAGCTT
GTGGCAGTTAGTGATCCAAGGAAAGGAGGGTTCCCCTCGGGATATTGA
>Bo1g002730.1 
ATGAGGCAATTGCTCAAGAGAGTCGTCCATAGAGCTTCTTCAACTTCCTCCTTGATCCATCATCGCCCTGCCATCTCCTT
CCTCCGCTCTGATTTCTCCACCTCCTCGTCTCCGCCGCAGATCCCGCCCTTCGGCTACAAGCCGCGGCCGTATAATGGTC
CCTCCGCGGATGAAGTTTTCGAGAAACGGAAGAAGTTTCTGGGACCTTCTCTTTTCCATTTCTACCAAAAGCCTCTTAAC
ATCGTGGAAGGGAAGATGCAGTACTTGTTTGATGAAACCGGTAGGAGATACCTTGATGCCTTTGCTGGAATAGTCACAGT
CTCATGTGGTCATTGCCATCCAGACATTCTTAACGCTATTAACGAACAGAGCAAGCTTCTTCAGCACGCCACCACCATAT
ACCTGCATCATGCTATAGGTGATTTCGCTGAAGCTTTAGCTGCTAAGATGCCTGGAAACCTTAAGGTTGTCTACTTTGTG
AATTCTGGCTCTGAAGCTAATGAGCTAGCGATGATGATGGCTAGGCTTTACACTGGTAGCCTTGAGATGATTTCTTTGAG
GAATGCTTATCATGGTGGAAGTTCTAACACTATCGGACTAACTGCTCTTAACACATGGAAGTACCCGTTACCACAGGGAG
AAATCCATCACGTCGTAAATCCTGATCCATACCGAGGAGTATTTGGTTCTGATGGTTCTATGTATGCTAAAGATGTCCAA
GACCATATCGACTACGGTACTTCTGGGAAAGTGGCTGGATTCATTGCAGAAACCATCCAGGGGGTGGGAGGAGCTGTAGA
ATTGGCTCCTGGCTACTTAAAGTCGGTGTATGACATTGTACACAAAGCTGGTGGTGTATGCATCGCCGATGAAGTCCAAA
CTGGATTTGGCCGGACAGGAAGTCACTATTGGGGTTTCCAGACTCAAGATGTAGTTCCAGACATAGTCACAATGGCAAAG
GGAATTGGAAATGGATTGCCATTAGGAGCTGTGGTGACAACACCAGAAATCGCTAGCGTTTTAGCTACAAAGATTCAGTT
CAACACTTTTGGTGGAAACCCGGTGTGTTCAGCTGGTGGGCATGCTGTTCTAAAGGTTATTGATAAGGAGAGACGCCAAA
CACACTGCGCTGAAGTTGGTTCGCACCTTATTCAACGTTTGAAAGATCTCCAGAAAAGACATGATATCATTGGAGATGTG
AGAGGAAGAGGATTAATGGTTGGGATCGAGCTTGTCTCTGACAGGAAGGACAAGACGCCAGCCAAGGCTGAAACAGCTGT
CTTGTTTGAGCAACTTAGAGAACTGGGCATTCTCGTTGGAAAAGGAGGACTTCATGGGAATGTTTTCAGGATAAAGCCAC
CAATGTGTTTCACCAAAGACGATGCAGATTTCTTGGTAGATGCATTGGACTATTCCATCTCCAGGTTGTGA
>Bo1g002740.1 
ATGTCATCCATCGGAGCAAGTTACGCACCCGTGCATCTTATGCAGAAGCAGCTCAAGGAGAAGATTACAAAGAACGAAAA
GGAGAGAGAAGAAAAGGATCAAAGTCTCTCCGTCGAGGCTTCTTTCACCACCACCGGTAGGAGTTCTAACAAAATCTTCC
CTTCTCGCTCGTCTTATAATCAACAAGCATCATCAAATCGTAAGAGTAAAACCTAA
>Bo1g002750.1 
ATGTCGTCATCACCTTTTCCAGTCCTGGACAACCGCCCAATCGACAAGTGGAAGGTTACCGAGTTGAAGGAAGAGCTCAA
AAGACGGAGACTAACTACACAAGGCTTGAAGTTTGATTTGGTTAGGCGTCTCGATGATGCCCTTCGTGCTGAGCAGGAAG
AGTCTGCTGTGGCAGCCAATCAGCAGCCTGATGTTACTTATGTACCTGGAGGCAACCTTGCACCAGATCCAACGCAGACC
ACTCCTGTTCCTCTAGTTGGAGGAGCCGCATTCAGCATCGGTAACGCTGTAGTAGTTACCCAAGAGGCATCTAATGAGCA
GATTGTTGAGATGGATAATAAGGAGACGTTTAGCGGGTTGGATTCTAAGGCCCAACCTACAGAGGTATCTGCTATCCACA
ACCAGGTATCTGAGGTCATCCCCGTTACAGGGTTTGAGGTAAAATCTGATTGTATTTCTACTGATTGTGTGTCATCAAAT
AATGGAAAAATAGAACTAAAGGGTAACGAAATTGCTGATAATGTCAAATTAGAACTTAGTCTTAGTAAGTCCCAAGAGCC
ATCAACAGCCATTGGCGAATCGCATCCAAAGATATCTGCCCGGGGTGGAGATGATGCAGATATGACCAAAGGAAATAATA
ATAGTGTCGATGCAGGCGACTCTGAAAAGTTGAATTTAGATAGAAGTTCTGGTGATGAGTCTATGGATGATGAGCCTGAG
ACGAAGCAAAATGAATCGGTTACGTCTCATAAGAGTGTGCAAAATGACTTGCTTCCTGATAAGGCTGATAATATGGATGG
TGAGAAAGGAGAAGCCCCTGATAACAAAAGCCATCCACTGGTGGCTTCTGACAAAAGAAAGCTTCTTGTTAATGATCAAG
AAGCTGTTGGAAACAATGAGCCTGCAAAGAGGCAACGCCGATGGAACTCTGGGAATATTAAAGTTCCTGAAGCACAGGCC
ACTAATAGCGTGGCACCCTCTACAACACCGAGGTCAGCTGGTCCGAAGCGTGACTTCTCCCGATCTGACTCTTCGGTTAG
TGAGGATGGACCCAAGGAACGCGTGGTTCCTCCATCTCCAAAGGAGCCCACCAATTCCCTCAGGATTGATCGTTTCCTTA
GGCCGTTCACACTGAAAGCTGTTCAAGAGCTTTTGGGTAAAACTGGAAATGTCACTAGTTTCTGGATGGACACCATTAAG
ACCCACTGCTATGTATCATATGGTTCAGTTGAAGAAGCTGCAGCAACAAGAGAAGCAGTGTATAACCTCCAATGGCCACC
TAATGGAGGCCGTCTTCTGACAGCTGAATTTGTTGGACCAGAGGAAGTGAAGGCAAAACTAGAAGCTCCTCCTCCTCAGC
AGCCAAAGGATCAGGCTCCTTCGCAGCCACCACCACCGCCTTTGGCCAAAGCACCTCCAGTCAAAGAACGCCATGCCCTT
CCTCCTCCTCCTCCTCTAGTCCCGGAGGAACAAGAGGCTCCCATAGTCACTCTGGATGATCTTTTCAAGAAGACAAAAGC
AATCCCCAGGATATACTACTTGCCCTTGTCAGAGGAACAAGTTGCAGCTAAACTTGCAGCTAATAACAAGTGA
>Bo1g002760.1 
ATGGGAGTTGGAGGAACATTAGAGTATATATCTGAGCTAATAGGAAGTGGAGGAAGTCATAGCTATGGCAAGAGGAAGAA
GAAGAAGCAGTTTCAGACAGTAGAGCTCAAAGTTAGAATGGATTGTGATGGTTGTGTCCTCAAGGTCAAAAACTCTCTAT
CTTCTCTAAAAGGAGTTAAATCGGTGGAGATAAACAAGAAGCAGCAAAAGGTGACGGTGAGTGGTTACGCGGAAGCGAGC
AAGGTGCTGAAGAAGGCGAAATCGACGGGGAAGAAGGCTGAGATATGGCCTTACGTTCCGTACAACTTGGTGGCTCAGCC
GTACATAGCTCAGGCTTACGACAAGAAGGCGCCACCTGGTTACGTTAGAAAAATGGACCCATACGTCACCACCGGGACGA
TGGCCGTCGACAACGATGACCCTTCTTACACTTCTATGTTTAGTGATGATAATCCTAATGCTTGCTCTATTATGTAA
>Bo1g002770.1 
ATGGCGATTTCTACTTTAACACTCACATCATCTCACTACACGCGTTCCTTTAGACCCACCATCTCTTCTTCTTCTTCGTC
GTCATCGTCATTCTTATGTCTCTGTTCTTCTTCTTCTTCTTCCACCGATTGCCAGCAGAAACAGAGGAGCTTCACCGCCG
CGAAGAAGAACGTTTTCGGAATGGGTTTAGGCCTTTTAGCTGCCACGATTCTCTCTATAACGCCTCTGGACGCAGACGCC
ACGAGGATTGAGTACTACGCCACTGTTGGAGACCCTCTCTGCGAATACAGCTACGCAAAATCAGGGCTTGGATTCTGCGA
TATCGCAGTTGGGTTCGGTGATAAAGCCCCGCGTGGCGTACTCGTCAATGTCCATTACACGGCTAGGTTTGCAGATGGAA
CGTTGTTTGACAGTACATATAAGCGTGCAAGACCACTTACTATGCGGATTGGTGTGGGCAAGGTTATAAGGGGTCTCGAC
CAGGGGATTCTTGGAGGCGAAGGAGTACCTCCTATGCGAGTAGGAGGAAAGCGTAAACTTCAGATTCCACCTAAGCTAGC
TTATGGACCAGAGCCTGCAGGATGCTTTTCTGGTGACTGTAACATACCTGGCAATGCAACTTTGCTATATGATATCAATT
TTGTTGAGATCTACCCTGGAAGTAACACAAGATGA
>Bo1g002780.1 
ATGGAGTCTGGTAATAGTAGTAGCATGCAATCTTCAAGCGGAGGAGGAGGAGGAGGAGGAGGAGAAGAATACGATTCACG
CGCCGCCGATCAATCCATCTCAGCCTTCTTCGACCACCACAACCACCACGTGGTATGTTTACCTCGGCCGCAAGAAAACC
ACATCAACCCCCTTCACTTCGACCACAACAACTCTTTATTACAACAAAATTACTTCAATAATAACAAAAACGGTACCTTC
TTGCCAGTAAACCAACAACCCGACCCGGTTACTCAACCTGAACTCCGAACCTTCTCCACTACGTCATCAGTTCCTCCTAA
CAACGTAGGAGTAATCAAGAAAACCAAGAAAAGATCTCGAGCATCAAGGCGAGCACCAACGACGGTTCTAAAGACGGATA
CTTCGAATTTCCGAGCGATGGTTCAAGAGTTCACAGGGATCCCATCTCCGCCGCTATTCAACAACAACTCCGTCGTGAAC
ACCACGCGCCTCAACACGTTCCTCGGCTTGTCTTCTTCGTCGCCAAACTCTTACAACAGCAGCAACAACAACATCTTGTT
ACGACCTTTCGCTCAAAAACTCCTCCCAACGTCTCCTATCCTCTCCGGATCACAGATTCAGCAATATCAAAACCCTAACA
ACAGTTTTGAGAATATGAGTCTACAGTCTCTTCTTCAAGCTCAGATTTCAAACCCTAGAAGCAATGATCACGATCAGTTT
GGTGTTGGTATGTTGCAGAGTCAATCTATTACTCCTCAGACGACGACCACAGTGGCTAACGGGAACAAAACCACGGGTGA
AAATGGTGGTTACGGTGTTTCTGATCATGATCATAATATCGACAATACTTGGTTATGTTCATCTTCCGACCAAAGAACAT
AG
>Bo1g002790.1 
ATGTTTGTTGCTCGCCGTCTTCATCTTTCCTGCAAATATGGTGCTGCAAATATTCTCAGAGGGAAAAGGATTCAATCATT
CAATTACAGTAAATCAACAAAACGGAGCAGTGGAAAGACAGATGTTAACCCTCAGTTGCTTATAGGAACTCAAACTTATC
CACGCTCACGTCTTCGTTATGCTGCTCCAGCACTCGTGCTTGGGTTTACTGGATTCATCGGGTTTCTTCATTACAACGAC
GAAAGGAGAGCTGTTCCTAAAGGTATAACAAGCAGCAATAGCGGTTGTGGTTGTGGTTCTAATACAACTGTCAAAGGTCC
GATCATCGGAGGTCCATTCACGCTTATGAGTACACAAAACAAGATTGTCACCGAGAAAGAGTTTTGTGGTCAATGGGTTC
TGCTCTACTTTGGATACTCGTTTTCCCCCGATGTTGGACCGGAGCAGTTGAAAATGATGTCCACAGCAGTTCATCAATTA
GAGTCTAATCATGACCAGAAGATTCTGCCTGTCTTTGTCACTCTTGACCCTCTACGAGATACACCTTTTCATCTCCATGC
CTACTTGAAAGAATTTGACAGTAGGATACTTGGACTGACTGGATCCGCAAGTGCAATTAGGCAAATGGCGCAAGAGTATC
GTGTTTATTTCAAGAAGGTCCAAGAAGATGGTGGCGAATATCTCGTTGGTACTTGTCACAACATGTACTTGTTGAATCCA
AAGATGGAGGTTGTCAGATGCTTTGGGGTTGAGTATAATCCAGCTGACCTCTCACGAGAGGTTCTTAAAGAAGTTACTTC
CGTTTCATAG
>Bo1g002800.1 
ATGAATTTGGAAGTGGAACCACCGTGCAAAAAGAAGAAACAGGAGGAACCATCTCATCCATCGTTTTTGTCGCTTCCAGA
TGTAATCATTCTGAACTGCTTAGCACGCGTATCGAAATCGTACTACCCTAAACTCTCCCTAGTCTCGAAAACCTTTCGCT
CTCTCATCTTATCCATCGAGCTCAACCACGCGCGATTTCACCACAAAACAAATGAAATCTCCTTTCATGTCTGCTTACAG
CTTCCTGACCGTCCTCTTCCCTCATATTGGTTCACCCTCTTGATTGACCTAGAGATGAAGAAGTCTACCTTGGCACAAGT
GCCCTCTATCTATGCTCCTATAGTACCACGGATAATGCTTACGGTTGCTTCACAAGTCTATGCACTTAGACAATTCTATC
ATCCTTCCCCTGTCATGATTGTCCGCAATAAAGAGAATCTTCTATGGCGTAAAGCTCCCAGTTTGACCGTAGCTCGATCG
AATCCTGGTGCGTGCGTCCTAGATGGTAAGATATACGTAGTGGGAGGTTGCACGGCAAATGATTGTTGGGGTGAGGTTTT
CGATACGAAGACTCAAACATGGGAACCTTTACCTGACCCTGGAACCGAGCTACGCTTCTCTTCAGTCATAAGAAAGTTAG
AGATTATCCAAGGAAAGATTTACGTTAGGAGCAACGAGGAAAAAGACTCAGTTTATGATCCGAAAAAACGTGAATGGAAC
GTTGCAGCAAAAGCACTCGTGGGTGATAGTAGGTGTACGATAGGTAATCTATTATACTCTTGTGGTACGAAAAGTTGCAT
GTGGTACGATAGAGAGTGTAAAGAGTGGAAACCGGTCAAGGGTTTGTCTTCACTGAATAAGAGTTGTCGTCGTGGTTTGA
TTGAAACAGTTAACCTCAATGGGAAACTCATAGTCTTGTGGAACAAGTTTGCGCGGCCTGGTCCTCATTGTCAAAATAAG
ACTATTTGCTGTGCGTTAGTTGCGCTTGAAAAGCGCCAAGATGGTCAAGTTTGGGGAAATGTTGAATGGTCTAATGCTGT
GCTTAGGGTTCCCAGTTCATACCTTTTCTTGCGTTCTTCACGAATGTTGTCTTGA
>BnaC01g00650D 
ATGGTGAGCTTTGTAGTTACTCTCAATTCAATCGTGATTACATTGTTTTTGCAGGCGGATTCTCCCAACGAAGAAAGGGA
CTCACGATCTCCTCCTCCACCCCGAAAAGAACAACCAAGATCTAGGTCTAGGTCCAGGTCCAGGTCCAGGTCCATGCCGA
GAGATAGGTCTAGGTCAAGATCTTTACCAAGGCATGTATCTCCATCAAGAACCCGTGGAAGGTCGAGGTCAAGAAGCCGT
GGAAGGTCTGAAATTGAAAACCCTGGTACCACTCTCTATGTGACCGGCTTATCCACAAGAGTCACAGAAAAGGATCTTGA
AGCTTATTTCTCCAAGGAAGGAAAGGTTGCGTCCTGCGTTCTAGTGCTGGAGCCGCGCACCCGCGAGTCTCGTGGTTTTG
CCTTTGTCACGATGGATAGTGTTAAAGACGCTGAGCGGTGCATTAAGTATCTCAACCATTCTGTACTAGAAGGCCGATAC
ATAACTGTCGAAAGGAAAAAAATATTGCTAATCAAAGGACATTATCAATCCCGAAGAAAGCGCCCGAGAACTCCCACCCC
AGGCCACTATCTTGGCTTAAAAAGCTCCAGAGACAATGACCGAGATAGCCGTAGCAGTCGAGGGAGGCACTACGATCGTG
ATGATTCTGGACACCGTAGGTCACCACCAAGACGCGACTTATCACCTCGTGATCATGGAAGGAGGTCACCTCGTGATCAT
GGAAGAAGCTCTAGAAGAGATCGGTCTTACTCTCCTCGTGGAAGAAGCCCAGAGAGAAGGTCCGAGAGAAGGGGCACACG
ATCTCCTGCACCCCGAAAGAAACAACTCAGGTCCCTGATCATATCCACGTTTAGATCCAAATCCAGGTCCATACCGAGGA
ATAGGTCTAGGTCCAGAAGACCTTTGCCAAGGCCTATATCCCCATCAACGAGGCATGGAAGTGTTTGGTTTCTGTGTTCA
TCTAATGATCCTTGGATTGATAGGTCTGAAATTGAAAACCCTGGTAACACTCTCTACGTGACCGGCCTATCCACAAAAGT
CACTGACAAGGATCTTGAAGCACATTTCTCCAAGCAAGGAAATGTTGCGTCCTGCGTTCTAATGCTGGACCCGCACACCC
GTGAGTCTCGTGGTTATGCCTTTGTTACAATGGATAGTCTTAGAGATGCTGAGCGGTGCATTAAGTATCTCAACAAAACT
TTACTAGATGGCAGATACATAAAAGTCGAAAAGTCCCATAGAAAGCGCCCTAGAACTCCCACCCCAGGACAATATATTGG
CTTGAAACGCTCCAAAGACAATGAAAAAGACGGAGATGGCCATAGCAGTCGAGGGAAGCACGACGATCCTGATGATTCTG
GACACCGTTGGTTACCAAGACGCCACAATTCACCTCGTGATGAAAGGAAGTCACCAAGACACGACCATTCACCTGTTGGT
GGAAGAAGCCCAGAGAAAAGTAGGGAGATTCTGTTGGAGACAGTCATGGGGCTCACGATCTCCTGCTCCCAGAAAAGAAC
AACAGAGGTCCGTGTCCAGACCGAGGTTGAGATCCAGGTCCAGTTCCATTCAGAGGGAAAGGTCAAGATCTTTGCCAAGG
CCTATTATATCTCCACCAAGAAACCTTACAAGGCTAGTTATTGCGTTGAGTTTATGGGTAAATCATCTCTAAGCTTTCCT
TTTCAGTGTAGTCCTGCAGTGGCTGAAAAAGAAGAAGCAAATATCTGGAGCGACCTATCCCCAATAGTCTCGGACAAGGA
TCTTGAAGCACCTGCGTGGACACCGTAG
>Bo1g002810.1 
ATGGTAAGATTCATTGAAGAAAACACAAAACATGTGGACAAAGAAACAGGAAATAAATCAAATACGGATGTAACGACGGC
AAAGAAGAAAGTTCTTCAAGATCTTATCATCAACAATGGAGGAGGACTAATCAATTCATGGGTTGATTCCATGAGAGCTT
GTTCTCCTACTCATCTCAAATCTTTGATGAAACAAAGCTCTTGGCTCAAAGAACATCCATCTGCTTTAGAAATGTTCGAA
GAGATTCTTCATGCTTCGGAAGGAAAACAAATCGTTATGTTTTTGGATTATGATGGCACTTTATCTCCCATTGTTGATGA
TCCAGATCAAGCTTTCATGTCTAAGCAGATGAGAAGAACAGTGAGGAACCTAGCAAATTGTTTTCCGACTGCCATAGTTA
GTGGGAGATGCAGAGAAAAGGTTTATAATTTCGTGAAATTGACCGAGTTGTATTATGCTGGAAGTCATGGAATGGACATC
AAAGGGCCAGAGCAAGGCTCCAAGTATGAGGCAGATAAATCTCTTCTTTGCCAACCAGCTACAGAGTTCCTCCCCATGAT
CGACGAGGTGTATCAAAGATTAATGGAGAAAACAAAATCAGCTCCCGGAGCCAACGTAGAGAACAACAAGTTTTGTGTCT
CTGTCCACTTCCGACGCGTCGATGAGAAAAACTGGAGTGATTTGGCTAATCAAGTTCGATCAGTAATGAAGGACTACCCC
AAGCTCCGTCTTACCCAAGGAAGAAAAGTTTTGGAAATTCGACCTATCATTAAATGGGATAAAGGCAATGCCCTCGAATT
TTTATTAGAGTCACTTGGGTACGCTAATTGTACCAACGTTTTTCCCCTTTACATCGGCGATGATCGCACAGACGAAGATG
CATTTAAGATACTGAGAGAAAGAAGACAGGGTCTTGGCATTCTTGTTTCCAAATCTCCAAAGGAGACTAACGCGTCTTAC
TCTTTGGAAGAGCCTGATGAGGTTATGGATTTCCTGCAACGGTTAGTGAAATGGAAACAACTGAGATCTGGAGCATGA
>Bo1g002820.1 
ATGGTTCTCATCTTCCACTTGGATATACTTCCAGGAAGTCTTCCAGGCGACTTCAAAGAAGTCTTCCAGGCGACTTCAAA
GAAGTCTTCCAGGCGACTTCAAAGAAGTCTTCCAGGCGACTTCAAAGAAGTCTTCCAGGCGACTTCAAAGAAGTCTTCCA
GGCGACTTCAAAGAAGTCTTCCAGGCGACTTCAAAGAAGTCTTCCAGGCGACTTCAAAGAAGTCTTCCAGACGACTTCCA
GGAAGTCTTCTGACGGGGTCTTCTTCCATATCAAGTGACGCGACGACTTACATGGAAGTCGTCAAAGATAAGCAAGGTTT
GACCAGAATCTCGGAATAA
>Bo1g002830.1 
ATGTCTAAACCAAGCACTTTAGTTCTAATCGATGGTGCGAAACCCGTCAGGCACAATTGGCAAATTCGAGTTAAAGTGCT
TCATTCTTGGAAACAAACCACACCTTTTGCAGGCGACACATTAGAGTTCATCCTTGCAGATGAAACTGTACCTACGTTTA
CAGGAGGTCCTAGGTATATGAAGAATAACTACTTGGATGCAATGGCCATATGCAAGCATTTTGGTTTTCCAGATCTCTTC
ATTACATTCACGTGCAATCCTAAATGGCCAGAGATCACAAGATATCTAAATGAGCGCAAGTTAACATCAGAGGACAGACC
AGAAATAATTTCTAGGATGTTTAAGATCAAACTTGACTCTTTGATGGATGCTTTAACTAAGAAAAATCTGCTAGCAAAGA
CGGTTGCGTTTCCAAAAATGGGACTGCCACATGCTCATATTCTCCTCTTCATGCATCCTACATGCAAGTTTCCCACCACT
GATGATATTGACAAGATTATAAGGGCGAAAATTCCTAATAAGGACACTGAACCAGAGCTGTATGGTGTTATCAAAGATAT
GATGATTCATGGACCGTGTGGTCACGCTAATAGGAATGCACCTTGTATGGAGAATGAAAAATGTTCTAAGTTGTATCCGA
AATCCTATGCTGAGAAGACTACGGTAACTAAAGAAGGTTTCCCTGTTTATAGAAGGCAAGAGCACTCTGATAATTTTGTG
ATGAAGAATGGCGTGAAATGTGATAACAGATTTGTGATCCCATACAACAAGAAACTCTCTCTTCTATACAGAGCTCATAT
TAATGTGGAGTGGTGCAACCAAACAGGTTCTATCAAGTACGTATTTAAGTACATCAACAAGGGTAGTGATCGTGTCACTG
TCGTTGTGGAACCATCAGGTTGTGGTGAATCTAATGGTGGCAATATGTTTCTTCTTGTGAAGCTTCATGGCGCACTTTTG
CATTCCCAATATATTATCGATCTACATCAGTTGAGAAGCTTCAATTCCATCTTCATGGAAAACAGACTGTTTTTTTTCAA
AGGCAAAGATAAGATTCAAGAAGTCGTCAATCGTAAGCTTATCACACATACCATGTTTTTGGCATGGTTTGATTTGTGTA
AAGTTGATGAATTTGCAAGAACTCTTACTTATGCTCAAATTCCGAACTTATATACTTATGATAAAACGAAGAAGAAGCTC
AGTAGGCGAAAAAAGGGATTCAGCATAGGCAGAATAAATTATGCTCCACGGAATCCAGAGAATTCTTATTATCTGCGAGT
GTTGCTGAACGTTGTTAGAGGCCCTACCAGTTATGAAGACATGAAAACATTTAACAGTGTTCTATATCCTAGCTATAAAG
AGGCATGTTTTGCGCGTGGGTTGCTAGATGATGATGAAGAGTATATCCAGGAATCTACCGTGAGTTTCTGGTTTGGAACC
GTGAGAAATGTGGAAGAGTGA
>Bo1g002840.1 
ATGGCAGCGATAGATATGTTCAGTAGCAGCACTGATCATTCTGATCCTTTCAAAGAAGAGCTCATGAAAGTACTTAACCC
TTTGACCAACTCTGTCTCTTCTCTTCCTCCCATTCCAAACACAATCTTCGGTTTCAATCAAACCGCACCTCTCGGTCTAA
ACCAGCTCACACCTTACCAAATCAACCAGATCCAAAACCAGCTTAACCAGAGACACAACTCCAACATCTCAAATCTCTCT
CCAAAGCCTGTACCAATGAAGAACATGGCCGTTCAGAAACTGTACAGAGGAGTCAGACAAAGGCACTGGGGAAAATGGGT
TGCTGAGATCCGTTTGCCCAAGAACCGGACCCGACTCTGGCTTGGAACTTTCGACACGGCTGAAGAAGCAGCCATGGCTT
ATGACCAAGCTGCTTACCAGCTTCGTGGCGAATTAGCGAGGCTTAACTTCCCACACATGAGGCACGAGTATGGATACGGA
GGTGGTGATGGCAGCTTCAAGCCTCTTCATCCCTCTGTTGAAGCAAAGCTCGAAGCGATTTGCCAGAGCTTGAGAAAGAC
AGAGGATGATGATCTCCCCCGTTCTGAAACAGAGCTTTTCCCGCCAAAAGCAGAGGAGTATCAAGAAAGTGAATATGGGT
TTCTGAGAGCTGATGAGAATTCGTTTTCTTATGAGTCTCAGGTTGAATCATCTTCGCCAGAATCTGGTATTACCACTGCG
TTCTTGGATTTCTCGGATTCAGGGTTTGATGAGATTGGGAGTTTCGTGCTGGAGAAGTTTCCTTCTGTGGAGATTGATTG
GGATGCGATTAGCAAGTTGTCCGAATCTTAA
>Bo1g002850.1 
ATGCCTCCTTCGATTCTGGAGAAGATGGGATGCTCAAACTCAAAAGAAGCATCGACGAAGGAGAAGAAGAAGAAGAACGA
GCCGCTTCTCTTATGTAAAGAAAGGAAGAGATTCGTCAAACGAGCCATTGATTCCAGATGCGCTCTTGCCGCCGCACACG
TGTCCTACGTCCGTTCCCTCCGTAACATCGGAGCTTGTCTCCGTCAATACGCCGAGGCTGAGACTGTAGCTGCTGTGGCT
TCATCCCCTTCTCACAACTCCTCCTCTTACCCTGACGACGACTCGGTTGACTCGCCGTTGAGTCGCAACTCGAACCCTCT
CGACATGCCGGAGTTATCTCCTCCTCCGCCGCGACCTCGCCGGCCAGAGACGTCTTCTTGGGACTACTTCGACACTTGCG
ACGAGTTCGATAGCTTTAGACTGACTGATAACGCATCAGTTGTAGGATTAGAGAAGCAGAGTAAACAGAGCAATGCAGAG
GATTTCAAAACAGAGCAGAGGAAACAGAGCTCTGAAGATGATGGTGAAAGAGAAGATCCATCAGAGTTTATCACACACAG
AGCCAAAGACTTTGTGTCTAGCATGAAAGACATAGAGCACAAGTTCTTCAGAGCTTCTGAATCTGGTAAAGAGGTTTCGA
GGATGCTTGAAGCTACCAAAATCAGAGTCAGATTCGCTGATGATACCACCACTGGAAAAGGAAACTCAGTAGCGTTTCTC
TCTGCTTTGAAGCGAGCTTGTTGCAGAGGGAAGAAGAGTCACTCACCTGTTTTTAAAGAGCCATTGCACCAACGAGTCAC
TAAAGTTATTGTGTGGAAGAGAACATTGTCTTCAAGATCCTCCACTTCTAGAAATCTATTGATAGAAGATCACGATGACG
ATGAAAGTGGAAGTGACTTCACACAAGAGTTCTGTATGATCTCAGGAAGTCACTCTTCTTCTCTTGATCGGTTATACGCT
TGGGAGAGAAAACTATACGATGAAGTCAAGGCGAGTGAGATGATTAGGAAAGAGTATGATCGAAAATGCGAGCAGCTAAG
GAACCAGTTCACAAAGGATCACAGTGCTAAAGCCATGGATAAAACTAGAGCAGCTGCAAAAGATCTTCATTCAAGAATCA
GAGTCGCTATACAGTCCGTTGATTTGATCTCAAAGCGTATCGAGAGGATCAGAGACGAAGAGCTTCAGCCTCAGCTCTTA
GAGCTTCTCCAAGGGTTGATAAGGATGTGGAAAGCAATGCTGGAGTGTCACCACTCGCAGTACATCACCATTTCATTGGC
TTACCATTGTCGGAACACGTCCAAAACTGGGCCTGAAAACGCTCTCAAGAGACGGATTTGGTCAGAGCTTCTAGAGGAAA
CAGAGTGTTTTGGTCTAAGCTTTGCAGATTTGGTCAACAGTATGACTTCCTACGTTGAAGCTCTCAATGGTTGGCTTCAC
AACTGTGTTTTGCTCCCTCAAGAACGTTCTACAAGGAACCGAAGACCGTGGTCCCCGCGCCGTGTGCTGGCCCCGCCGAT
ATTCGTCTTGTGCCGGGATTGGTCGGCTGGGATGAAGTCTCTGCCGTCAGATGAACTCAGTAGGTCTATCAAAGAGTTCT
CAACGGATATGGAGATGTTAGGGGAGGAGAAGGAGGATTCGGTGTTGGTTTCTGAAGATTTGTCGACCGTGCATTCGAGT
TTGGCGAAGCTTCTAGAGAGATTGAAGAAGTTTTCAGAAGCCTCTTTGAAAATGTACGAGGATGTGAAGGTGAAAAGTGA
AGAAGCTGTAGTTGCTTACACTAACCATTCTAACTGTGGTAGACCATTATTGTAA
>Bo1g002860.1 
ATGTTGATTGGGAATCGACAAATGCAGAGAAAACCAAGCATGCCTAGGATTACCATCGAGGTTGATGATAATCATACCGC
CGGCCAAGATTCTGACGTGTCTATGGCGGTGGTAGACGGCGGAGATAATTACGACCAGCGGTTCTTCGCGATGTTATCAC
CGAGAAATCACACAAGGACCGAGAGAAAAGACTGGGGGAAATCAACGTTGCCGTCATCGTCTTTTCTTGGAAGCTGTGGC
TTTTGCAAACGCCGTTTAGCTCCCGGCCGTGATATTTACATGTACAAAGGGGATGCAGCGTTTTGTTGCATGGAATGCAG
AGAACAACAGATTGAGCAGGACAGGCAAAACTCCAAGCAGAGCGCCAGAGTCGTTCTATCACCATCAAACTAA
>Bo1g002870.1 
ATGTTCATCGAGAGCTTCAAAGTCGAGAGCCCGAACGTGAAGTACACAGAGAATGAGATTCATTCGGTGTACGATTACGA
GACCACGGAGGTCGTTCACGAGAACGTCAACGGTGCTTACCAGTGGATCGTGAAGCCCAAGGTTGTCAAATACGATTTCA
AAACCGACACTCGTGTCCCCAAATTAGGGGTTATGCTTGTGGGTTGGGGAGGAAACAATGGATCAACCCTCACCGCTGGT
GTAATTGCCAATAAAGAAGGAATCTCGTGGGCGACCAAGGACAAGGTGCAACAAGCGAACTACTTCGGGTCGTTAACACA
AGCATCGTCTATTCGTGTCGGATCCTTTAACGGTGAAGAGATCTATGCCCCTTTCAAGAGTCTCGTTCCAATGGTGAATC
CGGATGATGTTGTGTTTGGAGGATGGGACATAAGCGATATGAATTTAGCAGACGCGATGGGTAGAGCCAAGGTTCTTGAC
ATTGATCTGCAGAAACAGCTCAGGCCTTACATGGAGAGCATTGTCCCACTCCCTGGGATCTACGACCCTGATTTCATCGC
TGCCAATCAAGGCTCACGTGCCAACAACGTCATCAAAGGTACCAAGAAGGAACAAGTCGACCAAATCATCAAGGACATGA
GGGAGTTTAAGGAGAAGAACAAGGTGGATAAGGTTGTGGTTCTGTGGACGGCTAACACAGAGCGTTACAGCAATGTGATC
GTGGGGCTAAACGACACGATGGAGAATCTTATGAACTCTGTGGATAGGGATGAGTCCGAGATCTCTCCTTCCACGCTTTA
TGCTATTGCATGTGTTTTTGAAGGTATTCCTTTCATCAATGGAAGCCCTCAGAACACCTTTGTTCCTGGTCTTATTGATT
TGGCTATCAAGAACAACGTTTTGATTGGTGGAGATGACTTCAAGAGTGGTCAAACCAAGATGAAATCTGTCTTGGTTGAT
TTCCTTGTTGGTGCAGGCATCAAGCCTACTTCAATTGTGAGCTACAATCACCTAGGGAACAACGATGGAATGAACCTCTC
AGCTCCACAGACATTCAGATCTAAGGAGATCTCCAAAAGTAATGTGGTTGACGATATGGTTGCTAGCAACGGTATCCTCT
TCGAGCCCGGGGAACATCCAGACCATGTAGTTGTCATCAAGTATGTACCGTATGTTGCAGATAGCAAGCGAGCCATGGAT
GAGTATACATCAGAGATATTCATGGGAGGCAAGAACACAATTGTGATGCACAATACCTGCGAGGACTCTCTCTTAGCTGC
TCCAATTATCTTGGATCTTGTTCTCCTCGCTGAACTCAGCACCAGGATTCAGTTCAAATCCGAGAAAGAGGGGAAGTTTC
ATTCTTTCCATCCTGTGGCCACCATACTTAGCTATCTCACCAAGGCACCGCTCGTGCCGCCGGGAACACCGGTGGTTAAT
GCGCTGTCGAAGCAGCGGGCTATGCTGGAGAATATTCTTAGGGCGTGTGTTGGGCTGGCGCCGGAGAACAATATGATCTT
GGAATACAAGTGA
>BnaC01g00690D 
ATGGAGTCCGGGAACGAAGCTCCTCCGCCTTCGTCTTCTCCGAAAAATAAGAGCTCCTCTGTTCTCGTCTTCGATGCTCT
GTCTCAGACTGCGTCTTCAGCCTTCTCGTCGTCAACCATGTCCTCATTGACTCTGACCGAATCGACCCTTGCATCCCCTG
CACTTGTCAACTCACTGATTTCGTCGTCTTCATCGGCTCTGACGGACAAGACCACTGAATCCTCTTCCTTCGCCAACTCT
ATGACTTCGTCGTCTGTGTTGTCCTTATCGGCGTTGGCATCATCGACAAATTCATCAATCTCGCTGTCTCAAACTTTGGA
CGTGACGGACTCGACCTCAAAACCCGCTCAAGTCCAGGCCTTAATCTCTAATCAGGGTCTAGGGACTGATCAAAACTGTG
ACTCTACTACTCCATTGAAGGTACCAGATAGCTCTGTAGGTCCAGAAAGTTCCATTATCTCAGAAAGCAATGTTACTCTT
GCTTCTTCACACCAAGACGATTGCAATGTTCTTAACAGTTCAGAAACAATGTCATCAGAGATTGCTACGCAAGCACCAGC
TAAATTTGTCCCTACCTTGGGAGCTTGGGCAAAACCACTACTCTTTAAACCTCCTGCCACCCCTCCAGAACCAAGTACCC
CAAGGGATTATGACCCTGCAATAGTTGGGAATCAGTTAGCTGCTCTCTGGCCGTCTCTAAATGATGAGCTCTTGAACAAA
AAACCAAACAGCAACCGTCCAACCCGTACCTTTCAGCCTCCTATTGAGAAGCTTCCACCTCCTGAGCTAAAAGCTGATGG
TAAACTCCGATTTCCGTGGGCTGCGAGATTAAATCCCCAGTCGCGGAATCTATATCGTGCAGCGACTCCGACATACAGAC
TTGATGGTACACCACAGATCTCTATTCCTTCAAAGGTGCTTAAGCTCGGACCTGAGAATAAGGACGAGTATATCATAGGA
AAGTTCCACAGATGTTCTCTACCCCCTGGTGGTCTGATTCATGCAGTGGCAAATAGAATTTGGGGAAGAAGCTGCAAAAT
TAGCTGCAAGAAGATTGGTGAGTCATCCTACATGTTTCATATTCCACACGAACCTACTCGCCATTGGGTAATACAGCGAG
GGGTTTGGCATATTGACGATTGCTTGCTCTTCGTCTTGCCGTGGACTCCAGAAGACTCTTTCAAAATCACTGAACTCTCT
ACCCTTCCGGTTTGGGCTACCTTAAAGAACATTCCAGATTGTTGCTACTCTCGGTTAGGGATAAGTCATGTAGCATCAGG
ACTTGGAGAACCCATCCTTACCCATAAACCAAGACTGGATCCTACCACTATGGGTGATGCAAAGGTTTTAGTTGAGATGG
AGCTTGATAGAGATTGTGATATTCCTGTAGTAGATATTGATGTTATCCTACAAAATGGGAATGCATCAACAACGCCATCG
CCACCTGTCCATCCACAGGTCAATGCTAACCTCGTCACCTCTACTGCAGCATCTGATACTCTTGTGATTCAGAATCAGAA
TCTGAGCAATGACTTAGATGATCAAGCGTTAATTCTCCCCAGCCAGCAACCAGATGTGGTGAATGTTCAAGCCATTACAT
CGGGCCCCTCAGATCATTCCCACTTCCAACATGAAACAGAAAACAGCCTATTTGGAACTTCATCACCTTCTTCTTCTCAC
TCTCAACAAAAGAAGTCTGCTACTCCACCTAAGTCGGTAAGCACTTTATCCACATTAGTAGATTCCCAATCTACTCCCAC
TGATACACAGATTATGGAATCTTTTCCATCAGCCATTATCAACAACGAGGCTTTAGAAACTTCAGTTGTTGGTCCCTTAA
CCACGCCACCTATCCATTGTGCTTTTGAGAGTCCTTCTCGTTTTACAGTACTAGGAGATGTGGATGAAGTTGAAACTGAG
CCTTCAAGCTCATTTAACTTGACAAGAGGTGGGAGGGAATCAAAGCCTCCTATCAAATATCAAAGTTTGGAGTGGAAGAC
TGTTCGAGGGAGAGGTAAGCGTGGTCGCCGCGGGCGAAGCTCCTCTCATTAG
>Bo1g002880.1 
ATGGAGTTCCAAACGTTTCCCAACGAAATCGTATTCTTCGATCTAGAAACAAACGTACCAAACAAAACAGGACAGCATTT
TCACATCCTCGAGTTTGGTGCGATCATCGTATGTCCAAGAACACTCGAGGAGGTAGAGAGCTTCACAACGCTTATACAAC
CCAAAGACCTTTCGGTGGCTTCGTTGAGGTCGTCTAGGTCAGACGGGATCACGAGGGATAAGGTGGCGGATGCACCAAGT
TTCGAAGACGTGGCTGAGAAGATCTATGGTCTATTGAACGGTCGGATTTGGGCAGGTCATAACATTAGAAGGTTTGACTG
CGTTAGGATTAAGGAAGCTTTTGCTGAGATTGGTAAAGCTGCGCCTGAGCCCTCAGGGATCATTGATTCTTTGGGGTTAT
TAAGCGACAAGTTTGGCAAAAGAGCTGGTAACATGAAGATGGCAAGTTTGGCTGCGTATTTTGGTCTTGGAGTGCAAAAA
CACAGGAGTCTTGACGACGTTCGAATGAATTTAGAGGTCCTCAAGCATTGTGCAACAGTGCTTTTCTTGGAATCTACACT
TCCCAATCAATTGGAAGGAAAATGGCAAAGTTCTTCAAAAATAATGACAAGAAGTCGAAGTAGTTACCAAACAGCCCAAA
GGGCAATGCCTTACTCCAAGGGTAGTCTCGGGAAGATGACACAAAATGTGAAGAATCTCCTAAGCAAAGCTCAAGGCAAC
CAAGCTCTTCAAAGCTTGATTAAACATTCTCATTCTTTGCTTAGATGA
>Bo1g002890.1 
ATGCCCCCCAGATTTCACATCCCTCTCCGATCAACCACCGCCCGAACGATTCAATTCCCTCGACGAACTCACACACGACC
TCGGCTCCCTCCACGAGCTCTCAACCCGCGGGTGAGTGAAGGAAACAAGAATCTTGTGGGGAGGAACAAGGCTTTGGTTC
ATGTTGTGGCCAAGGACTACGCAGCTGCTGTGAGAGAGTATGAGGAATGTATAGAGAGAGATAGCTCGGACGTTGTCGCG
GTCAACAACAAGGCTCTTTGTTTGATGTACTTGAGGGATCTGTCTGATGCGATCAAGGTGATGGAGAGTGCGTTGGAGAG
AGTGCCGACCGCGGCTTTGAATGAGAGCTTGGTGGTGAACTTGTGTAGTATGTATGAGTTGGCTTATGTTAACCACACCG
ATGCCAAGCGGACTTTGAATACTTGGATTACACGCGTTGCTCCCGATGACTTTGATTCCTCTTGTACCAGGATGTGA
>Bo1g002900.1 
ATGGCTCCACTCAAGTACTTGTGTTTTAGAAAGGTACTCTTGTTGCTCCTCCTCTTTTCTTGCTCTTCTTTCTTTGCTAC
TTTTGCCTCATCAGAAACTTCTGTTGATGATGAGCTACAACAAACACAATCCTTAGATCTACATTTTCGAGTGAGAAGAC
TGTTGGTAAAAGATCTAGAAATTAGCGATGATGTTGAGGAAACCAATCCTCCTCCTCGCAAGAAGAAGAAGCTTACAGAT
TCTGTTACATCACCATCATCAACATCCGGTACAAAAAAGAACCAAACCAAGGTCATTAAACCGATCTCTTCATCGGCCAA
GAACCAGACTAAACTCGCCAAGACTACCTCTTCCAAACTCAACTCAACCAAATCATCTTCCAACACGACCAAGGCCGGAT
CAGACCTCAAGAAGCTCAAACCCTCAAATTCTACTTCCTCGACCAAGAAACCAGCAGATCTGTCCAAATCAACCTCATCA
AAAAACAAAACCACCACAAAACCTCAAAGCTCCAAACTCTCTCCTCCTCCAGAGAAAAAGAAAGCACAACCAACCTCAAA
ACCAGCGACCAAGCCCAAACCAGCAGAGAAAGCAATCAAACCCTTCTGGCTAGACGACGAGGAAGACGAAGACTTCGTCA
GCGAGTTCAGAGACCTCCCAACCAGATTTCAAAGATCACTAATCCCAGACCTAGAGAGAATCTCAACCACATCGAAAAGC
TACATCAACAAAGCCAACAAAGAGATCACCAAGAACTTCAAACCCTACTTCGGCAACAAGTACTCACCGACCATCGCCTC
CGTCGTCTCCTTCGTCTTCATCCTCGTCCCTCTCCTCCTAGTCTCCCTCGTCTTCAACCGTTTCAAAGCCTACTTCTCCC
TCCAGAAACTCCTCATCTTCATCCAAATCTACCTCTCCATCTACTTCTCCATCCTCTGCCTCTCCTCGCTCGCCACCGGC
GTCGAGCCTCTCAAGTTCCTCTACGCCACCTCCAGCTCGACCTACGTTTGCTTGCAGATCATGCAGACCTTGGGCTACGT
CTTCTACCTCTTGCTTCTCCTCATGTACCTCGTCCTCGTCTTCTCGACTGATTGTGGTTTGGGCCTTAGAGTTTTGGGCC
TGGCTCAGACGTTCGTGGGCTTTGCGGTGGGTCTGCATTATTACGTGGCGGTGTTTCATAGGGTGGTGCTTCGTCAGCCT
CCGAAGACGAACTGGAAGGTGCACGGTGTCTACGCCACGTGTTTTCTTCTGATTTGTTTGTTGTCTAGTGCGGAGAGGAG
GAAGAAAGAGTACTTGGAAGATGGCGGTGAGGAAGGCAAGAAAAATTGA
>Bo1g002910.1 
ATGGAGAGAAGCACGCCAGTGAGAAACCCTCACACCTCCACCGCCGATCTGCTTTCCTGGTCGGAAACTCCTCCTCCTGA
TCACTCATCCTCTTCCGCCGCTCGTTCTCACCAGCCGTCAGATGGAATCAGCAAGGTTCTCGGCGGCGGTCAGATCACAG
ACGAGGAGGCTCAGTCCCTCAATAAGCTGAAGAACTGCTCAGGTTACAAGTTAAAAGAGATGACTGGCAGTGGCATCTTT
ACTAATGAGCCCAAAGGCGTCTCTGAATCCGATTCTACTACAGGACTTCGTTACTATCAACAAACTCTGAACGGAGTGAG
TCAGATATCTTTCAGCGCCGACGGTAATGTCTCCCCGAAGAAACCAACCACTTTAACCGAGGTTGCAAAGCAGAGAGAGC
TGAGCGGAAACTTGCTAACCGAGGCGGACCTAAAGAGCAAGAAGCAGATATCGAGCGCTAAGATCGAAGAGATAAGCGGT
CACAACATCTTCGGACCTCCAACTGAGATCCAGCCTCCTCGATCCTTGGCCGCTGCTCAGCAAGAAGCTAGACGAGGTAA
CAGAGACATGGGAGAGCCTGCTCCAAGGAACCTTCGCACCTCTGTTAAAGTTTCCAATCCTGCGGGAGGACAGAGCAACA
TACTGTTTAGTGAAGAGCCTGAAGTGAAGACGTCGAAGAAGATACATGACCAGAAGTTTCAGGAGCTCACGGGCAATGGT
ATTTTCAAAGGAGATGAGTCTCCTGGGACTGGAGACAAGCAGCTGAGCTCAGCTAAGCTCAGGGAGATGAGCGGGAACAA
TATATTTGCAGACGGGAAGTCAGAGTCCCGAGACTACTTTGGAGGTGTGAGGAAGCCTCCAGGCGGTGAGAGCAGCATCT
CTTTGGTCTAA
>Bo1g002920.1 
ATGAGTAAACACATATATATGAGAAGCAAAGCAGTGCACTCCGTCCAAAGATCTGCTCCTCCTCCTCCTCTTCAGGTCCC
CAAAGATGAGTCAAAGAGAAATCAACTAGATTGTGTAACTGAAGAGAAGCCTAAGGAGAAGGAGAGCTTCTTCTTGTCTT
GGTATAAACACCATTTGAAGAACTTTTTTCACGCTGTTAAGTTTCCCAAGGAGCGAAAGGGAACTTCTGTTGTGAATCCT
GATGATGGTGAAGAAGAAAATGAATATGATGCTGGCCTGGAGAAGAAGCCCATGCAGAATAAAGAGGAACCAACAATAGT
AGTACAAGCAGTTACTCTACCTGAAATTTCAGATCCCTCTTTACTGTTAAAAGAGCAGTCGAGACGTTCCCTTTATACTT
CACTTCCTGCTCTTGTTCAGGGCAGGAAATGGGTATTGCTCTACAGTACATGGAGGCACGGTATATCACTGTCAACGCTA
TACAGGAAAAGCCAACTCTGGCCTGGTCTCAGTTTACTGGTTGTCGGAGACAAAAAGGGTTCGGTATTTGGTGGTCTTGT
CGAGGCACCTTTGATTCCAACTGATTATAAGTATCAGGGAACCAACAATACATTTGTTTTCACTGATAAGTCTGGACAAC
CCACAGTATACCATCCCACAGGTGCAAATCGGTTTTACACGTTATGCTCAAAGGACTTCCTAGCTCTCGGCGGTGGTGGA
CGGTTTGCTCTCTATCTAGACAGTGAGCTGCTACACGGATCAAGTGCTTGCTCAGAGACATACGGGAACTCTTGTCTTGC
AAACTCTCAGGACTTTGATGTTAAGGAAGTGGAGTTATGGGGATTTGTGTATGGCTCAAAGTATGATGAGGTTCTATCTC
TCAGCAGGAAAACCGAGACTATTTGCAGGTGGTCATGA
>Bo1g002930.1 
ATGGGGAGTCGATTGGGAAGACGAGTGGTTCATTTCGCGAACCTTCCGATCAAGCTTCTGATGCCCACGAAGCTGACGAA
CATTCACGAGTTCGCTCTGAAAACGATCCCATCCGCGACCAAGATCGAGATCAAGCGAGTCCTCGAGTCTCTATACGGGT
TCGAGGTCGAGAAGGTGAACACTTTAAACATGGACGGGAAGAAGAAGAAGCGCGGCGGGTTGCTGATAGCGAAGGCGGAC
TACAAGAAGGCTTACGTCACGCTCAAAAACCCTTTGTCGATTTCCAGGGATCTGTTCCCGGTGAAGTTTATCGAGGAAGA
TAGGAAGAGTAAAGTGAAAGGATCTAGCTTTGTGGAGGAGGAGGATGATAAGAAGAGTCACTGGCTTGATCAGAAGGAGA
AGAGGGAGATCGGTGGTTATGGTAATGGTAAAGGTCGTCGCGGCGGCGGTGAAAGGTCTGCTTCGCCGGCGAAAGGTGTT
GCTTCTGCTGCTGCGGGGGCTAAGTTTCCATGGAGCAGCATGAGATTTGGCGGCAAGTAA
>Bo1g002940.1 
ATGGCCTCCACTGGCGAAGGGAGGAAGCAGCAATTCGCAAGTGCTGCAGATGGGAACGCACCTCTCAAGTATCCAAGCTT
CAAGTCTCCTCCTAAGCCTAGCCTCACCGATACCGTCATAGATGTGTCTCCTGAGGAGGAGGAAGAAACTGCTTTCCCTT
TGAGAGAAGACCGTCCACTAGTCCAAGACGTGTGTACTATCTCCGTCTTACCTGACGAAGGCAATACTGTCCCGCCGCAA
TGTACCTCCTCTCAGTTTACTCTCTTGAGCTTCGTCAAGGCTCTGCTTCCTTCTAAAAACCAGATGTTCATCGACGCGCA
ACTCAACTGTCAGAAGACTCAGAACCGGATCAATGTTCTTCTGGGAGGCACTGATTCCTACCAGTATTGCGTCGTGGACA
TTAACGTCGAGAAAGGGAACGGTGGTGAGGCCCATGACGGAGGAGTCGTTGGAAATGTCAAGTCCGAGAGTGTAATAAAG
CTATCTCAGAGAGATGCCATGATGCACCAGCCAACAGGTGGAGAAGATACAAGCGTGCCGCTTCATTTGATTCTAGGAAA
ATCGTCATCCTGTTCTCCATCTTATGATTTGGCTGTGAGCTGCCTGGCTCTCGTCTCGAGATCTGACCACGCTGCTCTGT
TTCTCGTCTCCAAGAGGATTGGCACTCTGGTGGCATCGCCTGAGCTATACAAAGGCTCGATCTCTCTTAGGTCGTACCGA
GGAGTTCCTCTACGTGTGCCTAAATCAACCCCAAGCTGGTTTATACTCCGCCGTGAAAAGATCCAAACAGCCACCACCAC
CCTCATCCCCATACCTTCTTTCCCCTCTCAGCCCCAAACTTTCTCCTCTTTCGTGGCGTTGGATTGGGGGATTTATGTAA
TCGGCGGGTTCAAAAACACCGATGTTCGCACGCCCGATGTATTGCTACTGGACTGTCGTAATAACACGTGGCGTGAACTC
CCTCCCATGGCTGTTGGTCGTGCTGCAGCGGCCGCTGGAGTCGTGGGCGAGGAGGTTGTTTCCTCCAACTGGGCAGAGGT
GTTCGACCCGAAGACGAACACTTGGGAGACGTTAGCGCCCATGCAGGATCGGAACGAAGGTGATAACGTTATCCGCGACA
CGCTGGTGATGGATGAGAAGCTTCACGCCGTGGAGTTCTGGAGCGGAGGATGCTCGCTCCAGTACTCGCCGCGTGAAGGT
GAATGGGGGAGAAAGAAGAGAAGTATTGAGTGGTAA
>Bo1g002950.1 
ATGGGGGCGGCGGGGTCCAAACTCGAGAAAGCTCTCGGCGACCAGTTCCCGGAAGGAGAACGCTACTTCGGCTTCGAGAA
TTTCGGCAACACTTGCTACTGCAACAGCGTTTTGCAGGCTCTTTATTTTTGTGTTCCCTTTCGTGAACAATTGCTTGAAT
ACTATACCAGTAATAAAAGCGTCCCTGATGCTGAAGAGAATCTTATGACTTGCCTAGCTGACTTATTCTCTCAGATAAGT
TCCCAGAAGAAGAAAACGGGCGTTATTGCGCCTAAGCGTTTCGTGCAGAGGTTGAAGAAACAGAATGAGCTGTTCCGTAG
TTACATGCACCAGGATGCACATGAATTCCTCAACTATTTGCTGAACGAAGTTGTTGACATACTGGAGAAAGAGGCTAAAG
CTACAAAGACTGAACATAAAACTTCATCGTCTCCTGAAAAGATTGCAAACGGACCGAAAGCTCCTCTGGCTAATGGCGTG
CACAAGGAGCCAGTTGTTACCTGGGTGCACAATATTTTTCAGGGCATACTTACAAACGAGACAAGGTGTCTGCGGTGCGA
GACTGTGACAGCAAGAGACGAAACGTTCCTAGACCTAAGCCTTGATATCGAACAGAACAGTTCCATAACTAGCTGTTTGA
AAAACTTCAGCTCCACAGAGACTCTTCACTCTGAAGACAAGTTTTTCTGTGACAAATGCTGCAGCTTACAGGAAGCACAA
AAGAGGATGAAGATCAAGAAGCCACCACACATCTTAGTCATCCATCTAAAACGGTTCAAGTACATGGAACAGCTAGGTCG
TTACAAGAAGCTATCTTACCGAGTTGTCTTTCCTTTGGAGCTAAAACTGAGCAACACGGTGGAGCCCTATACAGACGTCG
AGTACTCCCTCTTTGCAGTGGTGGTTCATGTGGGAAGCGGACCGAACCATGGTCATTACGTAAGCCTAGTGAAAAGCCAT
AACCATTGGCTCTTCTTTGATGATGAGAACGTGGAGATGATTGAAGAATCAGCAGTGCAAACATTCTTTGGATCGTCTCA
GGAGTACTCGAGCAACACTGATCATGGTTACATCTTGTTCTATGAGAGCCTTGGACCAACCAAGTAA
>Bo1g002960.1 
ATGGAAGGATTAGCTATCAGAGCATCGAGACCGTCCATTTTCTGCTCTCTACCAGGTGTCGGCGGCGATCCTCAGCGACG
CCCTCCAAGTGACGGCTTCCTCAATTTTCCGGCGTCATCCAATGCGGCGGATAACACAAAACTAGTCGTGAATTCTGGTT
CTTTTCATCCAATCTCCGCCGTCAATGTGTCTACTCAAGCTTCTCTCACCGCAGATTTTCTCGCCCTTTCAGAAACGAAT
GTGAAAGAGGAGAGAATCAACGGAGAAAAGAAGGCAGACAACATCGTATGGCACGAGAGTTCCATCTGCCGATGCGACAG
ACAACAACTTCTTCAACAAAAGGGTTGTGTCATTTGGATCACTGGTCTCAGCGGTTCCGGGAAAAGCACTGTTGCTTGTG
CTCTAAGCAAAGCTCTGTTTGAAAGAGGCAAACTCACTTACACGCTTGACGGAGACAATGTACGCCACGGCCTTAACCGG
GATCTCACTTTCAAAGCTGAGGATCGTACCGAAAACATACGAAGGATAGGTGAAGTGGCAAAGCTGTTTGCTGACGTTGG
CGTCATTTGTATAGCGAGTTTGATTTCCCCTTACCGAAGAGACAGAGATGAGTGCCGGTCGTTGTTACCCGAAGGAGATT
TCGTGGAGGTTTTCATGGACGTTCCTCTTTCTGTGTGCGAGTCAAGAGATCCAAAGGGGTTGTATAAACTCGCTCGTGCC
GGTAAAATCAAAGGCTTTACTGGAATCGACGACCCTTACGAGGCGCCACTGAATTGCGAGGTCGTGCTCAAACACACGGG
CGACGACTTTTCTTCTTCGCCACGTCAGATGGCTGAAAACATCATCTGTTACTTGCAAAACAAAGGTTACCTTGAGGGTT
AA
>Bo1g002970.1 
ATGAACACATTTACCTCAAACTCTTCGGATCTCACTTCCACTACAACGCAAACGTCTCCGTTCAGCAACATGTATCTCCT
CACAACGCTCCAGGCCTTTGTGGCTATAACCTTGGTGATGCTTCTCAAGAAAGTCTTCACCACGGATAAAAAGAAATTGT
CTCTCCCGCCGGGTCCCACCGGATGGCCGATCATCGGAATGGTCCCAACGATGCTAAAGAGCCGTCCCGTTTTCCGGTGG
CTCCACAGCATCATGAAGCAGCTAAACACCGAGATAGCATGCGTGAGGCTAGGAAACACTCACGTGATCACCGTCACATG
CCCGAAGATAGCACGTGAGATACTCAAGCAACAAGACGCTCTCTTCGCCTCGAGACCCATGACTTACGCACAGAATGTCC
TCTCTAACGGATACAAAACATGCGTGATCACTCCCTTCGGTGAACAATTCAAGAAAATGAGGAAAGTCGTGATGACTGAA
CTCGTTTGTCCCGCGAGGCACAGGTGGCTTCACCAGAAGAGAGCAGAAGAGAACGATCATTTAACCGCTTGGGTATACAA
CCTGGTCAAGAACTCGGGCTCGGTCGATTTTCGGTTCGTCACGAGGCATTACTGTGGAAATGCTATCAAGAAGCTTATGT
TCGGGACAAGAACGTTCTCTGAAAACACTGCACCGGACGGTGGACCGACCGCTGAGGATATCGAGCATATGGAAGCTATG
TTCGAAGCATTAGGGTTTACTTTCTCCTTTTGTATCTCTGATTATCTACCTATGCTCACGGGACTTGATCTTAACGGCCA
CGAGAAGATCATGAGAGATTCGAGTGCTATTATGGACAAGTATCACGATCCTATCGTCGATGCACGGATCAAGATGTGGA
GAGAAGGCAAGAGAACTCAAATCGAGGATTTTCTAGACATTTTTATTTCTATCAAGGATGAACAAGGAAACCCATTGCTT
ACCGCCGATGAAATTAAACCCACCATTAAGGAGCTTGTAATGGCGGCGCCAGACAATCCATCAAACGCCGTAGAATGGGC
CATGGCGGAGATGGTGAACAAACCGGAGATTCTCCGCAAAGCAATGGAAGAAATCGACAGAGTTGTCGGAAAAGAAAGAC
TTGTCCAAGAATCCGACATCCCAAAACTCAACTACGTCAAAGCTATTCTCCGTGAAGCCTTCCGTCTCCATCCCGTCGCT
GCCTTTAACCTCCCACACGTGGCACTTTCCGACGCAACCGTCGCCGGATATCACATCCCTAAAGGGAGCCAAGTCCTTCT
CAGCCGATATGGGCTGGGTCGTAACCCGAAAGTTTGGGCCGACCCACTGAGCTTTAAACCGGAGAGGCATCTCAACGAAT
GCTCTGAAGTTACTTTGACGGAGAATGATCTCCGGTTTATCTCGTTTAGTACGGGTAAAAGAGGTTGTGCTGCTCCGGCT
TTAGGTACGGCGTTGACCACGATGATGCTCGCGAGACTTCTTCAAGGTTTCACTTGGAAGTTGCCTGAGAATGAGACACG
TGTTGAGCTGATGGAGTCCAGTCATGATATGTTTTTGGCTAAACCATTGGTTATGGTCGGTGAGTTGAGACTCCCAGAGC
ATCTTTACCCGACGGTGAAGTAA
>Bo1g002980.1 
ATGCTAATGTTGAAACGAGCCTGTCTCCTCTTCAAACCCAGACATATTACTGTCCGAACACTCTCTTCTTCTTCCTCCTC
AAGCTACATCGATCGCCATATCAGTGCGATTCTCAGTGATCAAATCTCGACTCTAGAATCTCTCCGCAAACACAACGCTC
TCATCATCACAGGAGGAAACTCAGACAACATCTTCGTCGCTTCGAAGCTGATTCAATCCTACGCCTCTTTCAAGAAACCT
AATCTATCTTCCAAAGTCTTCGACTTGGTCACTCAAAGAGATGTGTTTCTATGGAACTCCATCATCAAAGCGCATTTCTC
CAACGGAGATTACCCAAAGGCGCTGTCTTTCTTCTTCTCGATGCTCTTGTCTTCCCAATCGCTTGATCATTTCACCGCTC
CGATGGTTGTCTCCGCTTGCGCAGAGCTTACGTGGCACGAGATTGGGTGTTTCGTTCACGGGTTGGTTTCGAAACACGGA
GGCTTCGAACGGAACTGCGCGGTGGGAGCTTCCTTTGTGTATTTTTACTCAAAGTGTGGGTTTTTAGAAGATGCGCGTCA
TGTGTTCGACGAAATGCCTGAGAGAGATGTGTTCGCTTGGACCGCGGTTATAAACGGGCATGTTCAGAATGAAGAGAGCG
AGAGAGGTCTTGAGTATCTTCGCAAGATGCATAGTGCTTGTTCTGAATCTGATGATGAGAAGCTGAATGCGAGAACGTTG
GAATGTGGGTTCCAAGCTTGTGTGAATTTGGGAGCTTTGAGAGAAGGAAGGTGTCTTCATGGGTTTGCGGTTAAAACCGG
TTTAGCTTCTTCGACTTTTTCGTTTTATACAAAATGCGGGAGTCCAGGTGAGGCGTATCTTGCTTTCCGTGAGCTTGGTG
ATGATCAAGAAGATGTGTTTTCATGGACCTCGATTATAGCTTCGCTGGCGAGATCAGGGAACGTGGAGGGAAGTTTCGGT
ATGTTTTGGGAGATGCAGAGAAAGGGAATACAGGCGGATGGTGTTGTCGTTAGTTGTTTGATTAATGAGTTAGGTAAGAT
GATGCTTGTCGCTCAAGGTAAAGCCTTTCACGGGTTTGTCATAAGGCGTTGTTTTTCTTTAGACGGTACAGTTTGCAATT
CGTTGCTGTCCATGTACTGCAAATTTGAGCTTCTCTCTGTGGCTGAGAAGCTTTTCTTTAGGATACGTGACGTAGGAGAC
AAAGAAGCTTGGAATACGATGGTTAAAGGCTACGGTAAAATGAAATGTGAAGTAAAGTGCATCGAGTCGTTTAGAAAGAT
TCTGAATCTCGGCGTTGAGATTGACTCTGGTAGCTTGGTCTCTGTCATATCTTCGTGTTCACACATAGGAGCCGTGTTAC
TAGGGAAGTCGTTGCATTGCTATGCTGTCAAGACTAGCTTTGATCTCGCCACTTCAGTGGTGAACTCCCTCATTGATTTG
TATGGAAAGATGGGAGATTTGACTGTCGCTTGGAGGATGTTTAGTGAAGCGGATAAGAGCAGCGTTGTAACTTGGAACGC
AATGATTGCGTCTTATGTTCACTGTGAGCGATCCGACAAGGCCATTGCGTTGTTCGATAGAATGATCTCTGAGAATTTCA
AACCGAGCTCAATAACTTTGGTGACTGTGCTAATGGCTTGTGCCAATACTGGATCTCTGGAGAGAGGGCAAAAGATTCAT
CGGTACATCACTGAAACAGAGCACGACATGAATCTTTCTCTCACAACTGCTCTGATCGACATGTACGCTAAGTCCGGACA
GCTTGAGAAGTCACGACAGCTGTTTAACAATGCAGATCAAAAGGATACTGTTTGTTGGAATGTAATGATCTCAGGCTATG
GAATGCATGGAGACGTAGAATCGGCTATAGAGCTTTTTGAGCAGATGGAAGAGTCTGATGATGTTGAACCAACCGGGCCT
ACGTTTCTCGCACTTCTATCAGCTTGCACGCACGCAGGTTTAGTCGAACAAGGCAAAAGCCTGTTCCTGAAGATGCAAGA
GTACAACGTGAAACCAAGCTTGAAGCATTACTCGTGTCTAGTGGATCTTCTTTCCCGGTCTGGTAATCTGGAGGAAGCTG
AAGCCACAGTCATGTCAATGCCGTTCTCACCAGATGGGGCTATATGGGGAACTATGTTGAGCTCATGCATGAGTCAAGAG
GAATATGAGATGGGGATAAGAATGGCAGGGCTTGCGGTTGGTAGTGATCCGGGGAACGATGGGTATTATATAATGCTTGC
GAACATGTACAGCGCTGCAGGTAATTGGGAAGAAGCGGAGAGGGCAAGAGAGATGATGAAGGAAAGTGGAGTTGGGAAGA
AAGCTGGCCATAGTGTAGTCTATTAG
>Bo1g002990.1 
GAGGAGGCTTTCATTTGTAGAGAGAGCTTTTCTTATCTACCGCACAACTCTCTCTCTCTCTCGCTCTCGCTCTCGCTCTC
GCTTCTGCTCTTCTCCCGTCGTCACCCATTCGATAACGGGGAGTGTAGTATGGCTCTTATACAATTTGGAAGCTCATCAT
GTGTTGCTCAGTGGGGGATTCGTCGTCCTCAGGTTGCTGTCAAGGCTTCTTTTTATCCAACCAGATTAGAATCTCACCAA
GACAATTGTTGTATCAGCCAAATAAATTGTTTGGGAGCTTCACAGTCGAGTATGTTCTCACATGGCTCCTTGCCCTTCTT
GTCACTTGTAACGGGGCAGTCCCGTAATACACATTCTCGTAGAGGTGCTCGCTTCACAGTTAGAGCCGATACTGATTTCT
ATTCTGTCCTTGGAGTCTCCAAAACTGCAACCAAAGCTGAGATTAAAAGCGCTTATCGGAAGCTCGCTAGGAGTTACCAT
CCAGACGTGAACAAGGATGCTGGGGCAGAAGAGAAATTCAAAGAAATAAGCAATGCATATGAGATCTTATCAGATGATGA
GAAAAGATCTCTATACGACAGGTACGGCGAGGCAGGAGTTAAAGGCGCAGGAATGGGAGGCATGGGGGATTACAGCAACC
CCTTTGATCTATTCGAGTCACTATTCGAAGGAATGGGTGGCATGGGAGGTGGAATGGGCAGCAGAGGCGGCTCAAGAAGC
AGAGCCATCGACGGCGAAGACGAGTACTACTCCCTAATCCTGGACTTCAAAGAAGCCGTCTTCGGCATCGAGAAAGAGAT
AGAGATCTCCCGGCTAGAGAGCTGCGGGACCTGCAACGGCTCAGGAGCCAAAGCAGGAACCAAACCGACCAAATGCAAAA
CATGCGGCGGCCAAGGCCAAGTCGTAGCTTCAACAAGAACACCCCTCGGCGTCTTCCAGCAAGTCATGACTTGCTCTCCC
TGCAACGGCACAGGAGAGGTTTCAAAACCCTGCGGTGCTTGCTCGGGAGACGGACGCGTGAGGAGGACTAAAAGGATCAG
TCTCAAGGTTCCAGCTGGTGTTGATTCAGGGAGCAGGTTGAGAGTGAGAGGAGAAGGGAACGCAGGGAAGAGAGGAGGAT
CGTCTGGAGATCTGTTTGCTGTTATTGAAGTGATTCCTGATCCGATCTTGAAGAGGGACGATACGAATATATTGTACACG
TGTAAGATATCGTATGTGGATGCGATCTTGGGGACGACTCTGAAGGTTCCGACGGTTGATGGGACGGTGGATTTGAAAGT
ACCCGCGGGGACGCAGCCGAGCACGACGCTGGTGATGGCAAAGAAGGGAGTTCCGGTGTTGAACAAGAGTAAGATGAGAG
GGGATCAGTTGGTGAGAGTGCAGGTTGAGATACCGAAGAGGTTGAGTAAGGAGGAGAAGAAACTTGTTGAGGAGCTTGCT
GATATGAGCAAGAACAAGGTAGCTAATAGCAGGAGATAA
>Bo1g003000.1 
ATGAAGAGTTGGGATAAGCTTCTCCCCGCGCGGGAGAGGGCGCCGGGGAGAGGGGAGAGGGAGCGCGGAGGGAGAGGGGA
GAGGGCGCTCGCACGCGGGGAGAGGGCGCTCGCGCGCGGAAGAGAGAGGGCGCGGAGGAGAGAGGGCGCCCGCGCGGGGG
AGAGAGCGGGAAGAGGAGATAGGAGAGGACAGGAAAGAGAGAGAGCGGGTGGGAGAGAACGAGTGCGCAGGAAAGCTGCG
TGTGGAAGAGAGCACACCGGAGGGCGAGAGAGAGAGATTTGTTGTATATATATTTTCAATGTTTCTCGATTGTTTATCCT
TTGTGAAATATGA
>Bo1g003010.1 
ATGGCTCTTTCCAACGCCGCCTCCTCCTCCTCTCTCTCCACCAGATCCCTCTACACGGGTCTCTCTCACCGTCACAGTAA
CCGTCAATCCTCCCTCCCTTTCCACCGCTCCGTCAACCTCGTCACGGCCCTCCACGCGGCGGATCCGTCCCGAAACGCCG
CCGTTTCAGTCAAGGAATCCGTTTCTGCTGCATTGGAATGGACGCCGGAGAGCTGGAAGCTGAAGAAGGCTCTGCAGCTT
CCCGATTACCCCGACGCCGCCGAGCTCGACTCTGTCCTCAAGACCATCGAGGCTTTCCCTCCGATCGTTTTCGCCGGAGA
AGCCAGAAACTTGGAAGAGAGATTGGCGGATGCCGCCGTCGGCAAAGCTTTCCTCCTCCAGGGAGGAGATTGTGCAGAGA
GCTTCAAGGAGTTCAATGCGACCAACATCAGAGACACCTTCAGAGTTCTCCTTCAGATGAGCATTGTTCTTACCTTCGGA
GGTCAAGTCCCTATCGTAAAGGTTGGGAGAATGGCAGGTCAGTTTGCGAAGCCTAGATCTGACCCTTTCGAGGAGAAGGA
TGGTTCTGCAGCTACTTTGAACCTTCTTAGAGCCTTTGCCACTGGAGGTTACGCTGCAATTCAAAGAGTTACACAGTGGA
ACCTTGATTTCGTTGAGCAAAGCGAGCAAGCTGACAGGTACCAGGAGCTGGCGAACAGGGTTGATGAGGCATTGGGGTTC
ATGTCTGCGTGTGGACTCACCACGGATCATCCACTCATGACTACAACTGATTTCTACACGTCTCATGAGTGTTTGCTTCT
GCCTTATGAACAGTCTCTCACGAGGCTGGACTCGACTTCTGGTCTCTACTATGATTGCTCTGCGCACATGGTGTGGTGTG
GAGAGCGTACTAGACAGTTGGATGGTGCTCATGTTGAGTTTCTCAGGGGGATTGCTAACCCTCTTGGCATTAAGGTGAGT
AACAAAATGGATCCCAATGAGCTTGTAAAGCTTGTGGAGATCCTGAATCCTAACAACAAACCTGGAAGAATCACTGTGAT
TGTGAGAATGGGTGCTGAGAACATGAGGGTTAAGCTTCCTCATCTGATCAGAGCAGTGCGGAGGTCAGGCCAGATTGTGA
CATGGGTCTGTGATCCAATGCATGGAAACACAATCAAAGCACCTTGCGGTCTCAAAACAAGAGCCTTTGACTCTATCCTG
GCTGAAGTGAGAGCCTTCCTTGATGTGCACGAGCAAGAAGGAAGCCACGCGGGAGGTATCCATCTAGAGATGACAGGACA
GAACGTGACAGAGTGCATTGGAGGGTCCCGTACTGTGACATACGATGACTTGAGCTCACGCTACCACACACACTGTGACC
CGAGGCTCAACGCTTCTCAGTCTCTTGAACTGGCCTTCATTGTTGCTGAACGGCTTAGGAAGAGAAGGACCGCTACTCAG
CGTCTATCTTAA
>Bo1g003020.1 
ATGGCCGGAGGAGGCGGATACGGCGGCGCATCGGGAAAAGTCGATTACGTGTTCAAGGTCGTTCTGATCGGCGATTCAGC
AGTTGGGAAATCGCAGCTGCTAGCTCGATTCGCTAGAGACGAGTTCAGCTTGGACTCCAAAGCCACAATCGGCGTCGAGT
TTCAGACTCGTACCCTCACCATTGAAGAGAAGAGCGTCAAGGCTCAGATCTGGGATACCGCCGGTCAAGAAAGATACAGA
GCGGTTACGAGCGCTTACTACAGAGGAGCAGTTGGTGCGATGCTTGTTTATGATATTACCAAGCGTGAGACCTTTGACCA
CATCCCTCGTTGGCTTGAAGAATTGCGAGCGCATGCTGATAAGAACATTGTGATCATCCTCATTGGTAACAAGTCTGATC
TCGAGGATCAGAGAGCTATTCCCACCGAAGACGCCAAAGAGTTTGCGGAGAAGGAAGGTCTTTTCTTCCTCGAGACGTCT
GCATTGAACGCGACCAATGTGGAGAACTCCTTCAACACTCTTATGACGGAGATCTTCAACACGGTTAACAAGAAGAGTCT
CTCATCTGTTGGTGAGTCAAATAACCCTGGTTCGTTGGCTGGTAAGAAGATTGTCATCCCAGGTCCAGGACAGGAGTCCA
CTGTTGTGACCATAACGGTTAAGATGGCTTTGACTTTCCAACATCCAATGGCTATTGTTGATGAATTCACTTTGACTGCT
TCAGACCCGTCGTTCTGGGTACCTGGAGGAACCAAGAAACCATATCCAAACGGAACGATCACAGGCAATCCCTCTGATGT
TACGCGGAATGAGCAAGAGTTGCCTTCACATTCTCTTGCTGATTGTTTCTCCTGCATTTTCGGGTCAAGGCCTTTCCACT
TCCCTTTTTGCACTGGTGGTGGTGGTACTACTTCTTTACCCAATTCTACAGTGCCTTCTTTGCCGGTGCTTTCCTTCTCA
AGCTTCAAGCCATTGTCTGAAGCTTCTTCTTCTTCTACAACTATCTCCTCTTTATTCTCTTCAGGAACCTGCAATCCAAC
AAAAAAGATACCATCCGAAGATTTCAGCAATGGACCTCCAAACATCAGATCCATACATTCGATTCATGATGGCATTGCTG
CTGTCCTCAACGCCAGTGTTTCAGCTTCTCCTTCAACTGGAAACACAGGAAAGAGCCAGTGA
>BnaC01g00850D 
ATGGTGGAAGACAAGATGAGAATCCCCATTGCTCAAGATAATGATACCATCATCCCTCTTCGTTGCTAA
>Bo1g003030.1 
ATGAGTCCCGTTGTTGTTCATCCATTGGAATTTGCTGGCCGCTCTGCTTTTGATAAACTTGAAGAGTTGAGGTCAAAGCT
TAAGCAAGAGAGTGCTCGTGGTTATGTCATTGCTGCTCTCGATGAAGTTGCCTGGCTATACCTACTGTCCCGTTTCTCAT
GCTCTGCGTTTCTCTATGTGGACAAGAAGAAAGTATCCACTGAGGCAAGTGATTATTTCAAAGGGCTTGGTGTAGAAGTC
CGTGAGTACACAGATGTGATCTCAGATCTTTAG
>Bo1g003040.1 
ATGGATAAGAGTGTCTTTTACGGAGACGACGACGAGGAGTCAAGGGACAGTGGCGGCGACAAGAGGAGCCGCCGAGGCCG
AGGTAAGCTCCTCCTCCCTTACGATATGGAGGTGGAGACACTGAGTAGATTGCCTGGAAAGTCGCTGATGAAGCTCCTAT
GCGTGTCCAAGACTTGGTCTTCCTTTATACGAAGCCAAAGATTCGTGGCTTCTTACTACGCTGCCAAGCCATCCCGTTTT
GTAGCCGCTTTCACCAACAGTGTATTCGGTAAACCCGAGCATCTGTTCATCTTGTCGGGAGAGGAGGAGGAAGCTTCTTC
TTCTTCTTCTTCTTCTTTGGTTGCCAATCTAGACATGACAATACCCTCAGTGACCTTGCCTTACAACGGCTACAAGTATT
CTTCCGTCCATGGCTTTATGGCTTGTAATGATGGGACAACTTTCATTATATGTAACCCTAGCACGCGGCAAGTCGTTTCC
TTTCACTGCAAGGCATTTCGCACATCCTTGGGATACGATCCTGTTCATGATCAATTCAAAGCGTTGACCCTGTTGACATC
TGTGTATGATCATATTCATAACCCTAGTTTGATGATGTGCACGCACGAGGTTATAAGACTTGGAAGAGGAGGAGTAGTAG
TATCTCGTAGCAGCCAAGTTACCTCCCCGTATTATCTCCCTATGACTGTGGGACGATGCATCAATGGTTTCATGTATTAT
GGTGCTTCTGTTCCAGTTCCAAATGAAGCAGAGACTCCTCCTACTCCTGTGTTTGTCTGTTTTGATGTTAGAAATGAGAG
GATACTAAGTTTTATCACTACGCCTAAGGAGGTCCTGGTTTGGAAGAGATTGATCTCCCAAGGAACCAACAAGGCTGGTG
AAATCATTTTCTCCCCAACAACTCTGCCAGGCCGTGCCAAGCCCTTCTATGTTTTCTACTTCAACACTGACACCAAGAGC
GCGAGAAGAGTCAGGATCCACGGTGTCGCTGATACTGAAGAGTTCTGGAGCCGTTATGGACTCACAGGCGTTTGTTGCGC
CTCTTTCTCTCCCCAGCACGCTGATAGTATTGCTTTTCTATAA
>Bo1g003050.1 
ATGGGAAGAGGAAGACGACACAGAGGCCGTTCTCACAGAAACCAATCAGAAGAGAGCAGAGAAAACGCTCCAAAACCTCT
CAAGTCCGATGCTCCCTTCGATTCCACCATCCAGAATCGCACCTGGTCGAATCTCGATTTCGAGGAGTATTACAAGGAGC
AAAGGATAGTGAAAGCAGAGGAGTGGGATTCATTCATTGAGATTCTTCGTAAGCCATTGCCTGCTGCCTTCAGAGTCAAC
TCCAATGGCCAGTTTTGCGATGAGATTTTATCGATGTTGGAGAATGACTTCGTGAAGTCTCTTCAGGCTGAGGCTGTGGA
GAGTGGTGAAGTGGAGGCGATCAAGCCCTTGCCTTGGTACCCTAACAATCTTGCTTGGCATTCTAATTTCTCTCGCAAGG
AGATTAGAAAAAACCAGACTCTTGAAAGGTTTCATGAGTTTTTGAAGTTGGAAACTGAAGTTGGGAACATGACCAGGCAA
GAAGCTGTTAGCATGGTACCTCCTCTCTTCCTTGATGTGCATCCAGATCATTTTGTACTCGACATGTGTGCTGCACCTGG
CTCCAAGACATTTCAGCTTCTTGAGATAATTCATGAATCAGCAGAACCAGGATCTCTACCTAATGGAATGGTGGTGGCGA
ATGATGTGGATTACAAAAGATCTAACCTTCTTATTCACCAAACTAAGAGAACGTGTACAACCAACTTGATAGTCACCAAC
AATGAAGGTCAACATTTCCCAAACTGCAACTCGATAGCATCTGAGAAGTGTCATCATCCCATTGATCAGCTTCTGTTTGA
TCGTGTCTTATGCGATGTACCCTGTAGTGGTGATGGCACTCTGCGCAAGGCTCCAGACATATGGCGAAGATGGAACTCTG
GATCAGGGAATGGACTTCATAGTCTACAAGTTGTGATTGCCATGAGAGGTTTGTCTCTGCTAAAAGTTGGTGGGAGAATG
GTATACTCAACCTGCTCAATGAACCCAATTGAAGATGAAGCTGTTGTTGCTCAAATTCTGAGGAGATGTGGAGGCTCTGT
TGAGCTTGTAGATGTCTCAGATAAGCTTCCTGAACTTATCCGAAGACCAGGTCTTAAGAAATGGAAGGTGCATGATAGAG
GTGGCTGGTATAGATCTTACAAAGATGTTCCAAAAGTGCAGAGAGACGGAGTTCTTAGAAGCATGTTCCCTTCTGGTAAA
AGCGATAAAGACTCAACAACAGGAGAAATAGCTTCTGATGAATCAGCTGAGGAAGTCTGTAATCTTCCTCTTGAACGTTG
TGTGAGGATAGTGCCTCATGATCAGAACACTGGGGGGTTCTTTATCGCAGTGCTTCACAAAGTTTCATCTCTACCAGATT
TTCAGGAGAAGAGAAGGTATACCAGAGGCAGAAACTCATCTGAGAAAACTTCATATGAAGAAGTCTCTGACACTGTGATT
ACTACTCAGCCTGAAGAGAATAAAGAGGAGATAGTTGTAGAAGAAGAAGCAGCTTCAGACAATGGCTTGAAGCTTGAGAA
GGAAACCACCAGCAAAGAAGGCACTGTAGAATTGGGTAAAGAAGTGCCACCACCAGTGAAAGGGAAGTGGAAAGGACTTG
ACCCTGTTGTTTTCTTGAGAGATGAAACAGTGATCGACGGGATCAAGAGATTCTACGGCATCAACGATGAGTCTTTTCCT
CTCAACGGCCATCTCGTGACTAGAAACAGCGACACGAGCACCAAAGGCAACGTGAAGAGGATTTACTATGTTTCAAGATC
GGTTAAGGATGTTCTCGAGCTTAACCTTGCGGTAGGGGAGAAGATTAAGGTCGCATCTGTTGGCCTCAAGATGTTTGAGA
AACAATCAGCGAGAGAATGTGAAGCTGGCTCTTGCTCATTCCGGATAACATCAGAGGGATTGCATGTGATCCTTCCCTAC
ATGACCAAGCAGTTACTTTACGCAACAATGGTGGATTTCAAGAATCTCCTGCAATACAAATCTATCAAGTTCACAGATTT
TGTTCATCCACAGTTTGGCCAGAAAGCAGCAGAAGTAGCCGAGGGATACTGCGTTGTTATTCTTGTTGATGGTGCTCAGA
AGGACGGGTCTGAAGCAGTCAAAGTGAATTCATCAACAATAGCCATTGGATGCTGGAAGGGGAAAGCGAGCTTAACAGTT
ATGGTAACAACAGTGGACTGCGACCAACTTATCCAGAAACTTGCTTGCTGA
>Bo1g003060.1 
ATGGAAAGGTACGACATATTGAGAGATCTTGGCTCCGGCAACTTTGGAGTTGCAAAGCTCGTCAGAGAGAAAGCCAACGG
AAAGTTTTACGCCGTTAAGTACATCGAAAGAGGCCTTAAGATTGATGAACATGTACAGAGAGAGATCATAAATCATAGAG
ACTTGAAGCATCCCAATATCATCAGATTCAAAGAGGTTTTTGTAACACCAACACATCTTGCCATAGTAATGGAGTATGCA
GCAGGCGGTGAACTTTTTGAAAGAATTTGCAGTGCCGGTAGATTCAGCGAAGACGAAGCAAGGTACTATTTCAAACAACT
TATCTCGGGAGTTAGCTATTGTCACGCTATGCAAATATGTCACAGAGACCTCAAGCTCGAGAATACACTCTTAGATGGGA
GCCCCTCGTCGCAGCTTAAAATATGCGACTTCGGGTATTCGAAGTCATCAGTTCTACACTCTCAGCCAAAATCTACCGTG
GGAACTCCGGCTTATGTTGCTCCGGAGGTCCTGTCCCGAAAAGAATATAACGGGAAGATTGCAGATGTATGGTCGTGTGG
GGTAACATTATATGTAATGTTAGTTGGTGCTTATCCCTTTGAAGATCCAGACGATCCAAGAAACATTAGAAAAACAATTC
AGAGGATATTAAATGTACAGTACACCATACCGGACTACGTCAGGATTTCCTCCGAATGCAAGCATCTCTTATCTCGTATC
TTCGTTGCTGGCCCTGACAAGAGAATAACTGTACCGGAAATCGAAGAACACTCCTGGTTCTTGAAGAATCCAGGGCCGGT
TCTCGCAGATAAGAACATAGTGGAAGAAGAAGAAGAAGAAGAGAACTGTGGGCAGAGTGTTGAAGAAATAGTGAAGATAA
TAGAAGAAGCGAGAAAGGATGTGAATGGTAAGAACGACAATGGTGGATTAGGCTTAATAGATGGAAGCCTTATTGATCTT
GATGATATCGATGATGCTGATATTTATGATGAGGTCGATGATGATGATGAGGAGAAGAATGGTGATTTCGTATGTGCTCT
ATGA
>Bo1g003070.1 
ATGGGAGAAGTTGACGAGAAACAATCTATTGACGCAGCCTCTCCAAGGTTTCATTCATCAAACAAAGTCGCTGATATAAA
TACAGAGCTCTCCAAGATGAAAGCCTCTTCTCTCGAAAGCGACGTCGTTTCCTTAAAAGCCGCGCTCTCGGAGAAAGACG
CCTTGTTGAAGAATCTTCAAACCGAGGCCGAGAGAGCCAAAGAAACAGAGAAGAAGCTCCTCTCTTCGTTAGAAGACCAA
TCACGAGAGCTAGAAGAATCCAAAGCAGAGATCGCTTCGCTAAAAGAGAGGATCGACGGATCTTTCCACAGCCAAGACTC
GAGCGAAGACGACAGCTCCGTTCAAGACTCAGACATCGAGTCTTTAAAGATCGAGATGGCGCAGGCTCACGACGCCGCGG
AGGCTTCTTCTTTAAAAGTATCAGACTTGCTCGAGGAGATAAAGGCGGTTAAGAGCGAGCTTAAAGAAGCCATCGAAGCT
GAGATGACGAGCAAGAAAGCGATGGATGATCTTGCCTTGGCGTTGAAGGAAGTAGCTACCGACGCTAGCCAGGCTAAAGA
GAAGCTCGCGGCTGTTGAAACAGAGCTAACGGCTGCGAGGCTTGATTCCAAGGAGTGGAAGGAGAAGCACGAGGAGGTTA
GGAAAGAAGCTGAGCTTCTCAAGAACACGAGCGAGAGGTTACGTATCGAAGCGGAGGAGTCTCTAACGGCTTGGAACGGG
AAGGAGTCTGTGTTTGTTAGCATCATCAAGAGAGGAGAGGATGAGAAGAGTTCTCTTCTTGATGAGAACAATAGGTTGCT
TGTAGCTCTCGTGGCGGCTGAGAATCTCGGGAAGAAGGCTAAAGACGAGAATCAGAAGGTTAGGGATATACTCAAGCAAG
CGATCAGCGAGGCTAACGTGGCGAAAGAAGCCGCGGGGATCGCTAGGGCTGAGAATTCGAATTTGAAAGATGCCTTGCTG
GACAAGGAAGAGGAGTTGGGGGATGCTATGCTTGAGATTGAGAGGGTTAAGGTGAATGAAGCTGTTGCTAATGAGAATGT
GAAGAAGCTGAAGAAGGTTTTGTCTGAATTCGAGGTGGCTATGGAGGAAGAGAGGCATAGGAGCTTGAGCAGGCAAGACT
CGTTGCAGAAGGAAGTTGAAGTTAGGGTTGAGGAGAAGGAAGAGGAGAAGAAAGAGAAGAAGAAAGAGAAGAAGGAGAAG
AAGAGAGAGCATAATAGTAAACAAGATCATATCGATAAGAAGATGATTGGTAAGACGTGTAGCTTTAGTCTCATGAAGCT
GACCCACGCGCACAACCATCACCACCACCACAAGCACAAGGAGTCTGTGGAGGAAGAGACGGCCAAAGGGCAGGGAGATA
CTAGTCATCATACGGATGATAGTGGTGAAGGGAACTCTCCGAGTTCGGATTCGTATCTGTTCAAGGGCTCGATCTTTGAC
GTGGCGGAGACGCCGCATGCTGGAGGGGCGCAGACGCATCACAAGAGGAGGTCGTCGTGCACGTTTTTGGAGGAGGTGGA
GACGATTAATCCGGAGGATTTGGAGAGTTTGGAGGAAGGGGAGTTGAATGATAAAGGGGCGGTGGCGGCGGCGAGGAAGA
AGAAGGCGTTTATTCGGAGGTTTGGGGATCTTTTGGTTAGGAGGAAGAGTTTGAGTTTCTCGCATAAGAAGGAGTCTTCT
ACTGATTCGCAGGATAAGCAGCAGCAGCCTCAGACGCCTACGTCGCCGTCTCTGCCTCAACCGCCGTTGTCCCCGGAGCC
TTGA
>Bo1g003080.1 
ATGGCTCGTACCAAGCAAACCGCTCGTAAGTCTACAGGAGGAAAGGCCCCTAGGAAGCAGCTTGCTACTAAGGCGGCTCG
CAAGTCTGCACCAACCACTGGTGGAGTGAAGAAGCCACATCGTTACAGGCCCGGAACTGTTGCTCTTCGTGAGATCCGTA
AGTACCAGAAGAGTACTGAGCTGTTGATCAGGAAGCTCCCTTTCCAGAGGCTTGTTCGTGAGATTGCTCAGGACTTCAAG
ACTGATTTGCGTTTCCAGAGCCATGCGGTGCTAGCACTCCAGGAGGCAGCAGAAGCGTACCTTGTGGGACTCTTTGAGGA
CACTAACCTGTGCGCCATTCATGCCAAGCGTGTGACAATCATGCCCAAGGACATCCAGCTCGCTCGCAGGATCAGAGGAG
AGCGTGCTTAA
>Bo1g003090.1 
ATGGATTGGCAAGGACAGAAACTAGCGGAGCAGTTGATGCAGATCCTGCTCTTGATCGCTGCCGTTGTGGCGTTCGTCGT
TGGTTACACGACTGCGTCGTTTAGGACGATGATGTTGATTTACGCGGGAGGCGTTGGTGTCACGACGTTGATCACGGTGC
CAAACTGGCCATTCTTCAACCGTCATCCACTCAAGTGGTTGGATCCAAGTGAAGCGGAGAAGCATCCTAAACCGGAAGTC
GCTGTTAGCTCGAAGAAGAAGTCATCTAAAAAGTAG
>Bo1g003100.1 
ATGCTGTTAACACTAAAGCCCTTTGTGCCTACTATCACACTAAAGCCTCGTTATTCATGTAGCGTTCCTCATCATCGTGT
TAATTTCTGCAAATCCCCCTTAAAGCTCACAACGTATGCGCAAAATGGCGGTGGCAACAAGGAGTCTTCTGGTGGCGGAA
ACAGACCGGTTAGTAACGATGATGATCCCAAGAAAGATGGTTTCAGTTTCCGGTTGGGGGATCTATTGAAGCCGGATCAA
GATAACTTTGCGGCCGTTGGATTAGCTGGAGTATTGACATGGGCTAGCCTTCAAGTCTTGTCTCAGCTATTCTTCATCTC
TTTTGCTATCCTTGTCGCTGCTCTCAAGTATTCTTTCATCGCTGCGCTTCTCATTTTCATTCTCGTCACCCTCCTTTAG
>BnaC01g00940D 
ATGCTGGGCCTCTCGAACTCGGATCCCGAACCTGAGGTTTATGATGAAGCAGAGAGCATACTATCTGCTTCTTTCTCTGA
GTGGGAAACGATCCTCTTGACTTCCAAAGTCTTGAATCTTGTCTGGGCTCAGGTCTTGCCTGATCAGTTCTTGAGACGGC
TGATTCTCAGATTCATATTCTGCCGGTCTGTACTCACTTGCTTGAGCCGCACAGAGGATGATGACCCGTATTTACCACAA
TGCCACCCTAGTCTCCCAGACTCGCTCTCACCGGTGTCTAAAACGGTGCAGTCCACAGTAGAACGGCTAGCTGATCACTT
GGGTGTTTCCAAATCTTTCCACTTCAGCAAGACGTAA
>Bo1g003110.1 
ATGGCGGAGGAAGACGTCTCTCGCAATTTCCGAGCCCTGGTGGAGAACGCCGACCGCAAGTTCGCGAGAGTCCGCGATCT
CCCTGCCTTGGGGCGAGCGCAGAGCCACTACTTCCACAAGGTCTTCAAGGCCTACATGAAGCTCTGGAATTACCAGCAGT
CCCACCGCCCCAAGCTCGTCGCTTCCGGCCTGAACCGGTGGGAGATCGGCGAGATCGCGAGCCGGATTGGGCAGCTCTAC
TTCAGCCAGTACATGAGGACCAGCGAGGCTCGCTTCCTCCTCGAGTCCTACGTCTTCTACGAGGCGATTCTCAAGCGGAG
GTACTTCGAGGAGGAGAGGAAGGATCTCAGCGCGAGGTCCAAGGAGCTGAGGTTCTACGCGAGGTTCTTGCTCGTGGCGT
TGATTGTTGATCGGAGGGAGATGGTTTTGCACTTGGCTGAGAAGCTTAGGGCTTTGGTTGACGACAGCAAGTCTAATTTT
AGGGAGACCAACTTCAAGGAGTGGAGGATAGTTGTTCAAGAGATCACTCGGTTTACGAAAGCTGACGTGGACTTAACTTA
CGTCAGGCCGCTTCGTTACTGCGCTATGCTTGATTCGTATCCAGCTTCTCAGACGTACCTTGCGAGGTTCCACGCTAAGA
AGCTCTTCAAGTTTCGTGATGCTCTACTAGCTAGCTACCACCGTAACGAGGTGAAATACGCTGAAGTGACGTTGGATACG
TATAGAATGATGCAGTGTTTAGAGTGGGAGCCTAGTGGTTCTTTTTACAAGAAGCGGCCTGTTGAGACGAAAGAGAATGG
TTTTGTGGTTGATCATACGTTAACTTCTGGGATTATAGATATGAAATTGGCTGCTGATATGGCTGATCCGTCGTTACCTC
CTAATCCTAGGAAAGCTGTTCTTTATCGTCCCACAGTATCCCACTTACTTGCGGTCTTGGCGATGATTTGTGATGAGCTC
TCTCCAGAGTGTGTGATGCTGATATATCTATCTGCTTCTGGTGGTCCTGCTGCTCGTGAGAATGTTGCGCAGCCAGAGAA
CGCTGTCGGTTCAAGCAGAACATCAAAAAGCAAGCTGCTTGGCCGAGCTTCCCAAGAGCAGAAGAGTTACAAGTCAGAAC
CTCATAGCAATGGACACAAATCTTCTGGGGGTTATTATGATGATTGTCTTTGGTTAGGTCCTAGAGGAGGCTCTGGTTCA
AACAACCTTTACCCTGGTGATCTAATCCCTTTTACAAGGAAACCGCTTTTCTTGGTCATTGATAGCGACACTAGCCGAGC
ATTCAAGGCAGGTTTTGAATGGTGCAGAGAGAGGGGAGCCTGTTGCTCTACTTCTTTCTCCTCTGAAGCCATCTTTGGAG
AACCCATCATCTGCTGA
>Bo1g003120.1 
TTTGAGCTGCATGGCTCAACTCCCGCGAGATCGGACCATGCAACATTATCTCGCGTCTCCAAGAGATACCGCTCTCTCGT
GGCTTCCCCTGAGCTCTACGAGGTTCGATCGCAGCTAGGTTACAGCTGCTTCTACGTATGCTTGAGCATCTGTGGTCCTT
ACTCAACCTCACGTTGGTTCATCATCAGCCGTGAAAAGACCGTGAACAAGCTCATGACCCCTATCCCTCCTTGCCCTTCT
TCTCACCCTTTGAAAGGATTCTCCGTGGGGTCGCTTGACTGTGGCATATATGTAATCGGTGGGTCCATAAAGAGAAAGAG
AGAGTACTTCCGTTCTTCGGACCCCCTTTCTTCTAGTGTGTTGCTCCTGGATTGTCGGACTCACACGTGGCGTCAAGTCC
CTTCCATGAAAGTGGCTCGATGTGGCGCGGCTGCTGGAGTCGTTGATGGGAAGATATACGTGTTAGGAGGCTGCAAGTAT
AATGAGACCTATGGAGAGGTATTTGACTCAAAGACTCAAACTTGGACTCCTTTGCCGCCAGTACCGGATAGTGTAAGAGC
CGATATGCCAATCAGAAAGACCATGGTAATGGGTGAGAAGGTTTACGCAGTGCCTTTCTGGAATTCACCAAACCTATTAT
ACTACTCTCCCAACGAAGGTATATGGGTAAGAAGGATGAAGGATGTTGATTTTTCGAAGATAGGAACCAAAAGTTATTGT
TTTAGTATGGCAGATAATGTATTATACAGTTGTGATGACTGCGGGAATATGTTTTGGAGTGAGCCAGAGGATTCGGAGTG
GAAGAAAGTCGAGGGTTTAGGGGCTCTTCATAATTATTTTTACAAACCGATGGCTAGCTTTATTTGGGATACGTCACCGT
GTGATGAGTTGCTGAGAACTTTCGGTAAGATTGTCGGTAAGATTGAGTGGTTGCAATCTGTTGCTGGAGTTAAAGGCCAT
CCCTCGAGTCACCTTGAGGAAGACGAAGGGAAAACAGAATCGACAGCAAGGTTCAATATGAGTGTAGCTAAAGCCAAAGA
AAGGCTAGATCATCTTACCACTGAGGAAGTTTTCATTGCTGCTCGCATCTCTAGTAGCTCTCATTTCTGCCATGTTTGCC
ACCTAGGTTTGGATAGTGTTTTCCTCCGTGTATGCTCGGTGGGCTTGGAAGGTTGTTTATGTATCAAGCTTGAGCTCTGG
TTTTTCGGTGGTTGGCTTCCATTCTCGCTCCCTCAGAGTTTTGTGGTTCTTTGTTGGCATGGGCGTCTTGCTTTAGTTTA
TGGTGCTTCTTACCTCTTAGCTGGTGGCTGGGCTTTTGGGGCTTTAGGCATGTGCCTTCCTACTTCGTGCTGA
>Bo1g003130.1 
ATGATGAAAAGACTAAGCAGCTCAGATTCAATGTGTGGTCTAGTCTCCAATTCTCCAGATGAGCAGAGTCCACGAGGGTA
CGGAGGTAATTTCCAGTCTATGCTCGACGGCTACGAAGAAGACGGCACAATAGTCGAGGAATATTCCGGCAACCACCACC
ACATGGGCCTGTCGGAGAAGAAGAGGAGGCTGCGTGTTGACCAAGTCAAAGCTCTCGAGAAGAATTTCGAGCTTGAGAAC
AAACTCGAGCCCGAGAGGAAAACCAAACTAGCGCAAGAGCTTGGTCTTCAGCCTCGCCAAGTGGCGGTTTGGTTCCAGAA
CCGCCGTGCACGGTGGAAGACAAAACAGCTCGAAAAAGACTACGGCCTTCTCAAGAGCCAGTACGACTCTCTCCGCCACA
ACTTCGACTCGCTCCGCCGCGACAACGATTCTCTTCTCCAAGAGATTAGTAAAATGAAAGGTAAGATCAACGGAGAAGAA
GAAGAAGATAACAACAACGTCAGGGCCACGACGGAGAGTGATATCTCCGCCGTGAAGGAAGAAGAAGATCCGATTCCTTC
GTCTCCTCCTCAGTTTCTCGAACATTCGACCGGTTTTAACTACCGGCGAAGCTTCACCGATCTCCGTGATCTTATGCCCA
ACCCCGTCGTCGAAGCTGGATCTTCCGACAGCTGCGATTCGAGCGCTGTTCTAAACGAAGAAACCAGCTCGGAGAATGGG
AGATTGACGCCGCCGGCGACGGTCGCCGGCGGAAGTTTCTTGCAGTTCGTGAAAACAGAGGATCACGACGAGTTTTTTAG
CGGCGAAGAAGCTTGTGGCGGGTTCTTCTCCGACGAGCAACCGCCGTCTCTGAATTGGTACTCCGCGTCTGATCACTGGA
CATGA
>Bo1g003140.1 
ATGACGAGTACTCCAACTCCTTCTGCGACTGGAAGACTTACAAAAAGGATGGATATTCCAGAACTCCCCCGTAGGTTATA
CACATCAGGGGAAGAACCAGAAGCCCACAATAGCATTTCGTATCATACGGATAACAGCAAGTTGCATACTGCTCTTAGGA
AAGCTCTTACTGATGACGAATTTGAAGAGCTCAAGGAGTCGAGTTTGGGAGTTTTCATCAAGTTCAAGGAGCAGGGATTT
GGTTGGGCTTCAAGGCTGGTTCACTACATGCTCAGTTTCAAGCTGGACATTAAGAAGAAGTATGAGATGTGGTCTCTCGT
TGGTCCAGAACCTTTGAGGTTTTCACTGTTAGAGTTTGAAAACCTCACTGGTCTAAACTGCGAGTACATCGAGGACCTTG
AGACACCAAAATGTGACGTTACCCCAGAGATGGTTTCTTTCTGGGGGATGCTGGGAGTTCATCTGGAAGCTGGGCCAACT
ACTGATCAGATAATAGCAGCACTGAAGAGATGCGGGGATTGGTCCAGGGAAGATCGCAAGCGGCTCGCGTACCTCTCCAT
CTTCACTGGATTCATTGAAGGGAGAAAGTTTTCAACCGCTACACGATCTACTCTGGCAAGGCTAGTGATGGATTTAGAAC
GGTTTGAGAATTATCCATGGGGGAGAGTCGCGTTTAAGACGTACACAGCTATGCCGGAATTGGGTGCTAGTATTGGTGGT
CCCAGAGCAGACAGTCCGTCTCCACCGATACTGGCTTACGAGGGCAGCAGAGGCCGCAGATCAATGAAAGCTGCTATCTT
GAGTCAGACGACTTATAATAAGGCGTCTGGAAAGTCTTCCCAGCTGGACGACTTATCGGACGACTTAATTAAGTCGTCTG
GAAAGTCTTCCATCTGGACGACTTATTAG
>Bo1g003150.1 
ATGGGAAGAATCACAGCTCTAATAGGAATGATCAAAGACAAAGCTTCTCAAGGCAAAGCTGCTCTCGTCTCCTCAAACCC
AACCAGCAAATCCCTCTCTTTCCATCTCTCCGTCCTCCGCGCCACCACTCACGACCCTTCAACTCCCCCGGCGAATCGCC
ACCTCGAAGTTCTCCTCTCCGCCGGCACTGGCTCCCGAGCCACCGCAGCTTCCGCCGTAGAAGCCGTCATGGACCGTCTC
CACACAACCAAAGACGCCTGCGTCGCTCTCAAGTCGTTGATCATTATTCATCACATCGTCAAACACGGTCGCTTCATCCT
CCAAGACCAGCTCTCTGTTTTTCCAGCTTCCGGTGGCCGGAACTATCTGAAGCTTTCTGGGTTTAGAGATGAAAAGTCTC
CTCTGATGTGGGAGCTTTCTTCTTGGGTCCGATGGTACGCCTCATACCTCGAGCATATATTATCAACTTCAAGAATCATG
GGCTTCTTCGTTTCTTCAACATCGAGCGCGATCCACAAAGACGAGTACGAAGAAATGGTTTCGTCTCTTACCAACGCTGA
TCTGCTTCGTGAAATCTACGCGCTGGTCGGGTTACTACAAGAAGCGTGTAAGAATCCGGACGTACCCTTCTGCGGAGGCA
AATCTCTCGCGGACAAGATCATTCGTTTGGTCGGAGAAGACTACGTGTCCTCGGTCAACGAGCTTTACACGAGGCTCAAC
GAATTTAAAGACCGGTCAAGCATTTTGAGCTTTGGAGATAGGATTGAGCTTGTCTGTGGATTGAAGAGGCTTGAGAGTTG
TAAGGAAAGATTGTCTGTGGTATTCCGTGGGATTTGGAAGAGAGCTTGGATCGATGGGTTCTGGAGTCTGGTTCGTGAGG
TCAAGGGCATGATTGGTGATTTGGAGGATGGTTATGAGAAAATTGAGAGATCGATGGTTGGGGTTGGGAGGAGAGGGAAA
GGTTATGAATCGGCTCGGTTTACTGATCGGTTAGTTATTGGTTATGGTGATGCTGTTCGGTTTTCTTCTGGTAGATTTTC
GAATGTTGATCGGTTTAATTATTTGGTTTCTAATCAAACGACTTTGAACGTCTTGTGA
>Bo1g003160.1 
ATGGTAGCTCTTAAGACAATGCAAGCTCTGATCTTCCTTGGTCTATTGGCCACGTCCTGTATGGCTCAAGCTCCGGCTCC
AGCACCCATCATGGTTCTCCCACCGGTAGAGTCTCCCTCTCCTCCTCCTGCTATTACACCAACCGCTGAGCCACCTTCTC
CGGTACCGGTTGCTTCACCACCGGTTATGATTCCCGAGCCAACTCCAGCTCCGGCGACTCCTCCCACCGTCTCACCACCG
ACTAAGTCTCCCAAAACTTCCCCTGTCGCTTCTCCCCCGAAACCAGAAGCTATGGCTCCAGGCCCATCAGGCCCAACACC
ATCACCAGCTCCGGCTCCTGAAGGACCAATCCCTGATTCAGCATTAACTAACAAAGCTTTCCTTGTGAGCACTGTCATTG
CCGGAGCCTTGTACGCTGTCGTTTTGGCTTAA
>Bo1g003170.1 
ATGATCAAGAAAAAGATACCGACTTGGCCATGGTGGTTGTTAGGTGGTAAGAAGGAGAAAGAGACAGAAGCTCGAGGGAA
AGGAAAGGTTATCAAGCGGAAGGAGCTGGAGCTTGAGAGCTTTGGTTCGTCTGGCTCAGAATCTGTAGCTGTTGCTTCTT
CTGCTGCTGGTGCTGTTGATGAGTGGTCTGTTGGATGGACTGAGCCACTTGGACCTGGTTTCCAAAGCGATGAGGAAGGA
GATGATGGTGGCTTCTTAGTTCTGGTTCCTTGTTACAGAGCTGTCTCTGAAGGGTCTGGTAATAACCAGCTCTTGACTGC
TGTCAAGAATCTCCCCAACGGTTTGTCTCCTGATGGGAAGAACTACATGGATCAATGGCTTTCATCTCTGCGGAACCTTT
GA
>Bo1g003180.1 
ATGGAGTCCGGGTCGGGCTTGGATCCGAGTAAGAGCAAAGGAAGCGGCAGTGGCGAGGGGAAGTTCGGTGCTTTCTTGAA
GAGAGTAGAACCCTTCTTACCGAGAAAGGAGCTGAACCCGGTAGAGCTAAGATCTTGGGCCAAGAAAACCGGTTTTGTCT
CCGACTACTCCGGCGAAACCAGCACCAAGCTCGGTGAGACTGAGAGCTCTGCTTTTGATTTGCCAAAAGGCAGAGATCAT
CAGACAGATCGAGCGTCGTCTCGTCAAACCGATCTCGACCCGATACTGGGCCGAAGCAGACGATCCGATATCGGATCTGA
TCCCGAGTCTAAACCGGGTTCTATAGAGGAAGAGAGAGGATCAAACCGGAACGAGGCGGCTGAGACACCGTTGGAGAATG
AAGGCGGGAAGATCAGTAGAGATTTGGAGAATGGGTGTTACTATCCAGGAGGTGGAGAAGGAGAAGGTGGAGGTTGGCCT
AAGCCCATTGTAATGAAGTATGGTCTCAGAGACGATCCTCCTAGCTACGGTCCACTTATCTATTACGGTTTGCAACACTA
TCTCTCACTTGCTGGCTCACTCATCTTTATACCTCTTGTCATTGTACCAGCCATGGATGGTTCCGATAAAGATACAGCCG
CAGTGATTTCAACAATGCTGCTTGTTACTGGAATCACAACCATACTTCACTGTTATTTCGGCACTCGGCTTCCTTTAGTG
CAAGGAAGCTCCTTTGTTTACTTGGCCCCGGCTTTGGTTGTCATCAACTCAGAGGAGTTTAGGAACCTCACTGAGCATAA
ATTTCGGGAGATAATGAGAGAGCTACAAGGAGCTATAATCGTCGGTTCATTGTTCCAGTGCATTTTGGGATCCACTGGTC
TCATGTCTCTCCTCCTTAGATTTATTAATCCTGTTGTAGTAGCACCAACAGTAGCTGCAGTGGGATTAGCATTCTTTAGC
TATGGATTTCCACAGGCCGGGACTTGTGTTGAGATCAGCATTCCTGTAATAGTTATGCTTCTCATTTGCACATTGTATCT
TCGTGGAGTTTCAATCTTTGGTCATCGCATATTCCGAATTTATGCGGTGCCGCTTAGTGCTCTGATCGTCTGGACATACG
CATTGTTTTTAACTGTTGGCGGTGCATATGACTATAAAGGCTGCAACGCCGACATACCAAGCTCTAACATATTAATAAAC
GAATGCAAGAAACACGCGTATACCATGAAGCATTGCAGAACAGATGCTTCCAACGCTTGGACAACTTCTCCTTGGCTCAG
AATCCCTTATCCATTTCAATGGGGGTTTCCGTATTTTCACATGAGAACTTGTATCGTTATGATCTTTGTGTCTTTAGTTG
CATCAGTGGATTCAGTTGGAACATATCATGCCACGTCCATGTTAGTGAATGCTAAGCGACCTACACGTGGTGTTGTGAGT
AGAGGTGTTGCTTTAGAAGGCTTTTGCAGTTTATTAGCTGGCATATGGGGTTCTGGTACCGGTTCAACCACGTTAACCGA
AAATATCCATACAATCAATATCACCAAGGTGGCTAACCGAAGAGCTTTGGCAATAGGAGCTTTATTTTTAATATTTTTAT
CATTTGTGGGGAAATTAGGTGCAATTCTTGCTTCAATACCACAGGCTTTGGCTGCTTCAGTGTTATGCTTTATATGGGCA
CTTACAGTGGCTCTAGGTTTATCGAATCTCCGGTACACTCAAACAGCGAGTTTTAGGAACATAACCATAGTTGGGGTCTC
ACTGTTTCTTGGACTATCCATCCCTGCTTATTTCCAGCAGTATCAACCATTATCTACTCTGATACTACCGAGCTATTACT
TGTCCTTTGGTGCCGCTTCAAGTGGACCATTCCAAACGGGCATCATCCAATTGGATTTTGCGATGAACGCTGTAATGTCT
TTGAATATGGTTGTAACGTTTCTACTGGCGTTCGTGTTGGACAACACTGTACCGGGTAGTAAGGAAGAGAGGGGAGTCTA
TGTGTGGTCACGAGCTGAGGATATGGAGATGGACCCTGCTATGCAAGCTGATTACTCGTTGCCAAGAAGAGTTTCTCAGT
TTTTTGGTTGCAGATGTTGCGACTAG
>Bo1g003190.1 
ATGACGATCGTCAAACCGTCGCAGCTCTCTTCCTCCTCCTCCTCGCCGCTGTGTTCCCTCAAAGGATCACTCCTCACCCT
CGCCGTCCTCACTTTCCTCTCCCTCTTCTACCTCTCCCTCGACTCCCTCCGCACCTCGCCGCCGTCTCCCATCGTCGTTG
GCGCCAATCAGCTCCCACACACCTTCGCCAAGGAAGAGGATGAGAGTTACTCCGACGTGTACCACTCCCCTGAGTCGTTC
CGGTCCAATTACGCGGAGATGGAGAATAAGTTCAAAGTCTACATCTACCCCGACGGAGATCCGAACACGTTTTACCAGAC
GCCGAGGAAAGTCACCGGCAAATACGCCAGCGAGGGTTACTTCTTCAAAAACATCAGAGAGAGTCGGTTCCGCACGTTAG
ATCCAGAGGAAGCCGATCTCTTCTTCGTCCCCGTCTCTCCTCACAAGATGCGTGGCAAAGGAACATCGTATGAGAATATG
ACTGTGATTGTTCAGACATACGTCGATGGGTTGATATCGAAGTATCCTTATTGGAACAGAACGTTAGGAGCAGATCATTT
CTTTGTCACGTGCCACGACGTTGGTGTTAGAGCCTTCGAGGGATCTCCGGTTATGATCAAGAACACGATTAGAGTCGTGT
GCTCTCCGAGCTACAATGTTGGTTTCATCCCTCATAAAGATGTTGCTTTGCCTCAAGTGCTTCAGCCGTTTGCGCTCCCT
GCCGGTGGAAACGATGTTGAGAACCGGACGACGCTTGGGTTTTGGGCTGGTCATAGGAACTCAAAGATACGTGTGATACT
CGCACGTGTGTGGGAGAACGACACTGAGCTAGATATTTCGAACAATAGGATCAACAGGGCGACGGGGCATTTAGTGTATC
AGAAGAGATTCTACAGGACCAAGTTTTGTATATGCCCTGGTGGTTCTCAGGTTAACAGTGCTCGTATTACTGACTCAATC
CATTACGGTTGTGTTCCTGTTATATTGTCAGACTACTATGATCTGCCTTTTAATGACATTTTGGATTGGAGAAAGTTTGC
GGTTGTGCTGAGAGAGCGAGATGTGTATGACCTTAAACAGATCCTCAAGAACATAACACAGTCAGAGTTTGTTTCGTTGC
ATAACAACTTAGTCAAGGTTCAGAAGCATTTTCAATGGAACTCGCCACCAGTTAAATTCGATGCCTTCCACATGATCATG
TATGAATTGTGGCTACGCCACCATGTCATCAAGTACTGA
>Bo1g003200.1 
ATGATCTGTTTCCTTCTGTTGCTTCTTCTTCCAATCGCTTTTTCTCAGCCAACAAGGAACTTAGATGGAATAAGTGCAAG
AGCTCCAACAGTGCAGCAGATAAGAAACAGACATGGAGCTAGAGAGGTGATAGTGGACAATGGGATTATCAGAGTCAGTT
TCTCTAGTCCTCAAGGACTTATAACTAGCATCAAATACAAAGGAATCGATAATGTTCTTAATCCACATGTCCGAACTCGA
GGGTACTGGGACATTACATGGCAAGGAGAAAACATTCGGGGCTTGGATGGAATTGAAGGAACCAACTTTAGAATTATAAC
TCAAAACGAAGAACAAGTGGAGATTTCATTCTCAAGAAAATGGAATGGTGGTTCTAAACATATTCCACTAAATATAGATA
AAAGGTATATTATACGAACAAATACGTCAGGAATCTACGCATACGGAGTCTTCGAGAGACTTTCCGAATGGCCAGAAGTC
GAGATGGGTCAAGTTCGATTAGTATTCAAACTCAACACTGATAGATTCCGTTACATGGTGGTGGCAGATGACCGGCAAAG
ACAAATGCCAACCGACAATGACCGTGACATCCACCGTGGCCATGCCAAGGGTCTTGCTTACAAAGAGGCTGTACAATTGA
CTAATCCTGCTGACCTAAAGTTCAAAAACCAGGTGGATGATAAATACCAGTACTCATGTGAGGTCAAGGACAACAAGGTG
CATGGTTGGATCTCGACCAAGTCCCATGTCGGTTTCTGGCTCATCTCACCGAGCGGCGAATACCGCTCGGGTGGACCTAG
CAAGCAGGAGCTCACGTCGCACGTCGGTCCCACGGCCATCACCAGCTTTATAAGCGGGCATTATGTTGGTCGGGACATGG
TGACAACGTACAAAACTGGTGAAGCGTGGAAAAAGGTCTTCGGACCTGTTTTCATTTACTTAAACTCTGATTCTACCGGC
AACAATCCTCGACATTCATTATGGGAAGATGCTAAACGACAGACCGAAGACGAAGTTGAAGCCTGGCCGTATGATTTTGT
AGCATCCTCTGACTTTCCTTCTCGTCAAGAAAGAGGAACTGTTACCGGTCGGCTCTTAGTCAACGACAGATTCTTGACCC
CGGCACAATCTGCATACATCGGTTTAGCACCGCCGGGAGAAGCTGGTTCATGGCAGACAAATACTAAGGGATATCAATTT
TGGACACAGACGAACGAAACCGGCTATTTCACAATTGATAACGTTAGACCGGGAACTTACAATCTGTACGGATGGGTTCC
CGGTTTTATCGGAGACTTTCAATACCAAAACCGTGTTAACGTAGCGGCCGGTTCAGAGATTAGTCTCGATAGAGTTGTGT
TTAAGCCTCCTAGGAATGGTCCAACGTTGTGGGAGATTGGTGTACCGGATCGAACCGCTCGAGAATACTTTGTACCGGAA
CCATACAAGGATACAATGAACCCCTTATACCTAAACCACACTGACAAGTTTAGGCAGTATGGGTTATGGCAACGATACAC
AGAGTTATATCCAAATCATGACCTTGTCTACACAATTGGAGTTAGTAACTATAGTCAAAATTGGTTCTACGCTCATGTCA
CAAGGAACATAGATAAGTCAACCTATGTACCAACGACATGGCAGATCGTGTTTCAACTTCCATATGTGAACCGGCGAGGT
AGCTACACATTGCAACTAGCTTTAGCCTCGGCTGCACGAGCTAACTTACAAGTACGGTTCAACAACGAGTACTCGAGGCC
ATTATTCTCAACGGGTAACATCGGAAGAGATAATGCTATAGCAAGACATGGAATCCACGGAGTCTATAGGCTTTACAGCG
TCAATGTTCCTGGAAGGTTACTAAGAACCGGGACCAACACGATTTATCTAAGTCAAGCTAAAGCGACCGGACCGTTTGAA
GGTCTTATGTATGACTACATTCGTCTTGAAGCGCCTTCTAGAGCTTAG
>Bo1g003210.1 
ATGCATTGCGGATGTGCTTTCGCTACACCAGCTCTCTCTCCACGTCTTCCACTCGAAATCAAAACCTCAGTTCCGAAGCT
TCGAGCTTCGTCACCCCGAACCCATACTCAGATAAACCATTCCAATGATCTCACAGAGAAATCTCCGGCGACGAGGGTTT
CGTTACCCTCTCACGTGAACTCCATCGCCAGCACATCAAACCCTTTTGTCAAACACTGCTTGAAGCTCCGCCAAAGCGCC
TCTTACCGCCACGCCCACGGCTCTGTTCTCGTCGTCGGAGCTATCCCAATCAGGGAAGTATGTATGTTCCAAACGAACAA
GCAAGGAGTCGCCACTGAGATTGAGTGTCTTCTTCTCCACGAGGAAGCTCAGGTTCCACAAGGGTTAGAGAGTCTAAGTA
TACGCATCGTTCGAGTTAGTTCTTTGGTGATGAAGAAACTCTCTGGAGTGCAGTCTACTGAGTCTGTTGAAGCCGTTGCC
TTGATGAGAATCCCTAGCAGCTTCATTGATCTTGAAGATGATAAAGACATTTTAAAAGATTGTAAGAAATGGTTCCCTTC
TGCTCACAGAGTTCTTGTTCTTGACAGCATACAGGATCCGGGGAACCTTGGCACGTTAATCAGATCAGCTATGGCTTTTA
ATTGGGATGGAGCATTTCTGCTTCCGGGTTGTTGTGATCCGTTTAACGACAAAGCTCTGCGAGCAAGCCGTGGTGCTTCC
TTTCAACTCCCATTAGTTTCTGGAAACTGGAACCATCTTAAGCTTCTACAGCGTGAGTTTCAGATGAGGCTATTGGCTGG
TCATCCAGCAAGTACTACTACAGAGAAACCAGTCTCCAAACTTTGCTTAGAGTTTGCTCAGTCTTTAGCAGAGAAGCCTT
TATGCTTGATCTTAGGCAGTGAAGGGCACGGTTTGTCTGAGCAATCACGACAAGTGTGTGAGCTCGTGAGCATTCCCATG
GAAGGGGAATTTGAATCTCTTAATGTCTCTGTTGCTGGTGGTATTTTCTTGTTTATGCTTCAATAA
>Bo1g003220.1 
ATGATGACTTCGTCCCATCAGAGCCACACCACCAGCTTCAACCCCCGGAGGATCAAGACTAAGGCGAAGCCACCACATCA
GATCAGTCACATGAGACCGTCTCCGGCGGCTCAGCCGGTACTTAAATGTCCGAGGTGTGATTCCGTCAACACCAAGTTCT
GTTACTACAACAACTACAGCTTATCTCAGCCACGCCACTACTGCAAAAACTGTCGCCGTTACTGGACACGTGGCGGAACC
CTACGTAACGTCCCCATCGGTGGCTCAACCAGAAACAAGAACAAGCCTTCTAGCCTCCAAGTCATCTCTTCTCCACCTCC
GATTGTAGCACCATTGTCGTCTCACGAGCTCGTTGATGGGTTTCGTATGAACAGAGCGATGATAGACCCTTCTTCGACGG
CGTTTCCAGGTGGATTCTCCGGCTACATGTTTTCGTTGGATCCTAACTACAATCTTGCATCTTCTTCTATCGAGTCTTTG
AGTTCTTTAAACCAAGATTTGCACCAGAAGCTTCAGCAACAGAGACTCTTCACTTCCATGTTTCAACAAGATTCTCCACC
GGTTATGTTTCATAACGTTGAGCTACTTCCTCCTTCGACAGCGACAACGGAGTGGGCTTTCGATAGATCAGCCATTGGGG
AAGCAACAAGTGGCAGTAATGAAAACAATGGTGAACGTGAGGGTAATTTAGGAAGTTGGTACTATAATCCTAATAATTCT
ATGCCCTAG
>Bo1g003230.1 
ATGGGAAAGGTTCCTGCGACGGAGGCGTTCGGATTGGCCGCGAAAGACGAATCCGGAGTTCTCTCGTCTTTCCGTTTCTC
AAGAAGGGAGACAGGAGAGAAGGATGTGAGGTTAAAAGTGTTGTTCTGTGGAATTTGCCACACTGATGTATGTATGGCCA
GAAACGAGTGGGGATTTACTACTTACCCTCTCGTCCCCGGGCATGAGATTGTTGGCGTGGTGACTGAAGTCGGAGCTAAA
GTGATTAAATTCAAAGCCGGAGACAAAGTCGGAGTTGGTTATATGCTCAGCTCGTGCCGGTCATGTGACATCTGCACCGA
TGACCAAGAGAACCACTGTCCAAAAATGATCATGACGTCCGGAGGAAAGTACTACGATGACACCATGACTTATGGTGGTT
ACTCTGACCACCTGGTTTGTGAAGAGGATTACATCATCCGTATTCCTGAAAATCTCCCGTTAGACGCTGCCGCGCCGCTA
CTCTGCGCTGGGGTCACGGTTTATTCACCGTTGAAGTCTCACGGACTCGACAAGCCCGGAATCCACATTGGTGTGGTGGG
ACTAGGCGGTTTAGGTCACGTAGCAGTGAAATTTGCCAAGGCTATGGGTACTAAGGTTACGGTTATTAGTTCGTCAGATG
GTAAGAGAGACGAGGCGATTAATCGGCTTGGTGCGGATCTGTTCTTGGTGAGCCGTGACCCGGAAGAGATGAAGGATGCA
ATGGGGACTATGGATGGTATTATTGATACAGTATCTGCCACTCATCCGCTTCTTCCGCTTCTTGGTTTGCTAAAATATAA
GGGAAAATTTATTATGGTTGGTGCACCCGATAAACCACTTGACCTTCCAGCTTTACCGCTCATCTTAGGGAAGAAGATGG
TGGTGGGAAGTATGACAGGAGGGATAAAAGAGTCTCAAGAGATGGTTGATTTTGCCGGTAAACACAACATAACTGCAGAT
ATTGAGCTTATCTCTGCGGATTATGTCAACATGGCTATGGAACGGCTAGAAAAGGGGGATGTTAGATACCGTTTTGTGAT
TGATGTTGCCAACACAATGAAGCCTACTCCTTAG
>Bo1g003240.1 
ATGCAGAGATTAGGAGAGAAATATCAGAGCGTAGAGGCGTTTGGTTGGGCCGCGAGAGACTCCTCAGGCCATCTTTCTCC
TTTTGTCTTTTCTAGAAGAGAAACAGGAGAAGAAGAAGTGAGAGTGAAGGTGTTATACTGTGGAGTATGTCATAGTGATC
TTCACTGTCTCAAGAACGAATGGCATTCCTCTATTTACCCTTTAGTTCCTGGCCACGAGATCGTCGGAGAAGTGACTGAG
ATAGGGAGGAAAGTGAGTAAATTCAGTATTGGAGATAAAATCGGTGTGGGATGCATAGTAGATTCATGCCGCGCGTGCGA
GAGCTGCCGTGAAGATCAAGAAAACTACTGCACTAAATCAGTCGCAACCTATAACGGAGTTCACTACGATGGAACTGTTA
ACTACGGTGGATACTCCGATCACATCGTTGTCGACGAACGTTACGCTGTCAAAATTCCGCACACGTTGCCTCTCGCTTCG
GCCGCACCTTTGCTTTGTGCAGGCATCTCGATGTATAGTCCTATGAAGTACTTCGGACTTGCCGGACCGGGGAAACATAT
CGGAATCGTGGGGCTAGGCGGTCTCGGTCACATTGGGGTGAGGTTTGCTAAAGCATTTGGGAGTAAAGTCACAGTGGTTA
GTTCGACCGCTGGGAAATCTAAGGATGCTCTTGAAATTTTTGGAGCTGATGGGTTCTTGGTTAGTACTGACGAAGACCAA
ATGCAGGCTGCAATGGGAACTATGGATGGTATTATCGATACTGTTTCTGCATCACATCCGATTTTACCATTAATTGGACT
ACTCAAACCGAGCGGTAAACTTGTTCTACTCGGTGCAACGGAGAAGCCATTTGATCTACATGCATTTTCCTTAATCCTGG
GACGGAAATCGATTGCGGGAAGTGCTATTGGAGGAATCAAAGAGACGCAAGAGATGATTAATTTTGCAGCTGAGCATGGG
ATAAAAGCAGAGATTGAGACCATATCCATGGAGTATGTGAACACCGCCATGGATAGACTTGCAAAGGGAGATGTTAGATA
TCGTTTTGTCATTGACATTGCGAACACATTGACTGTTACTCGATCTTAA
>Bo1g003250.1 
ATGGGCCAGAACCTCGCCTTGAACATCGCCGAGAAAAGCTTCCCAATATCTGTCTATAACCGAACAACATCCATAGTCGA
CGAAACCCTAGAACGCGCCGCCGTCGAAGGAAACCTCCCGGTCTCCGGCCAATACTCCCCACGCGACTTCGTCCTCTCAC
TCCGAATACAGAGCGATTACTATAGAGGAGCAGTTGGTGGGATGCTTGTCATCATCCTCATTGGTGCTTTTATGAAGGGT
CGTGGTGTGGGTGTTTCTGGAGTGGGCAGAACAATATTCCCATTGCTACAGCATCGAAAGGCAACTTCGAAGGGGCCTGC
CAAAAAGTTGGCAACGCTTCAAAAACAAGATGGAGATGATTTCAAGGAGAGTGTTGAAGGAGACTGA
>Bo1g003260.1 
CAAGAATTCAACTGGAATTCCGATGAGACGCTCTTTATCTATCACCGCTTCGTCAATAAAGTCCCAAAGTCGATTAACAA
CACGGTTTGGACGGAGTTGTGTGCGCATTGGGATAAAGAAGAGATGAAAGAAACTTCTTCCACCAACTCCACCAACCGCA
AGAGCGACCGTAAAGGGAAGGGCGTCTTCAAGCATAACTTGGGTGCTCAATCTATTGCCACCCTGGGGGATCGCATGGAA
ATGAACCCTCGGAAATTTCCGACGAACATTTCCTCGGAATATACCGAGGGACTCCTTCCTCGGAATATACCGAGGGACTC
ATTCCTCGGAATTTTCCGAGGACTCCGTTCCTTGGAAATTCCCGATGAAAATTCCGAAGAACATTTCGTCGGAACTTCTG
AGGATTGGACCATCGGAAAGTCCATCGAAATATCCCGAAGAAGTTCTCCCTCGGTATATTCCGAGGACCTTTCCGACGAA
CTGGTGGTCCTCGGAGTTTCCTCGGAATTCCGTCGGAAATTTCCGAGGGATTTCCGAAGAAAAATAAATTTCCGAAGAGT
TATTTGCGAGGACTTGTTTCATCGATCTCCGAAGATAATTATTTTAGTTAGCAATTGCAAAGGTCGAGCTGAAAAAATGG
CATTGGAACTTGAAGACTGGTGGTAG
>Bo1g003270.1 
ATGGGAAGAGGAAAGATTGTGATCCAAAGGATCGATGATTCTACGAGTAGACAAGTCACTTTCTCCAAACGAAGAAAGGG
TCTTATCAAGAAAGCCAAAGAGCTAGCTATTCTCTGCGACGCGGAGGTCGGTCTCATCATCTTCTCTAGTACCGGAAAGC
TCTATGACTTTTCCAGCTCCAGGTTCCTCTTCTACAGTTATTCAATCTCAAATCTGTACATCTTCTTGATTGTGTGGATA
TATGTATGGAAGCGTTGGACTTTTGTTGCATCTTGCGGTCGGTAG
>Bo1g003280.1 
ATGGGGGAACAACTAAATGGTTTGAGCGTCAACGAGCTAAACAATCTTGAGAATCAACTTGAGATAAGTTTGCGTGGAGT
TCGTATGAAAAAGGAACAAATGCTGACTCATGAAATCCAAGAACTAAGCCAAAAGAGGAACCTCATACATCTGGAAAACG
TTGAACTATCAAGAAAAGTACAAAGGATTCATCAAGAAAATGTGGAGCTCTACAAGAAGGCTTATACAACAAACGGGTTT
GCACACCGTGAACTAGTTGTCGCGGATGATGAATCACACACTCAGATTCGGCTGCAGCTAAGCCAACCGGATCATTCCGA
TTATGAGACCCCACCAAGAGGAAGCGAATAA
>Bo1g003290.1 
ATGGCGATGGCTATGGCTCTTCGGAGGCTTTCTTCTTCAGTTGACAAACCTATTCGTCCTCTTATCAGATCATCTTCATG
CTACATGTCTTCTTTACCAAGTGAAGCTGTTGATGACAAGGAGAGGTCTCGTGTCACTTGGCCAAAACAGCTTAACGCAT
CTTTGGAGGAAGTTGATCCTGAGATTGCCGACATCATTGAGCATGAGAAAGCTAGACAATGGAAGGGACTTGAACTCATT
CCATCTGAGAATTTCACATCTGTCTCGGTGATGCAAGCTGTTGGCTCTGTGATGACTAACAAGTACAGTGAAGGGTACCC
TGGTGCTAGATACTATGGAGGAAATGAGTACATAGACATGGCGGAAACCTTATGCCAGAAGCGTGCTCTTGAAGCTTTCC
GGTTAGACCCTGAGAAGTGGGGAGTGAATGTGCAACCTTTGTCTGGATCTCCTGCCAACTTCCATGTGTACACTGCATTG
TTGAAGCCTCATGAGAGAATCATGGCACTTGATCTTCCTCATGGTGGTCATCTTTCTCATGGTTATCAGACTGACACCAA
GAAGATATCTGCTGTGTCTATCTTTTTTGAAACTATGCCCTACCGCTTGGACGAGAGCACTGGCTTCATCGACTACGACC
AGATGGAGAAAAGTGCTACTCTTTTCAGGCCAAAACTGATTGTTGCTGGTGCAAGTGCTTATGCTCGATTGTATGACTAT
GCCCGCATCCGCAAGGTGTGCAACAAGCAAAAAGCTGTGATGCTAGCAGATATGGCACACATAAGCGGTTTGGTAGCAGC
TGGTGTAATCCCTTCACCGTTCGAGTATGCAGATGTTGTAACCACCACAACTCACAAGTCCCTACGTGGACCTCGTGGAG
CCATGATTTTCTACAGAAAGGGTGTTAAGGAAATTAACAAACAAGGCAAAGAGGTTTTGTATGATTTTGAAGACAAGATC
AATCAAGCTGTCTTCCCTGGTCTTCAAGGCGGTCCACATAACCACACTATTACAGGACTAGCTGTTGCTTTAAAACAGGC
AACTACTTCAGAGTACAAAGCATACCAAGAGCAAGTCCTCAGTAACTCTGCAAAGTTTGCTCAGACTCTGATGGAGAAAG
GTTATGAACTTGTTTCTGGTGGAACTGACAACCATCTAGTTCTAGTGAACCTGAAACCCAAGGGAATTGATGGATCTAGA
GTTGAGAAAGTGTTGGAAGCTGTTCACATTGCATCAAACAAAAACACTGTTCCTGGAGATGTTTCTGCAATGGTTCCCGG
TGGAATCAGAATGGGTACACCTGCTCTCACATCCAGAGGTTTTGTTGAGGAAGACTTTGCCAAAGTAGCTGAATACTTTG
ACAAAGCTGTGAAGTTGGCTCTCAAAGTCAAATCTGAAGCTCAAGGAACCAAGCTGAAAGATTTTGTGTCAGCAATGGAA
TCATCTTCAGCCATTCAATCAGAGATTGCCAAGCTGCGCCACGACGTGGAGGAGTTCGCTAAGCAGTTCCCAACTATTGG
GTTTGAGAAAGAAACAATGAAGTACAAGAACTGA
>Bo1g003300.1 
ATGGCGAATTTACTGGAAACATCAATCTTCTTCTCGTCGGCGGATAAGTTACTGTCTTACCCTCCCAGTAATCCTCAAAC
CCTTCTTCTCCCTTCCTCTGCTTTCATCAACGGAGGAAGAAGGAGACGCAAAACCTCAACTCTCACCTTTGCTACCGACA
CTGTCAGCACCACTCCCAGTACGGAAGTGAAAAATACTGTTGAGGTTATTGTTGAGGATCCGATGGAAGCTGAGGTTGCT
GAAGGCTACACGATGGCTCAGTTCTGCGACAAGATCATTGATCTTTTCTTGAACGAGAAGCCCAAAGTTAAAGAGTGGAA
GAAGTATTTGGTGTTAAGAGATGAGTGGAACAAGTACAGTCTCAACTTCTATAAGCGTTGCAGAACACGAGCTGATACCG
AAACTGATCCTTTGTTGAAGCAGAAGCTTGTTTCTCTGGAGAGTAAAGTCAAGAAGATAGATGAGGAAATGGAGAAGCAC
AATGATCTTTTAAAGGAGATTCAAGAGAACCCAACTGACATAAACGCAATCGCTGCCAAGAGACGGAGAGACTTCACCGG
AGAGTTTTTTCGCTATGTTGCTTTGTTATCAGAAACCCTTGATGGCTTAGAAGACCGTGATGCTGTTGCGAGGCTTTCAG
CTAGATGCTTATCTGCAGTGAGGGCTTACGACAATACACTGGAGAACGTTGAGACTTTAGATAACGCTCAAGCGAAGTTT
GATGATATCTTAAACTCTTCTTCCGTGGATGCTGCTTGTGAAAAGATCAGAAGCCTCGCTAAGGCCAAGGAGCTAGATTC
TTCGTTGATCTTGTTAATAAACTCTGCTTACGCTGCTGCTAAAGAGTCTCAAACCGTTACAAACGAGGCAAAAGACATAA
TGTGTCGATTATACAAAGCTACAAAGAGCAGTCTTAGAAGCATAACGCCGAAAGAGATCAAACTGTTAAAGTACTTGCTC
AACATAACAGACCCGGAAGAACGTTTCTCTGCACTAGCAACAGCGTTCTCTCCTGGGGATGACCATGAAGCCAAGGACCC
TAAAGCATTATACACGACGCCAAAGGAGCTGCACAAGTGGATAAAGATAATGCTTGACGCTTACCATCTCAACAAAGAAG
AGACTGACATTAGAGAAGCTAAACAGATGAGCCAACCCATCGTCATTCAGCGGCTGTTCGTCCTCAAAGACACCATCGAA
GAGGAGTATTTGGACAAGAAAACGTTTGTAGCTGATGGAAACACGAAGAAGGAAGAAGACACTACTACTTCTACTTCTGT
TGATGAATTTTTGAACTGA
>Bo1g003310.1 
ATGGCCTCCGTCGCGATTCTACGCGCTTTCCGCCGCCGTGAAGTCCAAACGGCGTCCGCCTCTGCGTTTAGATCCATTGC
TTCAAATGGAAAGACGAATTTGATTGGGAAGTTAGGTCACTTGGCGAGGCCTTTCTGCTCGAGGCCTATTGGGAATGATG
TTATCGGTATTGATTTGGGAACCACCAATTCATGTGTAGCTGTGATGGAAGGAAAGACACCTAGGGTTATTGAGAACGCA
GAAGGAACAAGAACCACACCATCAGTGTTTGCTATTAACCAAAAGGGTGAGCTTCTCGTCGGAACACCAGCTAAACGTCA
GGGTGTTACCAACCCAACAGGCACGATTTCCGGGAGCAAGCGTTTGATCGGGAGAGGTTATGGTGATCCCCAGACGCAGA
AGGAGATGAAGATGGTTCCTTACAAGATTGTCAAGGCGCCGAACGGTGACGCTTGGGTTGAAGCCAACGGGCAGAAGTTT
TCTCCCAGCCAGATTGGAGCTAACATCCTCACCAAAATGAAGGAGACCGCTGAGTCTTACCTCGGGAAGACCATCACCAA
GGCTGTTGTTACTGTCCCTGCTTACTTCAACGATGCGCAGAGGCAAGCAACGAAGGATGCTGGGAAAATCGCGGGTCTTG
ATGTCCAGAGAATCATCAACGAGCCTACGGCTGCTGCGTTGTCGTATGGGATGAACAACAAGGAGGGTGTGATTGCTGTC
TTCGATCTTGGAGGTGGAACTTTTGATGTTTCTATCCTTGAAATCTCAAGCGGTGTTTTTGAGGTGAAAGCTACAAATGG
AGATACCTTTTTGGGAGGAGAAGACTTCGACAACACTTTGTTGGAGTATTTGGTTTCTGAGTTCAAGAGATCAGACAACA
TTGATCTGACCAAGGACAAGCTCGCCCTCCAGAGGCTGAGAGAAGCTGCAGAGAAGGCGAAGATCGAGCTTTCTTCCACG
TCTCAGACCGAGATCAACCTGCCTTTCATCACCGCTGATGCTTCTGGAGCGAAGCACTTGAACATAACCTTGACTAGGTC
CAAGTTTGAAGGTTTGGTGGGCAAGTTGATTGAGAGGACAAGAAGCCCGTGCCAGAACTGTCTGAAGGATGCTGGAGTCT
CGATTAAGGAAATCGACGAGGTTCTTCTTGTTGGTGGAATGACACGTGTTCCCAAAGTGCAAGATATAGTCTCTGAGATC
TTTGGAAAGAGCCCTTGCAAAGGTGTTAACCCCGATGAAGCGGTTGCCATGGGAGCTGCTATTCAAGGTGGTATCCTCCG
TGGTGATGTCAAAGAGTTGCTTCTTTTGGATGTGACTCCTCTCTCACTAGGTATCGAAACACTTGGAGGTATCTTCACTA
GGTTGATCAACCGAAACACCACCATCCCCACCAAGAAGTCTCAGGTTTTCTCCACAGCTGCAGACAACCAAATGCAAGTG
GGAATCAAAGTTCTTCAGGGAGAGCGTGAGATGGCAGCTGACAACAAAAGTCTAGGAGAATTCGATCTCGTTGGGATCCC
ACCTGCGCCTAGAGGAATGCCACAGATCGAAGTTACGTTTGACATTGATGCAAACGGTATCGTGACTGTCTCAGCCAAAG
ACAAAGCAACGAATAAAGAGCAACAGATCACAATCAGATCTTCAGGCGGTCTCTCAGACGATGAGATCAACAGAATGGTG
AAAGAAGCTGAGCTCAACTCGCACAAGGATCAAGAGAGGAAGCAGCTTATCGACCTTAGGAACACAGCTGATACCACGAT
CTACAGTGTTGAGAAGAGCTTGAGCGAGTACAGAGAGAAGATTCCTGCTGAGATTGCCTCTGAGATTGAAACTGCAGTGT
CAGACCTCAGGACAGCAATGGCTGGTGAAGAAATCGAGGACATAAAGGCTAAGCTTGAAGCTGCAAACAAGGCAGTGTCG
AAGATTGGAGAACACATGTCCAAGGGATCCGGTTCGTCTGGAACCTCTGGTGGTGAAGGTGAAGGTTCAAGCGGGACTGA
GCAGACACCTGAAGCTGAATTCGAAGAGGCGAGCGGTTCAAAGAAGTGA
>Bo1g003320.1 
ATGGAGTTAAAGAGCATCAAGGACGCGTTCGATCGCGTTGCGAACAAGCACAAGCTCTCGTACACCAAAACGCACGAGAT
CGTTCAGATGCTTTCTCAAGAACTCGACAAGGCGTTGAGCTTGATGCAGGATACTCAGCTTGATCACAAATCTATCCTCG
TCGACGCCAAGAAACTCTTCACGGAGAAGTCTCCAGCCGCTCAGCTCGAATCCGCTGAGAAAGAACTCAACGTGGCTCTC
ACCAAGTACCCCAAAGTCCTCGAGAAGCAGCTCAACCCCGAGATATCGAAGGCTTACAGAACCAATGCGGAGTTCGATAC
TCATATCGTGAACCAGATCATCGCTAACTTCTTCTACCGTCAGGGGATGTTTGAGATCGGTGACTGTTTCGTTGCCGAGA
CTGGCGAATCTGAGTGTACTACGAGGCAGTCTTTCGTGGAGATGTATGAGATACTGGAGGCTATGGAGAGGAGAGATCTT
GAACCGGCTCTTACTTGGGCAGGGGCTAACTCTGAAAGGCTGAAGCAAGCGAGGTCTGATCTGGAGATGAAGCTTCACAG
CTTACAGTTTTTGAAGATATCTCAAGGGCAAAACTCGCAAGAGGCTCTCAGCTACGCGAGAAAGCATTTCGCCGTGTACG
CAGATAGCTGTCTTTATGAAATCCAGAAGCTCGTTTGCTCTCTCTTGTGGGACAAGAACCTCGAACAGTCGCCGTACTCG
GAGTTTCTCTCTCCCGTTCTGTGGGACAACGCGGTGAGAGAGATGACAAGGCAGTACTGCAACCTACTCAGCGAATCATC
TGAGAGTCCGTTGAGTGTAACGGTAACGGCTGGTACGCAAGCTTTGCCTGTGCTGTTGAAATACATTAACGTGATGGCGA
ACAAGAAGCTCGACTGGCAGAGTGTGGAGCAGCTTCCTGTGGCCGTGGAGCTGCCCGAGGAGTTTCAGTTTCATTCGGTG
TTTGTCTGCCCCGTCTCCAAGGAACAGTCGAGCGAGGATAATCCTCCGATGATGATGTCTTGTGGCCACGTGCTTTGCAA
GCAGACTATCACCAGAATGTCGAAGAATGGCGCTAAGACTTCTTTCAAGTGTCCTTATTGTCCTACCGATATAGACTCGA
CAAGGTGCAAGCAGTTATACTTCTGA
>BnaC01g01130D 
ATGCTTGAAGGAGCCATCACCTCCCGGAAACAAAACCGGCCGTCCATCGCCGGAGAAGAAGGCGAGAACGCCGGAGGCAG
AGCCGGTCGGATAAAACCGAAACCGGAAACCAAAAAATCCGACGGTCTCTCTCACTCTCAAGACAACATCTAA
>Bo1g003330.1 
ATGTCGGCAGGTAACGGAAATCCTAACGGTGACGGAGGCTTCAGCTTCCCGAAAGGACCAGCGATGCCGAAGATAACGAC
GGGAGCTAAGAGGGGTAGCGAAATATGCCACGATGACAGTGGTCCGACGGTGAAGGCGACGACGATCGATGAGCTCCACT
CGTTACAGAAGAAGCGTTCTGCTCCCACAACACCTATTAACCAGAGCGGCGCCGCCGCTTTCGCCGCCGTCTCGGAGGAG
GAGCGCCAGAAGATTCAACTCCAGTCTATCAGTGCATCGTTAGCGTCGTTGACGAGAGAGTCTGGACCCAAAGTGGTGAG
AGGAGATCCGGCGGAGAAGAAGGCCGACGGTTCCACTACTCCGGCGTACGCCCACGGCCAGCATCACTCCATCTTCTCTC
CCGATCTAGGAGCCGTCAGTGACAGCTCATTGAAATTCACCCACGTCCTCTACAACCTCTCCCCTGCAGAGCTCTACGAG
CAAGCTATCAAGTACGAGAAAGGCTCGTTCATCACTTCTAATGGAGCTTTGGCGACGCTTTCGGGGGCCAAGACTGGTCG
TGCTCCGAGGGATAAGCGTGTCGTTAGAGATGCCACGACAGAGAGCGAGCTTTGGTGGGGAAAGGGTTCGCCGAATATCG
AGATGGATGAACATACCTTCATGGTGAACAGAGAAAGAGCCGTTGATTACTTGAACTCCTTGGAAAAGGTGTTTGTGAAT
GATCAGTTCTTGAACTGGGATCCAGAGAACAGAATCAAAGTCAGAATCGTCTCAGCTAGAGCTTACCACTCACTCTTTAT
GCACAACATGTGTATCCGACCAACTCCTGAGGAGCTTGAGAGCTTCGGTACTCCAGACTTCACTATATACAACGCTGGGC
AGTTTCCGTGTAACCGTTACACTCACTACATGACTTCCTCCACTAGCGTAGACTTGAATCTCAGTAGGAGGGAGATGGTT
ATACTGGGAACTCAGTATGCTGGTGAGATGAAGAAGGGTCTCTTCAGTGTGATGCATTACCTTATGCCTAAGCGTAGGAT
CCTCTCCCTTCACTCTGGTTGCAATATGGGGAAAGAGGGAGATGTTGCTCTCTTCTTTGGACTCTCAGGGACTGGGAAGA
CAACGTTGTCTACTGATCATAACAGGTACCTGATTGGAGATGATGAGCATTGTTGGACTGAGACTGGTGTCTCGAACATT
GAGGGTGGATGCTATGCCAAGTGCGTTGATCTTTCGAGGGAGAAGGAGCCTGATATCTGGAACGCTATCAAGTTTGGAAC
AGTTTTGGAAAATGTTGTGTTTGATGAGCACACTAGAGAAGTGGATTATTCTGATAAATCCGTTACAGAGAACACGCGTG
CCGCCTACCCGATTGAGTTCATTCCAAATGCGAAAATACCTTGCGTTGGTCCACACCCTAAAAACGTGATACTTCTGGCT
TGTGATGCCTTTGGTGTTCTCCCGCCTGTGAGCAAGCTGAACCTGGCGCAGACCATGTACCACTTCATTAGTGGTTACAC
TGCTCTGGTTGCTGGAACAGAGGACGGTATCAAGGAGCCAACAGCAACATTCTCAGCTTGTTTTGGTGCAGCTTTCATAA
TGCTGCATCCTACCAAGTACGCAGCTATGTTAGCCGAGAAGATGAAGACGCAAGGTGCTACTGGATGGCTCGTTAACACT
GGCTGGTCTGGTGGCAGCTACGGTGTTGGAAACAGGATCAAGCTGGCGTATACTAGGAAGATCATCGATGCAATCCATTC
AGGTAGCTTGTTGAAGGCGAACTACAAGAAGACGGAGATCTTTGGGTTTGAAATCCCAACTGAGATCGAAGGGATACCTT
CAGAGATCTTGGATCCAATCAACTCGTGGTCTGATAAGAACGCACACAAGGAGACTCTGTTGAAGCTGGGAGGTTTGTTC
AAGAAGAACTTTGAGACGTTCGCTAGCCACAAGATTGGTGTGGATGGTAAGCTCACGGAGGAGATTCTCGCTGCTGGTCC
TATCTTTTAA
>Bo1g003340.1 
ATGTCAACAAGCTACCTTAGAGAACTTAAGCAACGTTCTGAAACGGAGTTTCTTGAATTTCGTCAACGCATTAAGGAATC
CATCAGGAACAAGACTCAAAACGGAAACGATCTCGCTCCAACCTCAGACTCAATGCCAAGAAAAAGAAAACTCCCGTACG
AGTTTGGTTCCTTCTTTGGTCCTTCTCAACCTGGTATTGCTTCAAGAGTTTTGCAAGAAAGCAAATCACTCTTAAAAGAC
GAGCTTCTTGCCACTAACGCGCTTGACTCGATCCAAACCAAGAATAAGAGTTCTTGTCCAGCGAGTGCTTTAGAGGCTAA
TGAGTTGAAAAGAAAAGCTAAGGAGCTTAAAGAATCAAGAGACTACTCTTTCCTTTTCTCTGATGATGCCGAGCTTCCTG
TTTCCATTAAGGAACCACCTTCTTCTCTTAAAGCTCCTGTTCCTAAATCTAGACCAAGTTCCATAGGAAACCACTCAAGA
CCAGGTTCATCAACTAAAGGTCAACCACACACAAAGCCTGGTTCTGCAATAAACTCTCAAACGCATGAACCAAGTTCCAA
GTTACGTCCCCAGAGACCAGATCCTACAAGAAAATCTGTAATGGACCACAGAAAGAAGCCGCATTCCTCATCAAAGCCAT
TGTCATCTGATCCTAAAGAACAAAGGGTAAAACAGAGGAAGGTTTCCACCGAAATCAAGAGGTCTTCTCAAATGGTTCCA
AGGCAACAAGCATTGCCTCCTTTGAAGCACCACCGGATGATTAGCAAACCACCATTGAAGCAAGCTCATCAACTTAAGAA
GAAGAAGAAGGTGACAGAAGAAGATGAAGAGGCGTTGAGAATGGTTAGAGAGATGTGCAAGACTGAACGTTTTGCTCGGC
GTGATTTAGATGATTATGATGATAGAGGCATGGAAGCTAGCTTAGAAGATATCATCAAAGAAGAGAAACGAAGTGAGAAA
CTTGCGAAGAAAGAAGACGCGGAACAACTACGGTTGATAGAAGAAGAGGAAAGGCGAGAAAGAGTCTTGAGAAAGGAGAA
GAGACAGAAGCTGAGCCATTAA
>BnaC01g01160D 
ATGACACGTAGAAATTTTCAAATTTGGGATCTTGTGGGTTGCTCAGTTATAAATTTAGCCAAGATGCTTCCATCATGGGG
CTTAGTAATGGAGAAGAGAGAGAGATTTGCTGTAAATTAA
>Bo1g003350.1 
ATGAATATGTTCTCCACAAGATGGTTTTCTGAGCAGGAATTAGAAGAAAATAGCATCATTCAAGAATACCAGATAAACTC
AAGAGTAGGAGAGATCCATGAAGCTCAACACGATCTTCCACACTCTTTCTCAACTCTTATGGCCCCCACAGATGATCCTT
CTTACGATGATTTGATTGAAATGAAACCATCAAAGATCCTCAAAACAACTTACATAGCACCAAAATTGCCACCACCACCC
TCTTTTCCTCTTCCTCCTAACTCAAAAACTTATCTTCATCATCAGCCTTCCTCAAGAATTCTCTCCTTCGAGAATGCCTC
TCCAAATGGTATGGATCATGGGTACGCTCCCACCTATCTAAATTCAATCATGAACCCCAAAGCTGAGGATGGAGAGCCGC
CAAACCGGATGAATGAGCCGATTAATCGAAAAGGGACCAAGAGGGCTCAACCTTTGTATAGAAACCAAACTAATGCGCAA
GATCACATAATGGCCGAAAGAAAACGTAGAGAGAAACTTACTCAACGATTTGTAGCTCTTTCTGCTCTAGTTCCTGGCCT
GAAAAAGATGGACAAGGCTTCTGTGTTGGGAGATGCACTAAAGCATATAAAGTATCTCCAAGAAAGAGTGGGAGAGTTAG
AGGAGCAAAAGAGAGAAAAAAGATTAGAATCAGTGGTTCTTGTGAACAAGTCTAAGCTGATTTTGGACGATAATAATCAA
TCATCTTCGTCTTCGTGTTGTGAAGATGGCTCCTCGGGCTTAGAACTTCCCGAGATTGAAGTAAGATTCTCGGATAATGA
TGTTCTAATCAAAATCCTTTGCGAGAAGCAAAAGGGCCATGTTGCCAAGATTATGGCAGAGATTGAGAAATTTAATTTCT
CAATAACCAACTCAAGTGTTTTGCCCTTTGGACCAACACTTGATATCACCATTATAGCTAAGAAGGAGAATGATTTCGAC
ATGACACTCATGGATGTTGTAAAGAGCTTAAGGTCCGCTTTATCGAAGTTCTTGTGA
>Bo1g003360.1 
ATGCAGCTTGGGACTCCTCTTCAGGCGCTGGCGGTTAAGGCTGCTTTGACGGCAGCTACATCTTCTCAGGTCTGTAGCAT
TCGTGTCTACTCAGACTCAAAGTCTCTCATCAAACTCTTGAACTCTCAGGATTGTGATGTTAGCTTGAAAGGTGTGCTTC
ATGATATCAATTAA
>Bo1g003370.1 
ATGACCAGGAAAGTGGTGGTGGTGGCCGTCACTGCTGCAACGGTTGCAGCTGCTGTAATAATAGGTCGGTGGATGCGGAG
GAAGGAGCGGCGGCGGAAACAGACGCAACGCATTTTGAGGAAATTTGCTAGAGAATGCGCTACGCCGGTTTCGAAGCTGT
GGATGGTGGCGGACGCAATGGTCGCCGAGATGACCGCCTCTCTCGCAGCCACCACCGCCTCGGAGAGTCGCGGTTCCCTC
AACATGCTCGTTTCATTCGCCGGTTCTCTCCCTTCAGGTGATGAGAAGGGGTTACGTTATGGAGCTAACTTGCGAGGCAA
GGAACTTCTATTGTTACGTGGAACTTTAGGAGGTAACGAAGAGCCTATTTCCGATGTACATAAGCAGGAGATTTCAATCC
CTGAGGATGTTTTGAATGGTTCTTTCAAGGAGTTGTGCGATTACATATCCTTGGAGCTAGTTAAATTCATTGGGATGAAT
CCTGGCGAAGAAACTGAAGACGTTAAGAATCTAGGGTTTACGTTAACACGCTATGTCGAGGAGATTAGGTCAGGTTCAGT
CTCGGCGATACATAGAAAGAGTTTAGCAGATGGTGATGATGACAAGGTTTTGAAGGAGTTTGTGAATGATATGAATGAAT
CATTGGATAGACACGGTCTGAAAATTCGGATGAACTTGGCGCTGGTGGATGACACAATAGGAATATTAGCTGGAGGAAGG
TACTATCACAAGGATACTGTGGCTGCGGTTACTTTAGGTATGGGAACCAACGCTGCTTACATCGAACAAGCTCAAGAGGT
TTTGAGATGGAAATCAACGAAACCAAACGAGCCACAAGAGATTGTTATTAGCACCGAGTGGGGAGATTTCAGATCTTGTC
ATCTTCCTCTAACTGAATTTGATGCTGCTCTTGATGCGGAAAGCTTGAATCCAGGAAGCCACGTATTTGAGAAGATGGCG
TCTGGAGGATACTTAGGGGAGATAGTGAGAAGAGTGTTGCTAAGAATGTCCGTAGAATCTGCTCTATTTGGAGATATAGT
GCCTCCAAAACTCAAAACTCCTTACATCTTAGGGTCGCCGGATATGGCTGCCATGCATCAAGATATATCTGAAGACCGAG
ACATCGTAAACAAAAAGGTCAAGGAAGTTTTCGGGATCATGGACTCAACTCTTGCGGCGAGGGAAGTAGTGGTTGAAGTG
TGCGATGTAGTAGCGGAAAGAGCGGCTCGTGTGGCAGGAGCAGGAATAGTTGGGATGATAAAGAAGCTGGGAAGGTTAGA
GAAGAAGATGAGCATTGTAATAGTTGAAGGAGGACTTTATGATCATTACAGGGTCTTTAGAAACTATCTTCATAGCAGTG
TTTGGGAAATGCTTGGCGACGAGTTATCAGATCATGTCGTCATCGAACATTCGCACGGTGGATCTGGCGCCGGAGCTCTT
TTCTTTGCCGCTTGCGATAACGTTAAAATCTAG
>Bo1g003380.1 
ATGGCGACGGCGATTATACGCTCAGCTCTTTCCCGAGCAGCAATCACCGCAGCTCCGAGGACATCCGTTGCTCCAAAGCG
AAGATTCTCATCTTCTTCCGGCCTTGACGATGCTTATGAATCTGGAAAGTGGGAGAGCATAGCTTACCTGGGCATTTTCA
GTTGCACTCTTATAGCCGCCTATGTTCTATCCGAAGGTCATCAACACGGCGAGGATCCTCCTGCGTATCCGTATATGCAC
ATCCGTAACAAGGAGTTTCCTTGGGGTCCAGACGGTCTGTTTGAGGTGAAGCACAACGAAGGGCACTGA
>Bo1g003390.1 
ATGGCGTTGTGCAGGAAAATGTCAAGTTGTCTACTGATTTTGCTGATTCTTATTTCGACCTATTTCAGTCTAATGGCTAA
TGGCAGACCAGAGCCAAGCTCGTATGAAACCACTACTGGAGGTGATCAAGACCTGAAGATGCTGATGAGAGGTTTAATAG
GATCAAGTCCACCAAGATGTGAGAGAGTGAGATGTCGTGCGTGTGGACACTGCGAAGCAATACAAGTTCCTACTAATCCT
CAAACAAAGCTCCGTCACTCTCCTTCCTCTGAGATTATCAATCTTGATTACACCAGAGGAGACGACAGTACTAATTATAA
ACCAATGAGCTGGAAATGCAAATGTGGTAACTCTATCTATAACCCTTAA
>BnaC01g01220D 
ATGATCTTTCTTATCCTGATTGTGATTATCTATTTCAGATTCCATAGTTTCAACCTCGAAAGTTTCACTGGAGACGCTGC
GGCTGAAAGATTCACCGGAGACGCAGAGACGGAGAGCTTGACTGGAGACGCAAAATCCGCAAGATTCACCAAGAGCTTCA
TAAGGGACGCAGCTGCAGAGAGATTCACCGGAGACGCAGCGAAAGTGGCGAGATTGAGATTTCAGTACACCACCAGAGCT
TGA
>Bo1g003400.1 
ATGGGTCTTGATGATTCTTGCAACACTGGTCTTGTTCTTGGTTTAGGCCTCTCACCAACACCTAATAACTACAGTCATAC
TATCAAGAAATCTTCCACCACCGTTGAGCTCCACTTTGATCCGTCCTTGACCCTAAGCCTCTCCGGTGAGAGCTACAAGA
CCAAGGCGGTTGAGATGACCGATGCCGGCGCCGGAGACCAGATTTTTCGGCGGACTTCTTCTCACAGCGGAATCTCATCT
TTCTCGAGCGGAAGGATAAAGAGAGAGAGAGAAGTTTTCGGCGGTGACGGCGAAGAAGAGGCGGAGGAGACGACGGAGAG
AGTGGTGTCTTCGAGAGTAAGTGATGATCACGAAGACGAAGAAGGTGTCAGTGCTCGTAAAAAGCTTAGGCTCACTAAAC
AACAATCCGCTCTTCTTGAAGATAGCTTCAAAGTTCATAGCACTCTTAATCCCAAGCAGAAACAAGTTCTTGCAAGACAG
CTGAATCTAAGGCCTAGGCAAGTTGAAGTGTGGTTCCAAAACAGGAGAGCTAGGACAAAACTAAAGCAAACAGAAGTGAA
TTGTGAGTTTTTGAAGAAATGTTGCGAGACTTTAACGGATGAGAATAGAAGGCTTCAAAAAGAGCTTCAAGAACTTAAGG
CTTTAAAAATGTCTCAGCCTTTTTACATGCATATGCCGCGGGCGACTTTGACGATGTGCCCTTCTTGTGAGAGACTCAGC
GGTGGTGGTGCTGGAGGAGGCGGAGGAGGTACGGTGGCGGTTGATGGAGAAACGGGGAAGGGAGCTTTCTCCATCGTCAC
AAAACCTCGCTTTTACAGCCATTTCACTAATCCTTCTGCAGCTTGTTAA
>Bo1g003410.1 
ATGAGAACACAGTGGCACAAGTGGTGGAACTCCTTGGAGATGAGAATACTGCAACTGATTTACGATGATGGTTTGGGAAG
CAATAGCTATCTTAATAATTATTCCATACTTGGTTGCATTGAGACTAACAAGAAAGTGAAAAGCTACTGGCTTGGTCTCA
ACGAGTTTGCAGATTTGAGCCACGAAGAATTCAAGAACGAGTATTTCGGGCTCAAGACTGATATAGAAAGAGGCGATGAT
GAAAGATCCTACCAAGAGTTTGCTTATAAGGACGTTGACGTCGAAGCTTTGCCTAAATCTATTTCTTTTTTGAATTGTTA
TGCAGGAAGTTATTGGGCGTTTTTGATAATTGCTGCAGTGGAAGGTATAAACAAAATTGTGACAGGAAACTTGACAATAT
TGTCTGAACAAAAACTCATAGACTGTGAGTCTGTGACACAACTTACAACAATGGCTGCACCAGAAACGAAAACGGCGATT
CCAACAACAAGAGATGTTGTCTCATGGATTACACTTTTGAGTACATTTTCAAGAACGGAGGATGAATCTGAAATGGTGAC
TATCAATGGGCACCATGGGCACCAAGATGTACCGAAAAATGATGAGAAAAATCTCTTGAAGGCGTGTGCTCATCACCTCT
CAGTGTCGCTATTGATTCTTTTGGGTGTCTTTGATGGGCCATGCGGTGTCAATTTGGACCTTGGTATTGCTGCAGTTGTG
TATGGATCAAGCAAGGGTTCAGATCATTGTGAAATTTTTTGGACCAAAATAGGGAGAGAAATGTTGCATCAGGACGAAGA
GGAACACTTATAA
>Bo1g003420.1 
ATGGGAAGAGCACCGTGCTGTGATAAGACGGTGGTGAAGAAAGGGCCATGGTCACCGGAGGAAGACGCCATGCTTAAATC
CTACATTGAAAAACATGGCACCGGCAACAATTGGATTGCCCTCCCTCACAAAATCGGGATCAAGAGATGTGGGAAGAGTT
GTCGTTTGAGATGGCTTAATTACTTGAGGCCTAACATAAAGCATGGAAGCTTCACTGATGAAGAAGATTACATCATTTGC
AGCCTATACATTACAATTGGAAGCAGGTGGTCTATCATTGCTTCACAATTACCAGGAAGAACAGACAATGATATCAAAAA
CTATTGGAACACAAGGCTTAAAAAGAAGCTATTAAGCAAGCAAGGGAAGGCAATTCATCAACAACTTAGTCTCAGACTCG
AGCCGGAAACAACATCGAAAAGATCATCATTTAGTCAAAACCAGATCCTAATGTTTCATGATGAGAACGCGAAACCGCCG
TTGCACCAAACCTTACACAACCAAATGGTGGATCCATCAATAACATCCTTCGCCATGGAAGAAAAAAGAATGGTTCCGGT
ATTGGAATCATTTTCTTGGGAACAAAACAAGGTTTGGCTTGATATTGATCATGATGCAGCTTCGTCTTCTTATCATCATC
ACGCATCCCCACACTTGAACTCCATGACCACTAGTAGTAGTAGCATTTGTACTAATTCACCTCTACAAATGTCCCACTAC
ACAATAAATGACAATGATCATGGTGATCAAGAGATGTTCTTCATGGCCGGGTTGGAGAATCTTCAAGACGAGCTATTCGA
TGAGATAATCAATAACAACACGACAGAATTCGAGTTTCGTGGAACGGAGACGCTAAACAATAACTGCTTGGGTCATGAAA
TCAACTCCTTCATTGATTGTCCTCTAAAAGATAATTAG
>BnaC01g01260D 
ATGGGCGGTGCTCCTCCTCCACCTCCGCCTCCGAAGGAATCATTCGCTCGAAGGTACAAATACATGTGGCCGCTTCTCCT
CACCGTCAATCTCGCCGTCGGAGGTTACCTTTTCTTTAGGACTAAGAAGAAGGACATAGAAGAACCTGCAAGTGAAGAGA
TAGCTGCTAAATCAGGTTCAGTCGCAGCTCCTGTTACCATTGAAAATCCTGTGTCTTCTGCTGTGGTGGCTGAGCCAGTG
GTGGTCAAGGCACGTGAGCCAATACCGGAGAAGCAACAACGTGAGCTCTTCAAATGGATGTTGGAGGAGAAAAGGAAAGT
AAAACCGCAAAACGCTGAAGAGAAGAAGAGGATTGATGAAGAAAAGGCGATTCTGAAACAATTCATAGGATCCAGAACTA
TTCCTACTCTCTGA
>Bo1g003430.1 
ATGGGTCTATTGTCAAGAAAAGTTACTTGCAACGCTCATGGCCAAGATTCTTCGTACTTTTTGGGTTGGGAGGAATACGA
GAAGAACCCTTACGATGACATCAAGAACCCAGACGGCATTATCCAGATGGGTCTCGCAGAAAATCAGTTATCTTTCGATC
TTATTGAAGCATGGCTTGCCAAGAACCCGGAAGCGGCAAACTTCGAAAGAGAAGGCCAATCTATTTTCCGGGAACTAGCT
CTTTTCCAAGACTATCATGGCCTGCCTTCCTTCAAGAAGGCCATGGCGGATTTCATGTCGGAAAATAGAGGAAACCGAGT
TTCTTTTGATCCGAAAAAGCTTGTCCAAACCGCGGGTGCTACTTCGGCTAATGAAACTCTGATGTTCTGTCTCGCGGATC
CTGGAGACGCTTTCTTGCTTCCTACTCCATATTATCCAGGATTTGATAGGGATTTGAAATGGAGAACCGGAGCTGAGATC
GTACCGATCCAGTGCACGAGTGCAAACGGATTCCGCATCACTAAATCCGCACTCGAAGAAGCCTACGAGCAAGCTCAAAA
GCTTAACCTAAAAGTTAAAGGAGTCCTTATAACCAACCCATCTAACCCGTTGGGTACTACGACAACACGAACCGAACTAA
ACCATCTCTTAGACTTCGTGTCACGTAAGAATATACATTTGATAAGCGACGAGATCTACTCGGGTACCGTTTTCACTTCT
CCTGGATTCATCAGCGTCATGGAAGTCCTCAAAGAGAAAAAGCTCGAAAACACCGATGTTTCTAAACGTGTCCACATCGT
TTACAGTTTGTCTAAAGATCTAGGCCTGCCTGGTTTTCGCGTTGGAGTTATTTACTCTAACGATGATATTGTTGTCGATG
CAGCGACAAAAATGTCCAGTTTCGGTCTAATCTCTTCTCAAACGCAATACCTCTTATCAGCATTGTTATCCGACAAAAAC
TTCACCAAGAACTACCTCAGAGAGAACCAAATTCGACTCAAAAAGCGGCACATGAAGCTCGTGTCGGGTCTAGAGGCTGC
GGGCATCGAGTGTCTCAAGAGCAACGCCGGACTCTTTTGTTGGGTCGACATGAGACACCTGCTGAGTTCTAACACGTTTG
AGGCCGAGATTGAGCTATGGAAAAAGATCGTTTACGAGGTTAAGCTTAACATCTCTCCCGGTTCTTCATGCCATTGCAAC
GAACCGGGTTGGTTTAGGGTTTGTTTCGCGAATATGAGCGAGGAAACACTAAAGGTTGCGATGAATAGATTGAAGATGTT
CGTTGATGGACCGTCATCTAGTACAAGAAGTCAAAGTGAACATCAAAGACTGAAGAGGTTAAGGAAGATGAAAGTCTCTA
ACTGGGTTTTCCGGCTATCGTTTCAGGATCGAGAGCCCGAGGAACGGTAG
>Bo1g003440.1 
ATGGCCGTCGATCACTTAATCCTGACAACATGCTTCGCCTCCTTGTTCGCGTCTCTGCTTCTCTACCTCCTGCGACGTCG
GAGCAAGGAGATTGTGAGCAGAAACAACGAACCCCTAACGGTGAAACCTGGAAACAATGACGTCGATATCATCATTGTCG
GCGCTGGTGTTGCCGGCGCTGCCCTTGCTCATACACTCGGCAAGGAAGGGAGAAGAGTTCACGTTATTGAAAGAGACTTA
ACCGAACCTGACCGGATTGTTGGTGAGTTGCTTCAACCAGGTGGATACTTGAAGTTAATCGAACTCGGGCTTGAAGATTG
TGTGAAGGAGATAGATGCGCAGAGAGTTCTTGGTTATGCACTCTTCAAAGATGGGAAACACACCAAACTCTCTTACCCTC
TTGATCAGTTTGATTCTGATGTGGCTGGTCGTAGCTTTCACAATGGTAGATTTGTGCAGAGGATGCGAGAGAAAGCTTCT
ACACTTCCCAATGTTAAAATGGAGCAAGGAACAGTGACATCATTAGTAGAAGAAAACGGAGTAATTAAAGGCGTTCAATA
CAAAACCAAAGAAGGACAAGAACTTAAATCATATGCTCCACTCACCATCGTATGCGATGGTTGTTTCTCCAACTTACGTC
GCTCTCTTTGCAAACCTAAAGTAGAAGTACCATCAAACTTCGTCGGTCTCGTCTTAGAGAACTGCGAGCTTCCCTTTCCA
AACCACGGCCACGTTGTCCTCGGCGACCCTTCACCCATTCTCTTCTACCCCATAAGCAGCTCTGAAGTCCGTTGCTTAGT
GGACGTACCTGGCTCAAAACTACCTTCACTCGCAAGCGGCGACATGGCTAAACATCTCAAAACAACCGTTGCACCACAAG
TACCTATCGAGATCCGAGAGGCCTTCCTCTCAGCTGTTGAGAAAGGTAACATAAGAACAATGCCGAACCGTAGCATGCCT
GCTGACCCCATCCCTACGCCAGGAGCTCTCCTTCTTGGTGACGCGTTTAACATGCGTCATCCTTTAACCGGAGGCGGTAT
GACCGTGGCATTGTCTGATATAGTCATCCTACGTGATCTTTTAAACCCTCTTGTTGACTTAACCGATAAAGAGTCGTTGT
CCAAGTACATCGAGTCTTTCTACACGTTGCGGAAACCGGTTGCGTCGACTATTAATACACTCGCGGGGGCTTTGTATAAA
GTGTTTTTGGCGTCTCCTGACGATGCGAGAAGCGAGATGCGTCGAGCTTGCTTTGATTACCTTAGCCTTGGAGGGGTTTG
CTCGTCGGGTCCAGTGGCTTTGCTGTCGGGTTTGAACCCGAGACCTATGAGTCTTGTTCTTCATTTCTTCTCTGTGGCTA
TATTCGGTGTTGGTCGTTTGCTTGTGCCTCTTCCTTCAGTTAAACGACTGTGGCTTGGTGCTAGACTCATCTCGAGTGCT
TCGGGGATTATATTTCCAATAATAAAAGCAGAAGGTGTGAGGCAAATGTTCTTCCCTCGAACCATTCCTGCTATTTACAG
AGCTCCTCCTGCTCATTCTTCTCCTCAGTGA
>Bo1g003450.1 
ATGAAGTCTTTCTGTGATAATGATGATAGTAATACGACTAATTTGCTAGGGTTTTCGTTGTCTTCAAATATGTTGAAAAT
GGGTGGTGGAGAAGCTCTTTACTCATCTTCGTCTTCTTCAGCTGCAACTTCTTCTGTTCCACCACAGCTTGTTGTTGGCG
ACAACAGTAGCAACTATGGAGTTTGCTACGGTTCTAACTCAGCAGCAAGGGAAATTTATTCTCAAAGGGAAATGTATTCT
CAAATGTCTGTGATGCCACTCAGATCTGACGGTTCTCTTTGCTTAATGGAAGCTCTCAACAGATCTTCTCACTCAAATCA
TCATCACCACACTCAAGTTTCATCTCCAAAGATGGAAGATTTCTTTGGGACCCATCATCACAACACAAGTCACAAAGAAG
CCATGGATCTTAGCTTAGACAGTTTATTCTACAACACCACTCATTCGCCAAACAACAACACCAACTTTCAAGAGTTCTTT
AGCTTCCCTCAAACAAGAAACCACCACGAGGAAGAAACAAGAAACTACGAGAATGACCCTGGTTTGACACATGGAGGACG
GTCTTTTAATGTAGGGGTATATGGTGAATTTCAACAGTCACTGAGCTTGTCCATGAGCCCTGGGTCACAATCTAGCTGCA
TCACTGCCTCTCACCACCACCAAAACCAAAACCAAACTCAAAACCACCATCAGATCTCTGAAGCTTTGGTCGAGACAAGT
GCTGGATTTGAGACAACAACAATGGCTGCTGCTTCTAAGAAGAAGAGAGGACAAGAAGTGGTCGTTGGACAGAAACAGAT
TGTTCACAGAAAATCTATTGATACTTTTGGACAACGAACTTCGCAATACCGAGGCGTTACAAGACATAGATGGACTGGTA
GGTATGAAGCTCATCTATGGGACAATAGTTTCAAGAAGGAAGGTCATAGCAGAAAAGGAAGACAAGGGGGTTATGATATG
GAGGAGAAAGCTGCTCGAGCATATGATCTTGCTGCACTCAAGTACTGGGGTCCCTCTACTCACACTAATTTCTCTGTGGA
GAATTATCAGAAAGAGATTGATGACATGAAGAACATGACTCGACAAGAATATGTTGCTCACTTGAGAAGAAAAAGCAGTG
GTTTCTCTAGGGGTGCTTCCATCTATAGAGGAGTCACCAGACATCACCAGCATGGAAGGTGGCAAGCCCGGATCGGTAGA
GTCGCTGGAAACAAAGATCTCTACCTTGGAACTTTCGGAACTCAAGAAGAAGCGGCGGAAGCCTATGATGTGGCAGCTAT
CAAGTTCCGTGGCACAAACGCGGTGACTAACTTTGACATAACAAGGTACGATGTTGATCGCATAATGGCTAGTAACACTC
TCTTGTCTGGAGAGATGGCTCGAAGGAACAGCAACAGCATCGTGGTCCGCAACATTAGCGACGAGGAAACCGCCTTAACC
GCTGTCGTGGACGGTGGTTCTACTAAGGAAGTGGGTAGCCCGGAGAGGGTTTTGAGTTTTCCGACGATATTTGCGTTGCC
TCAAGTTGGTCCGAAGATGTTCGGAGCAAATGTGGTTGGAAATATGAGTTCTTGGACCACGAACCCTAATGCTGACCTCA
AGACCGTTTCTCTTACTCTGCCGCAGATGCCGGTTTTCGCTGCGTGGGCTGATTCTTGA
>BnaC01g01300D 
ATGCAAGGTTTCATATCCTCTTATCGTGCTCCAACATACCGGCGTCATCTTAAAGCAGGAGCAACTTACACCCTCCAGAA
TTTTTACGCTGCCACAAGCAAGGAAATTTATCGCGTTGCTGATCAGAGTTTAACAGTTTCGTTCTCCAACGGCTCTGTTC
TCTCTCCCCTTGACGACATCCCTGTCTCTGTCTCTTTTCCCCCAGACAGGTTCAGGTTCCATACACATGAGGATTTCCAA
GCTAACCGTGGACTCAGGGGTGACCTCTACGATGTCGTCGGCCACTTGAGGCTGGTGAATGGACAGTCCCTCAGTGACCG
CCCCATCCTTGACGAGTCCGAAATGATCAGCATGCGTCATATTTTGGTGCATTTGCAGACAAAAGATGGACCAGTTATGA
AGCTCTACCTTTGGGACCAAGCTGCAAAAGACTTTTACAAGAAATTCACATCCAGTGAAGACACTCCCACCGTTCTTTTG
GTCACAACTGTGAACCCAAAAACTGTAGCAGGGTTGAGACAATGA
>Bo1g003460.1 
ATGGATCTTGGGTCGGTAACTGGCAATGTTAACGGGTCACCGGGTCTAAAAGAGCTTAGAGGATCCAAACAAGACAGATC
CGGATTCGACGGTGAGGATTGCTTGCAACAAAGCTCGAAGCTAGCTAGAACAATAGCTGAAGACAAACACTTGCCTTCCT
CTTACGCAGCTTATAGCAGACCAATGTCGTTTCATCAAGGCATTCCTCTTACAAGATCTGCTTCTCTTCTCTCCTCTGAC
TCTCGCCGGCAAGAACACATGCTTAGCTTCTCAGATAAACCAGAAGCTTTCGACTTCAGTAAATACGTCGGTTTGGATAA
CAACAAGAACTCTCTCTCGCCGTTTCTTCACCAGCTTCCACCTCCTTATTGTAGAAGCTCAGGAGGAGGATATGGTTCTG
GTGGAATGATGATGAGCATGCAAGGGAAAGGGCCTTTTACATTGACTCAATGGGCTGAGTTAGAGCAACAGGCCTTGATC
TATAAGTATATCACAGCCAATGTCCCTGTTCCTTCTAGTTTGCTCATCTCTATCCAAAAGTCCTTTTACCCTTATAGATC
ATTTCCTCCCAGTTCCTTTGGATGGGGAACATTCCATCTAGGTTTCGCAGGAGGTAAAATGGATCCTGAGCCAGGGAGAT
GCCGTAGAACAGACGGTAAGAAATGGCGGTGCTCAAAAGACGCTGTTCCTGAACAGAAGTACTGCGAAAGACACATCAAC
AGAGGCCGTCACCGTTCAAGAAAGCCTGTGGAAGTCCAACCTGGCCAAACCGCTGCGTCCAAAGCGGTTGCATCGCGTAA
CACTGCATCACAAATACCTAGCAACAGAGTCCAGAATGTGATATATCCATCCAACGTTAACTTGCAACCCAAGGAACAGA
GAAACAACGACAACAGCCCTTTTGGGTTTGGTCACGTGACCTCTCCTTCATTGCTCACGTCGTCGTACCTAGACTTTAGC
AGCAACCAAGAGAAGCCTTCGGGGAATCATCACAACCAGAGCTCTTGGCCTGAAGAGCTGAAATCTGATTGGACGCAGCT
TTCAATGTCAATTCCAGTTGCATCATCATCTCCTTCCTCCACCGCTCAAGACAAAACCGCACTCTCGCCTCTCAGGCTAG
ACTTACCGATCCAAAGCCAGCAGGAGACACTGGAGTCTGCGAGAAAGGTGAATACGTGGATACCAATCTCATGGGGGAAC
TCCTTAGGAGGTCCTTTAGGGGAAGTACTTAACAGCACAACGAGTAGTCCCACGTTGGGATCTTCTCCTACAGGGGTTTT
GCAGAAGTCCACGTTTTGCTCGCTTTCTAACAGCAGCTCTGTAACCAGCCCCATTGCGGACAACAACAGAAACAACAATG
TTGACTACTTTCATTACACAACCTGA
>Bo1g003470.1 
ATGTTGTCCACAGTACCGGCAATTTCCTTCTTGGAACCGGGGACGGTTAATCACTTTTCAGGTTTCCAAACCGGATTCAC
TCCTTGGGAGGGGGACTGCTTTGATCTCCTTTCCATGAACCATTTTTTTATTGAACCGGCCGTTCCCAGCCCTTGTTATG
GTGAATCCGACTCTGGTCTCGTTAGAACTAATTCTGGTTTTGATGATATTAAAACCGGTTCTGACGAATCTTGTGCCGGT
TTCACCAAACCCGGTTTTGACGACACCGTCAGTTCACAGGGCCTACTGTGCACTCAAGGAGACAAACTGGACCCGGATGA
CCCAAAACAATGGACAGCCATCGCGAATTTTGAACCGGGCGAGAAGAAGCATAACCGGAATAAGCTGATTCAACCGGAGA
TGACCGACGAGAGGAAAAGAAAGAGAATGGAGTCAAACCGGGAATCAGCGAGACGGTCAAGAATGCGTAGACAGAGTCAC
ATTGATAACTTAAGGAACCAGGTAAATCAGCTCGATCTGGAAAACCGTGAGCTCGGGAACCGGCTCCGGTTAGTTATATA
CCACCTTCAACAAGTGAACACGGACAATAACCGGCTCGTGACGGAACAAGAGATGCTCCGGTTAAGATTCTCGGAGATGA
GGCGGATTCTGATTCTCAGACAACTTCAACAACAACAACAGTGGGAACTCAATAACAGGAGAATGATCATGTCTGAACAA
AACCCATCTACGATCATATGA
>Bo1g003480.1 
ATGGGTGGCGAGGCAGAGGTCAAGGAGCGTTTACAACCCAAAGGGAAGAGACTCTGGCAGAAAGTGAAGTATCAGCTCGT
GGAGTATCACGCATTGCCTGCTTACCTCAGAGACAACGAGTACATCCTCGGCCACTACCGTTCCGAATGGCCCATCAAAC
AGATCCTCCTCAGCATCTTCACTATCCACAACGAGACCTTGAACGTCTGGACGCACTTGATTGGGTTTTTCCTGTTTCTA
GCGCTTACTATATACACAGCTACCAAAGTCCCCAGCGTTGTGGATCTTCACTCTCTTCAGCACCGTTTACCTGATGTCCT
GAGGAAAACGGATCTTCACAAACTTCACTCTGATTTAATGTCTCGCCTTCCTTCTAGTCCTTCTAAGTGGCATGTCATGG
AGCTGCTCTATAACTGTCTCCCTGAAAGATTCTCTCATGGCAACTCCACCGACATGTGTGTCCTGCATTCTGTGAAGGAA
GATCTTGCAAACATGATAGCTCCTTTAATCTTCAGACCAATCACCAGATGGCCCTTCTACGCATTTCTAGGCGGCGCTAT
GTTCTGTCTATTAGCAAGCAGCACCTGCCACCTCCTCTCCTGTCACTCAGAGCGTGTCTCTTACATAATGCTAAGGCTTG
ACTACGCTGGAATCGCAGCTCTGATCTCCACTTCCTTCTACCCACCTGTCTACTACTCCTTCATGTGCGATCCATTCTTC
TGCAACCTCTACTTAGGATTCATAACGATCTTGGGAATCTCCACGGTGCTCGTCTCGCTCTTACCTGTGTTCCAGAGCCC
TGAGTTTCGCGTTGTGAGGGCCTCTCTTTTCTTTGGAATGGGATTCTCTGGAGCTGCACCGATACTTCACAAGCTGATCA
TCTTTTGGGACCAGCCTGAGGCGCTTCACACGACGGGTTATGAGGTTTTGATGGGGTTGCTTTACGGATTGGGAGCTTTG
GTTTATGCGACTAGGATTCCTGAGAGATGGATGCCTGGTAAGTTTGATATAGCTGGACATAGCCATCAGTTGTTTCATGT
TTTGGTGGTTGCTGGTGCGTTTACGCATTATAGAGCTGGGCTTGTGTATCTCAAGTGGAGAGACATTGAAGGATGTTAA
>Bo1g003490.1 
ATGGAGCGAGGAGCATTGTTGGGTTCTGCTTCTTCTTCAAACTTCTACGCTCCTTTTCAATTTCGCCAAACAAGAACCGA
ATCTTCGTCTTTCAAACCGAACAATAAGCTCAAACCTAGCAAAATCCGGTTTATCCCTCGATGGTTTAAACCGGTTGGTT
CTGTATCTCATCTGGCGGCGAAATGCAATATGTACGACTACGCGGCGAGTGCAGGCGGCGATGTGGAGGCTGAGCATCCA
GTAGACGACAAAGAGTTCGTGCGTTGGTTCCGTGAAGCTTGGCCTTATCTATGGGCCCACCGCGGCTGCACCTTCGTCGT
TGTTATCTCCGGCGAGATCATTAACGGCCCTTACTGTGACCCCATTTTAAAGGACATTGCGTTTCTTCATCATTTGGGGA
TAAGATTTGTCCTAGTCCCTGGAACTCAAGAGCAAATCGACCAGCTTTTGTCTGAGAGAGGACGCGAGGCTACATATGTG
GGACGTTACAGAGTAACGGATGAAGCATCTTTGCAGGCTGCTAAGGAAGCTGCTGGAGCAATATCAGTGATGCTCGAGGC
CAAACTATCTCCTGGACCTTCCATTTGCAATATCCGTAGGCATGGTGATAGTAGTCGCTTACATGATATAGGTGTCAGGG
TTGATACTGGTAACTTCTTTGCAGCAAAAAGAAGAGGTGTTGTTGATGGTGTTGACTTTGGAGCGACGGGTGAAGTGAAG
AAGATAGATGTAGACCGGATTTGTGAGAGGCTTGACGGTGGTTCTGTAGTTTTGTTGAGGAATCTGGGCCACTCGAGCTC
CGGAGAAGTCTTGAATTGCAATACCTATGAGGTTGCTACAGCTTGTGCATTAGCTATAGGAGCAGACAAGCTTATTTGCA
TAATGGACGGTCCAATACTTGATGAGAGTGGGCATCTGATTAGTTTCTTGACGCTTCAAGAAGCAGATATGTTAGTGAGG
AAACGGGCGCAACAAAGCGACATTGCTGCTAATTATGTAAAAGCAGTTGGAGATGGAAGCATCACTTACCACGAACCTCC
TAACAACAACAACACCAACGGTAAGGATACCTATCCTCATAACGGGAGACCACCGTTTTGGGGAAACGGAAGCCACACTC
CAATCTTTCAGAACGGTGTTGGGTTTGAGAATGGGAACGGGTTGTGGTCTGGTGAGCAAGGTTTTGCTATTGGTGGTGAA
GAGAGGCTAAGTCGGTTAAACGGTTATCTCTCCGAGTTGGCTGCTGCTGCTTTTGTCTGCAGAGGTGGAGTCAAAAGAGT
TCACTTGTTGGATGGGACTATAAGTGGAGTTCTATTGCTAGAACTTTTCAAAAGAGATGGGATGGGGACTATGGTTGCTA
GTGATGTGTACGAAGGAACCAGAGATGCCAAAGTGGATGATCTTGCAGGCATTAGACATATCATCAAACCCTTGGAGGAA
TCTGGGATTCTCATTCGCAGAACCGATGAAGAGTTACTGCGAGCTTTGGAATCGTTCGTGGTTGTGGAAAGAGAAGGTCA
GATCATCGCTTGCGCAGCTCTGTTTCCCTTCTTTGAAGACAAATGCGGAGAAGTTGCAGCGATTGCCGTTGCATCAGATT
GCCGCGGTCAAGGCCAAGGCGATAAACTGCTAGATTACATTGAGAAGAAAGCTTCGTCGCTCGGGTTAGAGAAGCTGTTT
CTGCTTACTACAAGAACAGCAGATTGGTTCGTGAGACGCGGGTTTCAAGAGTGTTCAATCGAGGTCATACCAGAGACCAG
AAGGCAAAGAATCAACCTCTCTAGAAGATCAAAGTACTACATGAAGAAGCTACTACCTGATAGGAGTGGCATTTCAGTAT
TGAGGATATAA
>BnaC01g01350D 
ATGCGAGCTCCGATCTCCGGATTGCTATCTAGATCCATCGGTTTCCTCCACCGCGGTCGTCCTCTATGCGCCGTCGCCGC
TTCACCCGAAGCTAGGACGAAGAAGCTCGAGCGAATCGCCGACGACTTGCTCAGTCTCAACAGGATCGAGCTCTACGACT
ACTCGATCCTCTTCAGCCACAAACTCGGCCTCAACCGCTACGGTTCCGGAACCGTGTCTTCTCCCGCCGGAGATCTCCCC
GCCGACGCATCCGCCGCCGCCGAAACCAAAACCGCCGAGAAGACGGTTTTCGATGTGAAGCTGGAGAAGTTCGAATCCGC
TTCGAAGATTAAAGTCATCAAGGAGATCAGAGCGTTCACGGAGCTGGGATTGAAAGAAGCGAAGGAGCTCGTTGAGAAAG
CTCCGATCGTTGTGAAGACAGGTGTCACTAAAGAAGAAGCTGAGAAGATGATGGAGAAACTCAAAGCCGTTGGTGCTACT
GTTGCTTTGGAATGA
>Bo1g003500.1 
ATGGATACTCTCTTTAGGTTAGTCAGTCTCCAACAACAGCAACAATCCGATAGCATTATTACAAATCAATCTTCGTTAAG
CAGAACCTCTACCACCACTAGTGGCTCTCCACAAACTGCTTATCACTACAACCACAACAACTTCCCACCAAACGACCTTG
TTGAAGAATGCTACAACTTATTCATGGATGAAGAAGACCTTTCCTCTTCTTCCTCTCATCACAACCATCATCACAACAAC
AACCCTAATAGCTACTACTCTCCTTTCACTACTCCCACCCAATACCATCCCGCCACCTCATCAACCCCTCCCTCCACCGC
CGCAGCAGCTGCCTTGGCCTCACCGTACTCCTCCTCCGGCCACCACAATGACCCTTCCGCTTTCTCCATCCCTCAAACTC
CTCCTTCCTTCGACTTCTCATCCAATGCCAAATGGGCAGACTCGATCCTCCTCGAAGCCGCACGTGCCTTCTCCGACAAA
GACACCGCACGTGCGCAACAAATACTCTGGACGCTCAACGAGCTCTCTTCACCTTACGGAGATACCGAGCAGAAACTCGC
TTCTTACTTCCTCCAAGCTCTCTTCAACCGCATGACCGGTTCAGGCGAACGATGCTACCGAACCATGGTCACCGCTGCAT
CCACAGAGAAGACTTGCTCCTTCGAGTCAACACGCAAGACCGTGCTCAAGTTCCAAGAGGTTAGCCCGTGGGCCACGTTT
GGACACGTGGCGGCAAATGGAGCGATCTTGGAAGCAGTAGACGGAGAGGCAAAGATCCACATAGTTGACATAAGCTCGAC
GTTTTGCACTCAATGGCCAACGCTTCTAGAAGCTTTAGCCACGAGGTCAGACGATACGCCACACCTAAGGCTAACCACAG
TAGTCGTCGCTAATAAATACGTCAACGATCAAACGGCGTCGCATCGGATGATGAAAGAGCTAGGAAACCGAATGGAGAAG
TTCGCTAGGCTCATGGGAGTTCCTTTTAAATTTAACATTATTCACCACGTTGGAGATTTGTCTGAATTTGATCTCAACGA
GCTCGATGTTAAATCAGACGAGGTCTTGGCCATCAACTGCGTAGGCGCCATGCATGGGATCATGCCTCGTGGAAACCCTA
GAGACGCTGTGATATCCAATTTCCGACGGTTAAGGCCGAGGATTGTGACCGTGGTCGAAGAAGAAGCTGACCTTGTCGGA
GAAGAACTAGGCTTTGACGATGAGTTCTTGAGATCTTTTGGAGAATGTCTGCGTTGGTTTAGGGTTTGCTTCGAGTCGCT
GGAAGAGAGTTTTCCGAGAACGAGCAACGAGAGGCTGATGCTTGAACGTGTGGCGGGACGTGCGATAGTTGATTTGATTG
CCTGTGAGCCGTCGGGTTCGACGGAGAGGAGAGAGACGGCGAGGAAGTGGTCGAGGAGGATGAGGAACGGAGGGTTTGGG
GCAGTGGGGTATAGTGATGAAGTGGCGGATGACGTCAGAGCTTTGTTGAGGAGGTATAAAGAAGGAGTCTGGTCGATGGT
ACCGTGCTCTGATGCCACCGGAATATTCCTTTGTTGGAGAGATCAGCCGGTGGTTTGGGCTAGTGCGTGGCGGCCAATGT
AA
>Bo1g003510.1 
ATGGAGAACATGGACGTTATCTCACCGGAAAACGCCTCAGGGCCACCATCACCACCTCCTCCTCCCGTAAAGTCAAACTC
CGGTACGATGTGGAAGAAGTCAACGCTACAAAAATGCAATATCTTTGCTTCTAAAGCTACAAGAGATGCATGGGATCGTA
TGTTTGACGAAGCTCATGGAGCTGATGTTTTGATTCATACGGATGATAATGGCTTGATCTACGCGCATTCTAACGTCATC
GGAATGGCTTCAGATGTTATCAGAGGACTGATGAAGCAAGATAAGACAAACTCCCGACGCAAATCAATCTCAATCCTCGG
AGTTCCTCACGACGCTGTTCGCGTTTTCATTCGCTTCTTATACTCTTCTTGCTACGAGAAACAAGACATGGAAGATTTCG
CAATGCATCTTCTCGTACTATCACACGTCTACGTGGTTCCGCATCTTAAACGAGTTTGCGAGTCGCACTTCGAAAACACT
TTGCTCAACGAAGAGAACGTGATTGATGTGTTTCAGCTAGCTCTTCTCTGTGACGCTCCTCGTCTCGGTCTTCTCTGTCA
CAGAATGATACTCAAGAGCTTTGAAGAAGTCTCTACTTCTCAAGGATGGATAGCGATGAAACAAAGTCACCCTAGTCTTC
ATAAAGAGCTCTTACGCTCTGTTTCTTACGAGCTTAACAGCTTGAAGCAAAGAAGCAGGAAACAGAAAGAGATACAGACA
TATACTCAGCTGTATGATGCAATGGAAGCTTTTGTACATATATGTAGAGATGGATGCAGAGAGATTGGTCCAACAAAGAT
CGAAAACCCGCACGTGTCTTGCGGGTTTCAAGCGTGCAATGGTTTGGAGATGCTGTTGAAACATTTGGCGGGATGTAAAC
TGAGATCAATCCCTGGTGGTTGCAGCCGTTGTAAGAGAATGTGGCAGCTTCTTGAGCTTCACTCGCGTATCTGCGTAGAC
TCGGAGCAATGCAAAGTCCCTCTTTGCAGTAGCTTCAAGGAGAGGATGAAGAAACAAAGCAGGAAAGATGAGAAGAGATG
GAAACTTTTGGTGAAGAATGTTTTGAGCACCAAGAGAATTGGAGGATCTCCTTTCTTTTTGCAAGCAATTGATGTTAATA
TGTGA
>Bo1g003520.1 
ATGACGGTGGTTAGAGAATACGACCCGAGCAGAGACTTAGCCGGTGTGGAGGATGTTGAGCGACGGTGCGAGGTTGGTCC
AAGCGGCAAGCTTTCTCTCTTCACCGACCTTTTGGGTGACCCGATTAGTAGGATCCGACATTCACCTTATTTTCTTATGT
TGGTGGCCGAGATTGGTACGGAGAAGAAGGAGATAGTGGGCATGATTAGAGGTTGTATCAAAACCGTTACATGTGGCAAA
AAACTCGATTTAAATCATAAGTCCCAAAACGACACCGTTAAGCCACTTTACACTAAACTCGCCTACGTTTTGGGGCTCCG
TGTCTCTCCTTCTCATAGGAGGCAAGGCGTAGGGTTTAAGCTCGTGAAGATGATGGAAGCATGGTTCATGCAGAACGGTG
CAGAATATTCGTATATAGCGACTGAAAACGAGAACAAAGCTTCGGTTAACCTCTTCACCGGAAAATGCGGTTACACCGAG
TTTCGTAAACCGTCGATTTTGGTCAATCCGGTTTACGCTCACAAAGTAAACGTCTCGCGTCGTGTCACAGTTATTAAATT
GGACCCGGTCGATGCAGAGTCGTTGTACCGACTCCGGTTCAACACAACAGAGTTTTTCCCGCGAGATATTGATTCGGTGC
TGAATAACAAACTCTCTCTGGGGACATTCGTCGCGGTGCCACGTGGCAGCTGTTACGGATCCGGGTCTGGATCATGGCCC
GGTTCGGCTAAGTTCCTCGAGTACCCGCTAGAGTCATGGGCCGTGTTGAGCGTTTGGAACTGCAAAGACTCGTTCCGGTT
AGAGGTTCGTGGTGCGTCGCTGTTGAGGCGTGTGGTGGCTAAAACGACCCGTGTGGTTGACAAAACGCTACCGTTTTTGA
AACTCCCTTCGATACCCTCGGTTTTTAAACCGTTTGGGCTTCATTTTATGTACGGGATTGGTGGGGAAGGTCCACGTGCG
GCGAAGATGGTGAAGTCTCTGTGCGGATACGCTCACAATCTGGCCAAGGGAGGAGGCTGCGGCGTTTTGGCGACCGAAGT
CGCCGGAGAAGAGCCGTTGCGGCGAGGGATACCACACTGGAAAGTGTTATCGTGCGAAGAGGATCTTTGGTGCATTAAAC
GACTTGGAGATGACTACAGTGACGGCGCTCTTGGTGATTGGACCAAATCGCCACCTGGCGCTTCTGTTTTTGTGGACCCT
AGGGAGTTTTAA
>Bo1g003530.1 
ATGGCTCCTGCAACTCCGAGAGTGGTGGTGAAAGTGGATTTGAAGAAGAGGCCATGGGAGCAGGAACAGCCTCTGCATAA
CAGATGGCATCCTGAGATACAACCAGTTGGTGAGGTCAAGGCTGGTGAGTTCTTTAGGGTGGAAATGGTTGACTGGACTG
GAGGTGCAGTCAAAGATGATGACTCTGCTGAGGATATTAAGAGCCTAGACCTCTCCACTGTTCATTACCTAAGTGGACCT
ATTAGGATTGTTGATGAGGATGGTGTTGCAGCAAAGCCAGGTGATCTTCTTGCTGTTGAGATATGCAACTTAGGTCCATT
ACCAGGAGATGAATGGGGCTTCACTGCTTCGTTTGATAGAGAGAACGGTGGCGGTTTCTTGACTGATCATTTCCCTTGTG
CTACCAAAGCTATTTGGTACTTTGAAGGGATCTATGCATACTCTCCTCAGATTCCTGGAGTAAGGTTTCCAGGTTTGACA
CACCCAGGCATCATTGGCACTGCACCATCAAAAGAACTTTTGAGAATATGGAATGAAAGGGAAAGACAGTTAGAAGAAAG
TGGTCTCAGTTCCCTAACACTATGTGAGGTTGTGCATCAGAGGCCACTAGCAAACCTACCAATAGCTAAAGGATGTCTCC
TAGGGAATATGGAAGAGGGAACACCGGAATGGGAAAGGATTGCGAAGGAGGCTGCAAGAACAATCCCAGGAAGAGAAAAC
GGAGGAAACTGCGACATTAAAAACCTAAGCAGAGGCTCTAAAATATATCTTCCAGTGTTTGTGGAAGGTGCTAATCTAAG
CACTGGTGACATGCATTTCTCTCAAGGTGATGGTGAGATCTCTTTCTGCGGAGCCATTGAGATGAGTGGCTTCCTAGAAC
TCAAGTGTGAAATCATAAGAAACGGGATGAAGGAGTACCTTACACCAATGGGACCAACCCCTCTCCATGTAAACCCGATA
TTTGAGATAGGTCCAGTGGAACCAAGATTCTCAGAGTGGCTGGTCTTTGAGGGTATCAGTGTAGATGAGAGCGGGAGACA
ACATTATCTTGATGCAACAGTTGCTTACAAGAGGGCGGTTCTCAATGCTATAGACTATCTGTTCAAGTTTGGTTACTCAA
AAGAACAGGTATACCTCTTACTCTCATGTTGCCCATGCGAAGGGAGAATATCTGGGATAGTAGATTCTCCGAACGCAGTT
GCTACACTTGCAATACCCACTTCCATCTTTGATCAGGATATACGGCCAAAGACTCGAAAGGTTCCAGCAGGACCTCGGAT
AGTGAGAAAGGCAGACGTTATGAAGAGTACATATGATGGCAAACTTGAAACTACAAGGAATCCAAGTTCTTCGTCTTATA
GCTAA
>Bo1g003540.1 
ATGGCTCCGTCGACTCCAAGAGTGGTGGTGAAGGTTGATCTGAAGAAGAAGCCATGGGAGCAAGAACAGCCACTGCATAA
TAGATGGCATCCTGAGATACCATCAGTAGCACAAGTTAAAGCTGGTGAGTTTTTCAGGGTAGAGATGATCGATTGCATGG
GAGGTACTGTTAAGGACAATAGCTCTTCAGCCGATATTAAGCACGCAGACCTTTCTATGTCTCATTGCCTAAGTGGGCCT
ATTAGGGTTGTGGATGAGGAAGGTGTTGCAGCAAAGCCAGGTGATCTTCTTGCTCTTGAGATATGCAACTTAGGTCCATT
ACCAGGAGATGAGTGGGGCTTCACTGCTTCGTTTGATAGAGAGAACGGCGGCGGTTTCTTGACTGATCATTTCCCTTGTG
CCAGCAAAGCTATTTGGTACTTTGAAGGGATCTATGCCTACTCTCCTCAGATTCCTGGAGTACGGTTTCCAGGTTTGACA
CACCCTGGAATCGTTGGCACCGCTCCATCCATGGAACTCCTGAGGATATGGAATGAAAGGGAGAGACAGATAGAAGAAAA
TGGTGTCAAGCCGTTTTCACTATGTGAGGTTGTTCATCAGAGGCCACTAGCAAACCTACCAAAGGCTAAAGGATGCCTCC
TAGGGTACATTGACAAGGAAGCACCTGAATGGGAAAGGATTGCAAAGGAAGCTGCAAGGACATTACCTGGAAGAGAAAAC
GGAGGAAACTGTGACATTAAAAACCTAAGCACAGGCTCTAAGATATATCTACCTGTGTTTGTGGAAGGTGCTAATCTAAG
CACTGGCGATATGCATTTCTCTCAAGGCGATGGTGAGATCTCCTTCTGCGGAGCCATTGAGATGAATGGATTCCTAGAAC
TCAAGTGTGACATCATAAGGAATGGGATGAAAGAGTACCTTACACCAATGGGACCTACTCCTCTCCATGTGAACCCAATC
TTTGAGATAGGACCAGTGGAACCAAGATTCTCAGAGTGGCTTGTCTTTGAGGGTATCAGTGTGGATGAGAGCGGGAGACA
GCACTATCTTGATGCAACAGTTGCTTACAAACGGGCGGTTCTTAACGCCATAGATTATCTCTACAAATTTGGTTACTCAA
AAGAACAGGCGTACCTATTGCTCTCATGCTGTCCATGTGAAGGAAGAATCTCTGGGATTGTTGATTCTCCCAATGCTGTT
GCTACACTAGCAATACCTATTTCCATCTTTGATCAGGACATTAGGCCAAAGACTCGGAAGGTTCCATCAGGACCGCGGAT
AGTGAGGAAACCGGACGTACTGAAGAGCACATATGATGGAAAGCTTCCGATTACAAAGAATCCGAGCTGTTCAACATAG
>Bo1g003550.1 
ATGAGTTGCAATGGATGTAGAGTTCTTCGAAAAGGTTGCAGCGAAACATGCATCCTTCGTCCTTGCCTTCAATGGATCGA
ATCCGCCGAGTCACAAGGCCACGCTACCGTCTTCGTGGCTAAATTCTTTGGCCGTGCCGGTCTAATGTCATTCATCTCCG
CCGTACCCGAACCAAACCGCCCTGCTTTGTTTCAGTCGTTGTTGTTTGAAGCGTGTGGGAGGACGGTGAATCCGGTTAAC
GGAGCGGTTGGTATGTTATGGACCGGGAACTGGCACGTGTGCCAAGCGGCGGTTGAAACTGTTCTTCGCGGCGGAACGTT
ACGACCTATCTCAGATCTACACGAATCTCCTTCGTTGAACTCCTCAGATGAGTCTACCGAGATCTGGCGGATGCAGTGTC
CAGAGGGTTCCAGGAAAGAATCTTTGGTCAACCGTAAACGATCTAAGACCGAGCGGTCTGATCCGGAACTGAACCACGGG
TTAGCTCTAACCGGTCCGGTTGTCCCGGCTCCTTTTCTTCCACCGCCGCCGTTTAGCAAGGCGGTTAATGGGGATCATCC
GGGAAGTCCATCAGAGGAGTCTGTAACGACGACGTCGTGTTATGAATATGGAATCAGCGGCGATGGATACGGAAACAAAA
GAGAGAGAAAGTTATTAAACCTTTTTGTTTAA
>Bo1g003560.1 
ATGAATCTCTTATCACTTCTTCTTCCTCTTTTTCTGTCACTAAACCTCTCCTCCGCTCAACTCCGCCGTAATTTTTACGC
CGGAAGTTTCCCCAACGTCGAACAAATAGTCAGAAACGCCCTTGGACAAAAAATCCAACAATCTTCCATCACTGTTCCCG
TCGTTCTCCGTCTCTACTTCCATGATTGTTTCGTCAATGGTTGTGATGCATCGGTGATGATAGAGTCTACTAAATATAAT
AAAGCGGAGAAGGATCATCCTGACAATCTATCATTATCAGGAGATGGATTTGACGCCATCGTTAAAGCCAAACAAGCTCT
TGACGCCGTTCCAAATTGTCGTAACAAAGTTTCTTGCGCCGATATTATCACGATAGCCACGCGTGACGTTGTTAATATTG
TTGGTGGACCATGGTACGACGTGGAATTGGGGAGGTTGGATGGTCTATCCTCGACTGCGGCTAGTGTCGAGGGAATGCTA
CCACAACCAACCGACGATGTTAACAAACTCACTTCACATTTTGCCAAAAACGGGCTTAGTCTTGACGATATGATTCACGG
TGTCAAAAAAGACCCGAGTATAAACGCTACTTACTTACCACAACTCAAAGATTTGTGCCCTAAAGACGTCGATCCGCGCA
AAGAGATATTTATGGATCCAATAACACCGGGAAAATTTGACAACGTATACTATCAAAACTTGCAGCAAGGCAGAGGATTA
TTCAAGTCTGACCAAGCTTTGTTCACCGATCCTAGGTCCAAGCCTACTGTTAACTTATGGGCTAGTAATGGACAGTTGTA
TAATCAAGCTTTCGTTAATTAA
>Bo1g003570.1 
ATGGCTGCGAAGAATCTCTTATTGCTCTTTATCTCTCTTTTTCTCACCGTGAACCTCGTCTCCGCTCAACTCCGCCGCAA
CTTCTACGCCGGAAGCTGTCCCAACGTCGAACAAATCGTAAGAGACGCCGTTCAAAAAAAAGTCCAGCAAACTTTCACCA
CCATCCCCGCTACTCTCCGCCTCTATTTCCACGATTGTTTCGTCAATGGTTGTGATGCCTCGGTGATGATAGCATCGACC
GGTAATAACAAGGCGGAGAAAGATCATCCGGATAACTTGTCGCTGGCCGGAGATGGATTCGACACCGTTACTAAAGCTAA
ACAAGCTCTTGACGCCGTTGCAAATTGCCGTAATAAAGTTTCTTGCGCTGATATTCTCACCATAGCTACTCGTGACGTCG
TTAATCTCGCGGGTGGACCAAGATACGAAGTGGAACTAGGAAGGCTTGATGGGCTATCGTCTACGGCGGCTAGCGTCGAA
GGGAAACTGCCACAGCCGACGGACGACGTCAACAAACTCACTTCACTTTTTGCCAAAAACGGCCTTAATCTTAACGAGAT
GATCGCTCTCTCCGGAGCGCACACATTAGGATTCGCCCATTGCACCAAAGTGTTCAACAGGATATACACTTTCAACAAGA
CAACGCAAGTAGACCCCACAGTTAACAAAGGTTACGTGACAGAGTTACGAGCTTCATGTCCTAGAAACATAGACCCAAGG
GTGGCTATAAACATGGACCCAACAACACCTAGACAATTCGACAACGTTTACTACAAAAACTTGCAACAAGGGAAAGGATT
GTTCACGTCAGATCAAGATTTGTTCACAGACCGTCGGTCAAAGCCAACCGTTGACTTATGGGCCAATAATGCAAACTTGT
TTAATCAAGCTTTTGTTAACTCAATGATCAAGCTTGGTCGTGTTGGTGTTAAAACCGGTCGTAATGGCAATATCCGTCGT
GATTGTGGAGCCTTCAATTGA
>Bo1g003580.1 
ATGGAGCTTTGTTCTTCATCATCTCCATCCTCTTCTCTCCTCCGCGTCTCACCCGAAAAACTCTCCTTCTCTTCCTCAAT
CTCTCAGTTCCAGCTAAAGCCCTCGACTTTCGCCAAACCCAGACTCCAAATCCTCCGAATCCACGCCTCCCTCGCTTCAG
AGACTCAGGGACTCCCACGAGACAGCCCTCAGCGTCTCCTCAAGGAGCTAGCCCAGCGCAAACAATCCACCGCCACTCCC
TCCAAGAAGAAACTCCCTCCCAAACGCTTCATCCTTCGCCCGCCACTAGACGACAAGAAGCTAGCGGAAAGGTTCCTCAA
CAGCCCGCAGCTCTCTCTAAAGTCGTTCCCTTTACTCAGCTCCTGCCTCCCTCCTTCGAACCTCAACTCCTCCGACAGAA
CATGGATCGACGAGTACCTCCTCGAAGCCAAACAAGCCTTGGGATACTCCCTCGAACCTTCCTCCACCCTAAGCGACGAG
AATCCTGCGAAGCATTTCGACACGCTTCTCTATTTAGCGTTTCAGCATCCTTCTTGCGACAGGGCACGTGCGAGGCACGT
GAAGAACGGGCACTCGAGGCTTTGGTTTTTAGGGCAGTATGTGATCGAGCTTGCGATTACTGAGTTTTTCTTGCAGAGGT
ATCCGAGGGAGCCTCCGGGGCCTATGAGGGAGAGAGTGTTCGCTTTGATTGGGAAGAGGTTTCTCCCCAGGTGGATCAAA
GCGGCTAACTTGCAGAATCTTGTCTTTCCTTATGATGATATCGATAAGTTGCTTAGGAAAGATCGTGAGCCAGTGGTTAA
ATCTGTGTTCTGGGCTTTGTTTGGTGCAATCTATCTATGCTACGGGATGCCGGAAGTGTACCGTGTGCTTTTCGAGGTGT
TTGGGATGGATCCGGACGCAGATGACTGCCAGCCTCGAGCTAGGAGACAGCTTGAGGATGTAGATTATGTCTCTGTTGAG
TTCGAAGGCAAGAAGCTAGGCTGGCAAGATATTGCTACGTACAAGCCTCCTGAAGATGCTTTGTTCGCACACCCGAGGCT
GTTCAGAGCCTGTGTTCCACCTGGAATGCACCGTTTCAGAGGGAACATTTGGGATTTCGACAGCAAACCCAAAGTCATGC
AGGCCTTAGGATACCCTTTACAGATGAACGATAGAATCCAAGAGATAACCGAAGCGAGAAACATCGAGCTTGGACTCGGT
TTACAGCTCTGCTTCTTGCATCCTTCGAAGCACAAGTTCGAACACCCTCGGTTCTGTTTCGAGAGATTGGAATACGTGGG
GCAGAAGATACAGGACATAGCGATGGCGGAGCGTTTGCTGATGAAGCACCTAGACGCACCTGGTAAGTGGCTGCAAGAGA
AGCACAGGCGTTTGTTGATGAACAAGTTCTGCGGTAGGTATCTGAGGGAGAAACGTCTTCACAACTTTATAATCTACTCG
GAGGAGGTTCACGATCGGTATGAGCATAACCGGAGACTTAGGAATCCTGCGACGACAGCTGTTCAGCAAGCTATTCACGG
ACTAGCGTATACCGTCTACGGAAAGCCTGATGTTCGGAGGCTCATGTTTGAGGTTTTCGACTTTGAGCAGATTCAGCCTA
AAGCTATCGTTGAGGGAACCAAACATTCAAATTCAGACAATGGAGCTGCCAGGTATAATAACTCTCTCTACATGCTGCCA
GCCAGTGATGTTGTTGTGATAGTGGAAGATGATGATGACAAGAAGGCTGCGAAAGGAAGAAACCGCCAGGTTCTTCGTGA
TATAGGCAATGTTGTTCGACGAAATCACCCAAAGAACAACGACCCGGCTAAGATCAACCATCCTCGTACACGCTCTCAAC
ACGCCCCACTCGTTGAGCTTGTTAAACCTGTGGCGGTACCAAAGCCAAAGAAAAGAGCTGAGAAACCAAAGGACGTAGAG
GTTATAGAGATAAGCTCAGACAGTGATGAAGAACTTGGTTTAGTTGCTGTCCAGGAGAAGAAGAAAACAACAGTCTCTTA
CACATCTGTTCTCACCGCTAGAAGCAAGGCTGCTTGTGGTGGTTTAAAGAAGAAAGAAGAGATTGTTGATATCGACTCTG
TTGATGCTAAGAGTGACCTTGCAGCTGTTGAGTATGTGGAAGATATCTACAGCTTCTACAAGTCTGTTGAGAGTGAATGG
CGTCCAACTGATTACATGAGGTCACAGCCTGAGATTAACGAGAAGATGAGACTGATTCTCGTTGAATGGCTGATAGATGT
ATGCGTCAGATTCGAGCTAAACCCTGAGACGTTTTACCTCACCGTTAACATCATGGATCGGTTCTTGTCTGCTAAGCCTA
TACCTAGAAAAGAGCTTCAGCTGGTTGGTCTCAGTGCGCTTCTCATGTCATCCAAATACGAAGAGATCTGGCCACCACAG
GTGGAGGATCTAGCTGACATTGCAGACCACGCATACAGTCACAAACAGATTCTGGTGATGGAGAAGACAATACTGTCTAC
ACTCGAGTGGTACTTGACAGTTCCGACGCATTACGTCTTCCTCGCACGTTTCATCAAAGCTTCCATTGCAGACAAACAAA
TGGAGAACATGGTGCACTATCTGGCTGAGTTAGGAGTAATGCATTACGACACGACCATAATGTTCAGCCCATCACTGGTT
GCTGCAGCTGCAATCTACGCAGCGAGATCAGCTCTTCACCAAGTTCCCATTTGGACTAACACTCTCAAGCATCACACCGG
CTATTCTGAGACTCAGCTCATGGATTGTGCGAAGCTATTGGCGTTTCAGCAGTGGAAGCAACAAGAAGAAGGGAGTGAGA
GTAAGAAGGGAGCTTTACGAAAGAAGTACTCCAAGGAAGAAAGGTTCGGTGTGGCAATGATCCCCCCGGCCAAATCTTTG
TTGACCGGAACCGACTCTGCTTAG
>Bo1g003590.1 
ATGGGCAAAGGAAGAGCGCCATGTTGTGACAAAACCAAAGTGAAGAGAGGACCATGGAGCTACGACGAAGACCTGAAACT
CATCTCTTTCATTCAGAAGTATGGTCATAAGAACTGGAGATCTCTCCCTAACCAAGCTGGATTGTTGAGGTGTGGCATGA
GTTGTCGTCTTCTCGATGGATTAATTACCTCAGACCTGATGTGA
>Bo1g003600.1 
ATGGAGACGGCGGCGGCATCGGAGCGAGTCGAATTGGCAAAGCACTGCAGCTCGCGGAACTGGTCTAAAGCGATTAGAGT
TCTCGATTCGCTCCTTGCTAAGCAGTGCTCGATTCTCGATATATGCAATCGAGCTTTTTGTTATAATCAATTGGAGCTTC
ACAAGCATGTGATTAAGGACTGTGACAAGGCACTTCAGCTTGAGCCTTGTGCCATTCAAGCTTACCTACTCAAAGGACGC
GCTCTTTTGGCTTTGGGGAGAAAACAGGAAGCTCTTCTTGTTTTGGAGCAAGGTTACAATATTGCTTTGCAGCAGACTTC
AGATGTGAAGCAGCTACTTGAATTTGATGAGCTACTTAATGCTGCAAGGCCAGAGATTGATGTCACTCTGAACCATCTTG
CCGCTGAGACAACAGGGCAAGAGACCCCTGTCTCGTCTATAAGTTCGTGTGCTACTGAGAATTCTGATGAGAAAGTACCC
TCGAGTATGACTGTTACCGAGTCAGGAGCATGTAGCAATGGAAACACCCATGAGTCGTCTAGGGAATTGGGTGAGGAATC
AAAGATTAATGGTGTTCCAAATGATGCATCCAAGCAATCTGGTGGTGCCTCCGAGTCACGTAATGGATTAGCTTACAAGG
AGAAAGAGAATGTAAAGTCTGGTAGCCAAATGAATGGTTCTTCATCTAAACCATGTAATGGTTCTGATTTGCGTGATGAT
TTATCGGAAACTTCTGATCGGTTAGGGGATCTGTCGGTCATTGGGAATAAGTTAAGTAGCAAGTCCGGATCTATTAGCAA
ATTGAGCCTTAAAGCTGAGGCACGTTGTGGAGTTAGCGATGAAACCAAGATAAATAAGAAGTGTACCATAGCGAGAATAT
CTGAAACCCATTCTATAAGTGTGGATTTTCGACTTTCTAGAGGCATTGCACAGGTGAACGAAGGAAACTACATGAAAGCT
ATATCTATTTTTGATAAGGTGCTTAAAGAAGAACCTACTTACCCTGAGGCACTTATAGGAAGAGGGACAGCTTATGCATT
CCAAAGAGATCTTGAAAATGCTATTGATGATTTTACTATGGCTATTCAATCGAATCCAGCAGCAGGTGAGGCCTGGAAGC
GGAGAGGACAGGCTCGTGCTGCTCTTGGGGAATTTGCTGAGGCGGTTGAAGATTTGACTCGAGCACTGGAATTGGAGCCA
AAGTCACCTGATATTTTGCATGAAAGGGGTATTATTAATTTTAGATCTAAGGACTTTACTGCTGCTGTAAAAGACTTATC
TATATGTCTGAAGCAAGAGAAAGATAACAAGTCCGCATATACTTATTTGGGACTAGCTTTTGCATCTCTTGGTGAATATA
CAAAAGCTGAAGAGGCGCATTTGAAGTCCATCCAGCTGGATAGTAATTATCTTGAAGCATGGCTACATCTCGCCCAGTTC
TATCAAGAGTTGGCTGACCACAGCAAGGCTTTGGAATGCATTGATCAGGTTCTACAAGTTGACAACAGGGTTTGGAAGGC
CTATCATTTGCGTGGATTAGTGTTCCATGGATTAGGTGAACACAGGAAGGCTATCCAAGAATTATCTATTGGCTTGAGCA
TTGAGAGTTCAATAGAGTGCTTGTACCTACGAGGTTCCTGCCATCATGCTGTAGGGGAGTATAGAGAAGCGGTGAAGGAC
TACGATGCTACAGTGGATGTGGAACTTGATGCAGTGGAGAAATTTGTTCTTCAATGCTTGGCATTTTATCAGAAAGAGCT
TGCCTTGTATACGGCTTCCAAAGTTAGTAGTGAGTTTTTCTGCTTTGATATTGATGGTGACATAGATCCAATGTTCAAGG
AGTACTGGTGCAAAAGATTACACCCAAAAGATGTATGTGAAAAGGTTTACAGACAACCTCCCCTACGAGAATCCCTTAAG
AAGGGTAAACTGAAAAAGCAAGATCTTGCAATAACCAAACCTAAGGCGAATCTTCTGCGTTTTACTGATATGATTGGAAA
GAAAATCCAATACTTTTGTCCTGGATTCTTACCGAACAGACGCCAGCACCGTATGGCAGGATTAGCTGTGTTAGAAATTG
CTCAAAAGGTTTCAAAAGCTTGGCGCATAGAGTGGAGGAATTCAAACAAAGGCATGGCAAAAAATGGGAAGAAAAACCGT
AGGAGAGAGAGAATCAACATGCTTAGCCAGAATAGAGGTGGTGCCGGATGTAGTACGAGCACTTCCAGTGAAACTTCAAC
TGGATATGCCTCACTAGAAGATCGATCATCTGGCCGCTCTATCTTGTCTTGGCAAGACGTTTATTCTTCTGCTGTCAGAT
GGAGACAAATTTCAGAGCCTTGTGACCCAGTTGTGTGGGTTAACAAACTAAGCGAAGAGTTTAATTCTGGTTTTGGTTCT
CATACGCCAATGGTACTCGGACAAGCTAAAGTAATACGCTATTTTCCAAATTATGAAAGAACCCTGAATCTTACAAAGAC
CATCATCAAGGAGAAACTCTGTGTACGCAGCAAGGCAGATAAAGTGATTGATCTATCTAAAGATGATAAGATAGAAGAAA
TAATGCGTGCTGAAACGTGTGAAGAGCTGCACAAAATTGTTGGTGAGGATTTCTGGGTGGCTACTTGGTGCCACAGTACC
GCATTCGAAGGGAAACGGCTTGAAGGAACTAGAATCACCTGCATTAGGAAACCGGGAAGTCTTGGGTATGATTTTGCGAT
TAGAACTCCATGTACACCTGCGAGGTGGAGTGATTTTGATGAAGAAATGACCTCAGCTTGGGAGGCTTTATGCAATGCCT
ACTGTGGAGAGAATTACGGTTCTACCAACCTCCAGGCTCTAGAAACCGTCAGAGACGCTATCTTGCGCATGACATACTAC
TGGTACAATTTTATGCCGTTAGCTCGAGGGACAGCGGTAACGGGATTCGTAGTGTTACTAGGACTTCTGCTAGCTGCTAA
TATGGAGTTCACCGAGAGTATCCCTAAAGGGTTACAAATCGATTGGGAAGCTATACTTAGTGTTGAACCGGATTCCTTTG
TTGGTTCGGTTAAGTCTTGGTTATACCCGTCCTTGAAAATCAACACCTCGTGGAAAGATCACCCGGAAGTTTCCTCGGCT
TTTTCAACGACCGGATCGGTTGTCGCGGCGCTTAGCTCTTACAATGATTGA
>Bo1g003610.1 
ATGGAACGTAATGTCCTCCTAACGGTTACATTGATCTGCATTGTCGTCGCCGGTGTCGGTGGCCAATCTCCGGCCTCCTC
TCCGACTAAATCTCCCGACGCTCCTTCTACTCCAACTAATTCTCCCTCCCCCCCACCCGTGGAAGCACCGAAATCACCAC
CTCCCGTAACCTCGTCTCCGCCACCAGCTCCTGTTCCCGAGAGCGCTCCTCCCTCGCCTTTACCAAAGGCTTCGACTCCG
GTGAGCTCTCCACCGGCTTCAGTACCCAAAGCTGCTACACCTCCATCTCCGGTAGCCGATGCACCGGCTCCAAGCAAGGG
TAAGAAGCATCAAAACGCGACGGCTCCGGCTCCTGAACTTGACAGCCCACCTTCACCACCGATGGAAGCTCCTGGTCCTA
GCTCCGACGCCGTGTCTCCTGGTCCGGCCACATCCGCCGACGAAAAGAGTGGAGCCGAGAGCACAAGTGTATTGCGGAAT
TTAGCAGCGGTGGGAGCGGCTGCAACCGCCTGGGCCGTTCTCGTTATGGCCTTTTAA
>Bo1g003620.1 
ATGGGAGGTTCAATGGGCTTTCTCGGAAAAGGGGTACCACCGACGCAGATGATGAATATGGTTATGGGTTCACTCTACAA
ACAATTCACCAAGAAAGCTATCAACAACTTTGACGACTTCCACGTTGCTGTTTTAGACATCTTCAACAACTTCAACTCGG
CTTTACCAGGCCGACACTTTGATCTCCCAACACCTGACGAAATAAAGGCATGTTTCTTGGGGTGGAAGGAAGCTAAAGAC
GAGGAAGAGAAGAAGAAAGTGTTCACAGAGTTCATTGCAAAGAAAGTGAAGCCAAGTAAACTGGATGACGTCACTATGAT
CACCGGAATAGCATCTCCTCCGGCGGCTATGGCGGCTAAGAGAGCAGGAGAGAATGTTCCTCAGCTAAAGTTCATCAAAC
TTATACCTGATGTTATATTCGTCCCTACGGTCACCATTTTGGCCATTGTCTCTGCTAAACTCTCAAGAAGAATGTATTTG
AAATAA
>Bo1g003630.1 
ATGGATACCAAAAGGGGCTTCAAAGGCCATGCTGAACCGCCTTTTAAGGAGAAGATCAAAGAGCTGATCGAGAATGGCAC
TCTCAAGAAAAGTCGTGAAGTTCCTCATGCCAAGGCTGTAGCCAAATCTTTTGAAAAACCATGTGCCAAAAGCAAGTTTA
CAATTCTAATCACAATGTCAGATCATGATTCGGAGGACAAAGAGAGCTTACCGAATTCCCAAAGTCCTGTGAAAGCTTCG
ATGGAGAAACTGGTCCAAGTGAGCGGACAACCACCACAAGTGGTTTGTCTAATACCATCTTCATCTCATCGATATTGGAT
AATTTTCCCAACACTCTCTCTCACTCTCTCCCTCTCTTGGATCATCAAAGTTGCACAAGAAGAAGGGATCAAATTCGTTG
TTGCGGAGGAGGAGGTCGGTGATCATCATCATCATGTGTTAGAAACGACAGTGTGGTGGGACCTGAACACGTGTCCAGTT
CCGGCTGGTGTAGACCCTCGTTGTGTCCGTGCGTGTATAGAATCTGCCTTGGAGAAGCAGATTGGTCGTCGTTCTGCAGT
CAGCATATCTATGCTTTTGGAAACCTAG
>Bo1g003640.1 
ATGGTTTGTTTCACGCGGTGGAAAGAAGCAAAAGACAAAGAAGAGAAAGTGTTCACAGAGTTCATTGCAAAGAAAGTGAA
GCCAGGTAAACTCGATGACGTCACTATGATCACCGGAATAGCATCACCTCCGGCGGCTATGGCAGCTAAGAGAGCAGGAG
AGAATGTTCCTCAGCTAAAGTTCATCAAACTTATACCTGATGTTATATTCGTCCCTATGATCACCATTTTGGCCATTGTC
TCTGCCAAACTCTCAAGAAGAATGTATTTGAAATAA
>Bo1g003650.1 
ATGGAGTTGAAGGAATCGAAGAATGATGATGAAGAGGTTGTTGTTGATATATTGGAATGCAATGATGAGGACACTGATGA
TGATGATGATGTGTGCTCTTCTTCTTCTAGCTCCTCCTTTAGTGGAACTGTTTCTGAACGTGATGAGACTGAGGAAACAG
CTTGTAATGATCAAGAAGCTGACTCCATCATGTGTACTGATCCTTTGTGGGTGAGAAAGAAGAAGCTGACTGATCACTGG
AGGAGGTTCATACACCCTATAACGTGGCGTTGCAAGTGGCTTGAACTCAAAGTCAGAGAGCTTCAGAACCAAGCAGGGAA
GTACGACAAAGAACTCCAAGAATCTTGCCAAGCCAAGCAGATAGAGTTGGAAAATCTCAGATCAGAAGAAGTTGGATCTC
TTCTTCAGTGTCGTACTCAGAGAACCAGAGTCAAGAAGAGGAGAAAGAGAAAGCGAGTTGAAGAAGAAGAAGCCTCAGAT
GTTTCTTCCTATACGTTTAACCATAACCTCTTCTCTTATTACGAAAACCGAAGATCTTTTGGCGATGTTGCTCTCAGTGA
TAAAAAGAATAAGAACTCTAAGGAGGAAGAGGCAGTTTTCTCTGAGGAGACATTGCTTCTTGAGTTTGGGGAAGGTGATG
CGTTCTTGGAACAGATGCTTTTGAAGATTGAAGCAGTAAAGGTGGAAGCTCTTAACTTGAAGAACAGAGTAGACAAGGTG
GTGAATGAGAATCCATGTAGGTTCTCTTTGGAGCAACAAAAGCAGCCCCTTTTGGTTACTAAAAACGAAGATGATTCCGA
AGAAAAGACAGTTAAGTCTGCTTCAGTTTCTGAAGATGATGACGAGACAACAGATATCTTATTGTCTGAAATGATGCAAA
GGGAAGGGAAAGCTATTGTTCCTAATAAGAAGCTACTGAAGACAGAACAAACTTCAGTTGAGGAAGGTCCATCAAGACCG
GTAAGGAACAGGAAGCCACGCAATCTTGAGGTAAAGGAAGAGACTAAAACAAAGAGACGTAGAGTTTCAAAAGAGAAGCC
AAAGTCAAATGTTACCAAGCGTCCCAACAAGAAGAGAAAGCGAGGGAAAAGAAGGTCAGGCTCTTCTGGATCAAGAAGAA
GATCCTAA
>Bo1g003660.1 
ATGGATAGTAGTGGAGCTGTGGTGATACATTTTGATCATGGTGGAGACCGGCATATTTCTACATTAGTGATAAAAGGAAG
ATATGAGGAGATTACTTATTCTCATTTGGTTGATAGAATATGTAAGAAAATGAATATCGATGTAGCTGCGACAAAGCTTC
AATTGAGTTACTTTCCTCTGGTCGTGGATAATAAGAGGCCTTGTTATATTTTGGATGATGAAGATGTTTTAGGATATTTA
ATGGAGGTAGACAAGAAAAACCGGCGTAGTGTCTTGCATGTGGAGCTTTCCGAAATCATCTCAGAAAATCAGAGTAACAA
GCATTTTTCTATGAATGATGAAATTATGAGTGATGCCAGAGCTAATTATGGTATGGTTGAAGTTGAGGAGTTGGCAATTG
TTCCTCAAAAACAATCAGATGGGACAGTATATCCAGTGCCTCATCATTCTTCATGGGAGAGTTATAAAATTCCTGAAGAA
ATCCGATCTCAGGTTGTCTTCCCTCCTTATGTTGAAAAAAAGAAAGGAAGACTACAAGTTACTAGATTCCCATCTGCAGG
AGAATATCGGAGGAAGAAAAAGAAGAAGTATCCACCATTGGTCGGTGAAAATGACGGAAGTGACAGCGATGAAAGTAGCA
GCGAGGGAAGTCGCAGCAAAGGAAGTGGCGACGAGGGAGGTGACAACGAAAGAAGTGGTCATGATGGAAATGAGAACAAT
GAATGA
>Bo1g003670.1 
ATGGTTCTCATTTTTTTCTCACCTTCTGGTAAACTTTTCATGTTTGATACGAAAACAAGGATGGAAGAGACTATAAAGAA
GTATGTGGATGTGCCTATACGTCCAAGACTCCAAGTCCAAGAGGAAGCGTTTATACGACGGTGGATAGATATCATGCGTA
TAGAATCACAATATCCTGAATCGATCGTGAGGCCCAGAGAAAATTTTGGCGATGGGATTCTTTCTCAAGCTCGATCAAAG
GAGATCGAAGACGAAATCTTCAAATGCAAAGCCGAAATGGCGAAAGTGGAACAACAGTTAGGGTACTTTTTAAAACATCC
AAATCAGTGGGCAACAAGAGATGACATTGAGTATCAAGAGAAAATACTCGAGGAGACGTTGGATAAAGTTCGATCTCGGA
AGAAATGCTTGGAAGCTCAAAATGAAGCCTTTGATGCTTCTAATTGCCTGCTTCAAACTGATGTGGAGATTTCGCCAAGT
GGATAA
>Bo1g003680.1 
ATGTTCTACTTCATCCTCCTCCCTCTCCTCCTCTTCTTGGCTTACAAGTTCCTCTTCTCCAAAACGGAGCGTTTTAACCT
CCCCCCTGGACCACCGTCACGTCCCTTCGTTGGCCATCTCCACCTCATGAAACCACCCATCCACCGTCTCCTCCAACGCT
ACTCCGACAAATACGGTCCAATCTTCTCCCTCCGTTTCGGCTCCCGCCGCGTCGTGGTGATCACTTCACCTTCACTCGCC
CAAGAAGCCTTCACCGGCCAAAACGACCTCATCCTCTCGAGCCGCCCGCTCCAGCTCACGGCCAAATACGTCGCCTACAA
CCACACAACCGTCGGCACCGCTCCTTACGGCGACCACTGGCGTAACCTCCGCCGCATCTGCGCCAACGAAATCCTCTCCA
ACAACCGCATCACCAACTTCCTCCACATCCGCAAAGACGAAATCCGCCGCATGCTCACGCGCCTCTCGCGTGCCACGACA
CACTCCGACGACGCGAGCCGCTTCACTCACGTGGAGCTGGAGCCGCTTCTCTCGGATCTAACGTTCAACAACATCGTTAG
GATGGTCACGGGGAAGACGTATTACGGAGATGACGTGTACAACAAGGAAGAAGCGGAGCTTTTCAAGAAGTTAGTTTACG
ACATCGCCGTGTACAGCGGCGCGAATCACACGGCGGATTACTTGCCGGTGCTGAAACTGTTCGGAAACAAGTTCGAGAAG
GAAGTCAAAGCTCTCGGAAAATCCATGGACGATATCTTGCAGCGTTTGCTCGATGAGTGTAGGAGAGACAAAGATGGTAA
CACAATGGTCAACCACTTGCTTTCATTACAACAACAAGAGCCTGATTATTACACTGACGTCATCATCAAAGGACTAATGA
TGATATATCTCTCAGCTTTTAACTCTAAGGCAAGATCAGAGATCGATGAGAAGATCGGAAAAGACCGTCTCATCGACGAA
CCAGACGTCGCCGTCCTTCCATACCTCCAAAACGTCGTCTCGGAGACATTCCGGTTATTCCCGGTGGCGCCATTCCTTAT
CCCTAGAAGACCTACGGAGGACATGAAGATAGGCGGTTACGACGTGCCACGCGACACGACAGTGTTGGTTAACGCTTGGG
CTATACAGAGAGATCCAGAGTTCTGGGACGAACCGGAGAGGTTTAACCCCGATCGGTTTGACAACGGATGCGGCAGCGAG
TATTATGCTTATAAGCTGATGCCGTTTGGAAACGGTCGGAGGATTTGTCCCGGTGCAGGACTAGGGAGGAGGATCGTGAC
GTTGGCGCTTGGATCGTTAATTCAATGTTTTGATTGGGAGAGTGTGAAAGGCGAAGAGATTGATATGTCGGAGAGTGCTG
GGTTGGGTATGCGCAAAATGGATCCTTTACGTGCTATGTGTAGGCCCAGGCCTATTATGTCTAAACTTCTAATCTAG
>Bo1g003690.1 
ATGGATTCAAGTGATCCATTGAATCCATTTAGTCAGCCTCGTCCTAGTTTCGTCGGCTTTCTTAACAGCCAGACCTTTCC
TTATGAAAGTTATGGTTCTCCTCATCAGTTTGGAGCATCAGACATCCCAGCTTTTAGTTCACAACCACCACAGGCTCCAG
TTGCACCCGAAAACCCACCAGTTGCCTCTAGGGAGCGAAAGAACTGGACTCCAGCCGATGATGAGGTGTTAATAAGTGGG
TGGCTAAACACATCCAAGGATGCTGTAGTTGGAGTTGATCAAAAATCAGGGACTTTTTGGAAACGAGTTGGTGAGTTCTA
TGCGTCAAGTCCCCATGCTAAAGCGAGTGGTGAATCACGAGAGCATCTCCATTGTAAACAGAGGTGGCACAAAATCAATG
ACTACACGAACAAATTCTGTTCTGCATACGTGGCAGCTGAGAGACAGATGAGTTCTGGTCAGAATGACAATGATCTTCTC
AAGCTCGCCAAAGACATCTACTTCGCCGTTCAGAAGACAAAATTCACGCTTGACCATGCCTGGTGTGTGTTGAGGTATGA
GCAGAAATGGCTCAGCCTTAACACTCCTAAGCCTAGTGGGAATTCAAAGCGAAAAGAGACATGCTCCCAAGCTTCAAGCT
GCCCCGTAGGTGATCCTGAGGTCCGTCCTGAAGGTATCAAGGCGGCGAAAGCTAAAAGAAAGAATAGCGCGCCAGTGAGG
TCTATGGAGGAGTGTCAGACCATTTGGGAGATGAAGAAGGATGATCTCTTGATGAAGGAGAGACTAACAAAGCTTGCGAT
TCTTGACACACTTCTAGCCAAGAATCAACCACTTACTGAGGCTGAAGAAGTTGTCAAGAATAAGCTATTGGTGCTGTATT
TCTAA
>Bo1g003700.1 
ATGAGAGTGATGATGATGAATTTGAATCCAACATATTCAACCCGTTTATTCTGGCGCCGGTTTAGAATGAACAAATCTTT
GTTCATGGATGCAACCGGACGGACAAGTCTCTCACCTCTGCAAAAATGTACTGCAGCTATTCGCCAATTGGCATACGGTG
GTGCGGCCGATCAGCAAGACGAATATATCCGTCTTGCTGAAACAACGGCTAGAAAATGTTTGCACAATTTTACCGCCGGA
ATTATCACCTTGTTTGGCGATGAATACCTACGACATCCCACACCGGAGGATCTGGAAAGACTACTACATACTGGAGATGA
CCGTGGATTCCCGGGAATGATTGGAAGCATCGACTGTACTATGAACGATCTTAATACTCTTGATCGATCACCTGTTTTTG
ATGACATTATTAACGGAGTCGCCCCACAAGTTAACTATTATGTCAACGAAACGGAGTACCATCTCGCATATTACCTAACA
GATGGTATATATCCGAAATGGGCGACTTTTATTCAGTCAATCCGACTACCACAAACCGAAAAGCAGTCATTGTTTGCTAC
ATACCAAGAGTCAGTTCGAAAAGATGTTGAGCGTGCCTTTGGAGTCCTACAAGCAAGATTTGCGGTTGTCAAAAATCCAT
CTAAGTTATGGGACAAAGAAAAAATAGGAAATATTATGAAGGCATGTAAGTCTTTTCTTTAA
>Bo1g003710.1 
ATGTTATACTTCATCCTCATCCCTCTCCTAGTCCTCGTGGCTTACAAATTCATCTACTCCGAAACGCACCGTTTTAATCT
CCCACCGGGACCACCGTCACGTCCCATCGTCGGCCATCTCCACCTCATGAAACCGCCGATCCACCGTCTCCTCCAGAGCT
TTGCTAACAAATATGGCCCAATATTCTCCCTCCGTTTCGGCTCCCGCCGCGTGGTGGTCATAACTTCCTCTTCACTCGTC
CAAGAAGCCTTCACCGGCCAAAACGACATCAATCTTTCGAGCCGGCCTTTCCAACTGACGGCCAAATACGTCGCCTACAA
CTACACAACCGTCGGAACCGCTCCATACGGTGACCACTGGCGTAACCTCCGCCGCATATGCGCCCTCGAGATCCTCTCCT
CCAACCGTCTCACCAACTTCCTCCACATCCGTAAAGACGAAATCCGCATCATGCTCATGCGCCTCTCACGTGACACAACT
CACTCCGACGCCGGGAGCCGTTTCACCCACGTCGAGCTGGAACCGCTTTTCTCGGACCTAACGTTCAACAACATCGTAAG
AATGATCACAGGGAAGAGATATTATGGCGATGACGTGAACAACAAGGAAGAAGCGGAACTGTTCAAGAAGCTCGTTTACG
ACATCGCCGTGTACAGCGGCGCGAATCACACGGCGGATTACTTGCCGGTGCTGAAACTGTTCGGAAACAAGTTCGAGGAG
GAAGTCAAAACTCTCGGAAAATCCATGGATGAGATTCTTCAGCGTTTGCTCGATGATTGTCGGAGAGACAAAGATGGTAA
CACAATGGTCACTCACTTGCTGTCTTTGCAAGAACAAGAACCAGACTACTACAGTGACGTCACTATCAAAGGGCTAATGA
TGGCCATGATGCTCGCGGGAACCGAGACCTCCGCCATAACCCTAGAGTGGGCGATGACGAATTTGCTGAGACACCCTGAC
GTGTTGGAGAAGGCAAGATCGGAGATAGATGAGAAGATCGGAGAGGACCGTCTTATCGACGAGCCAGACATCGCCGTACT
TCCTTACCTCCAAGACGTGGTCTCCGAGACATTTCGATTGTTTCCAGTGGCACCGCTGCTAGTCCCTCGCACGCCGACGG
AGGACATGAAGATCGGTGGTTACGACATACCGCGTGACACGATAGTGATTGTTAACGCTTGGGCTATACATAGAGATCCT
GAGCTTTGGGATGATCCAGAGAGGTTTAACCCGGATAGGTTTAAAGGATGCGGCAGCGAGTTATGCGCTTATAAGCTGAT
GCCGTTTGGAAACGGCCGAAGAGTATGTCCCGGTGCTGGACTAGGGAGGAGGATAGTGACGTTGGCGCTAGGATCGTTGA
TTCAGTGTTTTGATTGGGAGAATGTGAAAGGTGAAGAGATTGATATGTCGGAGAGTACTGGGTTGGGTATGCACAAGCTT
GATCCTCTACGGGCCATGTGTAGGCCTAGACCCATTATGGCTAAGCTTCTAGTTTAG
>Bo1g003720.1 
ATGAGAGAGAGCTCCGATATTAAAGATTTAATCTCCTACGGAGACGATTTAATCAACTTACCGAACTCCAAGAACGGATT
CGGCGTCGTATCGCAAAGCTTCGACCACTCAAAAGCTCTCCACTTCGCTTGCGATGAGGATTTCAATCAGATTCAGGAAT
CTTTCAAAGATTGTAAGAAGAAGCTAGAAGCTTGCAAGAAGAAAACAGAGGAAGCTTATTCAGATGAATCATCAGGAGAC
GATGACATTGAGCGTCTTCAGAAAGAGCTTGATGAAGATATGGAACTAGAAAGCAAGATAAATGACGAGCTTAGATAA
>Bo1g003730.1 
ATGACGCTAACCTTGAAGACCTCTTCTCCTAGCTCGAACCGATCAACACCGAAACCCTTCCCCGGAGATGATGATTCTCA
CTTCCTTCGCTACAGAAGCTATGGAGCACAGACGACCACACTCTTCTTCGTCCTCGCGTCTCTCTCCCTCTTCGTCATCT
TCTCTCTCTACTCTTCCCCAAACGCAATCTACTTCGCCACGACACGCCAGGCTAAACCAGGGACCGTCACCTACGTGATC
AACGTCCGGGACTCGAGCCATATCCGCAGGATCAAAGCAGAGGGCGTCCTCTGGCCAGGATGGGAGGTTATGATGATCGT
TTCACCTGAGGATAACGTCATGCCGCTGGAGAGCAACTATACGTGTTTTTACCCTAACGGCGAGAAATTAACGGCGAAGT
TCGCCGTTTCTCTCCCGTTCACGAACCGTACCACGTTCAAATGCAAACTCCCCGGAGTATACCGCCACCATCACCCGATC
CCGACTCCGATCCTCGCCTCCTCGAGGTCCTTCGAGCTTTCGCCGGAGACGCGGTGGCCTGACCTCCCTCTGTGGAACTT
TGTGGTGTTCGACACCATCTCCACGGAGCACGACGTCGTTTTATTCGTCAAGGGGCCGAACCGAGGGCTGGGGTCGAACA
AACCGCCGGGGACGTTTCGGTGCGTGTTCGGCGAGGAGTCTGACTCCGCCGTTAGAACCACCGTGACTAGCTCCGTGCAA
GAGGTTTTCCGATGTCCGTTTCCTAACGTGACGATGGACTATCCGGTGAAAATATACCTCGAGAGGGTGGCCACGGAGAA
GGAGGCGATGAAAGTGGTTCCGTCCGTGGCGTACTTTAGCCCGAAGCGCACGTTAGTGGAGCCACGCGAGAAGTCGCTAC
TGTGCGCGACGACGATGGTGTACAATGTAGCCAAGTATCTGAGAGAGTGGGTGATGTATCATGCGACGATCGGAATACAA
AGATTCATTATATATGACAATGGTAGCGACGATGAGCTAAACGACGTCGTTGAGGGGTTGAAGAGCGAAAGATACGACGT
GACGAAAGTGTTATGGATATGGCCCAAGACGCAGGAGGCTGGGTTCTCCCACGCGGCGGTGTACGGAAAGGATATGTGCA
CTTGGATGATGTATCTCGACGTTGATGAGTTTCTCTTCTCTCCGGTTTGGAGTAACAAGTCTAAACCGTCGGATCAGATG
ATTAGATCTCTTCTACCGTCGGATCAAAGCATGATTGGACAAGTGTCGTTTAAGTCACTCGAGTTTGGGCCTTCGAATCA
GACAAGGCATCCAGCTGGCGGTGTGACGCAAGGGTACACGTGTCGCCGGGAGGAAGAGCAGCGGCATAAGTCGATCGTGT
TGCTGAGCGCGGTGGAGCATTCGCTGTACACGGCGATCCACCACTTTAGTCTGAAGGGAGAGTACGAGTGGCGAGTGGCG
GACAAGGAGGAGGGGGTGGTGAATCATTACAAGTACCAAGCGTGGCGGGAGTTTAAGGCTAAGTTTAAACGGCGTGTGTC
GGCTTATGTTGTGGATTGGACTAGAGTTTCAAATCCTACGTCGAGAGATCGGACTCCTGGATTGGGCTTTAAGCCCATTG
AGCCAGAAGGATGGCCCCAAAAGTTCTGTGAAGTCATGGACATGAGACTGAAGAGGTTAACCGAGAAATGGTTTGGATAC
CCAGAGAAAAACGGGTATAGAATGGCGTGGCAAAGATGA
>BnaC01g01520D 
ATGTTAGACAAAGAGATACGGAAACTTTCCGTAAATTATTTATTTTATTATGAATTGTTTTGGACTGCGGAAGAAGGTAT
TGTTGTTGGAGGTGGATGCATTCTGTTAAGAATTGCATCGAAAGTGGATGCCATTAAAGGGACTCTAGCAGAAGATAAAG
AAAAGAAAGCATTGAGCTGCCTGTTGAATTTAACCGCTAAGAACGCTGGTGTTTATGGTAGTGTTGTCATCGAAAGTGTA
CTCTCTAGCTGCAACCAGAAAAACTGCCACAACAATGCAACTGACACATACAAAGATCTATTTTTAGCAGTAATCATTGA
TCCGACCAAAGTTGTAAGATGTTGCTTAGAATCAAGGAGCCTGAATCAGCATTTCCCGCTGGTAAACCTATGGACAATTC
AGAAACACTGTCGATGA
>Bo1g004730.1 
ATGTTCTACTATGTGATACTCCCTCTAGCTCTCCTTCTCATTGCTTACAAATTCATCTTCTCTAAAAAGAAGCGTCTCAA
CCTCCCTCCTACTCCGCCTCACTCTCTCCCCATTATCGGCCACCATCGCCTCATCAAACCGCCTGTCCACCGTCTCTTCC
ACCGACTCGCCAAAGCACACGGCCCAATCTTCTACCTCCGACTCGGTACCCGCCGTGCCGTCGTCATCTCTTCCTCCGCA
CTCGCAAAAGAATGCTTCACGGGTCACAACGACGTCGTAGTATCAAACCGCCCTCGTTTCCTAACCTCCAAATACATCGC
TTACAACTACACCACCATAGCAACCACACCTTACGGTGACCACTGGCGCAACCTCCGCAAGATCTGCTCCCTCGAAATCG
TCTCCTCGAAACGTCTCGCCAACTTTCTTCACATCCGCAAAGAGGAAATCCACCGCATGCTCACGAGACTCTCACGTGAC
GCTCTCATCAACAACGAGGTCGAGCTCGAGTCACTTTTTTACGATCTAACGTTCAACAACATCGTGAGGATGGTTACAGG
GAAGATCTACTACGGAGAAGATGCTAGTGACAAAGCAGAAGCAGATACGTTCAAGAAACTTATCGCTTATATTACCAGCA
CTAGTGGCGCGAGGCACCCTGGAGAATACTTACCATTCCTGAAAATATTCGGAAGGAGTTTTGAAAAGAAAGTGAAAGCT
GTTGGAGAAGCCATGGATGCAATCTTGCAGCGTCTGCTTGATGAGTGTAGGGGAAATAAAGATGGTAACACAATGGTTAA
TCACTTGCTCTCTTTGCAACAACAAGATCCAGAGTATTACAGTGAGGTCATCATCAAAGGCCTAATGCTGGGCATCATGT
TTGCGGCATCAGAGACATCAGCCGTGACAATAGAGTGGGCAATGGCGAGTTTGTTGAATCATCCAAAGTTGTTAGAGAAA
TTAAAATTAGAGATTGATGAGAAAATCGGTCAAGACCGTTTGATCGAGGAAACAGACATACCAAACCTGCCTTACCTCCA
AAACGTTGTGTCAGAAACGTTCAGGCTATACCCAGCGGCGCCACTTCTTGTGCCAAGATTAACGGTAGAGGACATCAAAG
TCGGAGGATACGACGTGCCATGTGAAACGATGGTGATGGTGAACGCATGGACTATTCACAGGGATCCAGAACTTTGGACC
GAACCAGAGAGGTTTAACCCAGATAGGTTTAATGGTGAAAGAGGGGAAGGAGACAAAGACGATGTCCGTACGCTGATAAC
GTTTGGAAGTGGACGGAGAATGTGTCCCGGTGCAGGGCTAGCGAATAAGATTGTGACCTTGGCGTTAGGTTCATTGATTC
AGTGCTTTGATTGGGGAAGAGTCAATGGCGAAGAGATTGATATGAATGAAGGTCCAGAGATGGCAATGCGTAAGGTGGTG
CCGTTACGAGCCATGTGTCACCTTCGACCCGTTATGAATAAGCTTGTTACGGACACAAAGGTTTAA
>Bo1g004740.1 
ATGATGTTTTACTATGTGATTGTTCTCCCATTAGCTCTCTTTCTCTTAGCTTACAAATTCATATTCACCTCCAAAAAGCA
GCGTTTCAACCTCCCGCCTTCTCCGCCTTACTCTCTCCCCATCCTCGGCCACCACCGCCTCCTCAAACCCCCGGTCCACC
GTCTCTTCCAACGCCTCTCGAAAACCCACGGCCCAATATTCTCCCTGAGGTTCGGCTCGCGCCGCACCGTCGTGATCTCC
TCCTCCTCACTCGCAACAGAATGTTTCACGGGCCAAAACGACGTCCTTCTATCAAACCGCCCTTGTTTCCTAACCGCAAA
GTACGTCGCATACAACTACACAACCGTCGGAACCTCTCCTTACGGCGACCACTGGCGCAACCTCCGCCGCATCTGCTCCC
TCGAAATCCTCTCCTCGAACCGTCTCACCAACTTCCTCCACATCCGTAAAGACGAGATCCACCGCATGCTCACGCGCCTC
TCACGTGAGGTGGTCAACAAAGAGATCGAGCTGGAGCCGCTCTTGTCCGACCTAACGTTCAACAACATCGTGAGGATGGT
CACGGGGAAGAGATATTATGGAGATGAAGTCCATAACGAGGAAGAAGCGAATCTTTTCAAGAAACTCGTCGCTGACGTTA
ACGATTGTAGCGGCGCGAGGCATCCCGGAGATTACTTGCCTTTCCTCAAGATATTCGGAGGGAGTTTCGAGAAGAAAGTG
AAAGCTGTTGGAGAAGCCATGGATGAGATCTTGCAGCGTTTGCTCGATGAGTGTAGAAGAGACAGAGACGGTAACACTAT
GGTTAACCATTTGCTCTCGCTGCAGCAACAAGAGCCAGAGTATTACACTGACGTCACTATCAAAGGCCTTATGCTGGGCA
TGATGATCGCCGGAACAGACACCTCCGCTGTGACACTAGAGTGGGCGATGGCGTGTTTATTAAATCATCCAAAGTCAATG
GAAAAAGCAAAACATGAGATCGACGAAAAAATCGGACAAGATCGTTTAATCGACGAACCAGACCTTGCGAACTTGCCTTA
CCTTCAAAACATAGTGTCGGAAACATTCCGGCTATACCCTGCCGCGCCGCTCTTGGTGCCGAGATCACCGATGGAAGATA
TCAAAGTCGGAGGATACGACGTGCCACGTGGCACAATGGTAATGGTGAACGCATGGGCTATACACAGAGATCCAAGTCTC
TGGAGCGAACCGGAGAAGTTTAAACCAGAAAGGTTTAACGATGGAGGAGAAGACGTTCATAAACTGATGCCGTTTGGTAA
TGGAAGGAGATCGTGTCCTGGAGCAGGACTAGGGCAAAGGATCGTGACGTTGGCGTTAGGATCGTTGATTCAGTGCTTTG
ACTGGGAAAAAGTCAACGGCGAAAAGATCGATATGACGGAGACTCCAGGGATGGCGATGCGTAAGAAAGAGCCTTTACGT
GCCTTGTGTCGTTCTCGGCCCATTATGAATAAACTTCAGGCCCATTTAGAATGTGCATGA
>BnaC01g01550D 
ATGTTTGATTGCTTTGTAATATTATTTAGGAAAGTCAATTTGTATGTGACAAGCAAAGCAAATTTTTTTTTCCAATTGCA
GACATATCATCGGTGTCGAGAAGAAGAAGACCGATCTGAGAATATTCGCCGGAGCTTGGGTTTCGTTCCTTATCGTCAAT
ATTTGTTTAGTGGGAATGGCTCCCATCCGATATCCTCTCGCTTCCGACCGTTGAGCGGTGGCTGGTTGTTCTTCAAAGTT
GCTGTATACTCAGGCTTCACAATGGAAGCGAGGGCCGGTATTTATAGATGGAGTTCGAGGCGGTTACAGGGTGAACGAAG
AGGTAGATCGAAATCATAA
>Bo1g004750.1 
ATGATTTTTCATCAGAGGAAGAAGAAGACGACCAGCCCAACCCTCCTTCCTCCTCCATCGTTACAATCGCCTGGAGAAGT
CTCCGCAGCGCCGAGCGAAGGGACTTCAAAGGAGACGAACTCAAAGCGAGCGAAGAAGGACGATGAGAAGAGGGATACAG
GGAACTCTCCTTACGACAACGACGAGATCGCTGTCTTACAAGGTATGATCGATTTCAAGAAGGATACGGGGAACTCTCCT
TACGACGACACCAATGCTTACTACCATTACATCAAGAAATCCATCAGCATTGAGGACCTGATGGGATGGTTATTGAGTCC
AACGGCCTGTCGTAAAAGGGAAATCCGGAGAGAGGAGGAGAAGAGAGCTTGTCACGCTATTGGATTGATTGGTGTTACCA
GACAGTGTAGGGGGCTGCTGGTTGAAGCAAGAGTGGTTCCAGCTCTTATGGATTTGTTTCGTGATGGAGATGAGAAGGGA
AAGATTTTAGCTGGTAATGCCTTGGAGATCATAGCGGCTCAGACAGAGTACATTAGGCTTGTTACTGAAGCTGGTTCTAT
TCCTTTGTATGTGGAGCTTCTCTCGGGAGGAGATTCAATGGGGAAAGATATTGCAGAGGATGTGTTCTGTATACTCGAAT
GTCTTTTTTGTGACTTTTGTTTCCTG
>Bo1g004760.1 
ATGGCTGTTGATTCACCTCTTCAATCTCGGACGACCTCTGAGAAAGACGCGAAGGCTCTCAGTTTCATTGAGGAGATGAC
ACGGAACTCTGACTCGGTTCAGGAGAAGGTTCTTGGAGAGATACTCAGCCGTAACTCGGGTACCGAATATCTGAAACGTT
TCGGCCTTAATGGCTCCACTGATCGGAAAACATTCAAGACCAAAGTTCCCGTGGTGACTTACGAGGATTTAAAGCCCGAG
ATTCAACGTATATCCAACGGTGACCGTTCTCCGATCTTGTCTTCTCACCCCATCACCGAGTTTCTCACAAGCTCTGGGAC
ATCTGCTGGTGAAAGAAAATTAATGCCGACAATTGACGAAGACTTAGACCGACGTCAGCTTTTGTACAGTCTTCTCATGC
CCGTGATGAATCTCTACGTGCCGGGATTAGACAAAGGCAAAGGCTTATACTTCCTGTTTGTGAAGTCGGAGTCCAAGACG
CCGGGTGGGTTACCGGCTCGTCCGGTTCTCACCAGCTACTACAAAAGCGACCACTTCAAGAGACGACCATACGATCCCTA
CAACGTCTACACCAGCCCCAACGAAGCCATCCTCTGCTCTGACTCCTCCCAAAGCATGTACGCTCAAATGCTATGCGGTC
TGGTCATGCGCCACGACGTCCTCCGTCTCGGAGCAGTCTTTGCCTCCGGTCTCCTCCGCGCCATAAGCTTCCTCCAGAAC
AACTGGAAGGAGCTGGCTCGTGACATCTCAACCGGAACCTTAAGTTCAAGAATCTCCGACCATGCGATTAAAACCCGCAT
GTCGAAGATTTTGACCAAACCGGATCAAGAACTCGCTGAGTTCTTGGTAGAGGTTTGCTCGCAGGATAACTGGGAAGGGA
TCGTCACTAAGATATGGCCCAACACGAAGTACCTCGACGTGATCGTTACCGGAGCAATGGCTCAGTATATCCCCACGTTG
GAGTACTATAGCGGCGGGTTACCAATGGCTTGCACGATGTATGCTTCCTCAGAAAGTTACTTCGGGATTAACCTAAAACC
GATGTGTAAGCCCTCGGAGGTTTCTTACACGATCATGCCCAACATGGCCTACTTCGAGTTTCTCCCCCACGACGGAGGAG
CGGGAGATGAGACCGAGCTCGTGGAGCTAGCCGATGTCGAAGTAGGGAAAGAGTACGAGCTCGTGATCACGACCTACGCG
GGGCTATGCCGTTACAAAGTCGGCGACGTGCTCCGCGTCACGGGGTACCACAACTCGGCTCCGCAGTTCAAGTTCATAAG
GAGGAAGAACGTTTTGCTGAGCATCGAGTCCGATAAAACCGACGAGGCCGAGCTGCAGAAGGCCGTGGAGAATGCGTCTA
AGTTGTTTGCGGCGCAAGGAACGCGTGTGATCGAGTATACTAGCTACGCGGATACGAGGACCATACCGGGGCACTACGTG
ATCTACTGGGAGCTAACCAACGCGGTTCCTGGTGATGACGTCATGGCTAAGTGCTGTTTGGAGATGGAGGAGTCTCTCAA
CTCGGTTTATAGGCAGAGCCGTGTCGCGGATAAGTCGATTGGTCCGTTGGAGATACGTGTGGTGCAGAGCGGTACGTTTG
AGGAGCTCATGGACTATGCAATCTCGAGAGGTGCTTCGATTAATCAGTATAAGGTCCCGAGGTGCGTGAGCTTCACGCCG
ATCATGGAGCTGCTTGACTCTAGGGTTGTGTCTGCTCATTTCAGCCCTTCGTTGCCGCATTGGTCGCCAGAACGACGTCG
TTAG
>Bo1g004770.1 
ATGGAAGAAGCTCAAACTCTAACGTTCACACTAATCTTCGTTGCTCTTACTCTCATCTTCTTCATCGCAAGAAACAGAAC
CAAGCGTAAGCCGAAACTTCCTCCGAGTCCACCTTTCGCGCTTCCAGTTATCGGTCACCTCCGCCTGCTCAAGCCGCCGC
TCCACCGCGTTTTCCATTCCATCTCTCAGTCTCTAGGCGGTGCTCCCATCTTCTCACTCCGTCTCGGCAGCCGACTAGTG
TTCGTTGTCTCTTCACACTCAATCGCAGAGGAATGTTTCACGAAGAACGACGTCGTACTAGCGAACCGACCAAACACAAT
CGCTTCCAAATACGTCTCATACGACCACACAACCATGGTCACAGCTCCGTATGGGGAACACTGGAGAAACCTCCGCCGCA
TAGGCGCCGTGGAGATATTCTCCGCTCACCGGCTTAATAAGTTTCTGTCTATACGCCAGGACGAGGTCCGGCGGCTTATA
GTTCGTCTCTCACGGAACTCTTCACACGAGTTTGCCAAGGTGGAGATCAACTCAATGTTTTCTGACTTAACATTCAACAA
TATCATCCGCATGGTGGCCGGAAAACGTTACTACGGAGATGGTGCAGAGGAAAACTCTGAGGCTAAACTCATAAGGCAGC
TTATCGCGGACCTGATGAACATTTTTGGTGCGGGAAACGCTGCTGACTATGTACCTATCCTGCGTTGGGTAACGGGTTTC
GAGAAACGGGTTAAAGAGCTCGCTGGTAGGTTTGATGAGTTCTTGCAAGGATTGGTTGATGAAAGGCGATCAGCTAAGGA
GAAAGGGAACATGATGATCGATCACTTGCTTTCTTTGCAAGAAACACAACCTGAGTACTACACGGACTGCACCATCAAAG
GAACCATACTCTCTTTGATACTGGCGGGGACTGATACATCAGCAGTAACATTGGAATGGGCATTGTCGAGCTTATTAAAC
CATCCAGAGAAATTAAGAAAGGCGAGAGAAGAAATCGACAGTAAAATTGGTTTAGACAGGCTTGTGGAGGAATCAGACAT
CTCAAACCTTCCCTGCCTTCAGAACATTGTGTCTGAAACATTACGTCTATACCCTGCGGGACCTTTGATGGTGCCTCACG
TCGCATCGGAAGACTGTAAAGTAGGAGGGTATGATATGCCACAAGGCACAACACTATTGGTGAATCTATGGGCTATGCAC
AGAGATCCTCAGCTATGGGATGATCCCGAGACTTTCAAGCCAGAGAGGTTCGAGAAAGAAGGGGAGGCTCATAAGCTAAT
GACGTTCGGGTTAGGAAGAAGGGCGTGTCCTGGATCAGGACTAGCGCAACGGCTGGTGAGCTTGACTCTCGCGTCATTGA
TTCAATGTTTTGAATGGGAGAGGACTGGAGAAGAAGAGGTGGATATGACTGAAGCTGGAGGTGTCACAATGCCTAAAGCT
AGACCTCTGGTAGCCATGTGTAGAACACGTACGACCTTGGTTGGTAAAATCCTCCACGAGTCCGCTTGA
>Bo1g004780.1 
ATGGACTTCGCACTAATCTTTATCCTCTCTTCTCTCTTTCTTTTTATCTCCACCAAAATCTTGCTCACAAGATCCAAACG
AAAACTTAACCTGCCTCCGTCTCCGGCGATCTCTTTGCCGTTAATAGGCCACCTCCACCTTCTCAAGCCACCGCTCCACC
GCTCATTCCGTTCCCTCTCTAAAACCATAGGAAATGCTCCAATCTTCCAGCTACGGCTTGGAAACCGCCTTGTTTATGTC
ATCTCCTCACGCTCCATGGCTGAAGAGTGTTTCACTGGTAACGACGTCGTTCTTGCGAATCGTCCCAAGTTCATCGTGAG
CAAATATGTCGGCTACAACGCCACCCATTTAATCGCGGCATCTTACGGCGACCACTGGAGGAATCTCCGACGCATAGCGG
CCGTAGAGCTTTTCTCGACTCAGAGACTTAATGCGTTTTTATATATCCGTAAGGACGAGATCCAACGCCTCATCTCACGT
CTTTCCCGAGACTCCTTACACGGTTTTGTGGAGGTGGAGATGAAATCACCATTAGCCAATTTGGCATCCAACAACATCAT
CAGAATGGCGGCCGGGAAGCGATACTACGGTGAGGAAAATGACGAAGCTAAATTCGTAAGGAAACTTGTGGCCGAGGTGG
TGACCAGCGCCGGTGCTGGTAACCCAGCTGATTATCTTTCGATTGTTCGTTGGTTCACCAATTATGAAAAGCGAATAAAG
AACTTGGGGAATCGGTTTGATGCGTTTTTACAAAGAATTGTCGACGAGAAACGTGCAGATAAAGAAAAAGGTGAAACTAT
GATCGACCGCTTGCTTTCTCTCCAAGAAACACAACCGGATTACTATACAGATGACATCATCAAAGGACTCATACTCACTC
TGACAATTGGAGGGACAGATACCTCAGCGGTGACACTCGAATGGGCCTTGTCAAATTTATTGAACCATCCAGAAGTACTA
AAAAAAGCGAGAGCTGAAATAGATGACAAGATCGGTTTTGACCGGTTAGTAGACGAACCGGACATAGTCAATCTCCCTTA
TCTCCAAAACATTGTGTCGGAAACACTACGTTTGTATCCTGCGGTTCCGCTACTACTACCTCATGTGTCCTCGGATGATT
GTAAAGTAGCGGGATACGATGTCCCTCGTGGTACGATGGTGTTGACTAACGTGTGGGCTATGCATAGAGATCCGAAGTTA
TGGGAAGATCCGGAGCTATTTAAGCTGGAGAGATTTGAAAAAGAAGGGGAGGCTGAGAAGCTATTGCCATTTGGGATGGG
ACGAAGAGCTTGTCTTGGAGCTGGACTTGCTCAACGGTTAGTGAGCTTGGTTCTTGCAACTTTGGTTCAATGTTTCGAGT
GGGAAAGGGTGGGTGAGGAACTTGTGGACATGACTGAAGACAAAGGAGTCACGTTGCCTAAACTAGTGCCGTTGCGAACC
ATGTGCAAATCACGTCCCATTGTTGGTAAACTGATATAA
>Bo1g004790.1 
ATGAATTATACTTTTCTTTTTCTCACCATTCTTATTACTATTCTCATCACCAAGTTGTTTCTCTGGCTCTACCGTTCCAA
CAAAAACCTTCCGCCGTCACCAAGTGTCTGTTTTCCGATCATTGGTCACCTTCACCTACTTAAGCAGCCGTTGCTTCACC
GCACTCTCCTCCATCTCTCGCACTCCCTCGGCCCCGTATTCTCTCTCCGCCTAGGCTCTCGCCTCGCCGTTGTCGTGTCG
TGTCCAGCCGCAGCCGAAGAATGTTTTTTAACGAAAAACGATATAGTTTTAGCGAACCGGCCTCGTTTCACGATGGGCAA
GTACGTGGCTTATGACTACACCTCCATGGTTACGGCTCCTTACGGTGACCACTGGCGAAACCTCCGCCGTATCACCGCCT
TGCAAGTCTTTTCAACGCATCGACTCAACGGCTCAGCAGAAATCCGACAAGACGAAGTCAAGAGGCTTCTACAAAAGCTT
TACGGTTTATCCATCCAACGTCCGGCTAAAGTAGGTCCAAATATCTCATCTTGA
>Bo1g004800.1 
ATGGTGGAGATGGTGGGAGTGGTGGGGATGGTGGAGATGGTGGAGATAGTGGGGATAGTGGAGCTTTCATCGCTGCTCGC
ATCTCTGGTGTCTCTCAGTTTCGCCATGTTTGCCACTCTAAGTTTGGATAGTGCTTTTTTTCATGCGTGCGGAGTGAGTT
TTGGAGCTTTGGTCCCTTTTATCAAGAAGGTTGTGGCTCTTCGCTGGCATGGATGCCTTGTGGAGTTACGACCGTTACTA
ACGGGTCTTACCCTAAACGTTATAATGAGAATGATGACTGGAAAGAGATTCTGCGAGGAAGATGAAGGTGGAAAAGAGAA
GATAAGCTTGGAGTTCCAGGAGCTAGTTGCGGAGATTCTAGAGCTCTCTTCGGCGGACAATCCAGCAGATTTTTTGCCGG
CTCTACAGTGGTATGACTATAAAGATTACATCAAGAGAGCAAAGAAGGTTGGAGAAAAGATGGATAGTTTGTTACAAGGG
TTTTTGGATGAACATAGAGCTAACAAAGGAAGATTGGAGTTTACGAACACCATGATTGCTCATTTGCTTGATTCTCAAGA
AAAGGAGCCTCATTACTACAATGATGTTACCATCAAAGGTCTCATTCTGGTATGTATTTCTAGACCCTATTAA
>Bo1g004810.1 
ATGATCGACACCGGAAGCTCCGTCGATCTTATTTTCTACAACGCACTAAAGGGAATGGAAATAGACGACTACGAAATTGT
CGACCAGAAATCCAACCTCGTAGGTTTCTCAGGTGAAACAGCCACCTCATTGGGAACAATTAAGCTCCCAATTATAGCTG
GCGGAGTCATGAAAATGACCAACTTCATAGTTGTCGACAAACCATCCCCTTTCCACGCAATCCTCGGAAGGCCTTGGATT
CATAAGATGAAAGCAGTAGCTTCAACTTATCACCAATGCGTGAAATTTCCAACAACCAACGGAATAGCTACCATACACGG
TAGCCAAAAGATTTCAAGGATCTGTTACCTGGGAGGATTCGAGATCATAAAAGAATCCCCCCAATAG
>Bo1g004820.1 
ATGGAGGGACTGAAGCCGGGGATATCTCTGACGGATAGTGCTCTGAAGCATCTGAATAAGATGAGATCAGAACGCGGGGA
AGATCTGTGTTTGAGGATTGGTGTTAAACAAGGAGGTTGCTCGGGGATGTCTTACACCATGGACTTTGAGAACAGAGCCA
ACGCTAGACTAGATGATTCCACCATTGAGTACCAAGGTTTCGCTATAGTTTGTGATCCGAAGAACATGCTCTTCCTTTTC
GGAATGCAGCTTGATTACAGTGATGCTTTAATCGGTGGA
>Bo1g004830.1 
ATGGATTACATCCTAGAGGGAAAAATTCCACCCAACAAGTGGGAGGCTCGAAAACTCAAAGCTTTAGCAGCAAGATACTG
TATAATCGAGTCAGCCCTCCACAAACGAAGTGTCTCCGGACCTTACCTAAAATGCGTTCACGGCCTAGTAGCTATGAAAC
TCATGAAGGAAATGCACGACGGTTCCTGTGGAAACCATTCCGGAGGCAGAGCCTTAGCCATCCGAATAAAAAGACAAGGC
TACTTCTGGCCTACCATTATCGCAGATTGTGAGGTCTACTCCTCATCGTGCGACAAATGCCAAAGGCATGCACCGATCAT
ACACCAACCAGCGGAAAAGCTGTCTAACATATCAGCTCCCTACCCATTCATGAGGTGGTCTATGGACATTATAGGTCCAT
TAGTACCTTCAGGGAAAGGAAAGAAGTTACTAAACCTCCTGGTCCTAACCGACTACTTCACGAAATGGATTGAAGCTGAA
GCTTTCCAACAAATAAACAGATTCGAGGTCGAAGGATTTGTTTGGAAAAACATCGTATGCAGGCATGGCGTCCCATACGA
AATCGTAACCGACAATGGAGGACAGTTCATATCCCACGACTTCAAAAGTTTCTGCGATAAATGGAACATCCGCCTCACCT
TCTCATCACCTCGGCGACCTCAAGGGAACGGACAGGCGGAGGCTGCCAACAAATCAGTTTTAGCAAACCTCAAGAAACGC
CTAGGAGCCCAAAAGGAGCATTGGTTCCCACGACTTCAAAAGTTTCTGCGATAA
>Bo1g004840.1 
ATGATGGTGATAGGAGGCACAGATACATCGGCCTTAACCGTGGAATGGGCAATGTCAAATCTACTAAACCATCCACAAGT
GTTTGAGACAACGAGACAAAACATTGATACTCACATGGAACCATCGTCATCAAGTAATCGTCGTTTGTTAAAAGAAGATG
ATTTGGTGAACATGAACTACTTGAACTATGTTGTATCCGAGACACTTAGGCTATGCCCTGTCGCGCCACTTATGGTTCCT
CACTTCTCTTCTTCTGATTGTGTCATCGGTGGGTTCAATGTTCCACGTGATACTATCGTGTTGGTTAATTTGTGGGCAAT
ACATAGAGATCCAAGTGTGTGGGATGATCCGACCTCGTTTAAGCCGGAGAGATTTGAAGGAAGAGATCAGCTTGGACAGT
ATAATGGTAAGATGATGCCCTTTGGTCTAGGGAGACGGGTTTGTCCCGGGTTGGGTTTGGCTAACCGGGTGGTTGGGTTG
GTGTTGGGTTCGATGATTCAGTGTTTTGAATGGGAGAGTGGCTCAGGAGGTCCGGTTGATATGACTGAAGGTCCGGGACT
TAGTATGCCCAAGGCTGAACCATTGGTTGTCACATGCAGACCACGTGAGGTGGCTTCCGAATTACTCTTCTGA
>Bo1g004850.1 
ATGTGTTGCTTAATTTGGCACGGGAAGCGTCGTTGCTTATTTGCCAGGTGTCGCACCGGGACAGGCTGGAGAAAACTTGA
CCCTAGCGTTCTTCGCATTTTTTCTTTTCCTTCATTTCTTTCTCTCTTTTTCTCTCCTCGTTACGGCGAAAGGCGAAATC
CGATGCGATCGATGGGACTGTTCGACGCCACGGCTGCGTCTCAGTGGGTGGCTGTCGTCGACGACGGCAAACGACAGCCT
CTCTATCTGTTGCTCTCCTCCACCAAGGAAAACGGTGACATCTCTCTCCGTTTCTTTCCTCTCCTTGGCGAAAGGGGAGA
TCTCTCCCGATCGGTGGTTCTGTTGGACGATAAGGCCACGTCTCTGACAGTGGCTGTCGTCGAGGAAGGGAAATGGCTCT
CTCTCTCCATTTCTTTCCTCATCTCGGCGAAAAACGGCGAGCTCTCTCTCAAACGAATCGAAAGAATCAAGAGGCGTGAT
CAAGGTTTCTCAGACAAAAGCCAGACAATTACTCATAACAAAAGCCACACGATCAAGAGCCACATGATAAAGTATCACGG
GAGTGGACAGTGGGACAAGAACATGAGAGAGTGGAGAGTCGAGAGGCAGACAAGACCACACGAGAAAAATGAACGAGATG
ACTACACTCAATACGATGTTTCTGATTTTCAACAAGGAGAAGGAAGCGGAAGTTCACATGTCGATCTCACATATTCAACA
GATATCCCTACAAATATCGCCAATCAGATGGGTGTTCGAACAAGAATTCGTGATAGACAAGCACATCAACAACTGAAAGG
TGATTTGGTTGAACATATTTGGCGTAAATTTGGACGTGATCAAGATACCAACTGA
>Bo1g004860.1 
ATGAGTACGATGAAGCCAAGCCGGAGCGACGAGATAGCCGACCCGGATCAACAGATCAAGAACACGAACCAGATCAGAGC
TGGTTTCGATTCCTTGGCCCCTAAACGACCCACTAAGCCCACCCGGAGCGAGCCAGGCCCTTTCGGATGTTTCTCTACTC
CCGAGCCAACCACAGACCATCCGGAGGCTGACAAGTTCCAAACTCTCCAGTCACAAACTCATGGTGATATTCTGCATGAA
GGAGTTTCAGCTGCTGTTCAAGATGAGTTCCTGGAGACAGAGTATTACACGAGTCTCACCGCCATTGATAAGCAACATCA
CACGACCGGAAGTGGGTTTATAAATGTGGGGAAGGAAGACGGCGGTGAAGAGGTCGTGATAGCCGCCGCTGCAATGGGAG
ACGGAGGTGAAAAGGCTGTTTACAGAAGCAACCCGGCGACGAATGAGTGGATTCCTGCGGTGGAGGAGGATCTTGGTTCA
GAATCTTCGTCTAAACCGAACCGGAGCGAGAGTTCTTGA
>Bo1g004870.1 
ATGAGACCCTTTGGCTTGGTCTTTACGGTCATGTTCTTGGTCTCAGCCTTTTCAGAATCAAGAACCGCGGACTGTAGAGT
TCTCCTTGGTGGCTCATCAGAGGAAATTAGTCAATCTAAGAATCATGGTGTCGATTTTCGAAGTAAAGAGTTGTTAGGGG
TCGTGATACGTGGTTATAAAAGGTTACGATCGCTCTCTTCAGCTGGAGAGAGGATGCACACAATGGCTTCAGGACCGAGC
AGGAGAGGTGCTGGTCACTAA
>Bo1g004880.1 
ATGATGAGCAAAGGTGTTGTAAGTTCCATTCTGTTCTTCATGTTGATCGGTTCCGTTTTTGTTGAGACTCGCCCACTTGG
TCTAACAATGACGGAAGAGAAAAAGCTCGTGGCTGGTTTCTTCGATGGCTTATCACTTGGTTCGATCAAAGGCTCAGGTC
CAAGTCCAGGAGGCAAGGGTCATAATTTCATAAACCGGAGCGACATGTCTCGATTTGATAAGCAGTCCGGTCCAAGCCCA
AGCGGACCCGGTCACTAA
>BnaC01g01630D 
ATGGGAAGCTCGTCGAAGGAAGACACGGCGAGTGACGGAGACACTGCCAGCGGTGGCGCTTCGCCTTCCAACGACGGCAG
GCTCTTTACGGAGGGAGAGCGTGTTCTCGCCTACCATGGTCCTCGCATTCAAAAAGTGGAGCTTCGTAAGAAGGAGTGGA
AGTACTTTGTTCATTATCTCGGTTGGAACAAAAATTGGGATGAATGGGTGAGTGCGGATAGGTTGTTGAAACACACAGAG
GAGAATCTTGTGAAACAGAAGGCTTTGGACAAGAAGCAAGGAGTGGAAAAGGGTGCCAAGTCTGGGCGTTCGGCTCAGAC
TAAAACCAGAAGCTCTGCAGACACAAAGGCTGAGAAAGATGACACGAAAAACAATGCTGCAAAAGGGAAGAAGCGAAAGA
ATGAGTTAGGCAATGAGAAGGATAACGTATTAGCAGAGAAGCTACTCAAGATCCAAATGCCTGCAACACTAAAAAAACAG
CTCGTTGACGACTGGGAGAATGTTACGCAGAAGGACAAGGTTGTGAAACTTCCGCGTTCACCTACTGTCGACGAGATATT
GTCCAAGTACCTTGAAATCAAAACCAAGAAGGATGGAATGCGAGTCCTTTTATTCAATCATAGAGTTTGA
>BnaC01g01640D 
ATGATGCTCTTGTACAAAAAAGAGCGGCAACAATACGAAGAAGCAATCGTGGATGATGTTTCACCTTCGACTGTTTATGG
CGCCGAGCATTTACTTCGTCTCTTTGTGAAATTTCCGGAGCTTTTCTCATATGTAAACATGGAAGAAGAGACATGGAATC
GCATGCAACAAACACTATTAGACTTCCTCAAGTTCATTCAGAAGAACCAGAGCACTTTCTTGTTGTCACCACCAGCATAT
GAATCTGATAAGGTTGTTTCAGATGGTAAAGGCAAAGGCAAAGATGAGTGA
>Bo1g004890.1 
ATGGAACCCGCAGCTCTCACTCGCTCTTCCTCTCTTACTAGATTCCCTTACCGTCGCGGTTTAGCCACTCTCCGACTCGC
TCGAGTCAACTCGTTCTCAATCCTCCCACCTAAGACTCCTCTCCCCCTTCGGATCTCTGCCTCGCTTAGCCTTCCGCGAC
AATCGATTCGTCTACGCGCAGTTGAAGATCGCAATCACGATCATCATGATCATGATGGTGAGCAAGAGCATCATCATCAC
AATCACCACCACCACGGATGCTGTTCCGTGGAGTTGAAAGCGGAGAGCAAGCCTCAGAAAGCACTCTTCGGATTCGCTAA
AGCCATCGGATGGGTTCGATTAGCCAATTTCCTCAGGGAGCATCTTCATCTCTGCTGCTCCTCCGCCGCGCTCTTCGTCG
CCGCCGCCGCGTGCCCTTTCTTCGCTCCTAAACCTTACGTTAGGTCTCTTCAGCACGCGTTCATGATCGTTGGCTTCCCT
CTCGTCGGAGTATCAGCATCTCTCGACGCGCTTATGGATATAGCGGGAGGGAAAGTGAACATCCATGTGTTGATGGCACT
TGCTGCTTTTGCGTCTGTGTTTATGGGAAACGCTCTTGAAGGAGGATTGCTTCTTGCCATGTTCAATCTTGCTCATATCG
CGGAGGAGTTTTTCACTAGTCGATCAATGGTTGATGTTAAGGAGTTGAAGGAGAGTAATCCCGATTCTGCACTGTTGATC
GAAGTGAAAAATGGGAATGTTCCAAACATTTCTGATTTGTCATACAAAAGCGTTCCTGTGCACAGTGTAGAAGTTGGGTC
CTATATCTTGGTTGGAACTGGTGAGATTGTTCCTGTAGATTGCGAAGTTTACCAAGGCAGTGCTACCATAACAGTTGAGC
ACTTGACTGGGGAAGTCAAACCATTGGAGGCGAAAGCTGGAGATAGAGTGCCTGGTGGTGCAAGAAATTTGGATGGCAGA
ATGATCGTGAAGGCCACGAAGGCATGGAATGAGTCGACTCTAAACAGGATTGTACAGCTGACCGAGGAAGCACACTCCAA
TAAACCCAAACTTCAAAGATGGCTGGATGAGTTTGGGGAGAATTACAGCAAGGTGGTGGTTGTTTTGTCACTTGCTATTG
CCTTCCTAGGTCCATTTTTGTTCAAGTGGCCTTTCCTCAGCACCACAGCATGCAGAGGATCGGTCTACAGAGCATTGGGA
CTTATGGTGGCCGCATCACCATGTGCTTTGGCTGTTGCTCCGTTGGCTTACGCTACTGCTATTAGTTCTTGTGCGAAAAA
GGGAATATTGCTAAAAGGTGCACAAGTTCTAGATGCCCTCGCTTCTTGCCACACTGTTGCTTTTGACAAAACCGGGACCT
TAACAACTGGCGGTCTTACTTGCAAAGCAATTGAACCCATTTATGGGCACCACGGAGGTAATAATCCAAGCGTAATAACT
TGCTGTGTTCCAAATTGTGAGAAAGAAGCTCTTGCCGTAGCGGCTGCAATGGAGAAGGGCACTACACATCCTATTGGAAG
AGCTGTGGTAGACCACAGTGTGGGGAAAGACCTCCCTTCTATTTTTGTTGAAAGCTTCGAATATTTTCCTGGCAGAGGCC
TTACTGCTACCGTAAACGGTGCTGAGTCAGTAGCTGAAGAGAGTAGATTACGAAAAGCGTCACTTGGTTCTATAGAGTTC
ATCACCTCACTCTTCAAATCAGAAGATGAGTCTAAACTGATCAAGGATGCTGTTAACGCCTCTTTGTACGGAAAGGATTT
CGTTCATGCTGCTCTTTCTGTTGATCACAAGGTAACATTGATTCACCTCGAAGATCAGCCTCGTCCAGGTGTCTCGGGAG
TTATAGCAGAACTTAAAAGCTGGGCCCAACTTCGAGTTATGATGTTAACTGGGGACCATGATTCAAGTGCTTGGAGAGTT
GCAAATGCAGTGGGTATTAGCGAAGTCTACTGTAACCTAAAGCCCGAGCATAAGCTAAACCATGTAAAGAACATCGCTCG
AGATGCAGGTGGAGGTTTAATTATGGTTGGAGAAGGAATTAATGATGCTCCAGCTCTAGCTGCTGCAACTGTTGGGATTG
TACTTGCTCAACGTGCGAGTGCCACGGCGATTGCTGTTGCTGACATCTTACTGCTTCGGGACAACATCACCGGTGTTCCC
TTTTGTGTCGCTAAATCTCGCCAGACAACATCATTGATCAAGCAAAATGTTGCTCTTGCCTTGACGTCAATATTCTTGGC
CGCTCTTCCCTCAGTTTTGGGGTTTCTTCCACTGTGGTTAACGGTACTTCTACATGAAGGTGGGACTCTTCTGGTGTGCC
TCAACTCAGTACGTGGTCTGAACGATCCATCATGGTCGTGGAAACAAGACATAGCTCATCTAATCAACAAGTTAAGCTCA
CGTGAATCCACCAGTAGCAACAACTCTTTAAGCTCTGTAGAGACTGCACATTAG
>Bo1g004900.1 
ATGTCAGGTCCGTCTAGAAAGAACATGGAGAGGATTAAAGGTCCATGGAGTCCAGAAGAAGACGATCTCTTGCAGAGTCT
GGTGCAGAAGCACGGTCCGAGAAACTGGTCTTTGATCAGCAAATCCATCCCTGGGCGGTCCGGCAAATCCTGCCGTCTCC
GCTGGTGTAACCAGCTATCTCCGGAGGTCGAGCACCGTGCTTTTACGGCGGAGGAAGACGAGACGATCATACGAGCGCAC
GCTCGGTTCGGTAACAAGTGGGCGACGATCTCTCGTCTCCTCAATGGAAGGACCGACAACGCTATCAAGAACCATTGGAA
CTCGACGCTCAAGCGTAAATGCAGCGGTTTTACATCTGAAGGACAGAGCTGTGACTTCGGTGGAAACGGAGGGTATGACG
GTAACTTGGGAGAGGAGCAACCGTTGAAACGCACGGCGAGCGGTGGTGGTGTGTCTACTGGGCTATATATGAGCCCCGGG
AGTCCATCTGGATCTGACGTCAGCGAGCAATCTAGTGGTGCTCCGCACGTGTTCAAACCGACGGCTAGATCTGCTGCCGT
GACGGAGGTGACGGCGTCAACGTCCGGTGAAGATCCGCCGACTTATCTAAGTTTGTCTCTCCCTTGGAATAACCGCTGCG
AGACGGAGACGGTTAGAGTCAACGAGCCGACTCAAGTAAATGAGAATACGGTTACTGACGGTGGTTACACGGCGGAGCTG
TTCCCGGTTAGAAAGGAAGAAGAGAAGGGGATATCAGGATTCGGTGGTGAGTTCATGACGGTTGTGCAGGAGATGATTAG
GACGGAGGTGAGGAGTTACATGGCGGATTTACAGAGAGGGAACGTGGGGGGTGGTGGTTCCAGCGGAGGAAGTGGAGGAG
GCGGTGGTGGTTCGTGTATGCCGCAAAGTGTAAACAGCCGTCGTGTCGGGTTTAGGGAGTTCATAGTGAACCAAATCGGT
ATTGGGAAGATGGAGTAG
>Bo1g004910.1 
ATGAAAATGCAATTAATTACAGCTTTCTTCTTCTTCTTCGTTCTCTGTTTTGTTCTGGGCTCCTCTGGTTTAAGCCCCGA
TGGATTGCTGTTGATGAACTTTAAGTCCTCTGTCCTCGTTGATCCTCTGTCTCTCTTACAGACATGGAACTACAGCCACG
AGACTCCATGTTACTGGAGAGGAGTCTCTTGTAATAACGACTCCAAAGTCATCAACTTGTCTCTCCCCAACTCTCACCTC
TTGGGCTCGATCCTTTCCGATTTGGGCTCTCTCCGCTCACTCCAAAGCCTCGACCTTTCCAACAACTCCTTCAACGGGCC
GTTACCCGTTTCGCTTTTCAACGGAACGGAGCTCCGGTCACTCGATCTCTCCGGCAACATGATCTCCGGCGAAGTCCCTG
CCTCGATCGGCGATCTCCACAGCCTCCAAACACTTAACCTCTCAGACAATGCCTTGGCGGGAAAGCTACCCGCTAACTTG
GTGACGCTGAGAAACTTAACGGCGGTTTCGCTTCAGAGCAATTACTTCTCCGGCGAGATTCCCGGCGGGTGGAGAGACGT
TCAGTTTCTAGACTTGTCGTCGAATCTGATCAACGGCTCGCTACCGCCGGACTTCGGCGGAGCTAGTCTCCGTTACTTGA
ACGTCTCGTTCAACCAAATCTCCGGCGAAATACCGCCGGAGATCGGTGCTAATTTCCCCATTAACGCCACCGTTGATCTC
TCCTTCAACAACTTAACCGGTTCAATCCCGGATTCTCCGGTTTTCCTTAACCAGAAATCAATTTTCTTTTCAGGAAACCC
GGGTCTATGCGGCGACCCGTGTCCCATCTCGTCTTCACCGTCAACCATCTCCGACGCCGATTCACCGACGTCTACACCGG
CGATCGCCGCCATACCGAACACAATCAGCTCAAACCCGGTTACCAATCCAGCAACGCAACAAACGAACCGGTCTCCCCGA
ACCGGTTTACGTCCAGGAGTTATAACCGGGATCGTGATCGGAGATATCGCCGGTATCGGAATCCTCGCCGTGATATTCCT
TTACATCTACAGACGCAAGAAGAACAACAACAACAACAACGACAAGCAAAGAGAAGAAACAACAGATACGATTACGTTAT
CACCAGACGAATCAAGAAGATTCACGAAATGGTCGTGTCTACGTAAAGACCCCGAAACGACGCCGTCCGAGGACGAAGAA
AGCGGTTACAATGCGGATCAACGGTCGAGAGATAGCGAAGGGACGTTAGTGACCGTTGATGGAGAGAAGGAGATGGAGAT
CGAGACTCTGCTTAAAGCTTCTGCTTATATATTAGGCGCCAGGGGGGCGAGTATAATGTATAAAGCCGTTCTCGAAGACG
GTACGGTTTACGCGGTTCGTCGGTTAGGTGAGACCGGTTTGACTCAGCGCCGGTTTAAGGATTTCGAGTCGAATATTCGA
GCGATTGGGAAGTTGGTTCACCCGAATTTGGTTCGACTCCGCGGGTTCTATTGGGGTACAGACGAGAAGCTGGTTATTTA
CGATTTTGTCCCTAACGGCAGCCTCGTTAGCCCCCGTTACCGCAAAGGAGGTGGTGGGGCTTCGTCGCCGTATCATCTAC
CGGGGGAGACTCGGCTCAAGATAGCAAGAGGCATCGCACGTGGGCTAGCTTATCTCCACGAGAAGAAGCATGTGCATGGG
AACTTGAAGCCCAGTAGTGTACTATTGGGCCACGACATGGAGCCTAGAATCGGTGATTTAGGACTCGAGAGGCTTCTCAC
TGGTGAAACAAGCTACAGTCGAGCTGGTGGGTCTTCTAGGATATTTGGTAGCAAGCGTTCAAGGGGGTCTTCACGTGACT
TCTCGTCCATTGGGCCCACGCCAAGCCCGAGTCCTAGCTCGTTGGGCCCGTTGTCGCCTTACTGCGCGCCGGAGTCGTTC
CGGAGCCTTAAACCGAGCCCAAAATGGGACGTTTTCGGGTTTGGAATGATCCTACTAGAGCTTCTCACGGGGAAGGTCGT
TTCAGCTGAAGAGGTTGGGCTTGGAATCGGACTGACGGTAGAGGATGGACACCATGCACTAAGGATGGTCGACGTGACGA
TTCGCGGCGAGTTGCTTGGCAAAGAAGACTTTCTCCTCAGTTGTTTGAAGTTGGGATATAACTGCGCGTCTCCTATTCCT
CAGAAGAGACCAACCATGAAGGAATCTTTGGCTGTTCTTGAAAGATTCACTCTTGACTCCTCTGTTGTTAAGTCTCCCTC
GTTCCACTACATGAATCACTAA
>Bo1g004920.1 
ATGGCTTCGTCAGCAAAACTCCTCTCTTTACTTCTCTTATACGTCTTCATTTCATTAGCCTCCGGTTATGAGTCCATCAT
CAGTGACAACCATCTCAATCTTCCATCTGACCGCTCGTGGAGAACCGATGAAGAAGTGATGTCCATCTACTTAAAATGGT
CCTTGGAGCACGGGAAAAGTAACAGTAACAGCAACGGTATTATCAACCAACAAGATGAAAGATTCAATATTTTCAAAGAC
AACCTAAGATTCATCGACCTATACAACGAGAACAACAAGAACGCTACTTACAAGCTTGGTCTCACTATATTCGCTGATCT
CACTAACGATGAGTACCGGAGTTTATACCTCGGGGCAAGAACCGAGCCTGTCCGCCGCATCACTAAGGCCAAGAACGTTA
ACATGAAATACTCAGCCGCAGTAAACGACGTGGAGGTTCCGGAGACGGTTGACTGGAGACAGAAAGGAGCCGTTAATGCC
ATTAAAAACCAAGGATCTTGCGGAAGTTGTTGGGCGTTTTCGACAGCTGCAGCAGTAGAAGGCATAAACAAGATCGTAAC
AGGAGAGCTCATATCTCTGTCCGAACAAGAGCTTGTAGACTGCGACAAATTATACAACCAAGGCTGTAACGGCGGTCTAA
TGGATTACGCTTTTCAATTCATAATGAAAAACGGCGGATTAAACACCGAGCAAGACTATCCTTACCACGGAACCAATGGC
AAATGCAACTCTTTACTTAAAAATTCAAGAGTTGTAACTATCGATGGATACGAAGATGTTCCTACAAAAGATGAAACCGC
ATTGAAGAGAGCAGTTTCATACCAGCCTGTGAGTGTTGCTATTGATGCTGGTGGAAGAGCTTTCCAACATTACCAATCTG
GGATCTTCACTGGAAAGTGTGGTACAACTATGGATCACGCTGTTGTGGCGGTTGGTTATGGATCAGAGAACGGCGTTGAC
TATTGGATTGTAAGGAACTCTTGGGGTACAAGCTGGGGAGAGAATGGTTACATTAGGATGGAGAGAAACGTGGCGTCTAA
ATCCGGTAAGTGTGGGATTGCGATTGAAGCCTCGTATCCGGTTAAGTACAGCTCAAACCCGGTTCGTGGAACCAGCAGTG
TTTGA
>Bo1g004930.1 
ATGAAGCTCTCCGCTCTGCATCAGAGCTACTTAAACCGCCGCAGATCTCCGTTAGATTCCTCCGCCGACGCCTCAAGCAA
GTCGTTCCTCGCCGTCTTCTGGCTCGTCCTCCACTGCCTCTGCTGCTTGATAAGCCTACTCCTCGGCTTCAGATTCTCCA
GATTAGTCTTCTTCTTCCTCGTCTCCACTCCCTCCTCAACGAACCTCTACTCTCCTCCCTTCCGCCCCGACTTACCGCCG
CCGCGAACCGATCTTAATCCACACAACGCCACGGCGGTCGAGGCGAAGACCTCCTCCTCGTCGTCGCGCGTCGTCGTCGG
GAGGCACGGGATCCTGATCCGCCCCTGGCCGCACCCCGATCCCGTGGAGGTGATGAAGGCGCACCGGATCATCGAGAGGG
TGCAGAGGGAGCAGAAGGCGGTGTTCGGCAGCGGCGGGAAGAGCAGCAGGGCGGTGATCGCCGTGACGCCGACTTACGCG
AGGACTTTCCAGGCGCTGCATTTGAACGGCGTGATGCATTCGCTGATGCTCGCGCCGTACGATGTCGTTTGGATCGTGGT
GGAAGCTGGGGGTGCGAGTAACGAGACGGCTTCGATTATTGCTAAGTCGGGGGTGAGGACGATCCACGTGGGGTTTGATC
AGAGGATGCCTAATACTTGGGAGGATCGTGGCAAAGTCGAGGTTTTGATGAGACTTCGAGCTTTGAGAGTTGTGAAGGAA
GAGAAGCTTGATGGGGTTGTGATGTTTGCTGATGATAGTAACATGCATAGTATGGAGTTTTTCGATGAGATTCAGAACGT
GAAGTGGTTCGGTGCTGTTTCCGTTGGAATCTTGGCGCATTCGGGGAATGCGGAAGAGATGGTTATGTCGATGGATAAGA
GAAGAGAGATGGAGAAAGAAGAGAGCTCTTCGTTATCTTCGTTACCAGTACAAGGTCCTGCGTGTAACGCGACCGATAAG
CTGATCGGTTGGCATGTTTTCAATACGTTGCCATACGCGGGGAAGAGTGCGGTTTATATAGACGATGTAGCTGCGGTTTT
GCCGCAGAAGCTGGAGTGGTGTGGGTTTGTATTGAACTCGAGGATTCTTTGGGATGAGGCTGAGAGTAAGCCGGAGTGGG
TTAAGGAGTTTGGGTTGTTGAACGAGAACGAAGGCGTGGAGAGTCCTTTGTCTCTGTTGAATGATCCTTCGATGGTTGAG
CCTCTTGGAAGCTGTGGAAGACAGGTTCTGCTTTGGTGGCTTCGTGTTGAAGCACGCGCTGATAGCAAGTTCCCTCCCGG
ATGGGTGATTGATCCTCCGTTAGAGATCACAGTGGCGGCTAAACGAACGCCATGGCCAGATGTTCCTCCTGAGCCACCTA
CTAAAAAGAAAGATCAAATGTCATTATCCCAAGGCAACAATGTGGTTGTGATACCAAAGCAGCAGCAGCAGCAGCAACAA
CAACGTTCTAGCAAAGTCCGGAAACCGAAACGGAGAAGCAAGAGAAATAAACACGAAGCTAAACCAACTGATACGACAAC
ACAAGTTTCTTCTTCCACTAAACATCATCAAGAAAGAAACTGA
>Bo1g004940.1 
ATGGAGACAGCGAGGGATGTGGCGGCGGCTGTTCCTGCTTTGACGGTTGCGGCGGCGGCGGCGACGAGGAAGAGAGAGAA
ACCGTATAAAGGGATAAGGATGAGGAAGTGGGGGAAGTGGGTGGCGGAGATCAGAGAGCCTAATAAACGGTCGAGGATAT
GGCTTGGCTCTTACTCTACTCCTGAAGCGGCGGCTAGAGCTTACGACACGGCGGTATACTATCTCCGGGGTCCGTCCGCT
CGGCTTAACTTCCCGGAGCTTTTAGCCGGCGTTACGGTGGAGGGAGGAAACGGTGGTGGGGATATGTCGGCGGCTTATAT
AAGGAGAAAAGCGGCTGAGGTTGGAGCTCAGGTGGATGCGTTAGAAGCGGCGGGAGGGAATCGTCATCACCATCACCATC
ATCAACAACAGCAACAACAACGAGGAAGTCATGAGTACGTGGATGATGATCATAGTCTTAATCATAGTGACTATCGTCTT
AATGATGGTCACAACGAGTGTAGTAGTAAGGAAGAGTTTAAGAGGTGTAACGGGTCATGGGAAGCGGTCGATTTAAACAA
ACTACCCGACCCGGAAACATCTGATGACGATTAA
>Bo1g004950.1 
ATGTCACATGTGGATGTTATTATGCCTAGTACATTATCTATGTCATACATTAACTATGTCATATATAAAAAGAATCAATG
CCCATGGTTGCTGTCATCTCATGTTTCGATAGGCGTCCTCCCTCCTACAGGATTAACTTCATATCCATTAGTCCCATGGT
TGCTATGGAATCTCTGGACAGCAAGAAACAAATTGATCTTTGAAGATAAAATCTTCCAAGTGGAGGACATCATCTCAAAA
GCAGTGGTAGATGCTAGAGAATGGGAGAGGACTAACGTCAAGAAGGCAACGAAGAAGCAAATGGCAAAGCATACCGGTAA
AAGACTCCCCTCGACTCCTTCTTGTTGGACTGATGGTGCGTGGAAAGAAACAGAGTTAGCAGGAGGAATGGGTTGGATTA
TCAAGAATGCAGCAGGGGAGGTGCTAGGCAGAGCAGCCGCCAGTCGATCCCACGTCAGTTCAGCACTGATGGCAGAAGCG
CTGGCAATGCGCGAAGCTCTAAAGAAGGCTAAAGAGTTAGATCTTCAAAGCCTACAAGTATTCTCGGACTCTCAGGTCCT
TATCACTACCCTATGTTCAGGGGGGGACATGAATGAGATTGCAGGAGTCCTTCAGGACATCAAGATCCTGGCCACTCTCT
TCTGTCCAGTATTGTTTATCTTTATTCCCCGTATTGAAAACTCTCAGGCTGATACACTAGCTCGATCAAGCCTCTCTAGA
CTACTTAATGTTATTTGA
>Bo1g004960.1 
ATGTGGGATCTAAACGACTCACCACACCAAACACTTGTTGAAGAAGAATCTGAAGAGTTGTGTTATTCTTCACCGGGTAA
ACGGGTCGGATCTTTCTCGAACTCAAGTTCATCTGCTGTAGTCATCGAAGATGGATCCGATGATGATGAGCCTAACCGGG
TCAGACCCAACAACCCACTTGTCACCCATCAGTTCTTCCCAGAGATGGAAACTAGCGTAGGGGACGATGGTGGTGGTGGT
CCCGGGTCGGGCTTTCCTCGGTCTCACTGGTTTGGTGTAAAGTTTTGTCAGTCCGATCTAGCTACCGGATCATCGGCCGG
TAAACCCGCCACTGTCGCCGCCGTGGTGGAGCCGGCTCAGCCGTTGAAAAAGAGCAGGCGTGGACCACGGTCGAGGAGTT
CTCAGTATAGAGGCGTTACGTTTTACCGGCGAACAGGAAGATGGGAATCTCATATTTGGGACTGTGGGAAGCAGGTTTAC
TTAGGTGGATTTGACACTGCTCATGCAGCTGCTCGAGCATATGATCGAGCTGCTATTAAATTTCGTGGAGTAGAAGCTGA
TATCAACTTTACCATTGAAGATTATGATGATGACTTGAAGCAGATGACGAATTTAACGAAGGAAGAGTTCGTGCACGTAC
TTCGCCGACAAAGCACAGGCTTCCCTCGAGGCAGTTCAAAGTATAGAGGTGTCACTTTGCACAAGTGTGGTCGTTGGGAA
GCTCGAATGGGTCAATTCTTAGGCAAAAAGTATGTTTATTTGGGTTTGTTCGACACCGAGGTTGAAGCTGCTAGAGCTTA
CGATAAAGCTGCAATAAAATGTAATGGCAAAGACGCTGTGACTAACTTTGATCCAAGCATATACGACGACGAATTGAATG
CTGAGTCATCAGGGAATTCTATTCAACAAGATCATAACCTCGATTTGAGTTTGGGAAACTCGGTTAATTCGAAGCAAAAG
GGTCAAGATATGCGGCTCAAGATGAACCAACAAGAGACTCTTCATCCTAATGAGATTCTTGGATTAGGTCAAACCGGAAT
GGTTAACCATATCCCAAATTCAAATCTCCAATTTCCGGGCAGCAGCAACATTGGTGGCGGAGGAGGATTCTCGCTATTTC
CGGTGGCTGAGAACCACCGGTTTGATGGTCGGACCACGACGAACCAAGTGTTGGCAAATGCTGCAGCATCATCAGGATTC
TCTCCTCATCATCACAATCAGATTTTTAATTCCACTTCTACTTCTCATCAAAATTGGCTGCAGACCAATGGCTTCCAACC
TTCTTGA
>Bo1g004970.1 
ATGGGAGATAATAAGAAATTGATTTCATCTTCTTCTTCTTCTACTAATACCTCGATTTACGATACTCGTGGTAATAGTAA
TAACCATCATCATCATCCTCCGTCATCTTCCGACGAGATTTCTCAGTTTCTCCGGCATATTTTCGACCGTTCTTCTCCGT
TACCTTCTTACTACTCTCCGGCCATGACCACGACGGCTTCCACGGCGGCGATAGGGGTTCAAGGAGACCCGCATGCAGAC
AACCCGAGAAGCTTCGTTTCTACTACACCGGCGTCGAAGCGCGCCGTTGATTTCTCCGACGTTTTGATCGGCTCCGCCAC
CACCGCCGCCGCCGGGTGTTATGGTTTCTCCGGGGGTGGTAACAACATTGCTCAAGGGAGCAGCTCGGGGACTCGTGTGT
CGTCTTCTTCCATTGGAGCTAGCGGGAACGAGACCGACGAGTATGACTGCGAAAGCGAGGAAGGAGTAGAAGCTGTGGTG
GATGATGAGCTTCCCTCCAAGTCTCGTAACTCATCTAAGAGGTGCAGAGCTGCTGAAGTTCATAATTTGTCTGAAAAGAG
GAGAAGAAGTAGAATCAATGAAAAAATGAAAGCTTTACAAAGTCTCATCCCTAATTCAAATAAGACGGATAAGGCTTCGA
TGCTTGATGAAGCCATAGAGTATCTGAAACAGCTTCAGCTCCAAGTTCAGATGTTGACAATGAGGAATGGGATGAACTTG
CATCCTCTATGCTTACCTGGAACTTCATTACACCCATTGCAACTCTCACAGATCCGACCTCCAGAAACAACCAGTGATCC
TCTGCTCAACCACTCCAACCAATATGCTTCGACTTCTAATGCACCGGAAATGATCAACATGCCTGCTGCATACACGATGG
AACCTTCCATCCGCAGTCACTTTGGACCTTTCCCTCACTTTACTCCACATGTGGAGATGAGTCGAGAAGGCGGGTTAACT
CATCAGAGGTTGAACACTGGTGGTCATCCTAACGCAAACCTAACCGGAGAACATGCTGCGTTTGATGGACAACATCCTGA
GATAAAAAGATAA
>Bo1g004980.1 
ATGGAGTGGATTCGTAGAGAGACAATAGGTCACGGGAGCTTCTCCATCGTTAGTCTAGCCACTACCTCCGGTAGCTCAAC
CTCCTTTCCTCCCTTGATCGCCGTGAAATCCTCCGGAGCAGTCTGCTCCGCCGCGTTACGCAACGAGAGAGACGTTCTTG
ACGATCTCGGCCACTGTTCTGAGATCGTGCGGTGTTTCGGAGAAGGAACGACGGTGGAGAACGGCGAAGAGGTTTACAAT
CTTTTTCTAGAGTACGCTTCCGGCGGAAACTTGGGCGATAGGATCAAGAACTCCGGCGAGGGGCTGCCGGAGCTCGAAGT
GAGGCGGTTCACGAGGTCGATCGTTAAAGGGTTGCGTCACGTCCACAAGAATGGTTACTCTCATTGCGACGTGAAGCTTG
AGAATGTTCTGGTGTTCGGCGACGGAGGCGTGAAGATTTCCGATTTCGGGTTAGCGAAACGGAGGGGTGAGATCGCGGAT
GGGATCAGAGGAACGCCGCTGTATTTGGCGCCGGAAGCGGTTAATCGCGGGGAGTTTGAGTCGCCGGCGGATGTTTGGGC
GTTGGGATGGTGTGTAGTTGAGATGTCGAGTGGCAAAACGGCATGGTGTTTGGAGGAAGGAGTTAAGAACGTAATGTCTC
TGATGGTTCGTATCGGTTCGGGAGATGCCCCGAAGATTCCGGTAGAGTTGTCGGAGGAAGGGAAAGATTTCGTGAGGAGG
TGTTTTGTTAAGGACCCGGTGGAGAGATGGACGGCTCAGATGCTTTTGGATCATCCGTTCTTGGCCGTTGATCATGATGA
TGAGAGAAGTAGTGGTTCACTGAGGTGTGGCGATGAAGACGAGGCTTCGGTTTCACCGAGAGATCCTTTTGATTTTCCTG
ATTGGAACTCGGTTAACGATTCAGTTACGGTTTGCTCACCGGTTAATTATTCACCGTTCAGTTATTTGGTACGTTTACCA
GAGGAGAGAATCAGTGGGTTAGTTTCCGGGAATGTACCTGATTGGTCAGTTTCATGTGATTGGGTCAACGTACGTGAGGT
TAAAGGGAGTACAGTAGTTTAA
>Bo1g004990.1 
ATGGTGAAATCTCTGTCTTATACATGCCGAAGGACCACAAGTGGAAGCAACACTGAGAAATTGGGTTTATCACATTCGCT
ACTTCTGAAGAAGCCTTTCTATTTTGTGATTTCAGATTCAGTGGAGGATCTGATGGAAGACACTCATGAACTGGGAGGTA
CAACGGTTGCCGTTGATCGAGCATCACCAAAGGAAGATGATCCTCCTGTGAGAGACAAGGTTTCACTTCTTAGATTTAGG
TTAGGTCAAGAGAGATGA
>Bo1g005000.1 
ATGGAAAGAAACAAGCTTCCGTTTTCTTCTCAAAAGAGCAGAGCCTTCATGCCTCCCTCTCACCGTGGAGGAGGAGCTCT
CGCTAACACCTCCCGAATGTTTGGGGCGCAAGTCTGGCGTCCTCGCCACACTCCTAGAGCCGACTCAAGCAATAACCGAT
CTCCTCTACACCGGGCTCTTGCCAGGAACCATGATCCTCATGCTAGAGCTTTGTCGGACTCCCAAAGAACCATCTCCGAT
AATCTCGGAAACCCTGAACAAGGAGAGATAACGCATCAAAGCAAAGCCCACATCTCAGAAGAACCCACCTCCCGCGAGCG
TGGCCCCTTAATCCATAACGCTCCCCTCATTATCCGAGATCAAGAAGCAAGAGCCCAAGGAACCCACTCCTCGATTCCTG
CAAGGTTAGCAGAATCTTCAGCTGGCAAAGAGAAGCAGATTGCTGGAAATATAGATATGGAGTTAGACTTTGACTATGGA
CATGACCTTGATGGACAAGACCTTGAAACACCTCTGACAGAGTTAGAAAAGGCTGAAGTTGATAATCTGGTTAAAGAAAC
CGAACTCCTAGAGATGAATGCTATGTTGATGGCGACCGATGATCTGCTAGGAGATGAGCTTCTCGGGGATACCCCAGATG
ATAATGCAGAGCAAATCGAAGCTATCTCACAACTCTCTCCAGCAAATGCTGAGCATACCATGGAAATGCAGGTGGATCAG
CAACATACCAACGTATCACAAGATGCTCCAAACGTAAAAAACAGGAAGCGATCAGCATCAAACATTAGGACCGCAATTGC
ATCAACCGAGAAAGCGCCAACTCCTGCAAAGGGATACCTCAAGAAGCATATCTCAAGAAGTCCTGATATAAAAGGAGTTA
TGGCATCAAAGAAGCTTCATTACAGGCGCGGCCGTGCTTCTCCAAAGAAGAAAGCCCCCGTGGGGTCATATTCGGGTCCA
ACACCTCCTCCTCCTAGGCCACGAGCAGCAGCTACGATGCCACCCCCACCCGTGGCCGTTGAAGGTGGTTATGGAGCTTA
CGATGCTTACATTACTGCAGCCACAAGATACACAGCTCTCGGTGCTCCTACTCTGTATGACAATGCAGCATCTGATGTTA
GGAGTTTTCAAGGCTCCTAA
>Bo1g005010.1 
ATGACGAAAAGGCCCTTGAGTAAACATGAATTCGAGCAAACAATAGGCGCGCAGCGACCTCCAGTAGTCGCTCCGAGAGG
TCGCTCCAGGCTTCGGGAGCAACCTGGAGGGGTCGCTGCGAGACGCCGCTCTGGGCCCGTCGCTCCGGGTCAGTTTTCGG
CTTCCACCGGGATGAAATGGCGAGCGACTTCTCCGCATCGCTCTGGACCGGAACCAACGAGGGGGAGAGGGAATAAGATC
TTTATCGGACGGCTTCCTCAAGAAGCAACCGTTGATGATCTTCGCGACTATTTTGGGAGGTTTGGCCGTATTCAAGACGC
CTACATTCCAAAGGACCCAAAGAGAAGTGGACATAGAGGTTTCGGGTTCGTTACCTTTGCTGAAAACGGTGTTGCGGATC
GTGTTTCCCGTAGATCTCATGAAATCTGTGGACAAGAGGTAGCAATAGATTCAGCAACAACACTTGATGAAGCTGGACCA
AGCGCAGGTGGAAGTTCAATATTAAGCTCTTCTTCTCGTCCTGAATATTTTGGTCGAATGTATGGAGGCATGAGCTTGGA
CGATTTGGGATATGGAATGCCGAGCGCAAGACAATCAAGATCAGACTGGAGGTACCAGACCATATTAATAATGCACCTTA
CAGACATTATCATTGAGCCTTTGGCTTTGTCAGCTGTATGA
>BnaC01g01750D 
ATGGAGTGGGTTCGTAGAGAGACAATAGGTCACGGGAGCTTCTCCACCGTTAGTCTAGCCACTACCTCTGGAAGCTCAAC
CTCCTTTCCTCCCTTGATCGCCGTGAAATCCTCCGGAGCAGTCTGCTCCGCCGCGTTACGCAACGAGAGAGACTACGTTC
TTGACGATCTCGGCCACTGTTCTGAGATCGTGCGGTGTTTCGGAGGAGGAACGACGGTGGAGAACGGCGAAGAGGTTTAC
AATCAGAAATCAAAACTGGATATAAAGAGAATCTTAGGTTTTCTAATACTCACATCGACGAGAAGAAGAAGAACTTAA
>Bo1g005020.1 
ATGAGGAAGACATCTCTTTCTTCAAACAGCTTCGGCGGCTTCCTAAGCCCCGGAACAGCTCCGAGTAGCTACTCCGACAA
CAAAGGCTGGAGCTCCGAGAGAGTCCCCCACCCTTCCTCCTCCACCGCTTCTTCCACACCCACACTCAACAACGGCGGCC
CTCGTCGCCACCTCGGCTCCTCCTCCGCTTTAACGGCGCCGTTTTACAGCGGCAGAGCCGTACCTTCCAAATGGGAAGAC
GCCGAGCGGTGGATTTGCAGCCCCGTCGCGGCTTGCCCGAACCTGAGCTCTCAGTTCTCTGAACAGAGACGGCAGAAGTC
CAAAAGCGGTCCCATTGTTCCTCCCACGCTCCCTCATCCTCCGCCGTATTCTCCGAGGTTGAGGGCTATGGAAGCAGCTC
CGATAGGTTTGATGGTGTCTGGCTCGCCGTTCTCTACCGGAGTCTTGGAGGCCGAAAGGGTTTTCAGAGGGAGTGTTGGT
GGTGGTGGAGGCCATGGACATAGCCGGAGCTGGGTTGATTTGATGAGTGAAGAAACTTCTTCTCTCAGCTCCAAAACTGA
TACTGATCTAAGCTTTATTGAATTTTGTGCAGAGGACAGGAAGGAGACGGCGGCGCAATCTCCGGTGGTGTCAAGAAGAG
ACATAGCTACTCAGATGAGTCCAGAAGATATGAGTCCTAATAATAATCCTCAGGAGCTATTATCTCCACCGTTGGTTGTT
TCTGTGGTTGAGCCTCCTCCTTGTAGAGGAGGAAGTGAAGTGAGGGAAGTGAAGATGGATAAAGGAGCTAAGATGATTAA
GCGTCCTAAGAGACGAGTCATGTCTTCTTCTTCTTCGAGGGTTATTATGAGGAGAGAGGAGCAGCCTCCTGAGGTTGAAG
ACAACTCTGAAGCTTCTGCTTCCTCTTCCTCTTGGGATATCTCTGAACCAGCCATGACTCTTTCTAAGTTGCAAAGAGAG
GAAGCCAAGATAGCAGCTTGGGAGAATCTGCAGAAGGCTAAGGCAGAAGCTGCCATTAGAAAACTTGAGGTGAAGCTGGA
GAAGAAGAAATCAGCATCAATGGATAAGATCTTGAACAAGCTTCAATCAGCGAAGTTGAAAGCACAGGAGATGAGGAGAA
GTTCAGTTTCAGTATCCAGTGACCATCAACAAGAACAGCAACAAGTCTCCTCCAGAAACTCAGTGAAGATCACTCATCTT
GTCCGGAGACATACTTTCATGACGCCTTTCATGGCTTGCTTTGCTCCTCGCGTTGACTGCAGAAAGTCTCCATCTGCTCG
CTAG
>Bo1g005030.1 
ATGTGGCACGAAGCGAGACGATCGGAGAAGAAGGTGCACGACATGATGGACGCCGCTCGGAAGCGAGCTCAGCGACGAGC
CATCTTCTTAGCCAAACGCCGCGGAGATCCCATCCAGTCCATCCAAGCCGTTGGTTCCCGCTACAAAATCTTCCGCGACG
ACGGTCTCTACCAAGCCACCGAGGATCAGCAGGGCCTGATACCTTGGAACGGGAAGCAGGATGTTATGATTGATAGATTC
GATGGACGTGCTGTGCTTGATTTTGTGCGTGAGGCTGGCTCGAGAAGCATGCGGCCGCATAAGAAGTCGGAGGAGGAGGA
GGAAGTTGAGGAGTTTGTTAATTTTGAGCGTTATCGGGATTTAATTAAGCATCGCCGTAGAGGATGTCGGTACCTTCTTC
TCTACATTCTCCTTCAAATTTCTGATGGAGAGGGTTTGCTACACGTCCATCAAGAGCTTGAGGCTAAACTTGCTGCACCC
TTCCTTGGAACAAGACCACAACAAGGGCAACCACCTGCAAACAAAGGCACGTATTCACAGGTTGGGTTTTCATATGGTGG
AAACGGGAAAGAGGCGTCGTTTGATGCGGAGGAAGATGATGAGGAGGAGGAGGATGATGAGGATGATGAGGAAGGTTTTG
ACAGTAATGACAGCGAAGACGAAGGAATGGAAGCGATTGCGAAACAGTTTGGCGTGAAGCGGTATGGGTGGCTCGTTTAT
ATGGACAAGAAAGCAAAGGAGGAGGAGAAAAGGCAGAAGGAACTTATCAAAGGCGATCCTTCAGTTAAGAAACTAAGTCG
CAAGGAAAGAAGAAAGGTTTCTAGGATAGAGAGGGATAGAGAAAGAGAAACTTCAAGGAGTTTTGGAAGGCACATGATTC
AGCATGATCCCTACAGGGAGACTCGAAGGAGTCCTACTTATGAGGCTTATCCGCGTTCAAGAAGATCAAGATCGAGATCA
TATTCTCCGTCATACTCAAGGAGGAATGGTCATGGAGACGACTCTGGCGAAATCAGCAAGCCCAAAATCGAGTATATTAC
AGAATTTGGAGGCTCTGGAGACGTGGGAAGTCCAAAGTTTGGAGGATATTCCCCACCGCGGTCACCACCATCTCAAACTG
ACCTATTCACCCGACCATCTTCAGGACATATTCTTGAGGCGCTGCATGTCGATCCTGCATCTGGTGTATCTCTTGAGAAA
GACAAGATTGTTAAACTACCTAAACCGTCAGTGAGTACTTCCTCGGCACTAGCGAAGCTTTCAAAAGCAGGTACCTCTTT
GGGAGGATCTTCGAAGCAGAAGCCAGCGGAGAAGAAAGAAACTCCGCAAGAACGACTGAAGAGAATCATGAACAAGCAGC
TAACGCAACAGATTAAGAAAGACACTGCAACGGAGACTGCTAAAAAGCGAGAACAAGAGAAGCAGAGGCTGGAGAAACTA
GCGGAAACAAGCCGGTTGAAAGGCACAGACGAAGCAGGAGTAGAAGCAGAAGCAGGAGCAGGAGATCCCGCAGACATGGT
TCGAGATCACTGTCTAGGTCCCCGTCTAGGTCACCATCACGCTCTCCTAAACGCTCGCGCAGACGCTCTTCCTCGTATTC
AAGGTCTCCGAGGCGTAGAAGCAGGACAAGGCACTGAACTAAGAAGGAATGAGATAAAAGAGGGAACTCTTATTGTTGAA
GCCAATAGACTATATGTTGCCTCTTTTCCTATATTTTTATATATTTGTTATTGTGTGTTTTCTTGTTTTCTTACTTTCTA
TCCTGAATAA
>Bo1g005040.1 
ATGATGGCGGCGCAAAGGTCTGTTCCGGCGCCGTTTTTAAGCAAAACGTACCGGCTAGTGGATGATCAGAGCACAGACGA
CGTCGTTTCATGGAACGAAGATGGATCAGCTTTCGTCGTATGGAAAACAGCCGAGTTCGCTAAGGATCTTCTCCCTCAGT
ACTTCAAGCATAACAACTTCTCAAGCTTCATTCGTCAGCTCAACACTTACGGTTTCCGGAAAACGGTACCGGACAAGTGG
GAGTTTGCTAACGACAACTTCCGGAGAGGACAAGAGGAACTGCTGTCGGAGATACGGCGGCGCAAGTCGGTGATCGCCGC
GGCGGGGAAATGCATAGTCGTCGGTTCGCCGTCGGAGTCAAACTCTGCGGGCGACGATCACGGTTCTAGCTCCACGTCAT
CGCCAGGGTCGAAGCACCCGGGGTCGGTGGAGAACATGGTGGCTGACTTATCCGGGGAGAACGAGAAGCTGAAAAGAGAA
AACAGCAGTTTGAGCTCGGAGCTCGCGGCGGCGAAGAGGCAGCGCGACGAGCTCGTGGCGTTCTTGACCGAGCAGATGAA
AGTGGGACCGGAGCAGATCGATCTGATGATCAAAGGAGGGAAGAAATTCAAACCGGCGGTGGAGGAGGAAGAGAGCGACT
GCGAAGGCTGCGGCGGAGACGGTGGAGCCGCCGTGGAGGAAGAGAAGGGGGTGGTAGGTGAAGGTTTGAAACTGTTTGGG
GTTTGGGTGGAAGGAGAGAGAAAGAAGAGGGGCCGTGATGAGAAGAATTTCGTGGTGGGTGGGTCCCATATGACGGAGGT
AAAGAACGTGGACTTTCACGCGCCGTTGTGGAAGAGCAGCAAAGTCTGCAACTGA
>Bo1g005050.1 
ATGACGAGTACTCCAACTCCTTCTGCGACTGGAAGACTTACAAAAAGGATGGATATTCCAGAACTCCCCCGTAGGTTATA
CACATCAGGGGAAGAACCAGAAGCCCACAATAGCATTTCGTATCATACGGATAACAGCAAGTTGCATACTGCTCTTAGGA
AAGCTCTTACTGATGACGAATTTGAAGAGCTCAAGGAGTCGAGTTTGGGAGTTTTCATCAAGTTCAAGGAGCAGGGATTT
GGTTGGGCTTCAAGGCTGGTTCACTACATGCTCAGTTTCAAGCTGGACATTAAGAAGAAGTATGAGATGTGGTCTCTCGT
TGGTCCAGAACCTTTGAGGTTTTCACTGTTAGAGTTTGAAAACCTCACTGGTCTAAACTGCGAGTACATCGAGGACCTTG
AGACACCAAAATGTGACGTTACCCCAGAGATGGTTTCTTTCTGGGGGATGCTGGGAGTTCATCTGGAAGCTGGGCCAACT
ACTGATCAGATAATAGCAGCACTGAAGAGATGCGGGGATTGGTCCAGGGAAGATCGCAAGCGGCTCGCGTACCTCTCCAT
CTTCACTGGATTCATTGAAGGGAGAAAGTTTTCAACCGCTACACGATCTACTCTGGCAAGGCTAGTGATGGATTTAGAAC
GGTTTGAGAATTATCCATGGGGGAGAGTCGCGTTTAAGGTGCTGATGGACTCTTTGTGGAACAAAGAAATTGCTGGCTGT
TACACCGTGGATGGGTTTATACAAGTTCTTCAGGTCTAG
>Bo1g005060.1 
ATGGCGATGATATTTTGCAACACTCTCCTCTACTCTTCTTCTCCGCTTCTCTCGCCGTTACCTTCGATACGATCAAAACC
GTCGCGATTCTCAAAGAGAGTACTCACAGTCCAAGCTCAATTCCAGTCCATGGATCAAAACGATCTCCTCCTCCGTCAGA
AATTCATGGAGTTTCCTTACGTCTCGCCCTCGCGCAGGGAGCTAATGGCTGATCTCATGTCGACGTTGGAGGATCGCCTC
CACTCGCAACTCCTTCCCTGTAGCCTCCCAACGGATGTACGGAACTTCAAGAACCCTAACGGTTCTGCCGAAGCTTCTCT
TCACATCAGATCCGGCGAGAAATCATCTCCGATTGATTTTGTTATAGGAAGTTGGATACACGTCAAGATTCCGACAGGAG
TGTCTCTCAACATAACAAGCATCTCTGCATTCCTAAACTCCTCAACAGAAGCTCCAAACTTCGTGGTCGAACTCATACAG
AGCAGTCCCACGTCGCTCGTTCTCATCCTCGACCTCCCTCATCGCAAAGACTTAGTTCGTCACCCTGACTATCTCCAGAC
CTTTTACCAAGACACTGCTCTCGATACTCATCGCCAGTCACTCCTCAAGCTCCCCGAGATCAAACCCTACGTCTCGCCGT
CTCTCTTTGTCCGCTCTGCTTTCTCTCCCACAGCTTCGATGCTTAAAATCGACGCGGACGAAGGGGAGAGGCTGGAGGAG
ATCTTGAGGGAGCATGTGAGTCCAACTGCTAAGCAAGTTCTTGAGGTTTGGCTTGAGCGTTGCGCGAAGGAGGAGGAAGG
AGAGGAGAGAGTGGTGGGAGAAGAAGAGAAGTTGGAGTTGGAAAGAAGAGATAAAAGCTTCAGAAAGAAGAGCATAGAGG
AAGATTTGGATTTACAGTTTCCTAGAATGTTTGGAGATGAAGTTTCTTCCCGTGTTATACACGCTATCAAAGAAGCTTTT
GGAGTTCTCTAG
>Bo1g005070.1 
ATGGCAAGTTTCGCGTCCGGAGCAGCACAGTTCAGAAGAGGTCTTAAAACTAAAGGGAAGACTTATGGATTGACCAATCA
AAAGAGAAGAGAGATCAGAGAAATATTTGATCTCTTCGACATAGACGGTTCAGGTAGCATCGATGCTCGCGAGCTCAACG
TTGCTATGAGGTCTCTCGGGTTTGAGATGACTAATGAGCAAATAAACGAACTGATGGCAGAGGTGGATAAAAACAATAGT
GGAACAATAGATTTCGAAGAGTTTGTGCATATGATGACAACAAAATTCGGAGAACGAGACTCTAAAGATGAATTGTCTAA
AGCATTTAAGATCATTGATCACGACAACAATGGAAAGATTTCACCTCACGATATCAAGCAGATCGCGAAGGAGCTAGGAG
AAAATTTCACAGATAATGAAATAGAAGAAATGATCGAAGAAGCAGATCGTGATAAAGATGGAGAAGTTAGTTTGGAGGAG
TTCATGAAGATGATGAGGAGAACTTCTTACGGCTACTAG
>BnaC01g01810D 
ATGGCGACCGCGAAAACTCTGCAACCAAGAATCATCTCTTCCTTTCTCGGCAACAACTCTATTCTAGTATCAACGCAGCC
TCTTCCCCATCTCTTTCGCTTCCATTTAGGGAGACGGCATGTTTCGATGCAATTGTCAAGAACCTTGTCTGGATTAACCA
ATCTTCTCTTTAATACAAGAAACGTTGATGAAGTGATTGATGGCAAGAGAAAACGTCTGAAACCAGGACACGTGTCTCCT
CGCCGCCCTGTCCCTGCCCACATAACCAAACCTCCTTACGTTGAGTCTCTTAAAGTCCCCGGAATCTCGAGTGGACTTGA
GATTCACGACGAGGATGGTGTAGAGAGGATGAGAGCTTCTGGGAGGCTCGCAGCTAGAGTTCGTGAATACGCTGGGACTT
TGGTTAAGCCGGGTGTGACTACAGATGAGATTGATGAGGCTGTTCACAACATGATCATCGAGAACGGAGCTTATCCTTCG
CCACTTGGCTATGGAGGTTTCCCTAAGAGTGTTTGCACGTCTGTGAATGAATGCATTTGCCATGGAATCCCTGATTCACG
ACCGCTTGAGGATGGAGATATAATCAACATTGATGTCACAGTTTATTTGAACGGCTACCACGGTGATACTTCGGCTACTT
TCTTCTGTGGAGATGTCGACGAGAAAGCTAAAAAGCTAGTCCAGGTGACTAAAGAGTCTCTTGACAAAGCTATATCGATA
TGTGGACCTGGTGTTGAGTACAAGAAAATCGGCAAAATCATTCATGATCATGCAGATAAATATAAATATGGAGTGGTTAG
ACAATTTGTAGGCCACGGTGTTGGACGTGTCTTCCATGCTGATCCTGTTGTTCTACACTTCCGGAATAATGAAGCTGGAC
GTATGGTTTTGAACCAAACCTTCACTATTGAACCCATGCTTACTATTGGAAGCAGAAAACCGATTATGTGGGATGATAAT
TGGACCGTGGTTACAGAAGATGCAAGCCTCTCTGCGCAATTCGAGCATACCATTCTTATAACCAAAGATGGAGCTGAGAT
ACTCACCGACTGTTAA
>Bo1g005080.1 
ATGGCTTTCTCTTCAGAAAGAAGATTACGTTGTCTTTCTCCTTCCTACGGACAACATGTGACGATCCTTAGCATCGATGG
TGGTGGAGTCCGTGGGATCATTCCCGGTATTGTCTTAGCTTACCTAGAATCACAACTCCAGGAATTGGACGGTGAGGAGG
CAAGGCTTGTGGATTACTTTGATGTCATCTCCGGGACGAGCACTGGAGGTTTGATAGTGGCGATGTTGACCGCACCGGAT
AAAACTAACCGCAACCGCCCTTTGTTTGCGGCCAAAGAAATAGTCCCTTTTTATCGCAAACATTGCCCTAAAATCTTCCC
ACACCCGCGAGGGGCGTTTGCCTGGGCTCAAATCCTGGTGAGACTTGTACGAGGACCAAAGTACAACGGGAAATACTTAA
GAGAAGTAATAGAAGATTTCTTGGGAGACACGAGACTGACTCAAACTTTGACAAACGTTGTCATACCTTGCTTTGACATC
AAGAAACTCCAACCAGTTATCTTCTCTTCTTACCAGGCGGTGAGCCGTCGAGTTACTGACGCGAAAATATCAGATATATG
CCTAAGCACATCAGCCGCACCAACTTATCTCCCGGCTCATCGGTTCACTAATGAAGACAATGAAGGAAACAAACATGAAT
ATAACCTCATTGACGGTGGCATCGCTGCCAATAACCCGACATTGTGTGCGATTGCTGAAGTGACAAAGCAGATAGTGAAG
AAGAATCCAGCAATGGGAGACATTAGCCCATTGGATTACACGAGGGTTGTAGTGATATCGCTTGGGACAGGTTCGATAAG
GAATGAAGAGAAGTATGATGCGATAATGGCGTCAAAATGGGGACTGGTGAGTTGGATCTGTGCGGATGGTTCGAGTCCAA
TTATTGATTGTTACAATGAGGCCATTCAAGACATTGTTGATTACCAAAGCTGTGTCGTTTTTCAAGCTCTTCATTCCGAG
ACGAATTATTTACGTATCGATGACGATACGTTGAAGGGTGACATAGGATCAGTGGACATATCGACAGAAAAGAACATGGA
TGGTCTTGTTGAAGTTGGTAAAGCTTTACTGAAGAAAAATGTGTCTCGTGTCAATCTCGAAACTGGCCATTACGAACCCA
TCTCTGATCACGTTACCAACGAAGAAGCACTCAAAAGGGTTGCAAAGATTCTGTCAGAAGAAAGGAAACTCAGAGAATCA
AGATATCATAAACTCAAGACCTGA
>Bo1g005090.1 
ATGGAGTCGTCCTGCAAGAAAAACAAACCGCCGTCTTCCGGATCACTCGTAACCATCCTCAGCCTCGACGGCGGTGGAGT
CAGAGGAATTATGGGCGGAGTGATCCTTGCGTATCTAGAAGAGCAGCTTCAGGCCCTCGATGGAGAAGACATGAGGCTAG
CAGATTACTTCGACGTGGTAGCCGGAACTAGCACAGGTGGCCTCATGACGGCCATGTTAACTGTACCAGACGAGACCGGA
CGTCCTCATTTCTCGGCCAAAGACATTGTTCCGTTTTATCTTCAACATTCTCCCAAAATATTTCCACAGCCCGGAGGATT
GACTACTCTGTTACCTAAGCTTCCAAAGCTTTTGTCTGGTCCAAAGTACGATGGAGTGTATCTACGGAATCTGCTAAATA
ATCTTCTCGGAGAGACGAGACTTCACCAGACAGTCACAAACGTTGTCATACCCACCTTCGACATGAAGAAACTACAACCC
ACCATCTTCTCCTCTTACCAGGCATTGGTTGACCCTAGCTTGGATGTCAAGATATCAGACATATGCATTGGAACATCGGC
TGCTCCTACTTACTTTCCTCCTCATTACTTTCAAAATGAAGATATTCAAGGCAAGACGTCTGAGTTTCACCTAGTTGATG
GCGGTGTTACTGCTAATAACCCGACTCTGCTGGCCATGACAGCTGTCACTAAGCAGATTGTGAATGATAATCCTGACATG
GGTGAGCTCAAGCCGTTAGGTTACAACAAGTTTCTCGTTGTGTCGATAGGAACAGGGTCTGCACAAAAGGAGAAGAAGTA
TAGCGCAAGAAAGGCTGCAAAATGGGGAATCATATCTTGGTTATATGACAACGGATCTACTCCTATATTAGACATTACCA
TGGAATCAAGCCGAGACATAGTTGATTTCCACAGTTCTGTTGTGTTCAAAGCCCGACAATCCGAAGACAAGTATCTCAGA
ATCGATGATGATACATTGAAAGGAGATGCAAGCTCTATGGACTTAGCAACAAAATCCAATTTAGAGAATCTTGTGATAAT
TGGAGAGAAGATGCTGAAAAACAGAGTTGTGCAGATGAACATCGACACTGGTGTATATGAACCTGTTCCTGGAAACGTTA
CCAATGATCAAGAACTCAAGAGGTTTGCGAAAATTCTCTCGGATGAAAGGAAATTAAGGATGCAAACCGAGGCAATGCAT
AAAGTTTCATCAAGTTGA
>Bo1g005100.1 
ATGGGGAAAACTCTCGTTACAATCCTCAGCCTCGACGGTGGCGGGGTCCGAGGAATCATCGCCGGAGTCATCCTTGCTTA
TCTAGAAAAACAACTTCAGGAGATCGATGGAGAAGACGTGAGACTAGCTGATTATTTCGACGTGGTATCAGGGACTAGCA
CCGGTGGTCTCATGACTGCCATGTTAACTGTACCGGGCGAGAATGGACGGCCTCAATTAGCGGCCAAAGACATTGTTCCT
TTTTACCTTGAACATTGTCCCAAAATATTTCCACAGCCCGAAGGCTTGGCTGCTCTGTTACCTAAGCTTCCAAAGCTTCT
GTCTGGTCCAAAGTACAGCGGAAAGTATCTACGTAAGCTACTAAGTAAGCTTCTTGGAGAGACAAAACTTCACCAGACAG
TCACAAACGTTGTCATCCCTACCTTCGACATGAAGAAACTCCAACCCACCATCTTCTCCTCTTACCAGGCATTGGTTGAC
CCTAGCTTGGATGTCAAGATATCAGACATATGTCTTGGCACATCGGCTGCTCCCACTTTCTTTCCTCCTCATTACTTTTC
TAATGAAGATAGTCAAGGCAAGACGTCTGAGTTTCACCTCGTTGATGGCGCGGTCACGGCTAATAACCCGACTTTGGTGG
CCATGACTGCTGTGACTAAGCAGATTCTGAAGAACAATCCTGATATGGGTAAGCTCAAGCCATTAGGTTACGATAAGTTC
CTAGTTATATCGATAGGGACAGGAACTTCAAAAAAAGAGATGAAGTATAGCGCCAAAAAGGCTGCAAAATGGGGAATCAT
ATCTTGGTTATATAACGATGGATCTACTCCAATATTAGACATGGTCTCGGATTCAGGCCGTGACATGATCCATTTCCATA
GCTCAGTTTTGTTCAAAGCCCTCCAATCTGAGGATAAGTACCTCAGAATCGACGATGATACACTGGAAGGAGATGTAAGT
TCGATGGATCTAGCGACAAAATCTAACTTGGAGAATCTTGTGAAGATTGGAGAGAAGGTGCTGAAAAATAGAGTCATGCA
TATGAATATCGACACTGGTGTCTATGAACCCATTACTGAAAATATCACCAATGAGGAAGAACTCAAAAGATTTGCGAAAA
TTCTATCTGATGAAAGAAGATTAAGGAGAATGAGAAGCCAAACAATGGTTCAAGATCCATCAAACTGA
>Bo1g005110.1 
ATGTCGAAAGAGACCGCAATCCGCACCAGCGAATCTTCTCATCCCCTCCTCTTCCGACAAGTTTCACCGGGACCCGGAGA
TTCCACCATGCAGTTTCGGCTTCTTCATTTCTGGGATGCTCACAAGAATGTCAAAGGAGGACCATGGATCCTTCTTGGGA
TCGAGATGCTTATGATTGATGCGGAGGGAACTTTAGCTCAGGGGTTCATCGGTCAGAACCGTCGCAACCAGTATGAGAAA
GAGCTCCAGCGTGGTAGAATCTACACACTGACAAACTTCTACGCGTCCAACAACAAGGTGATGTACAATGTTGCTGATCA
GAGGCTGGTGATTTGCATCTCCCAGGCCTCTGCCCTGTCGAAGGTTGAAGAAGACATTGAAGGCATTTTGACAGAGCGCT
TCAGGGACGAGGCCGCTGAAAGTTTTCGCTTGAAGTTTGACGCAAGCGCAGCCACTCCAACTGTTCTATTGGTCACAACA
AGCAATCCTAAGAGACTCGGTGGGAAATTGTGCCTAAGTTCAATGTCCTCTTCAAGAGTGTTTTTCGATGAAGAGGTTGA
CCCCACCAAGGAATACTTGGCCTGGTTAACCACGAACCCTTCTGTGACTTCTTTAGTCAACCCTGTTGAGGTTGTCAAAG
CTGAGACTCTCACAATAAGTGAGATTGGCGCCTTTCTCAAGCATCAGCCTGCTCAGGTTGCCTACTTTGGTTTCATTGCC
ACAATTGATGATGTCAAGCTTGGCACTGAGTGGTATTACATTGCTTGCAAGGATTGCCAGACCAAGTTAAACCGTGGGCC
GACAACATTGCTTTGTCCAAAATGCGGGAATGAAAATGCTACTGCAGTAGCCAACTATCGCGTGGAGCTGTCTGTCTATG
ATAATGATGAGCAGTGCACGTTCATCATTCTCGGAGATGCTGGGAAAGATCTCACATGGAGGAAAGCAACAGAGTTGATC
GACGCTTATGTTCAGACAAAGAAATTCAGGATTAAGGTGGCTAACTACAACTTCACTCCTATCCGTCTGTCCTTGACCGC
TACGAAGATAGTCTCACCAGCCGAATTACCACCAAAAAATCCCCCACTCAAGACGCTACCAGGAACTGAAGTGGAGAACA
CAGAGTTGGCTGCGAGTAGTGGTGGTGGTGCTTCAGCTATTGACGTCCAGAAGAAAGCAAAGCGTGCCAAGCGTAGTGAC
TAG
>Bo1g005120.1 
ATGCGAAGGGCAATATTACTATCAAAACGTACATCAAGAAGGATAGAAGGACCCAGCGCAGCTACGCCCGCACAAAATCA
TCAAATCGGCAGAGCTAAAGGAAAAGCCCCTTCAGATGTGTCATCCTCCTCTGAAGCAACAAACAACCCAATTTTAGAAT
GTCCATCGTGTGGTGCTTTAGTCTGGCAATCCGAGAGCACCGGAAGAGACCCTAGAACGAAGGAGTTACGCTTTACCATT
TGTTGCAACCAAGGACAGATAAAGCTTCCACATCTGAGACAACCTCCACCTGTGTTAGCAAAGCTACTGAAATGTAAACA
ATTTCGCGAGACAATCCGAGTCTACAATGCCCTCCTAGCTTTTACATCTATTGGAGCAAATATAGATTACAGTGCTGTTT
TCGGCAGAGGGCCATTCACATTCCGTATTCAAGGGCAGACTTACCACCGTATCAGATCCCTCATTCCTAAGCCAGGTTTA
CCACCCAAGTACCTACAGCTCTATATTTTTGATACGGCAAACGAATTTAAGAATCAGCTGGAAGCTTTAAGTCAAACAAC
CTCTGAAGGAAAAGCAGACGAAGCCACATTAAAAGTCCTTATAGAAATGGTGGATGCCAACAATTTCCTTGCAAAGGTTT
TTAGGAGGGTTCGAGATCGGTATGAGGCGAACTCCGGAGAAGTACGATCAGTCTCATATATGATAAAGGGAAAGGCAAAC
AATATGACTTACCTCAATCATCTGAGGTTGTTGGACTTATTGTCGGCGACATGTGAGTATGGTTTCAATACCGAAATTCC
GTTGCATTTAGAGGACGGAAGCTCGAGGACAAGGAAATTTGTCAGTATCCGGCAATTTTATGCCTCCCAAATACAAACTC
GGTTAAAAGAAGGAATGACACTCATTAAGTCTGGGCGCCTCCTCCACCAATATGTTGATGTATATTCTGCGATCGAGGAA
GATCGTCCTCGATGGCATAGGAACAATCAAGACGTTCTAAGGGCTGAATTATACAGTAATGTTTGCGATGCAGTCGAAAA
AGGTGACACGGATGCAAGGACGGTTGGTAAGAGGTTTATTCTACCACCGAGTTTTACTGGTGGGCCCCGTTATTTGATTG
AGAAATATCATGACGCAATGGCAATATGCAGACAGTTTGGGAATCCAGATTTATTCATAACAATGACGGCAAACCCAAAT
TGGAAAGAGATAAAAGACCATCTAGCAGCATACGGCGGTGATAGCCCGAATGATAGACCAGATATTGAGTGCCGAGTTTT
CAAAATGAAACTAGACCAGCTGCTAGATAATTTTAAGAAGGGTACATTCTTCGCCCCCTACACAGCAGCTCTTCATAGGA
TTGAGTTCCAAAAAAGATGTCTTCCCCATGCACATATTTTGTTGTGGTTTGGATACCACTCAAGGACCCCCAGCCCAGAA
GAAATCGACAAGATTATTTCCGCCGAACTTCCGGACAAGCAGAAAGACCCCGAAGCCTATGAATTGGTTGCAAAGCACAT
GATCCATGGGCCATGTGGAGTCCATAGACCTCGATCACCATGTATGGAGAATCATGTGCGTGTGAAGAAATTTCCCCGCC
CATTTACTCAGTCTACATCAATTGATAAGTCTGGGTACATAATATATCGTCGCCGGAAGAACAAAAATGCTAATATTTTA
AAGGATGGAATTCTTTTAGATAATGCTTCTGTCATCCCTCATAACATAGAAATCCTGAAGAAGTATGCAGCTCATATAAA
TGTGGAATGGTGCAATAGGACATCCGCTATCAAGTACCTTTTCAAATATATCTCAAAAGGAGTCGACAGGGCGACAATTT
TGATTGAGAAAGGCCCCGACCCACCGATGTCCGAGAAAGGAATCGACCCCCAGACATCCGAGAAAGGCAAAGAAAGGGTC
AAGAAAGCAAGGAATGAGATAAAAGAATATCAAGACTGTCGATACTTATCCGCTTGCGAATCCATGTGGAGGACTTTCGC
TTATTCTATACATAAACGCCAACCATCCGTCATGAAGTTGGTAGTCCATCTGGAAGGTGAACATGATATCACTATCAAAG
ATACGGATAACCTAGGAAGAGTTATACAGAAGCCAGACATTGAAAAGACTATGTTTACCGAGTGGATGGTTCTATGCAGA
ACATCCGCGTTCGCCCGCACCTTAACGTATGTCCAGATTCCTGAGTTCTTCACATGGAACAATAGCTCAAAAGTCTGGTC
AGAGAGAAAGAGAGGAACTTCAATTGGTCGGGTTGTTACAGTACATCCCGCTTCAGGCGATCATTATTATTTGAGGATAC
TGATAAACAAAGTGAAGGGCCCAAGAAGTTACACAGAGCTTAAAACCTTCAACGGTGTCACATATCCCGATTTCAAAAGC
ACCTGCTGCGCACGAGGTCTTCTCGCTAACGATGCTGAATGGCACGAAAGTATGGTCGAACTCAACACATGGGGTACACC
TTCTCAGCTAAGAGAAATGTTTGTCACGTTACTTATCTACTGTCATGTTGCTAACCCTAAGGAATTGTGGGATAAGTGCT
GGAAATCCCTGAGTGAGGACATCCTTTACAAGAAACGTAAGGAATTCAAACACCCGCAGCTAGAAATATATGATGCTAAG
CTCGAGCAATATACATTACTTGAACTCGAGAAGGCTTTGCGGAACCAAGAACACACCCTTACTGATTTCCCAGGAATGCA
TACTCCTGATCCTCTCCTACTTAAAGAGCTAGGTAATACTTTGTGGCAACAAGAGCTACAGTATAATATCGCCAAGGGGA
AGAGTAGACATGACACCCAGTACACCTTGCTCAACCATGAACAATTGGACGTCTATCAAGCAATTATTGAGTCGACTCAG
GAAGACTGTGGGAAGCTATTTTTCGTCTACGGGGCTGGAGGCACAGGCAAAACATTTTTATACCAAACAATCATTTCAAG
ACTGCGGTCAGAGAAAAAGATAGTCCTTCCTGTTGCTTCATCTGGAATAGCAGCCCTACTACTACCAGGCGGCAGGACTG
CCCACTCACGTTTCAATATCCCAATCGATCTAAAGGCCACGTCCACCTGCCACATTACACCTGGAACTATGCTCGCAGAG
TTAATAGAAAAGGCAGCTCTAATCATATGGGATGAGGCACCTATGACAGATAGGCATGCTTTCGAAGCCCTCGATAAGTC
CTTGAGAGACATTCTTTCTTTACATGATCCCAAAGCCAGAACTCTCCTATTCGGCGGAAAAACGGTTCTTCTTGGAGGTG
ATTTTAGACAGATCTTACCAGTCATCCCACAAGGCACCAGAGCTGATATTGTCTCTGCCTCCATAAGTCATTCATATTTA
TGGGAATCATGCCACAAATTCACCCTCCAAAAGAATATCTGCCTCAGCGAAGATGAGAAAGAGTTCTCCAACTACGTCCT
GAGGGTTGGCGATGGGAACCCCCTACCTACTGAGGTGAATGAATTTGATGAAGATGAAGAGGATCAGCTCATTTCTATTG
ACCGAACGTTGGTCGAGGAGCTCAGCTCAGATCCTCACAAACAAATTCTAGAAGCTACTTACGGGCGAACTGACCAGTGG
AAAGGAACCAAGCAAGACTATACAGAAAGGGCTATCCTCACACCAAGGAATGAAACGGTGGATGAGATTAATGAATACAT
GATATCTGAAGATTGCGGTGTTTCAAAGGAATATCTCAGTTCCGATAGCTTCGGTATAATAGACACTGACTCTGAGAACA
ACGAGACATTGTACCCAGTGGAGTATTTAAACTCATTGAGCTTTCCAGGCTTGCCTGCACATAAGCTTACTTTGAAAGTG
GGTGCCCCTTTCATGCTCCTAAGGAATTTAAATCAAAAGAAGGGGTTATGCAACGGAACACGTCTGATTGTCACTAACCT
AGGTGAGCGTGTTATTAGAGGTAAAATAGTTACAGGCTCCCATATTGGACATAAAGTGGACCTTCCAAGAATCATACCAT
CAGAATCAGTAACTAAACATCCGTTCACCCTAGAAAGGCGGCAATTTCCGATCAGGCTATGTTACGCAATGACAATTAAC
AAAAGTCAGGGTCAGAGTTTGAAAGGGGTCGTACTGTATTTGCCACAGCCCATTTTCACCCATGGACAACTATATGTTGG
TCTTTCCCGAGTTACTACCAAGTCAGGCCTCAAAATTATACAAGGAAAGGATCAAAAGATAGGAAGGGTCCGCCCGCAAT
AG
>Bo1g005130.1 
ATGCATTTCTCTCTGAGGAAGCAAATCCACCACTGCGCCACTCTCATCTTAGACAAGAGCAAAAGCAGCCGGAGAAGAAG
CTCCGATTCCTCCCTCAACGCCACGAAAGAAGCTGCCTTGCTTCGGAAGCTCTACGAAGACATGCTCAGGGAAGCTCTAG
AGGAAGCCTCCGAGAACGGGTCGATCCTCAAATCCCAAACCATTGACCAAGAGAATCAAGTGGGCCGCTCCAGATCCTTA
GCTAGACTCCACGCGCAGCGTGACTTCCTACGCGCCACCGCTTTAGCAGCCGACCATGTATACTCCTCAGAAGACTCCCT
CCCCGAGCTTCTCGGTTCGAAGGTATGTCTCGACTACTGCGGGTTCGGTCTCTTCTCTGTTGTTCAGACTCTGAACTATT
GGGATACTTGTACGTTTAGCCTCTCCGAGGTCACAGCTAATTTGAGTAACCACGCGCTTTACGGTGGAGCTGAGAGTGGA
ATTGTGGAGCACGATATCAAAACTAGGATCATGGACTATCTGAACATCCCTGAGAACGAGTACGGTCTTGTTTTCACCCC
AGTCTGTGAACTCTGGATGGCGCAGACGGCGAGGGAGAAAGGCTCAAAGGCTTACAACGCTTGGTTCAAGTGGCCGTCTT
TGAAGCTGTGTTCGACTGATTTGAAGAAGAGGCTGTCTTACAAGAAGTGGAAGAAGAAAGATTCCGCTGTTGGGTTGTTT
GTGTTTCCTGCGCAGTCGAGAGTTACTGGCGCTAAGTATTCTTACCAGTGGATGGCTTTAGCTCAGCAGAATCATTGGCA
TGTGTTGCTTGATGCTGGCTCTTTTGGTTGTCTTTTGATTAAAAACGATTCAGTTGATGGTCTTGATGGATTAGTTGGTT
TTGCTGATGATAAGACCAAAGAAGCTCATCGACCTGGAACTCAGATGCCGGCTTTCTCTGGAGGATACACTTCAGCGCAA
GTGAGGGATGTGTTTGAAACAGACCTCTTAGAAGATAACATCTCTTCCGATAGAGATGGAACTACAAGCACCACGATTTT
CGGAGAAGAGACAGAGATAATCAAGAGATACAAGAAGAAAACTGCAGTCATAGCTTGGCAAATGGCTCATCAGAGATCAA
AGAGAGTGCGATTAGAGACAGAAGGACGGAGAGATGGTGGTGGTAGAAGCAGGCTTTTGGGCGTGGAGGATGAACACGAG
AGCAAAGGAAGACGATTTTCCTTTAACGTGGACCGTATTAGTCATAGTATAGTAGAACCCGGTGAAGCCTCTCTAGCTAG
TGTTTATGATGAAGAGTACAATAACAACACTAGTGATGACGAGGGTGCGGATGATGAATGGGACAGGAGAGAAAACGAAA
CCGAGATTGTTTGCAGACATATCGACCACGTGAATATGCTTGGTCTTTAA
>Bo1g005140.1 
ATGCAGCCTAACTTATTGGGGTTGAAAGCCAATCTTATAACACAGTTCCACCATGGAACCACCAAACACAAACCAGACTT
ACCACTGCTTCGTCAAAAAGAAGCCAAGAAAGGAACACACCTACAACCCGAGCAGCCAAAGAAGAGGGACGTTTGGCAAT
CAACTGCTCGAAGACCGATCGCGATTGAGCAAAGGCTCCTCGGTCCTTTACCAAGCAGAAAAGGAAGAGGCCAACAAAGA
ACACCCGAGAAAGAAAAAGCAAAAGAGCTCAGGGTAATCTTCTTCTTATTGTGTCTTACACACTCTAGGATCGATCTCTC
TCTCTCTCTCTCTCTCTCTCTCTCTCTCTCTCTCTCTCCACCGGAATGCTTGAAAACTGGGATAGATTTCTTGAAGAAGC
GGAAAGCTCGAGTCCCTATCCCTAGATCGTCTTTAATACTCAAGAACTCCAACCAAGCTCTCGGACTTGTCACTGGTGCT
GCTTCAGCCAAGAAGCAGCGACAGAAAAAATGA
>Bo1g005150.1 
ATGAATCCTCCGCTTTCATCATCAGGACAGAATCTTCTAAACGCATCTTTGGAGGAAGTTGATCCTGAGATTGCTGACAT
CATTGAGCTTGAGAAAGCTAGACAGTGGAAGGGGCTTGAACTCATTCCATCTGAGAATTTCACATCTGTCTCGGTGATGC
AAGCTGTTGGCTCTGTGATGACTAACAAGTACAGTGAAGGGTACCCTGGTGCTAGATACTATGGAGGAAATGAGTACATA
GACATGGCGGGAACCTTGTGCCAGAAACGTGCTCTTGAAGCTTTCCGGTTAGACCCTGAGAAGTGGGGAGTGAATGTGCA
ACCTTTGTCTGGATCTCCTGCCAACTTCCATGTCTACACATTAAATAACAACGAGAGACTAGTGTGTTTTGTCGTCTGTG
TCTGTGTGCTTGATCATCCCTATGCTTTAAATACATAG
>Bo1g005160.1 
ATGATGAAACGCAAGGAACATGAGAAGGGCAGCCGAAGCATCTTGGAACCGATCCCTCTTGATCTGAAGAAGAAAAAGAT
GTATACTAGATCGCCTGCAAAGAGTGTCTACGAGCCAAGGGACAATGGCGTTGGAAGCGGCGACAAGAGGCCAGGTAAGA
AGCTACATGTCCTCCTCCCTTACGATATGGAGGTGGAGACACTGACTAGATTGCCTGGAAAGTCTCTTATGAAGTTCCTA
TGCGTGTCCAAGATTTGGTATTCCCTTACCCGAAGCCAAAGATTCGTCGCTTCTTACTACGCTGCGAAGCCATCCCGTTT
TATAGCCGCTTTCACCAACAGTGTATTTGGTAAACCCGAGCGTCTGTTCATCTTGTCGGGAGAGGAGGAGGAAGCTTCTT
CTTCTTCTTTGGTTGCCAATCTAGACATGACAATACCCTCAGTGACCTTGCGTCACGGCAGCTTCAAGTATTCTTCCGTC
CATGGCTTTCTCGCTTGTTCTGAGGGGTTAACGTTCATTATATGTAACCCTAGCACGAGGCAAGTCATAACCTTTCACTG
CAAGGCAAATGGCACATGTTTGGGATACGATCCTGTTGATGATCAATTCAAAGCGTTGACCCTGTTGACATCTAGGTATG
ATCTTATTCATAACCCTAGTCTCATGTGCATGCACGAGGTTATAACACTTGGAAGAGGAGGACGAGTTGTATCTCGTACC
CAAGTTACCTCCCCGCCTTATCGCCGTATGACTGTGGGACTATGCATCAATGGTTTCATCTATTATGGTGCTTCTGTTCC
AAATCAAACCGAAGCGTCTCCTCCTCCTCCTGTGTTTGTGTGTTTTGATGTTAGAAATGAGAGGATACTAAGTTTTATCA
CTACGCCTAAGGATGTCCTGGTTTGGAAGGGCTTTACATCATTGATAGAATACAAAGGGAAGCTAGCTGTCGTTGTACCA
ATCTGTTTGGGAGGTGCTTCTTCTTTCGACCGTTTTAATCTTTGGATACTGGAGGATGTGACGAAACATGAGTGGTCCGG
ACAATCATTTGAGCTTCCCTCGTCTCTTCCCTTCACTCTTGGGATGGGTGAGCGTATGATTTCCCAAGGAACCAACAAGG
CTGGTGAAATCATTTTCTCCCCATCAACTCTGCCAGACCGTGCCCAGCCCTTCTATGTTTTCTTCTTCAACCCAGACACG
AAGAGCACGAGAAGAGTCAGGATCCACGGAGTCGCTGATACTGAAGAGGTCTGGAGCCGTTATGGACTCACAGGCATATG
CTGCGTCTCTTTCTCACCCCAACACAATGATAGTATTGCTTTTCTATAA
>Bo1g005170.1 
ATGAAGCCCAATTCAAAGGAATCCGTTTCTGCTGCATTGGAATGGACGCCGGAGAGCTGGAAGCTGAAGAAGGCTCTGCA
GCTTCCCGATTACCCCGACGCGGCCGAGCTCAAAACCATCGAGGCTTTCCCTCCGATCGTTTTTGCCGGAGAAGCTAGAA
ACTTGGAAGAGAGATTGGCCGATGCCGCCGTCGGCAAAGCTTTCCTTCTCCAAGGAGGGGATTGTGCAGAGAGCTTCAAG
GAGTTCAATGCGACTAACATCAGAGACACCTTCAGAGTTCTCCTACAGATGAGCATTGTTCTTACCTTCGGAGGTCAAGT
CCCTATCGTAAAGGTTGGGAGAATGGCTGGTCCATTCGAGGAGAAGGATGGTGTGAAGCTGCCTAGCTACAAGGGAGACA
ACATCAACGGCGACACTTTTGATGACAAGTCGAGGATCCCTGATCCCAACAGGATGATCCGTGCTTACACACAGTCTGCA
CTGGAGGTTACGCTGCAATTCAAAGAGTTACACAGTGGAACCTTGATTTCGTTGAGCAAAGCGAGCAAGCTGACAGGTAC
CAGGAGCTGGCGAACAGGGTTGATGAGGCATTGGGGTTCATGTCTGCGTGTGGACTCACCACGGATCATCCACTCATGA
>Bo1g005180.1 
ATGTTTCGTGGTATTCTGAAATCTGCAAAGGAGGATAATAAGAAGAAGAAGATGGAGCCTCAAGGCAATGGAAAACCTCT
GGTTAATAGGCGCAAAGCTAACAGAGAAAAGAAAATGGACTTGCTTCAAGATGTTGATAAGCTCAAAAGGAAGCTAAGAC
ATGAGGAGAATGTGCATAGAGCATTGGAGAGAGCCTTCACTAGACCTTTAGGAGCTTTACCTCGTCTCCCCTCTTACCTC
CCTCGTCACACATTGGAGCTTTTAGCTGAAGTAGCTGTTCTTGAAGAGGAAGTAGTTGGATAA
>Bo1g005190.1 
ATGGCAGACCCAAAAGCTATAACAGATTCAAAGGCAGTAGTAAAGATGAAGAAATCAGTTCCTAGTGCAGTGGTGTGTCC
GATGTTAAACACATCAAACTACACGGTATGGGTGATGAAGATGAAAGCACTCCTACGCGTGCACAAGGCATGGGAAGCTA
TGGAGCCAGGAACCGACGATGAAGACAAGAATGATTTAGCTATAGCTCTTCTGTTCCAGTCGATACCTGAATCACTGGTT
TTACAGGTGGGTGATCTTGGAACTCCTAAATTGATATGGGAGGCCATACAATCAAGAAACCTAGGCGCAGAACGAGTCAA
GTCGGCTCGACTCCTAACATTAATGAATGAGTTTGATCGTCTGAAGATGGAAGATACAGACACAATCGATGCATTCACTG
AAAAAATCTCAGAGCTTGTATCAAAGGCCTCGACATTGGGACAGATTATTGAGGGTCCTAAAGTAGTAAAGAAGCTCCTT
AATAGTCTACCACCAAAGTTTATCTTCATGACAGCATCTCTGGAACAAATGTTAGACTTGGAAACAACAAGCTTTGAAGA
TATAATTGGGAGACTTAAGGCTTATGAAGAGCGCATAAAAGGTTATACACCAGTTGAGCAACAAGGAAGTCTTCTGTACT
CAAACACTGAGAAGTCCTACGATCAGAAGGGAACTGATAATACAGGAAGAGGGAGAGGACAGAACAGAGGACGTGGCCGT
GGTAACAGAGGAAGGGGTCGTGGCAGGAGCAACTATGGTGAGAGAAATAAAGAAAAGAGAGACTACTCTCAAATAGTGTG
CTATAACTGTAAGAAGAAGGGACACTTCGCCTCTGTTTGTACCGAAAAGAAGGCCGAGGATGAACTCAACAAGACTGAAA
CAGAGACTGCAGAAGTAGCGCTTTACATGCTGGAGGTGGTATTCCTTAACGAAGAAAAGGTAATGCCGAAAGAACTGGAA
GCTGACAAGAAAGAAGATGGAGTGTGGTACTTGGACAACGGAGCCAGTAACCATATGACAGGACAAAGATCGTACTTCTC
TGAGATAAACGAAAATATCAAAGGGAAAGTAAAATTTGGAGATGGATCTTATGTTGACATAAGAGGAAAAGGTTCGATTA
TGTTTGAGGCAAAGACGGGAGAGCAGAAGATGTTAACTGACATATACTATATCCCTGAGCTACGAAGCAATATCCTAAGC
TTAGGACAGGCAACCGAGCAAGGCTGTGATGTTCGAATGAAAGACAACTACTTGACTCTAAGAGATCCTGAAGGAAGATT
GCTCGTGAAGGTCTTAAGGTCTGCAAACAGACTCTACAAACTAAAACTGCAAGTAGGTAGAGCAGTTTGTCTACACGCAA
AGATACAGGAGGAACCATGGAGATGGCATGCCAGACTTGGCCATATTAGCTTCAAGACAATACGAGCAATGGCAACTAAA
AGAATGGTACATGGTCTGCCAGAAATAAGTGAAGAACGACGACTCTGTGATTCATGCTTGGTAGGCAAGCAATCGAGACA
ACCTTTTCCAAAAGCGACAATGTTTAGAGCATCACATCCACTAGAGCTTCTACATGCAGACCTTTGTGGACCAATCTCGC
CTGCAACTCTCTCTCTCAACCGCTATATCTTTGTCATCATTGATGATAACACAAGATTTATGTGGTCTATACTGATGAAA
GACAAAAGTGATGCTTTTGACAGGTTTAAAACGTTTAAGAAGCTTGTCGAGAAGGAACTAAACAGAGAGATACTAACACT
GCGTACTGATAGAGGAGGTGAATTTACTTCACATGACTTCAATAACTTCTGCAACAGCAATGGGATCAAGCGACACTTAA
CGGCACCATACACCCCACAACAGAATGGCGTTGTGGAGCGAAGGAACCGCACACTAATGGAGATGACTCGCAGCATACTA
AAGGCAATGAGTGTGCCTAATTACTTATGGGGAGAGGCAGTTCGTCACGCCACATATTTGATTAATAGAGTACCTACAAG
AGCTCTATCTAATCAAACTCCCTATGAATGCTTGAAAGGAAGAAAGCCAAGCATATCTCACATTAAGATCTTCGGGTGTA
TGGCGTATGCAAAGAAAGATGCAGGACAGTTAAGGAAGCTTGATGATAGATCTGAAGCAGCAGTTCATCTAGGCATTGAA
CCAGGGTCCAAGGCCTACAGACTCTACAATCCAACCTCAAAGAAAATCATTGTAAGTAGGGATGTTATCTTTGATGAGAA
GGCATGTTGGAATTGGAAGGGAGAAGGTGAACAAGTTAGAACCGATCCAGGCATGTTTCACATGACGTGGGGGAGCACAG
AGGACAATGGAAGTGGTCCTTATGTTGGTAACGAAGAAGCTGCTACAGAACCAATATCACAGCCGTTCGAAGCAGAGGAA
GATGAAACAGAGTCAGAAGTAGAAGAAGAAACTGAGAACGAGAACCCTACAGGTCAAAGAAGATCATCTCGTCAAGTCAA
TCCACCTGCCTATCTTAAAGACTACGTATTACTATCTGACGTTGAGTGTGAAGTGTTACTCCTCGCACTGAATGATGAAC
CTGCAAGTATTCAAGAGGCACTCAAAGACAAGCGTTGGAGGATTGCGTGTAAGGATGAGATTGATTCGATAGACAAAAAC
GAAACCTGGATCCTTATTGAAAAACCACACGGAGTAAAGGTGATAGGACTCAAATGGATTTTCAAAATCAAGCGCAACGC
AGACGGAAGCATCAACAAGTACAAGTCAAGGCTTGTTGCGAAAGGTTATGTGCAAGAGCATGGCATAGACTATGATGAAG
TCTTTGCTCCAGTCGCTCGTATGGAAACAATACGGTTTCTTATTGGTCTAGCTGCTGCAAACGGATGGGAAATCCACCAC
CTAGATGTTAAGACAGCCTTTTTACACGGTGAGTTGATTGAAGAGGTGTTTGTGTCGCAACCAGAAGGGTTTGAAAAGAA
GGGAGAAGAACATAAGGTTTTCAAACTTAAGAAAGCTTTATATGGCCTGCGACAAGCTCCTAGAGCATGGAACACGAAGC
TTGATCAGATACTAAAAGGATTACGGTTTAAGAAGTGTGTCAAGGAGAACTCTGTCTATCGCAAGGAGGAAAAAGGTAAG
CTACTTATAGTAGCTGTATATGTAGATGACTTATTCATCACGGGTAGCTCAGTGGAATCTATCAAGGAGTTCAAAGACGC
GATGTCCGGCGAGTTTGAGATGACTGATTTAGGCTTGCTTACCTATTATCTCGGCATAGAAGTAAAACAGAGCATACAAG
GAATCATGATTAAGCAAGAAGCTTATGCTCGACGAATTTTAGAAGAAACAGAGATGGATAGTTGTAACTCAGTCTACGTA
CCAATGGAGTTCGGATTACATCTCTCGAAGGCAATGGATGAAACAGAGATAAATGCAAGCGAATACAGGAGAAGAATAGG
ATGTCTGAGATACTTAATGCATACTAGACCTGATATGGGGTTTAGTGTTGGCATTCTAAGTAGATTTATGCAATCACCAA
GAGAGTCACATGGAAAAGCGTTAAAGCAAGTATTGAGATATTTGAAAGGGACTCTCGGTTACGGGTTAATGTTCAAGCAT
GGAGGATCTCAAGGACTGATAGGATATAGCGATAGCAGCCACAACACTGATCCAGATGATGGAAGAAGTACCACTGGTCA
TCTATTTTGCTTCGGTGACACGCCAATCTCGTGGTGCTCGCAGAAACAAGACGTGGTGGCTCTATCCTCTTGTGAGGCCG
AATACATGGCAGCAACAGAAGCTGCTAAACAGGCTATCTGGCTGCAAGAGTTAATGACTGAGATCACAGGAAGAAAGCTT
GGAAGAACACTGATTCGCGTTGACAACAAGTCAGCCATTGCCTTGGCAAAGAATCCGGTTCTGCATCGTCGCAGCAAACA
CATTCACAAACGCTTCCACTTTATAAGAGAATGTGTTGAACGGGAGCTGATCGATGTTGAACACATACCGGGAACAGAGC
AACGCGCGGACATCCTGACTAAAGCACTTGCAAGGAACAAGTTCAAGGAGATGAGAGAGATGATCAAGGTTCAAGACTTA
AGTGAAAATGTCTTGAAGCTTAGAAGGGAGACTGTTGGATAA
>Bo1g005200.1 
ATGTCCCAACACGAGTTCAATTCCATGATCACTCCTCCTAAAAAGCATCATCAACAGTCTCTTAGTTTCAGCAGAAGCGT
CTCATCAAGTAGGAAACTCTTCTCATCTGATCAGAGAGTTGTGGTAAATAGCAAACAAACGAATCAGATTAAGAAGGATA
AAGAATCATCACCTGAGAAGAGGCTTGGCAGATTCTTGAAGAAGGAGAAGCCTCTGGTTAAGCCAGAGGTTGCTGCTGTT
CAGGTAGATGATAGATTAGAAGAACAAGACAAAGCGCAGGAGAGTAGTGTCTCCGGATCATCTTCTGAAGCAAACAGAGT
TTCAGAGGATTTGCTGAAGTGCCTTGTGGGTATTATCTTGAGGATTAGCTCGTCCAAGGAGACCGTGTTGGATCCGTATA
GCAACTGTTTAGAGTGGAGAGCAAGAGAGCTTGGTGCGTACAAGAATCTTTGCTCGGTTGATGCTAATTCAATTGATCTT
GGAAGAAGAACCAATGCTTCATTTCTCATCCATCGTCTCAAGTTCTTGCTTAATAAGCTTTCTGTTGTGAATCTAGACGG
TCTTAGCCACCAGCAGAAGCTTGCATTTTGGATAAACACTTATAACTCATGCGTGATGAATGCATTCTTGGAGCATGGGA
TCCCTGGGACACCTGAGATGGTTGTAGCCTTGATGCAAAAGGCAACAATAGTTGTAGGAGGACACTCACTAAATGCTATA
ACAATTGAACACTTCATCTTGAGACTTCCATACCACTTGAAGTTTACTTGTCCCAAGACTGCAACACATGAAGAGATGAG
AGCTCACCGCACATTTGGTTTGGAATGGTCAGAGCCTCTGGTCACTTTCGCTCTCGCCTGTGGAAGCTGGTCATCTCCTG
CTGTAAGGGTATACACAGCAGGTAATGTAGAGGAAGAGCTAGAAGCTGCAAAGAGAGATTATCTTCAGGCATCAGTTGGG
ATATCCAAAAAGAACAAACTAATGCTTCCAAAGGTGTTAGATTGGTATCTCCTAGACTTTGCAAAAGATTTGGAGTCGTT
GCTGGATTGGGTTTGCCTTCAGTTGCCTGATAAGCTCAGAGAAGAAGCTCTAAAGTGCATGGAGAGAAAGAACAAAGAGT
CACTCATGGAGTTGGTTCAAGTAGTACCGTATGACTTCAGTTTCAGGTTGCTGCTATTGCATCAATGA
>Bo1g005210.1 
ATGTCGTCGGATAAGAAAGACCACAATTCAGATTCCGACTCCGATGGCCCACCTGAGGAATTCACCCAGGAGCAGGCGAA
GGTGGAAGATGCAGCTTTGAGGAGAATACAGAGAGAGAACAAAGCTAGGGTTGCCCGGGAAAAGAAAGAGAGTCGAAGGC
ATTTGTTAGAGAAGATAACGCCAAAGAAGTCACGAAAGATTGAAACTTTCGAAGAAGAGGAGGCCGAGGAAGAAGAAGAC
CCTGAAGCTCTTGCAAACAAGGGTTTCCTTTCCAGAAACATCATTGACTTTCTTGCTCAGCGGGAGAAGCAGAAAAACGG
TTCTGATTCTGAACAAGAGGAGGCAAACAAACAACACCCAAGAAAGAAAAAGCAAAAGAGCTCAGGTATTGAAACGGTTC
TTTACAAGGAGATTCCACCACCGGAATGCTTGAAAACCGGGTTAGCTTTCTTGAAGAAGCGTAAAGCACAAGTCCCTAGA
TCTTCTTCAATCCTCAACAACTCTAGCCAAGCTCTCCGACTCATCACCGGTGCTGCTTCAGCCAAGAAACAGCGTCAGAA
AAAATGA
>Bo1g005220.1 
ATGCATTTCTCTCTGTGGAAGCAAATCCACCACTGCGCCACTCTCATCTTACACAAGAGCAAAAGCAGCCGAAGAAGAAG
CCCCGATTCCTCCCTCAACGCCACGAAAGAAGCTGCCTTGCTTCGGAAGCTCTACGAAGACATGCTCAGGGAAGCTCTAG
AGGAAGCCTCCGAGAACGGGTCCCTCCTCAAATCCCAAACCATCGACCAAGAAGAGAATCAAGTGGGCCGCTCCAGATCC
TTAGCTAGACTCCACGCGCAGCGTGACTTCCTACGCGCCACCGCTTTAGCAGCCGACCATGTCTACTCCTCAGAAGACTC
CCTCCCCGACCTCCTCGAAGCTCTCGCCAAGTTCCTCGCCATGTACCCCAAGTACCAAGCTTCAGACAAAATCGACCAGT
TGAGATCTGACGAGTACAGCCACTTGTCAAGCTCAAGCTCAAAGGTATGTCTAGACTACTGCGGGTTTGGTCTCTTCTCG
TACGTTCAGACTCTCCACTATTGGGACACGTGTACTTTCAGCCTATCCGAGATCACTGCTAATTTAAGCAACCACGCGCT
CTACGGTGGAGCAGAGAGCTCCACCGTGGAACATGATATCAGAGCCAGGATCATGGACTACTTAAACATCCCTGAGAGCG
AGTACGGCCTCGTCTTCACCGTGAGCAGAGGCTCAGCTTTCAAACTCCTAGCCGAGTCCTACCCTTTCCAGACGAACAAG
CGTCTTCTGACAATGTTCGACCACGAGAGCCAGTCTGTTAACTGGATGGCGCAGACTGCTAAGGAGAAAGGCGCCAAGGC
GTACAACGCGTGGTTCAAGTGGCCGAGTTTGAAGCTTTGTTCGACCGATTTGAAGAAGAGGCTGTCTTACAAGAAACGGA
AGAAGAAAGACTCCGCGGTGGGGCTGTTCGTGTTCCCTGCTCAGTCGAGGGTGACCGGGGGTAAGTACTCTTACCAGTGG
ATGGCTTTGGCTCAGCAGAATCATTGGCATGTGTTGCTTGACGCTGGCTCTTTAGGTCCTAAAGATATGGACTCCCTCGG
TTTGTCGTTGTTCCGTCCTGAGTTTATTATAACTTCTTTCTACCGTGTGTTTGGTCATGATCCGACGGGGTTTGGTTGTC
TTTTGATTAAGAAGTCAGTGATGGGTTCTCTTCAGAGCCAGTCTGGTAAAACAGGTTCAGGAATAGTGAAGATCACTCCT
CAGTATCCGCTCTATCTGAGTGATTCAGTAGATGGTCTTGACGGATTAGTTGATAAGACAGAAGAAGAAGCTCGTCGTCC
GGCTTTCTCAGGAGCATACACTTCAGCACAGGTGAACGATGTGTTTGAAACAGAAGATAACATCTCTTCAGACAGAGATG
GGACTACCAGCACGACGATTTTCGAAGAGACTGAGAGTGTTTCGGTTGGAGAGCTGATGAAAAGTCCCGTGTTTAGTGAA
GATGAGTCGTCTGAGAACTTCTGGATCGATCTTGGTCAAAGCCCTGATCAGCATAATAGCAACAAGATTGTATCTCCTCC
AATGCCACCGGTTTGGTTCTCCAAACAGAAACGTCACTCGCCTAAACCAGTGGTACCAAAGAGTTACAGTAATCCTACAT
ATGATGGTTGTAGAGAAGTCCTCTCGTTCGACGCTGCTGTTATGTCAGTTACAGAGAAAGGGACAAACACTGCACCTTTG
AGGAGTTCTGGTGGTTCATCAGAGATCAAAGAGAGCGCGATTAGACGAGAGACAGAAGGAGAGTTCAGGTTGCTAGGAGG
GAGAGACGGAGGTAGAAGCAGGCTTTTAGGTGTGGAGGATGAACACACAAGCAAAGGAAGAAGAGTTTCGTTTAACGTGG
ACCATATTAGTCATAGTGTAGTAGAGCCTGGTGAAGCCTCTCTAGCTAGTGTTTACGATGACGAGTACAATCACACTAGT
GATGAGGAGGTTGCTGATGATGAATGGGATAGGAGAGAGAACGAGACAGAGATTGTTTGCAGACATATCGACCATGTGAA
CATGCTTGGTCTTAATAGAACAACGACCAGGCTCAGGTTTCTGATAAACTGGCTTGTGGTGTCGTTACTGCAGCTACAAG
TGGCTGAACCAGGAGGTGGAAGGAGCATGAGCCTTGTGCAAATATACGGACCAAAGATCAAATACGAAAGAGGGGGAGCG
GTTGCGTTCAACGTTAGAGATAGGAGCAAAGGTTTTGTTAGTCCAGAGATTGTTCAGAGACTGGGTGAGAGAGAAGGTAT
ATCTTTAGGGATTGGTATACTGAGTCACATACGCGTGGTGGATGATGATAATAAACATAGAAGCCATAGAGGGAGGAGTA
GAGAAGATAGTGGTGGTTTGAACTTGCCGAGTGAAGCTGGGAGGAACGGGTTTATAAGATTTGAGGTTGTGACAGCTTCT
CTTAGCTTCTTGACGAACTTTGAAGATGTTTACAAGCTTTGGGGGTTTGTAGCAAAGTTTTTAAACCCTGGTTTTGGCAG
AGAAGGTTCGCTTCCTACTGTTGAAGAAGAAGAAGATGCAGAGGACTCAGAGACGTAG
>Bo1g005230.1 
ATGTTCTTCTTCTTCTTATTATTATCCAGAGAGAACTCTCACAAAGTCAAATCAACAATGCCTGCGATGAACTCAAACGT
ATCGATCTACGAGAAATGCAGAGAAGAGAGGATCAAGGAGAATCTCCAGAGGATGCAGAATCTCGGCATCATGGATCTCT
CCCTCAAGCTCAAATCCGGGACCCGACCCGCTAAGAGGCGCTACACTAAAGCTGCCGATTCGAATCCGGATCTTAGATCT
ACTCCTCCTCTTCAGCTCTCCGTCTCCACCAGACGATCCTCAAGGTTGAAGAACGCGTCGCCAGTTACCTACTTCGAGGA
AGCGGAGGAGAAGAAGGGTAAAGCGTCTAAAGAAGTGGTTTTGTGGTTACCAGAAGGAGGCGAGAGGCCTGAGGTTTACA
CTGATGAGCATGAGAAGCTGCTTGGTAACACAGAGCGGGTCTGGGAGCTTTTTGTTGATGGTTACGCTCCAGATGGGAAG
CGGATCTATGATCCTGTTAAAGGAAAGACTTGCCACCAGTGCAGGCAGAAGACGCTTGGTCATCGTACACAGTGCAGCCA
GTGTCATCCATCTGTTACAGGTCAATTCTGTGGAGATTGTTTGTACATGAGGTATGGAGAACATGTGCTTGAGGCACTGG
AGAATCCGGACTGGATTTGTCCTGTCTGTCGCGGGATCTGCAACTGCAGTCTCTGTCGTAAACGCAAAGGGTGGTTGCCT
ACTGGTAATGCTTACAAGAAGGTATGTAAGCTAGGGTACAAGTCTGTTGCACATTACCTGATTTTGACCAAGAAGCAGTC
AGAGACAAATGAGGATGATGAAACTGAAGACACTCCTTCCCAAGCTTCTGCAAAGAGATCGCTATCTTTCAAAGAAGCAA
AGGCGTCTTCAGAAGGAGAAGATGATCTCATTCTCCAGATCACCTATGGGCTTGAGGCTCAGGAGAATCACATTGACGAT
GGTGATGAAGGGGCAAACAAGAATCAGGGTTCGGCTAGGAAGTCATTGAGTTTCTTGTCTGGTGGGGACAATCAAACTTC
AGTGGTTGATGATGGTGATGATATCAAGCCATTAGATGTGAATGAGATGGATCATCCAGCAACTCCTGTTGAGACTTCTT
CCGGAGAGAGAGAGGACGGAGAAACAAAAGGAGGCAAGAGGAAGAAGATGTCTGTTGAGCCAAACCCAAATAGTATTGGT
GGAAGACTCAGGCAGCGTCGTAAGAGTCAAGTTTGA
>Bo1g005240.1 
ATGGGAGTGAGTGAGCAGTGTGGGAGGAGGCCACGATTCACGATGGGGAATAAGGCAAATCTGATCTTCTTATGGGCTAT
GCTCGTTTCAGTTGCGGCCATGGCCACGCGGCATTGTCCCTTTCAGCGGACTAAGGGCATCAATGGTCTCGAGAAGATCA
TTGTCCGCGACCCTCGCGGCCTATCTTTCGAGGTTTACTTGTATGGTGGTCAAGTGACTTCTTGGAAGAATGAGAAAGGA
GAGGATTTACTTTTTATGAGTACCAAGGCTATATTCGAGCCTCCAACACCTATTCGTGGAGGGATTCCAGTATTGTTTCC
GCAATACGCTAACACTGGTCCACTTCCCTCACATGGATTTGTCAGACAAAGGTTCTGGAAAATTGATGCTAATCCACCTC
CTTTATCATCACATCCTTCTTCTACTGCTCACATTGACCTCATCTTAAAATCATCCGAAGCTGATTTGAAGATCTGGCCT
CATAAATTTGTATATCGACTGAGAGTAGCATTGGGGCATGGTGGAGACTTGACTTTGACGTCTCGTATTAGAAACTCTGA
TGTAAAGCTGTTTAACTTCACATTTGGTCTTCACCCCTATTTCTCTGTTTCCGATATCAGTCAAATCCAGGTGGAAGGAT
TGCAAAATTTGGATTATCTTGACCAACTAAAGAACAGAACACGTTTCACTGACCATGGCAAATTTATAACTTTTAATTCA
CAGCTTGCGAGGCTTTACCTAAGGACTCCAAACAAGATCAGAATCGTGGACCACAAGAAAAAAAAGACAATCGTGGTGCG
CAAGGAAGGACAAGCTGATGCAGTGGTGTGGAATTCATGGGACAAGAAAGTGGTCGATTTGGGAGTTGAAGATTACAGAC
GTTTTGTTGCTGTGGAACCAGTTGAGGTCGAGAAACCGATCATATTGAAACCTGGACAAGAGTGGAAAGCGATTTTCCAA
GTGTCTGTGGTTCCTTCTGGTTGCTCCAGGAAGTCATGCATTCCTCATACTTAA
>Bo1g005250.1 
GTGTGGGCTTTTAAAATCTTTCCCTCGACTCCACCCAAATCCTCGCCGGCGACAGAAAACCCTAGATTCGATTCACCGCC
GGTTCCTCCACCAATGTCGTCGTTCAATCTATTCTCCACCCCACAACAGCCCCAGCAGCAAACAGCAACTCCTTCCCCCT
TTCAAACTCAATCGTTTCAGCCGCAGACCAATTCCTTCTTCTCCCAACCTCCACAGCAGCAGCAGCAGCAAACGCCGTCG
TTTCAGCCGCAACAGTTCCAACAACAACAACAACCACAACAGCAAGTACAACAGCTGTATCTCTTCACGAACGACAAAGC
TCCGGCGAGTTACAGCACCAAGTGGGCCGATCTTCACCCCGATTCTCAGAAACTCCTCCTTCAGATCGAAGGGAAGATAT
TAGAGTACAGAAGCGAGAGTCAGAGGCTAGACCAATGCAGTCGTCTTTACGATTCCTCTGTTTCAACCGAAGGGTTCGAG
TTTGATGCTAGCCGCATTGTTCAGGAGCTTGGTGGGATTAACACTACCATGGACAGACAGAAAGCTGTTCTCCACGAGCT
TATGGTGGTTGTTAAAGACATGCTGCGTGATTCCGAGGTTGCTGTTCGGTCTTTCATTATGCTACAGCCAAGATTCCCTC
AATCTAAGCCACGTGGAGGAGGAGGAGCTGCTACTGGTTCTGAGGCGCAGGGAGCTAACCAGGCTGCTGCTTCCTCTGGT
CATCAACAGCAAGGAGTTGCTTCCGTTGTTCAAGTTTCTGATTTTTACCGTGGGGTTCCGAGGAAGCCCACTGTTTTCTT
ACAGCAGACGGTTGCGAGGTTTGAGAAGTATCTAGGCGAGTGTAGACAGTGGGTTGAGGAGCTGGAGCAGCTGCTTGCTT
TGGATTCCGACAAGTTTAGTCGGCATGTTTCTCTTTTGGAGTCTCTTCCGAAAGTCATCTCTAATGTCCATGACTTCTTT
GTTCATGTCGCTGCTAAGGTTGAGAATATTCACCAATACATTGAGTCGATGAGGACGGCGTATCTTGCTGACCAGCGTCG
GAGAGGAGAGTGCCATGACCCGTTTCTTGAGGCGGATCGGAGGGAAACAGCGAAACAAGAAGCTGCTGCTAAAAGAGTCC
ACCCAACTCTTCATCTACCTGCTAATACTGCTACAAGTACACAAACCTCAACCCAAGTTGCTGGATTGATTACCAGCTCA
AATGCTCCACCAGCATCTGCAGCCTTTCCAACACCAAACCCTTCTTCAGGAGGCGGGTTGTTTCTTAGCACGCCTGCTTC
TGCTGCACCTGCGACTTCTCTCTTTGCTACACCATCTTCTGCTGCTCCTAGCTCTTCTTTGTTTGGAGCAGCAGCTACTC
CTTCGCAGACACCACTCTTTGGTTCTTCACCGGCTTCTACATTTGGTTCTGCTCCATCTTTGTTTGGACAGCCAACTCCA
TCAATTGCTGCTACGCCTTCACAGTTTGCAGGTATTACACCGGGTTCAGGAGCCAGCTTCGGTTCTATGACTAAATACTC
AAGGCCAAAATCTAGAACTTCCCGCCGTTAG
>Bo1g005260.1 
ATGAAACCGACCAGTCTCCTACAATGTAAGTTATTCATAGGAAGCTTGTTATTTTGGCTCGGCTCTGTTTTGGTTAGTGC
AGAAGATCCATATTTGTTCTACACTTGGACTGTTACTTATGGAACAAGATCTCCTTTAGGTGTTCCTCAACAGGTTATTC
TTATCAATGGACAATTCCCTGGTCCACCGATTGAAGCTGTCACAAACAACAACATTGTTGTTAATCTCATCAACAAGCTC
GACGAACCTTTCCTCATCACCTGGAATGGAGTGAAGCAGAGGAGGACATCGTGGCAAGACGGAGTACTAGGAACAAACTG
TCCGATCCAACCAAACTCGAACTGGACTTATCAGTTTCAACTTAAAGACCAAATCGGTACTTACACTTACTTCGCTTCCA
CGTCGATGCACAGAGCCAGTGGTGCTTTTGGGGCTCTCAACATTAACCAGAGATCCGTTATTACCACTCCTTATCCTACC
CCAGATGGCGACTTCACCCTCCTCGTCACTGACTGGTTCAAAATGAGCCACAAGGATTTGCGAAAGCGGCTTGACGCAGG
CTATGCACTTCCTCTTCCTGATGGTCTTCTAATCAATGGTGTTTCTAAGGGTTTAATCTTTACTGGTGAACAAGGCAAAA
CATACAAGTTTCGGGTATCAAATGTCGGTATAGCAACATCGATAAACTTTAGGATTCAAGACCACACAATGAGCCTCGTT
GAAGTAGAAGGCGCTCACACTCTTCAGGAAACCTATGAATCCCTTGACGTCCACGTTGGTCAGTCCGTGACCGTCCTGGT
CACTTTAAAAGCTTCAGTGAGAGACTATTACATCGTGGCTTCGACCTGGTTTACCAAACCTATACTAAACACAACCGCGA
GTCTTCGTTACCTAGGCTCCAAAAACGCCGTCTCTGGCCCCCTTCCCGTTGGTCCTACTTATCATATCCACTGCTCTATG
AAACAAGCAAGAACCATCAGGATGAATTTGACGGCAAATGCTGCAAGACCAAACCCACAAGGATCATTTCATTATGGTAC
CATACCGATAAACCGGACTCTAATCCTAGCCAATGCGGCTACGATGATCTACGGGAAGCTTCGGTACACGGTAAACCGAA
TATCATACATCAATCCAGCGACACCGTTGAAACTTGCCGATTGGTACAACATTTCGGGTGTGTTTGATTTCAAGACAATG
CTTGGCACTCCTACGATCGGACCAGCTCATTTTGGTACATCGGTTTTCGATGTTGAGCTCCACGAGTTTGTTGAAATTGT
TTTCCAAAACGACGAGAGATCAATTCAATCGTGGCATATGGATGGTACTAGCGCCTTTCTTGTCGGATACGGGTCAGGGA
CATGGAATGTGACCATGAGGAAACGTTACAACTTGTCTGATGCTGTTGCAAGGCACACTTTTCAGGTGTATCCGTTATCA
TGGACAAGCATATTAGTGTCGTTGGATAACAAAGGTATGTGGAACTTAAGGTCACAGATATGGTCGAGGAGGTATTTAGG
ACAAGAGCTCTACGTTCGCGTTTGGAACGATGAGAAGTCTCTTTACACTGAAGCTGACCCACCTCTTAACGCTCTTTATT
GCGGCCAAGCCAAACGCCCTAGTTAG
>Bo1g005270.1 
ATGAATCAAACGATTGCGAGAAAGTTGAGTACTTTTGTGAATATGTCATCTTCTTACGCCTCAATGAAGCGATTCCCCGA
GAAGAAGTTCTTCAATTCGAATCAAGAAGACGTTAGTGTCGTCGAGCGATTATGTAAAGGTAAGAGATTTAGTGAAGCAA
TTGATGTTCTGTGCGGGCAGAAGCAATTGATCGAAGCTGTTCAGCTTCTGAGTCGAGCAAAGAAACCACCGCCTGCTTCT
ACTTACTGCAACCTCATCCAAATCTGCACACAAAGACGCGCGCTTGAAGAGGGCAAGAAGGTGCATCGACACATTATAGC
CTCTGGGTTTGTTCCGGGCGTCGTTATATGTAACCGTCTGATGAGAATGTACGCGAAATGCGGGAGCTTGGTTGACGCGC
GGAAGGTGTTCGACGAAATGCCGCAGAGAGATGTTTGTTCGTGGAACGTGATGGTGAGCGGTTACGCGGAGGCTGGGCTG
GTGGAGGAAGCGAGGAAGGTGTTCGACGAAATGCCTGAGAGAGATAGTTACTCGTGGACGGCTATGGTTAACGGGTATGT
TAAGAGAGATCAGCCTGAAGAGGCGTTGGTGATGTATAGTCTGATGCAGAAGGAACGGGATTCGAAAGCTAACGTGTTCA
CTGTTTCGAGCGCGGTGGCTGCCGCTGCTGAGATTGCTTGTATCCGTAGAGGGAGGGAGATTCATGGGCATGTGGTTAGA
GCTGGTTTGGATTCGGATGAGGTTCTTTGGAGTTCTTTGATGGATATGTATGGGAAATGTGGATGTATTGATGAAGCGAG
ACGCATCTTTGATAAGATAGTTGTCAAAGATGTCGTCTCGTGGACGTCGATGATAGATAGATACTTCAAGTCTCGTAGAT
GGCGCGAAGGGTTCTCTTTGTTCTCTGAGTTGATAGGTTCTAATGCACGGCCTAATGAGTACACTTTTGCTGGAGTTTTG
AACGCTTGCACTGATCTCACTACAGAGGAAGTTGGGAAGCAGGTTCATGGATACATGACGAGAGTCGGGTATGATCCTTA
CTCCTTTGCGTCGAGCTCTCTTGTGGATTTGTATACAAAATGTGGAAACATGGAGAGCGCGAAACGCGTTGTTGATGGAT
GTGATAAACCTGATTTGTTTTCTTGGACTTCTTTGATCGGCGGGTATGCGCAGAACGGGGAGCCTGAGAAGGCGTTAAAG
TACTTCGACTTGCTTCTTGAATCTGGGACCAAACCTGATCACATTACCTTTGTGAGCGTCCTCTCCGCTTGTACTCATGC
AGGGCTGGTCGAGAAGGGACTCGAGTACTTCCATTCGATAACAGAGAAGCACGGGCTGTCTCATACAGATGATCACTACA
CTTGTCTTGTTGATCTGTTAGCTCGGTCCGGAAGATTCGAGGAGTTGAAAGACGTCATCAGCGAAATGCCGATGACACCG
AGTAAGTTTCTATGGGCCTCTGTGCTCGGTGGGTGCAGCACTCACGGGAACGTTGATCAAGCGGAGGAAGCGGCTCGAGA
GCTGTTCGAGATAGAACCGGAGAATCCAGCTACTTATGTCACAATGGCTAACATCTATGCAGCGGCAGGGAAGTGGGAGG
AAGAAGGAAGAATGAGAAAGAGAATGAACCAAACCGGAGTCACCAAAACGCCCGGTTCGAGCTGGACCGAGGTAAAACGT
AAGCGTCACGTGTTTATAGCGGGGGATACTTCGAATCCAATGCATGAACAAATAGTTGAGTACTTGGGCGAGCTGAGGGA
GAAGATGAAAGAAGAAGGGTACGTTCCGGCTACGAGTCTTGTGTTGCACGACGTAGAAGATGAGCAGAAGGAAGAGAATC
TTGTGTACCATAGCGAGAAACTCGCTGTTGCGTTTGCGATTCTGTCGACGCCGGAAGGAACGGGGGTTAAGGTGTTCAAG
AACTTGAGGTCTTGTGTTGATTGTCACAGTGCTATTAAGTTTATATCGAAGATTACGAAGAGGAAGATAACGGTTAGAGA
CTCTGCTCGGTTTCATTGCTTTGAAAATGGACAATGTTCTTGTAGAGACTATTGGTAA
>Bo1g005280.1 
ATGGTTCAGACAGATACAGATAAGATGGGTCTTAATTTGAATCTGTCCATGTACTCTCTAGCAAAACCCTTGTCTCAATT
TCTCGACGAAGTGTCGAGGATCAAAGATTATGATTCGAAGCTGTCTGAAATCGATGGGTATGTCGGAAAATTAGAGGAAG
AGAGGAAAAAGATCGATGTTTTTAAACGGGAACTACCTCTATGCATGCTCCTATTGAACGAAGCGATTGAGACGTTAAAG
GAAGAGGCTTCATCATCAGTGATGATGGCATCAGATGGTAAATTAGATGTGGGTGAAGGGGCAAAAGTGGAAAGTGATAA
TAAGAAGAACTGGATGAGCTCTGCCCAGTTATGGATCTCCAACCCTAACTCCCAATTGCAATCGACAAACGAAAAAGAAG
ATCGGTCTGTGACTCATAAGCCTATTCAGGGAGGGGCATTTTCGTCATTTAACCTTCCTCCAGCTCCTCTGTCTCTCGGG
ACTCCAGCATCAGAGATACTTATGGATTATAATCATCAGTTCAGCAAACCTATGCAGAGCCTTCACAGTCAGAAGAAAGA
GCAGAGAAGGAGATGGTCACAGGAACTTCACCGTAAGTTCGTTGATGCTCTTCACAGCCTTGGAGGGTCACAAGTGGCGA
CACCAAAGCAGATTAGAGATATGATGAAAGTTGATGGTTTAACCAATGATGAAGTCAAAAGCCATTTACAAAAGTATAGA
ATGCATATCCGTAAGCATCCGCTGCATCCAGCAAAGACTTTGTCATCCTCGGATCAGCATGTTGTGTTAGATAAAGAAAC
ACAAAGCTTGATAAGTTTGACGAGGTCTGATTCACCACAAAGTCCGCTTATTGATGGAGGTTTGTTCAGTAATAATGGAC
ATAGCTCAGAGGAGGCAGAGGATGAAGAAAAATCTGATGGACGTAGCTGGAAAAGTGTTTCAAATAAGAAGAAACAAGGG
TTGGATCTTGAGCTTTGA
>BnaC01g01950D 
ATGCTAATTCTTTTTTTTGGAAATTCAATTTTTTTTTTTTGGAAATTCAATCTCTGTTTCACAATCTATCAGCCTCTCCC
TGTGCCTTTACCGTTTCCTTCTATATTTGGAAACCTTTTTGGGAGGAGGGGTAAGATCTTGAGCACTCCGGGGTCGGATT
CTATGTACAGAGGCTCACTTGATGTTCACTCCTTACCAGTAGCTACAAGATGGAGATCCTCGAGCGTGATTTTGCCGTTC
TTGGAGAGTAGATTGGGGAATCTGGAGAGGCTTGGGATCCAAAGGGGAGCCATGGGATCATATGTGGCAAGGAAGTGGGG
ATTTGGGGAAGAAGAGCTTCAGGATATGAGGGAGAATCTGTCAAACATGGTATCTAAGCTGAGTCCTCATCACTCTTCGG
ATTCAGATTCAGATTAG
>Bo1g005290.1 
ATGGCAGCAGCTCGCTTAGTGTTTTCGTTAAGCCTTCCATCATCTACTCACGGAATCAACCGAAAGTTTCAACCTTTTCT
CCTAACTCAAACAGTAGCTCCTTCTCGAGTTCGTGCTCTTCGTTGCCAAGCGAACCCAGAATCCTCAGAACCCCAGGAGA
AATTGGTGGTGGATAATGGGTCAACTAGTGAAACTTCACCTGCGACGAAAGAAGCTTCTTCTGGGTTTCCTGAATCTCCA
AACAGGGATGTTAATAGAAGAGTCGCTGTTGCTTCTGTTGTTGCGGCTTTGGCCTTGTTTCTATCGACAAGGCTTGATTT
TGGGATCTCCTTGAAGGATTTAACCGCTTCAGCGTTGCCTTACGAGGAGGCTTTGTCGAATGGGAAGCCGACAGTTGTTG
AGTTCTATGCTGATTGGTGTGAGGTTTGTCGTGAACTTGCCCCTGATGTTTACAAAATCGAGCAGCAATACAAGGACAAA
GTGAACTTTGTGATGCTAAATGTGGACAACACGAAATGGGAGCAAGAGCTGGATGAGTTTGGTGTTGAAGGCATCCCTCA
TTTCGCATTCCTCGATAGACAAGGCAACGAGGAAGGCAATGTGGTGGGAAGGCTCCCGAGACAGTATCTAGTCGAGAATG
TCAACGCCCTTGCAGCCGGGAAACAATCAATTCCGCATGCTCGAGCTGTGGGACAGTACAGTAGCGCCGAGGCCCGTAAG
GTGCATCAGGTCACTGATCCCTTAAGCCATGGATAG
>Bo1g005300.1 
ATGGTTGAAGAAAAAACACCAGCTTCGGCTTCGGAACTCGAGCAAACCCTAGAGAGTGAGAAGACGCTTGAGTTCGCAGA
CGAGCTGACCGAGAAAGGCTCACTCTTTCTGAAAGAGAGTGACTTTGCTGAAGCTGTCGATTGTTTCAGCCGTGCCCTCG
AGATCAGGGTTGAACATTTTGGTGAGCTTGCGCCTGAGTGCATCAAGGCTTATTACAGATATGGATCTACTCTTCTGGGG
AAGGCTCAGGCTGAAGCTGATCCGCTTGGTAACAACATGCCTAAGAAAGAAGCTCACCAAGAGTCTAGTGGTAAGGATAT
TGCAAACGGTGAGGAGTCTGTTGTGTCTAGTGACCCAGAGAAGCAAGAGAGCTCAAGTGGTGGCCATGAAGGTTCTGATG
GTAAAGAGGATGGTGAAGATTGTCAAGAGGATGACATATCTGACGCTGATGCTGATGAAGATGAGTCTGATTTGGATACG
GCGTGGAAAATGCTGGACATCGCAAGGGCTATTACTGACAAACACTCAACTGATACAATGGAGAAAGTGGATATTCTCTC
TGCCCTTGCTGAAATCTCCCTCGAGAGAGAGGACATTGAGTCTTCCTTGAGTGACTACAAGAAAGCTCTGTCCATCTTAG
AGCGATTGGTTGAACCAGACAGTCGACACATAGCCGAACTAAACTTCCGCATATGCATATGTCTAGAGACTGGATGTCAA
ACTAAGGAAGCAATACCTTACTGTCAGAAGGCTGTGTTAATCTGCAAAGCTCGGATGGAGAGACTCACTAATGAGGTCAA
GTGTCCATCTGGATCAGCAACTTCCTCAACTGTCTCAGAGAAAGAAGCTGAGATCAGAACCTTATCTGGACTCGCAGAGG
ATCTAGAAAAGAAGCTTGAGGATTTGAAACAACAAGCAGATAACCCAAAGCAACTTCTTGCTGAGCTAATGGGCATGGCA
TCAGCTAATAAGGCAAGTGCTAGTGACAAGGCTGTTGCTACTGCTGCCGGTGTAATGAGCTCTTCTCGGATGGGAACTGC
AAACACTGGGAAGGACTTAGAGTCGCCTACAGGTTCAGGAGTGGGAGGGGCATCATCAGGTGTTACTCATTTGGGTGTTG
TTGGAAGAGGAGTGAAGCGAGTTTTGTTGAATGCAGAATCAAGTCCATCGAAGAAACAAGCTCCTGAGTCTTCTGACAAA
GCTGATGTGTAA
>BnaC01g01980D 
ATGGAAGTGGTCAGAACGGCGTCGGTTGGAACAAGCTCAAGCATTGGTCTACGTCTTGGACAGGTTCTGTTCTCTTCTGC
CTCACTTCTTTTCATGTGCTTCAACGATGACGACGACTTCTACGCTTACACTGCCTTCTGCTATTTAGTTACAGTGATGG
GTTTAGTGACACCATGGAGCGTTACGTTAGCCCTACTTGAAGCGTACTCCATCATCGTTCAAAGACTTCCTCTGCAAGCA
ACAGTTTTATCTGTCATCGTCTCTGGAGACTTGGTTTTGTCGTTTTTATCGCTGGGAGGTGCATGCTCAACGGCGAGCGT
GACCGTAATTTTGATTGGTGCTGGAGAGAAGCATTGTGATCGGTACAAGTTATCGGCGACAATGGCGTTCTTGTCTTCGT
TTCTTTCCTTTGCTTCCACTTTCTTTAACTTTCGTCTTCTCCCTTCTCTATTTTCTAGTTAG
>Bo1g005310.1 
ATGGAAGTGGTCAGAACGGCGTCGGTTGGAACAAGGTCAAGCATTGGTCTACGTCTTGGACAGGTTCTGTTCTCTTCTGC
TTCGCTTCTTTTCATGTGCTTCAACGATGACGACGATTTCTACGCTTACACTGCCTTCTGTTATTTAGTTACAGTGATGG
GTTTAGTAACACCATGGAGCGTTACGTTAGCCCTACTTGAAGCGTACTCCATCATCGTTCAAAGACTTCCTCTGCAAGCA
ACAGTTTTATCTGTCATCGTCTCTGGAGACTTGGTTTTGTCGTTTTTATCGCTGGGAGGTGCATGCTCAACGGCGAGCGT
GACCGTAATTTTGATTGGTGCTGGAGAGAAGCATTGTGATCGGTACAAGTTATCGGCGACAATGGCGTTCTTGTCTTCGT
TTCTTTCCTTTGCTTCCACTTTCTTTAACTTTCGTCTTCTCCCTTCTCTATTTTCTAGTTAG
>Bo1g005320.1 
ATGGGTATATGCAGTTCGACCGAGTCGACTCAAGTGGCGACGGCGAAGCTGATCTTGCAAGACGGGAGGATGATGGAGTT
CACGAAACCCGTGAAAGTCGGATACGTTTTGCTTAAGAACCCCATGTGTTTTATCTGTAACTCGGACGATATGGAGTTCG
ACGAGGCCCTCTCCGCTATTAGCGCCGACGAAGAGCTTCAGCTAGGGCAGATATACTTCGCTCTTCCTCTTCGCTATCTT
CGTCAGCCACTTCAAGCGGAGGAGATGGCTGCATTGGCCTCTAAAGCTAACTCTGCGCTCATGCGAAGTGGTGGTGGCGG
TGGTGGAGGAAGCTGTCGCCGGAGACGTGTGGATCCTATTGTTGCGGGTGATAAATATCGCGTTAGAGTTGCCTCCTGTG
ATGATACGGTGGGTTCAGGCTTCGGAAGGAGGAAGGGGAGAAACGGTGACGGTGGTGGTGGTGGTGGTGGTGGTAGCACT
AGTAGTCGCCGGAGGAGAGAATGTTACGCGGCGGAGTTGAGTACTATAGAAGAGTGA
>BnaC01g02000D 
ATGGCTTGTAATTCATCTGGCTGCGAGTCCGGTGGTTGCTATGGCCGTGAGAAGGATAATGGACGCAAGGCTGTTGATGT
TAAGGAGACTGTTACTCTCTGCGTCAAGTGTAAATGCAATGAGCCTATGACTTTCGGTGATGGTGGCTCAGACGACGGGA
GATTCTGCGCAGAATGTTTCAGGAGCAACGTCTATGGGAAGTTCCGTCTCGCTGTTACTTCACACGCCATGATCACTCCT
TCGGATAACGTCCTTGTTGCCTTCTCCGGCGGTTCGTCTTCCAGGGTTGCTCTTCAATTCGTGCACGAGCTTCAAGTCAA
GGCTTTGAAGAATTACGAGGCGAGTCGAGATAGGTCTTTACCTGTGTTTGGCGTTGGTGTTGCGTTTGTGGATGAGAGTG
CAGCTTATCCTTCTCTTTCCGGTGGAATGAGTGATGCTATTGCGTGGGTTCGGTCCACTGTGTTGAGTCTGTCTCCACCT
GAAAAGGATCTTCATGTTGTTCCTATCGAGAGTGTGTTTGGTTCGGACTCTGTTGAAGCACGGGATAGGCTTGTGAAGCT
GTTGGATTCCGTTAGTGATGAGACTGGAAAGGAAGATCTTTTGCTGCATCTGAAGATGTTGTCTTTGCAAAAGGTTGCCT
CTGAGAATGGGTACAATAGATTAGTGGTGGGATCGTGCACGTCGAGACTCGCTTCCCATGTCCTTACGGCCACTGTCAAG
GGACGAGGCTATTCACTATCAGCAGATATTCAGCATGTTGATGCGAGATGGAAGGTCCCCATTGTGCTTCCACTTCGAGA
TTGTGTTTGGCAGGAAATAACTAGACTCTGCCATTTGGATGGTCTAAAGACTGTGGAGTTAGCTAGTCATCCTCAATCCG
GGATCAATGATTTGGTGTCTTCATTTGTCGCTCTGTTGCAGGAAGAGAATCCTTCACGGGAGTGCACAATAGTACGCACA
GCTGCAAAGCTTACTCCGTTTTACTTCAACAAAATTCCTGAAACGGACGACTCTTGCGTTCCTATGGCCACTCAGAGGCG
TCTTAAGAAATTCAATCTCAAATACGACGGTTCCATGACTACAAAAGCATTCTGTCCTATCTGCAACGGCCCGCTAAATG
GATCAGACTCATCGGAAGATGAGTCTGATGCCCTGTATGCTGCTTGCTGTTCAAGTTGCCGGTTCCAAATACTTCCACAA
GATGGATCATCTCTTGATCAATTTGGATCCTTACTACCTAATCACATGATCTCCAAAGTGAAGCATCATCAAAAGGTTGA
CAGCCAAACATATCTGAGGGAGAAGATAAAAGACTGTTTGCTCTTGGACGATGAAGAGGCTGTCTGA
>Bo1g005330.1 
ATGTCCCAAGATTACCATCATCAACAATACCAAGGAGGATTTTTCAGCTTCTCTAATGGATTCAACCGATCAGATTCTCC
TAATTTAACTCATCAGGAGAAGCAAGAACATCAAAGGGTACTAGAGATGGATGAGGAATCCTCAGTCGCCAGAAGTGGAA
TTCCTGTCTACGAACCTGCCGGAATGTTATCAGAGATGTTTAATTTCCACAGAAGCAGCGGTGGTGGTGGAGGAGGAGGA
GGAGGAGGAGGAGACTTTGACCACTCCCAATCTTTCCCGTCAAATAGACAGTTACTTGAGCAGCAACATCAGAATATTCC
GGCCATGAATTCAGCCGCCGGCATGCAGCTATTCTTACCGCAACAACCGCCGTCCACAAGGAGCCACCACGGTTCTTCAA
CTCTTCACATGTTACTACCAAATCCATCTCATCATCAGGGCTACACTAATACTATGTCTATGCATCAGCTTCCTCACCAA
CAGCTGACGTGGCAGTCTTCCTCCGATCATCATCATCACAATATCGGGACCGTCCACGTGGAAAACAGCGGTGGACAAGG
CTTGTCCTTATCTCTCTCGTCGTCTTTAGAGGCAGCAGTAAAAGCGGAAGAGTATAGAAAATTTTACTATGGAAGCAACT
TATCATCTCATCATCAATACAATGAAGTATCAAACCACTTCCTATCATCTCCGGCGGCGGCTTCTTCATCTTCTTCCATA
GGAGCAATCAATATATTAAGAAACTCGAGGTACACCAAGGTAGCTCAAGAGTTGTTGGAGGAGTTTTGTACCGTTGGAAG
AGGATTTTCTAAGAAAAACAAACCTAAGAACAACTCAAACCCTAATACTAGCGGTGGCGACGGTAGCAGTAGTGGTGGCG
CTGGCGCCTCTCCATCGTCGGCAGGAGCAAGTAAGGATCATCCTCCTCTATCGGCCTCTGATAGGATTGAGCATCAAAGA
AGGAAAGTGAAGCTACTCACCATGCTCGAAGAGGTGGACAGACGGTACAACCATTACTGCGAGCAAATGCAGATGGTTGT
GAACTCTTTCGACATAGTAATGGGCCATGGCGCAGCGATACCGTACACCGCTTTGGCTCAAAAGGCTATGTCGAGGCATT
TTCGATGCCTTAAAGATGCGGTGGCAGCTCAGCTTAGACAGAGCTGTGAACTTCTTGGGGAGAAAGATGCAGCCGGATTA
TCTTCTTCCGGTTTAACTAAAGGCGATACCCCACGGTTGCGTTTCCTAGAACAGAGTCTGCGTCAGCAACGTGCGTTTCA
TCAAATGGGGATGATGGAACAAGAAGCTTGGCGGCCACAACGCGGTTTGCCTGAACGTTCCGTTAATATCCTTAGAGCTT
GGCTCTTCGAGCATTTCCTCCACCCGTATCCAAGCGATGCAGATAAGCACCTCTTGGCTCGTCAGACTGGATTATCCAGA
AACCAGGTATCAAACTGGTTCATAAATGCTAGGGTTCGATTATGGAAACCAATGGTGGAAGAAATGTATCAACAAGAATC
AAAAGAAAGAGAAGAAAACGAACAAGAAGATCAAGAAACAAAAAACAACAGCAGCAACGACAAGAGCACAAAATCCAACA
ACAATGAAAGCAACTTCACTGCGGTTCGGACCACATCACAAACTCCAACGACAGCTGCACAATCAGCAGCAACCCCACCA
GACGCAGGCCACCGTCTAAGATCAGCTGCCGATATCAATGCTTACGAAAACGACCCTTCATCCTTCTCCCACTCCAACGC
CGCCGCAGCAGTAGTCTCTAGCTACGGTGGCTCAACCGCGTTTTCTGCGATTGCAACGTGCCAGCAAGGTGTTGGTGGAT
TTGATGATGCTGACATGGATGGTGATAATAATGTTATAAGGTTTGGTACTACAAACCCTACTGGTGACGTGTCACTCACG
CTTGGTCTACGCCATGCTGGCAATATCCCTGATAAGAACGCCTCTTTCTGCGCTAGAGATTTTGGTGGGTTTTAA
>Bo1g005340.1 
ATGGCATCTTCTTCTCATTATCACTACCATAACGATGACGATGATGAAGATTATGTTAATGATTACGTTGAAGATTATGT
TAATGATTACGTTCAAAACTTTGATGAAGAACCAAAAGAGCGGAAGCAACGTATTTATATGGAGAGGCACCGAGAAGACG
GCCACCAGATGCTCTGGAATGATTACTTTTGCGAGACTCCAACTTATAATGTTCAATTATTCCGACGACGGTTTCGAATG
AACAAATTATTGTTCCTGCGTATTGTGAATCGTCTCACAACCAACATACCGTATTTTCAACTAGGCAAAGATTGTACCGG
ACGGTCTAGTCTAACACCCCTACAAAAATGTACTGCAGCAATTCGACAGTTGGCATATGGCGGTGCAGCTGATTCACTTG
ATGAGTATGTCCGGCTTGCTGAAACGACAGCTCGGAAATGTTTGCACAATTTTACCACCGGAATAATCAGCTTGTTTGGT
GATGAATACCTCCGCCGTCCCACACACGAGGATCTGCAAAGACTTCTCTATATAGGAGAACAACGTGGATTTCCGGGGAT
GGTTGGCAGCATCGACTGTATGCATTGGGAGTGGAAGAATTGCCCCACTGCTTGGAAAGGAATGTATTCACGAGGAACCG
AAAAACCAACAATTGTTTTGGAGGCGGTAGCTTCAAGTGACCTCTGGATATGGCACGCATTTTTTGGAGCTCCAGGTACT
ATGAACGATTTTAATATTCTCGATCAATCACCCGTTTTTGATGACATTATTAACGGAATAGCGCCACAAGTGAACTTCTG
TGTTAATGGTAATCCATACCATTTGGCATATTATCTCACTGATGGTATTTGTCCGAAATGGGCGACTTTTATTCAATCTA
TCCGACTTCCACAAAGTGAGAAACATTCGTTATTTGCTAAAACCCAAGAAGCTGTTCGAAAAGATGTGGAGCGTGCCTTC
GGAGTTCTGCAAGCTAGATTTGCCGTAGTGAAAAATCCATCTAAGTTATGGGATAAAGAAAAAATAGCAAATATTATGAA
AGCATGCATCATACTCCATAATATGATTGTCGAGGATGAACGTTCAACATTCACTCAGTATAACTAG
>Bo1g005350.1 
ATGGGGTGGCTTACTAAGATCCTTAAAGGCTCTAGCCATAAGTATTCAGATGGACAAGCCAATAGAAGATACAATAGAGA
GGATAGGAGCTTGTTGGACACTCCTCGTTATTCCGCGGAAGGATCTGATTTTGACAAAGAAGAGATTGAATGCGCCATTG
CGCTCTCCCTTTCTGAACAAGAACGTGTCATTCCACAAGATGACAAAGGAAAGAAAGTCATCGAATACAAATCTGAAACC
GAAGAAGAAGATGAAGATGAGGATGAGGAGGAGGAGGAGGATGATGAAGAACACATGAGAGCTCAGGTGGAAGCAGAAGA
AGAAGAGGAGAAAAAGCTAGCTCAAGCTCAAATAGAGGAAGAAGAGAAACGAAGAGCTGAAGAAGCTGAGCTAGAAGAGT
TAGAGAAACAGCTTGCCAAAGCTAGACTAGAAGAGGAAGAAGTTAGACGCGCCAAAGCTCAGCTAGAGGAAGACGAGCAG
CTCGCAAAGGCTCTTCAAGAAAGTATGAATGTGGGATCTCCTCCTCCTGGATATGATTCTGGAAGTGTGTTTCCATCATA
CCCCTTCCTTGTTCCATCTAGGATATGCACTGGTTGCCGAGCTGAGATTGGACATGGAAGGTTTCTGAGTTGCATGGGTG
GCGTTTGGCATCCTGAATGTTTTTGCTGCCATGCTTGTGATAAGCCCATCATAGACTATGAGTTCTCAATGTCAGGAAAC
AGGCCTTATCACAAACTGTGTTACAAGGAGCAGCATCATCCAAAATGTGATGTTTGTCATAACTTTATTCCTACAAATCC
AGCCGGTCTCATTGAGTACAGAGCTCATCCCTTTTGGATGCAGAAGTATTGTCCTTCACATGAGCGTGATGGAACTCCTA
GATGTTGTAGCTGTGAGAGAATGGAGCCGAAAGATACAAAGTATCTGATACTTGATGATGGAAGAAAGCTGTGTCTTGAA
TGTCTAGACTCAGCCATTATGGACACTAATGAATGCCAGCCGTTGTATCTCGAGATACGTGAGTTTTACGAAGGCTTGCA
CATGAAAGTGGAACAGCAGATTCCTATGCTCTTGGTGGAGAGATCAGCTTTAAACGAAGCTATGGAAGGAGAGAAACATG
GACATCATCACTTACCTGAAACTAGAGGACTCTGTTTGTCTGAAGAACAAACTGTCACAACAGTGTTGAGGAGACCAAAG
ATTGGTGCAGGCTACAAGTTGATAGACATGATCACAGAGCCTTGCAGGCTGGTGCGCCGTTGTGAAGTCACTGCTATTCT
CATCTTATATGGACTTCCCCGTTTGTTAACTGGATCAATCCTAGCTCATGAGATGATGCATGCATGGCTTCGACTAAATG
GGTATCCAAATCTTAAACCAGAAGTGGAAGAAGGGATATGTCAGGTTTTAGCTCACATGTGGTTGGAATCTGAGACTTAT
GCTGGCTCTACATTGATAGATATTGCATCTTCTTCTTCGTCTTCATCATCAGCCGCTGTGGCGATTGCATCGTCCAAGAA
AGGTGAGAGGTCTGATTTTGAGAAGAAACTTGGTGAGTTTTTCAAGCACCAGATAGAGTCAGATTCTTCATCTGCATACG
GGGATGGGTTCAGGCAAGGTAACCAAGCTGTTCTTACGCATGGTCTGAAGCGAACCCTTGATCATATTCGCTTGACCGGT
ACATTTCCTTAA
>Bo1g005360.1 
ATGGTGTATGCAGGTTATTGCTTGAAGGAGAAGAAGACATGTGTGAGATGGGTGGAGAGATACTTCGATGACTGTCTCTG
TAACCTGAACGACGAAGTCTCGTTCGCACTTGGAATCGTTAGCCTTATCTGCTGGGGCGTGGCAGAGATTCCTCAGATCA
TTACCAACTTCCGTACAAAGTCCAGTCATGGTGTCTCTCTGTCTTTCCTCCTCGCTTGGGTCGCCGGTGATATCTTCAAT
CTCATCGGGTGTCTTCTTGAACCAGCTACCTTGCCGACTCAGTTCTACACAGCCTTGCTTTACACAGTGAGCACCGTGGT
ATTGGTGATCCAGACAATCTACTACGACTATATCTACAGACTTTGTACACATAGACGCACCAATATCTGTCAAAAGGATG
AAGAAGATGAAGAGAAGAGACCATTAAACCCACCGAAGACGATGGGATCTGCCATTTCCATCCCAGGGGAATCTTACAAA
GCTTCTCCTCGGAAAGAGTTCTATTACACGTCAGCGAGATCATTGGCCGGAAGTGGTACACCGCCTTTAGGAACATCGTA
TTTTCGGGTGGCCAAGAGCGGACCTTCGGCCATGACAATAGATAGTGGTTCTTCCTCGGACGAAGATGAGACAATGTCGA
CGCTTCCTGTTGTAACGACTAAGACCATTACCCAACCAAGGCCAATCCCAAGACAGGCTGGTTTTGGAACGTTCTTAGCC
GCATCCGTTAGCCTTCCTCTGCAGGCCAAGAGTCTAGCGGAAAAATATGCACATGCTTCAAGCAGACGGCTTCTAAATGA
AAAAATAGTTGAGCATAGCGCATTGGGACAATGGTTGGGATGGCTAATGGCAGCCATTTACATGGGTGGTCGTGTCCCTC
AGATCTGGCTCAACATCAAACGAGGAAGCGTCGAGGGTTTGAATCCACTTATGTTCATATTCGCACTTGTAGCCAATGCA
ACATATGTTGGTAGTATTCTTGTCAGAACAACTGAATGGGACAGTATCAAAGCAAATCTCCCTTGGTTGCTTGATGCTAT
TGTCTGCGTCCTACTCGATCTATTTATCATATTGCAGTATATCTACTACAAGTATTGCAGGACGAACAGTTCAAAAGGCG
AAGAAGAAGAACATGGCTACGGAGACTATGTGGAAGCAAGCAAAACTTTTGTTTCGTGA
>BnaC01g02030D 
ATGTGTGAAAGAATAAAAGTTGAAGCAGTAGAGCACTTCTGGTGGGATAACTTTGGACTAAGGTTTTATGTTATTTTCTC
TTAA
>Bo1g005370.1 
ATGGCGATGAGGAAGCTTTTGTCGCAGCGTGTGTTCAATGTTTCGAAAATGGCGTCTCAAGGTCTCATGAACTGTCGAAT
CTCGTCTTCTTCGCTAGCCGTGCGGACCAGGGTTCCTAAAGAACCAGGAGAAGCCACCGTTGATCCGGAGCCTGCTGATA
CGTGGATGGATATGACCATGATGAAGATGCCGTTTGGAGAGAGTCTGAGGGAGAAGCTTCGAGAAAACGACCGGATTCGA
TTGGACGGGCTTTTGCCTCCTCCGGTGAAACACGCGGCGGCGGCGAAGAAGACGGAGGCGTTGGGGCTTACTGTGAGAGA
CGTCAAGAAGTTGCTTAGAGCTGCGCAGATCGAGGTGGTGAAAACGAAGCTGATGGAGACAGGGAAAAGCTGGATCTCTT
ACAATGAGTTCGTTGGTCTTTGCAATGATTCTTGTTTGGATCCTGCTCAAGGGCCTTGGATCGCTAAGATGCTTGATGAT
TCAGGAAACGTCATCGTTTTGGGAGATTACGTTTGCTTAAGACCTGATCAGGTAACCAAATCTATCGAGGGCCTGCTTCC
TTTACCACAGATCCGTAACCCAAACGACCCAAGGAGAAAGGAGCTGAAAGAGCTAGAAGCTACAAGGAAAGTCATTGACG
AGAAAGCACATTCGTTGGTGAGAAGAGAGCTTTGGGCTGGTCTTGGTTACTTGATACTCCAAACCGCGGGGTTCATGAGG
CTAACGTTTTGGGAGCTCACGTGGGACGTTATGGAGCCAATCTGTTTCTATGTCACATCCGTATACTTCATGGCGGGTTA
CGCTTTTTTCCTTAGGACGGCGAAGGAGCCTTCCTTTGAAGGGTTTTACGAGAGTAGGTTTGAGGCTAAACAGAGGAAAC
TGATGAAGTCTCAAGATTTTGATGTAGGGAGGTATGATGAGCTGAAGAAGATGTTTAATCCAAAGCCTTCTTCAGCTGCT
GTTTCCAAGATTCTTGGAGCTTTACATAACTAA
>Bo1g005380.1 
ATGGCTTCTTCAGTGACTCTAGGTTCGTGCCCATGGGTTCTTCACCATCATCCTTCAACCCAATCCAAAACACCCAGATC
TAGATCTCCTTCTCTCATCACCCTTAAACCCATCACCCTCACCCCAAAACGCACCGTTTCGTCTGCTTCCCACACCATCT
CCTCTTCCCTCGTCACCAAAGAAGACAACAACCTCAAATCCACCACCTCCTCCTCCTTCGACTTCATGTCGTACATCCTC
CGCAAAGCCGACTCCGTCAACAGAGCCCTGGACTCCGCCGTCCCCCTCCGGGAGCCGCTCAAGATCCACGAGGCGATGCG
CTACTCCCTCCTCGCCGGCGGCAAACGCGTCAGGCCCGTCCTCTGCATCGCCGCCTGCGAGCTCGTCGGCGGCGAAGAGT
CTTTAGCCATGCCGGCGGCCTGCGCCGTCGAGATGATCCACACCATGTCGCTGATCCACGACGACTTGCCGTGCATGGAC
AACGACGACCTCCGCCGCGGGAAGCCGACGAACCACAAGGTTTACGGCGAGGACGTGGCGGTCCTGGCCGGAGACGCGCT
TCTCTCCTTCGCCTTCGAGCATTTGGCGTCGGCGACGAGCTCCGAAGTTTCTCCGGCGAGAGTGGTCCGAGCCGTCGGAG
AGTTGGCGAAAGCTATAGGAACCGAAGGGCTGGTGGCGGGACAGGTGGCGGATATAAGCAGCGAAGGATTAGAGTTAAAC
GACGTCGGATTGGATCATTTAGAGTTTATTCATTTGCATAAAACGGCGGCGTTGCTTGAGGCTTCAGCCGTTTTGGGCGG
GATCGTCGGTGGAGGGAGCGACGAGGAGATCGAGAGGCTGAGGAAGTTCGCGAGGTGTATCGGTCTGTTGTTTCAGGTGG
TTGATGATATCCTGGACGTGACCAAGTCGTCTCAGGAGCTGGGGAAAACCGCCGGGAAAGATTTGATCGCTGATAAGCTG
ACGTATCCGAAGCTCATGGGGTTGGAGAAATCGAGAGAGTTCGCTGAGAAGTTGAATAGAGAGGCGCGTGATCAGCTTTT
GGGGTTTGATTCCGACAAGGTTGCTCCTTTGTTGGCTTTGGCTAATTACATTGCCAATAGACAGAACTGA
>Bo1g005390.1 
ATGGGTCGTGCTCGAACTCGTTCCGGTTACATCTCCACCGCTTTAGGATCCTTCCGGTCTCTGTTTCCTCGCAACCTCCG
TACTAACAACATGAAGATAAAAACAGGAAAGTTTTTAGGAGTTTCGGTTTCACTGATTCTGATAAACCTAGCTGCGATCA
TGGAGCGAGCAGACGAGAATCTACTGCCTTCGGTTTACAAAGAAGTGAGCGAAGCGTTTAACGCAGGACCGTCAGATTTA
GGATACTTAACATTCGTTAGGAACTTTGTTCAAGGACTCGCTTCGCCGTTAGCAGGAGTTCTCGTCATTACCTATGATCG
TCCCATTGTTCTTGCGATAGGTACTCTCTGTTGGGCTTTGTCTACTGCTGCCGTTGGAGCTAGCAACTACTTCATTCAGG
TTGCTTTATGGAGAGCAGTGAATGGGTTTGGATTAGCTATTGTGATACCGGCGCTTCAGTCGTTTATAGCAGATAGCTAT
AAGGATGGTACTAGAGGAGCTGGTTTTGGTTTGTTGAATCTCATTGGTACTATTGGTGGTATTGGAGGAGGTGTTGTAGC
TACTGTTATGGCCGGTTCTGAGTTCTGGGGTGTACCGGGATGGCGTTGCGCTTTCATCATGATGGCAACTCTTAGTGCTG
TGATTGGGTTACTAGTTTTTCTCTTTGTGGTTGACCCCAGGAAGCACATTGAACGAGAGGAGCTAGTGGTTCATAAGATA
TCGGTTTGGAATGACTCATGGGCAGCTACAAAGTCGGTGGTGAAAGTAAGGACGTTTCAGATCATTGTCTTGCAAGGAAT
CGTTGGTTCGTTACCTTGGACTGCAATGGTTTTCTTCACAATGTGGTTTGAGCTTATCGGTTTTGATCATAACCAGACAG
CAGCTTTGCTTGGAGTGTTTGCGACCGGATGCGCTATAGGAACCTTAATGGGAGGCATCATTGCTGATAAGATGTCAAGG
ATTTTTCCGAACTCCGGTAGAGTGATGTGTGCGCAGTTCAGTGCCTTCATGGGGATCCCATTCTCAGTTATCCTTCTGAA
AGCAATCCCACAGAGCAGAGAAAGCTACTTGACCTTCTCCATCACTCTCTTCTTGATGGGTCTCACCATAAGCTGGTGCG
GTTCAGCGGTTAACGCGCCCATGTTTGCCGAAGTCGTCCCTCCCAAGCACAGGACGATGATCTACGCGTTCGACAGGGCT
TTCGAAGGCTCTTTCTCCTCGTTCGCTGCGCCTTTGGTTGGGATCTTGTCTGAGAAGATGTTCGGGTATGATTCCAAAGG
TATTGATCCTTTGAAAGGCTCCTCCGTGCGTGAAGCTGAGGCTCTCTCCAAGGGGCTGTTGTCGATGATGGCTGTCCCCT
TTGGCCTCTGCTGTCTCTCTTACACGCCTTTGCATTTCGTTTTCAAGAAAGATCGAGAGAACGCGAAAACAGCGAGTTCT
AAAGACGTTGAAATGATCTGA
>Bo1g005400.1 
ATGAAAGCCAATCCGCTTGAGAGTCACCAAAGAAACTCTCTCTCTCTCTCTCTCTCTCTCTCTCTCGTCTCCCTCGTGCG
CCAGACTGACAAAGACATCAGAAAGATAAAGAAAGATCAAAGCTTTTCTATGGCGGCAGGTGGAGGAGGATCATCGTCGG
CGGGACGGACTCCGACGTGGAAGGAGAGGGAGAACAATAAGAAGAGGGAGAGGAGAAGAAGAGCCATCACGGCTAAAATC
TACTCTGGTCTCAGAGCTCAAGGTAACTACAAGCTCCCTAAGCACTGCGACAACAACGAAGTCCTTAAAGCTCTCTGTCT
CGAAGCTGGTTGGATCGTTGAAGAAGACGGCACCACTTATCGCAAGGGTTTTAAGCCATCTCCGACGAACTTCAGCACGA
ACTCATCAATCCAACCGAGCCCACAATCCTCTGCCTTCCCAAGCCCAGCACCTTCTTACCATGGCTCCCCTGTCTCATCC
TCCTTCCCAAGCCCATCTCGTTACGACGCTAACCCTTCCTCGTACCTCCTCCTCCCTTTCCTCCACAACATCGCTTCCTC
CATCCCATCAAACCTCCCTCCTCTCAGAATCTCCAACAGCGCTCCTGTAACTCCCCCCTTATCCTCTCCCACCTCTCGCG
GTTCGAAGCGGAAGCTCACCACGGAACAGTTACCAAACGGCGGGTCTTTGCTTAGACACCCGCTTTTCGCTATCTCGGCT
CCGTCTAGTCCTACTCGCCGCGGCGGCCACCAGACACCGCCGACGATACCCGAATGCGACGAGTCGGAGGAGGATTCGGT
AGAGGATTCAGGGAGGTGGATCAGTTTTCAATCTACGGCTCCTCCTTCCCCGACGTTTAACCTCGTTCAGCAGACGTCTA
TGGAGATTGACATGAAAAGACCAGAGTGGGGGATGAATGCGAGGGGCTCAGAGTTTGAGTTCGAGAATGGTACTGTTAAG
CCATGGGAAGGCGAAATGATTCATGAAGTTGGTGTAGAGGATCTTGAGCTCACTCTCGGTGGCACTAAAACAAGATGCTA
A
>Bo1g005410.1 
ATGGAGATTCACGGAGCTCTAGTGGCTAGTCCAGGCATGGGCCACGCAGTGCCCATCTTAGAACTTGGCAAACGTCTCTT
GAGCCACCACGGTTTCGACCGTGTTACTGTGTTCCTAGTCACAGACGATGTCCCACGCTCAAAATCTCTAATTGGTAAAA
CGCTGATGGAAGAAGAAGATCCTAACTTCGTGATCAGGTTTATTCAGCTCGACGTTTCGGGTCAAGATCTCAGCGGTTCA
CTTTTAACTAAACTAGCAGAGATGATGAGGATGGCAATACCACAGATCAGGTCTGCGGTCATGGGGTTAGAGCCCCAGCC
TAGTGTTTTCGTTGTTGACTTGTTGGGCACGGAAGCTTTAGCTGTGGCTAAGGAGCTTGAGATCATGAAGAAACATGTTC
TTGTTACTACTAGTGCTTGGTTTCTAGCTCTTACGGTATACATGGCGAGTCTTGACAAAGGGACGTTGTTTAAGCATCTG
AGCAGCAACGGAGCATTGCTTATACCGGGATGCACCCCGGTTAAGTTTGACCGGGTTCAAGATCCGAGTGGTTACGTCCG
TGAACTCGCTGAGTCACAGAGAATTGGGCTTGAGGTAGTAACCGCAGATGGGGTGTTTGTGAACACGTGTCATAGTTTGG
AGCCAGTGACGATCAGGTCTTTCTTGGATCACAAGAAACTCGGTTTGGTTATGAAAGGAGTCCCGGTTTACCCTGTTGGA
CCGCTGGTTAGACCAGCGGAACCGGATTTGAAGCATGAGGTGCTGGACTGGCTTGACTTGCAACCCAAGGACTCTGTTGT
TTATGTCTCTTTCGGAAGCGGTGGAGCACTAACAGCCGAGCAGACAATGGAGCTGGCTTACGGTTTGGAGTTAAGCGGGT
TTAGGTTTGTTTGGGTGGTCAGACCACCGGCTGAAGACGACCCGTCAGCTTCAATGTTTGGCAAAGCCACGAACCAGACC
GAACCACTTGACTTCTTACCGGAAGGATTTTTAGACCGGACCAAGGATATAGGTGTGGTGGTCAAGACCTGGGCCCCGCA
AGAGGAGATCCTTGCACATGAAGCAACGGGAGGGTTTGTGAGTCACTGCGGATGGAACTCTGTTTTGGAGAGTATAGTGA
ACGGTGTGCCGATGATAGCTTGGCCTTTGTACTCGGAGCAGAAGATGAACGCGTGGCTGGTCTCAGAGGAGCTGAAGATC
GCTGCTAGGGTTGATGTTGGGAATGGGATTGTGAAGAAAGAAGAGATAGTTGAGGTGGTGAAGAGAGTGATGGATGAAGA
AGAAGGCAAAGAGATGAGGGAGAATGTTATGGAACTCAAGAAGAAGACAGCAGAGGAAGCTGTCAAGAATCTCTCAACGC
CTCAGGCTGCTTACTTCACTCAAAACTAA
>Bo1g005420.1 
ATGTCTGAGATTCTTTCTTCCTTGAGGTCACTAATGGCCTCTCACTCTCCTCCTCTTGATGCTTTAGTTGTTCCTTCCGA
AGACTATCACCAGAGCGAGTATGTTTCTGCTCGGGACAAACGTCGCGAGTTCGTGTCTGGATTCACTGGAAGTGCAGGTT
TGGCACTAATCACGAAAAACGAAGCAAGGCTTTGGACTGATGGACGCTACTTCTTGCAAGCAACGCAACAGCTTAGCAAC
GAGTGGACACTAATGCGTATGGGAGAAGATCCTCTCGTTGAAGTTTGGATGTCTGATAATCTATCCGAAGAAGCAAACAT
TGGTGTTGATCCATGGTGTGTCTCCGTAGACACTGCTAACAGATGGAACAAGTCCTTTGCCAAGAAGTATCAGAAGCTCG
TTCCGACAACAACTGATCTTGTCGACGAGGTTTGGCAAAACCGCCCACCTTCTCAGACGAGCCCCCTCGTCGTTCATCCC
TTGGAGTTTGCTGGCCGTTCTGTTCCCGATAAACTCGAAGAGCTGAGGTCAAAGCTCAAGCAAGAGAATGCGCGTGGTTA
TGTCATCGCTGCTCTCGACGAGGTTGCTTGGCTCTACAATATCCGTGGAACCGATGTTGCTTACTGTCCCGTTGCTCACG
CCTTTGCTATTGTTACAACCGACTCTGCTTTCCTCTATGTGGACACAAAGAAAGTATCTGATGAGGCGAGTGAGTACTTC
AAAGGGCTTGGAGTAGAGGTCAGAGAGTACACAGATGTGATCTCGGATGTGGCATTGCTTGCTTCTGATAGACTATTTTC
GTCATTCTCCTCTAAAAGTACAAAGGACATGGAGATTGATTCTGATTGGGTATGGGTGGACCCTGCTAAGTGCTGCTATG
CACTTTATTCAAAATTGGATGCTGATAAGGTCCTCTTGCAACCATCTCCGTTATCACTCCCTAAAGCCTTAAAGAACCCT
GTTGAGCTAGAAGGGCTCAAGAAGGCACATGTGCGTGATGGTGCAGCTGTTGTCCAGTACCTTGTCTGGCTAGATCAACA
GATGCAGGAGCTATATGGAGCATCTGGATACTTTATGGAAGCAGAGTCTAACAAGAAGAAACCAACTAGTGAGACCGCTA
AGCTTACCGAATTGAATGTGAGCGATAAGCTTGAAAGTCTCCGAGCTGCCAAAGAGCATTTTAGGGGATTAAGCTTTCCT
ACTATATCATCTGTCGGTTCAAACGCTGCTATTATTCATTATTCACCAGAGCCAGAAACTTGTGCCGAGATGGACCCAGA
CAAAATCTACTTGTGTGATTCAGGAGCACAGTATCTGGATGGAACAACTGATATAACACGAACGGTTCACTTTGGAAAGC
CTTCAGCTCATGAAAAGGACTGCTACACTGCGGTGCTGAAGGGTCATATTGCACTCGGAAATGCTCGGTTTCCTAGAGGA
ACAAGCGGGTATACACTTGATATTCTTGCTAGAGCTCCTTTGTGGAAGTATGGTTTGGATTATCGACATGGTACTGGTCA
TGGTGTCGGCTCTTACCTTTTCGTCCATGAAGGACCTCACCAAATTAGTTTCAGACCTCATGCTAGGAATGTTCCTCTTC
AAGCTTCCATGACTGTTACTGATGAACCTGGTTATTATGAAGATGGGAACTTTGGTATTAGGCTAGAGAATGTTCTTGTT
GTCAATGATGCTGAAACAGAATTTAACTTTGGCGACAAGGGTTACTTGCAGTTCGAGCATATCACTTGGGCACCCTATCA
AGTGAAACTTATCAATCTAGAGCAGTTGACACAAGAAGAGATCGAATGGTTAAACACTTACCATTTGAAATGCAAGGACA
TTTTGGCTCCGTTCATGAACCAGGCCGAAATGGAATGGCTCAAAAAAGCTACTGAACCTGTAAGTGTACTGGTTTGA
>Bo1g005430.1 
ATGGGGAAAGGTGGCGGATGCGTTCCGAGCAAGAAGAAGAAGCCGTCGTCTCTCGCCACCGCCGGAGACGATCACGGAAC
CGAGTACGAAGACGCCGTCAACGCTCCGCTCCCGACCGAGAACGATCAAACGACGGCGACGACGGGAGCAACGACGCCGG
CGATCACGGCCAGGACCGTCTCTCCGCCGCTGAAGATCTTCGTGGTGTTCTACTCGATGTACGGACACGTGGAGAGCTTG
GCGAGGAGGATGAAGAAGGGAGCGGACGGCGTGGAAGGAGTGGAGGCGAGGCTGTACAGAGTGCCGGAGACGCTTTCCGA
GGAGGTCGTCGAGCAGATGAAGGCGCCGGGGAGGGATACGGGGGTTCCGGAGATCACGTCGGGGGAGCTGGCGGAGGCGG
ATGGGTTTCTGTTCGGGTTTCCGACGAGGTACGGGTGTATGGCGGCGCAGATGAAGGCTTTCTTTGACTCGACGGGGCAG
CTGTGGAAGGAGCAGACGCTCGCCGGGAAGCCTGCCGGGTTCTTTGTGAGTACGGGGACTCAAGGAGGTGGACAAGAGAC
CACTGCATGGACAGCAATCACACAGCTGGTGCACCACGGGATGCTATTCGTCCCAATAGGCTACACATTTGGAGCAGGAA
TGTTCAAGATGGACTCAATACGAGGAGGTTCACCTTATGGAGCGGGTGTATTCGCTGGTGATGGATCAAGAGAAGCTACG
GAAACAGAACTAGCTCTTGCTGAACATCAAGGAAACTACATGGCTACAATAGTCAAGAGACTTGGCCAACCTTAA
>BnaC01g02110D 
ATGGAAGAAACGTATCTTGAAGACACGTGTTGGCAGATCACTTTCTCCTTTCTTTCGTTCGTGCTCTGTCTCTCTCTCGC
TCACAATCTCCGACCCGAGAAATCGAGGAAGAAGCGGCAGAGATCGCAACCCGCCGCCGGAAGAAAGTCGTCTAATCCTT
CATCTCTGCCTCCTCCTTCGCCGATCAACGCAGGAGAATCGGTCGTGGCGGGTACGACGGGGAAGGCGAAGAAGAAAGCC
GGAGGAGCGAGGGATTTGAGGATTCTCAGCCCTGTCTTGTGGAGTGCGATAAGAGCACAATCATCAAACTGTGTTGACGA
AGTTGGAGCCATGGCTGACCTCAAAGACAAAGTGGTTCTTGTGACAGGAGCTTCCTCTGGTATAGGAAAAGAGATCTGTC
TTGATTTGGTCAAAGCTGGCTGTAAGATTATCGCAGCAGCACATCGTGTCGACCGCCTCAACTCTCTCTGCTCCAACATC
AACAGCTTCGGTTCAACTGGAACCCAAGCCACAGCTCTCGAGCTAGACGTCGCATCGGTGCAGCCACCATTCGAAAAGCG
GTTAAGGAAGCTTGGGAAGTATTTGGCCTATCTTCAGTCTGATGTTGGCCTTATCATTACTTTAGTACATTGTGAAACAT
TGTTTTATTTAAAGAAGTTGGCAAGGAATCTCATTGGGTTTGTTACTTCCAGATTCTACTACGGGCATATCACAATCATC
TGTTTCCTCAAGTAA
>Bo1g005440.1 
ATGAAGAGCATAGTCAGAGGGGCTATGAGAATTCCCGTGGTAGAGGAAGAGGACGGAACGGTAGAGGCAGAGGTCGAGGT
AGGTCACACAACCAAAACCGTGCGTCACACACCGAAGATAACAACTCGAAGAAGAATCGTTCAAAGCTGA
>Bo1g005450.1 
ATGAACCACACTCTGGATGATCAGAACATGGCTTTTATCTCTCAATTGTACCCTGATGTCTACACTCAGATAGTACCACA
ACAAGGTGAAGTGAAGCCACCGAAACGAAGGAGAAAGAAGAGCAAAGCAGCGGTTGCTTCCGGAGATGGAAGCAATTGCT
TGTTTAGGAAGAGAAAGCTTACCGATGAGCAAGTGAACATGTTGGAGATGAGTTTTGGAGATGAGCACAAGCTTGAGTCA
GAGAGGAAAGATAAACTTGCGGCGGAGCTAGGGCTTGACCCTCGTCAAGTTGCAGTTTGGTTTCAGAACCGTCGTGCACG
GTGGAAGAACAAAAGGCTCGAGGAAGAGTACAACAAACTCAAAAACTCACATGACAACGTCGTTGTCGACAAGTGCCGAC
TTGAGTCAGAGCTTCTTCAGCTCAAGGAACAGCTATATGATGCAGAGAGGGAGATCCAAAGATTGGCAGAAAGAGTAGAA
GGAGGCTCGAGCAACAGTCCAGTTTCTTCTTCAGTTTCGGTGGAAGCCAACGGGACGCCGTTTTTTGGAGACTATAAAGT
TGGAGACGACGGTGACGACTACAGTAACCTGTTTTATCCGGTCCCTGAAAACATCTACATTGATGGAGCTGAATGGATGA
ATCTTTACATATAA
>Bo1g005460.1 
ATGGGAACAAGCGAAGAAAAGACGCCTTCTAAACCAGCATCCTCAACACAGGACATTCCCCCCACACCTTATCCAGACTG
GTCTAACTCAATGCAGGCTTATTATGGAGGAGGAGGTACTCCGAGTCCTTTTTTCCCATCTCCCGTTGGATCTCCTAGTC
CTCACCCTTACATGTGGGGTGCTCAACACCATATGATGCCGCCTTATGGGACCCCCGTTCCGTACCCAGCCATGTATCCC
CCAGGGGCAGTCTACGCCCATCCTGGCATGCCCATGCCTCCTTCTTCTGCTCCAACCAACGAGACCGTGAAGGAACAAGC
CCCTGGAAAGAAGTCAAAAGGGAGCTTGAAAAGAAAGGGCGAAGGAGGTGAGAAGGCGCCTTCTGGTTCTGGGAACGATG
GTGTATCTCACAGTGATGAAAGTGTCACAGGGGGTTCATCTGATGAAAACGATGAGAATGCTAACCACCAGGAACATGGT
TCAGTTAGAAAGCCTAGCTTTGGACAAATGCTGGCGGATGCAAGTTCTCAGAGTAATACTACCGGTGAGATGATCCAAGG
TTCAGTTCCCATGAAGCCACTAGCCCCTGGGACTAATTTGAATATGGGAATGGACTTATGGTCTTCCCAGGCTGGTGTAC
CTGTGAAGGATGAAAGAGAGCTCAAGAGGCAGAAAAGGAAACAATCTAACCGTGAATCCGCCAGGCGGTCCAGACTAAGG
AAGCAGGCGGAATGCGAACAGCTTCAGCAGAGAGTAGAGAGTTTGACTAGTGAGAATCAGAGCCTGAGAGATGAGTTGCA
GAGACTCTCTGGAGAATGTGAGAAGCTCAAGACTCAGAACAGTTCTATTCAGGATGAGTTGGTAAGAGTGCATGGACCAG
AGGCCGTGGCTAATCTAGAACAGAATGCTGATGGGTCTAAAGATGGCGAAGGAACAGATTAA
>Bo1g005470.1 
ATGAAGGTCCAGGCTTCCTCTCCTCAAGACAACCAACCATCGAACACTAACAGTACTGATAATAATAATAATAATAATCA
GATACCATCGATGGACGAACATGTGATGCGTTCCATGGACTGGGACTCGATCATGAAGGAGCTGGAGCTAGACGATGACT
CAACACCAAACCCCTTGAAGACAGAGTTCACAACAACGGACTCCGCAATAGGACCACTCTACGCCGTCGATTCCAACCTC
CCTGGCTTCCCCGATCAGATCCAGCCGTCCGATTTCGACTCATCCGATGCTTATCAAAACCAAACCGCCGGTTACGGTTT
CACTTCCCTCGACAGCGTCGACAATGGAGGAGGATTCGATTTCGTCGAAGACCTCATCCGAGTCGTGGACTGCGTCGAGT
CGGACGAGCTACAGCTCGCTCAGGTGATTCTATCACGCCTCAACCAACGCCTTCGATCTCCCGCGGGAAGACCGTTACAA
AGAGCAGCGTTTTACTTCAAAGAAGCTCTCGGTTCGCTTTTAACCGGATCGAACCGGAATCAAACCCGGTTATTATCTTC
CTGGACCGAGATCGTTCAGAAGATCCGCGCGGTTAAGGAGTTCTCCGGTATTTCCCCGATCCCTCTCTTCTCTCACTTCA
CCGCGAACCAAGCGATCCTCGACTCCCTGAGCTCGCAGCAGTCCTCTTCCTCTCCCTTCGTCCACGTGGTGGACTTCGAC
ATCGGGTTCGGCGGACAGTACGCGTCGCTCATGAGGGAGATCGCCGAGAAATCGATAAGCAGCGGGTTTTTACGAGTCAC
GGCGGTGGTGGCGGAGGAGTGCGCCGTCGAGACGCGCCTCGTGAAGGAGAATTTGACTCAGTTCGCGGCGGAGATGAAGA
TCCGTTTCCAGATCGAGTTCGTGCTGATGAAGACGTTCGAGATGCTGTCTTTCAAGGCGATCAGGTTCGTCGACGGGGAG
AGAACCGTCGTCTTGATATCTCCGGCGATATTCCGACGTCTGAGCGGAATCGCCGAGTTTGTGACTAACTTACGGAGAGT
GTTTCCGAAGGTTGTTGTGTTTGTGGACAGCGAAGGGTGGACGGAGATCGCCGGAGCGGGATCGTTCCGGCGGGAGTTTG
TCACGGCTCTCGAGTTCTACACGATGGTGCTTGAGTCCCTCGACGCGGCCGCTCCTCCGGGAGATCTGGTGAAGAAGATC
GTGGAAGCGTTTGTCTTACGGCCGAAGATCGCGGCGGCGGTGGAGACGACGGCGGGAGGTAGGAGAAACGTTGGAGAGAT
GACGTGGCGGGAAGCGTTCTGCGGGGCCGGGATGAGGTCGATCCAGCTGAGCCAGTTCGCGATCTTTCAGGCGGAGTGTT
TGCTGGAGAAGGCGCAGGTGAGAGGGTTCCACGTGGCGAAACGGCAGGAGGAGTTGGTGCTGTGCTGGCACGGAAGGGCG
CTGGTTGCCACGTCGGCTTGGAGGTTTTAG
>Bo1g005480.1 
ATGATGCCAATCCAGGCTATGACACAGCAGGCGACTAGGCATGCTCGCAGAGTATATGTTGGTGGCCTTTCCCCTCAAGC
AAATGAACAGTCAGTGGCTACTTTTTTTAGTCAAGTTATGGCTGCTGTTGGTGGAAACACTGCTGGTCCAGGTGATGCTG
TTGTTAATGTTTACATAAACCATGAGAAGAAGTTTGCTTTCGTGGAGATGCATTCTGTTGAAGAGGCAAGTAACGCAATG
TCTTTGGATGAGATTATATTTGAGGGAGCTCCAGTGAAGGTGAGAAGACCTAGTGACTATAACCCATCTCTAGCTGCATC
ACTTGGTCCAAGCCACCCCAGCCCTCATCTAAACTTAGCTGCCGTTGGTCTGACTCCAGGTACTTCTGGTGGGCTCGAGG
GCCCAGACCGTATTTTCGTCGGTGGGCTTCCTTACTACTTCACCGAGCTGCAAGTCAGGGAGCTGCTGGAGAGCTTTGGC
GCCCTCAAGGGCTTTGATCTCGTGAAAGATAGAGAAAATGGCAACTCTAAAGGATACGCTTTCTGCGTCTACCAAGATGT
AGCTGTTACAGACATCGCGTGCGCTGCCCTAAACGGCATCAAAATGGGAGATAAGACGCTTACCGTGAATATGTTGCAGC
CGGGACCAGTGGCAACAACAGTTGTATGTTTGACTCAAGTTGTTAATGAGGATGAGCTTAGAGACGACGAGGAGTTTGAA
GATATCATGGATGACATGAGGCAAGAAGGCGGCAAGTTTGGTGCGTTGACCAACGTTGTGATTCCGCGTCCCAGTCCCAG
CGGTGAGCCAGTTGCTGGCCTTGGCAAGGTGTTCTTGAAGTATGGTGATACTGATGGATCGTCAAGGGCAAGAAGCGGGA
TGAATGGTAGAAAGTTTGGAGGGAACGAAGTGGTTGCTGTGTTCTACAAGTTTGATCAGGGAGACTATGGAGCCTGA
>Bo1g005490.1 
ATGGCCGATCAAGTATCAGGCGAGAATCCGACCGAGAAGACGGTCGAGAAGCTGACCGAGACGCCGACAGGAGTTAATAG
ATATGCACTTCAATGTGCTATTGTCGCCTCCATCGTCTCCATCATCTTTGGTTACGATACTGGTGTAATGAGTGGAGCGA
TGGTGTTTATAGAAGAAGAGTTGAAGACAAACGATGTTCAGATCGAAGTTCTCACTGGTATTCTCAACCTTTGTGCACTC
GTCGGATCACTACTCGCCGGAAGAACGTCGGACGTGATCGGTCGGCGTTACACAATCGTCTTGGCCTCAGTACTCTTCAT
GCTGGGCTCAATACTAATGGGCTGGGGTCCGAGTTATCCTGTACTCCTCACCGGTCGATGCACTGCCGGACTAGGAGTTG
GTTTTGCTCTAATGGTTGCTCCGGTTTACTCGGCCGAGATAGCAACCGCTTCGCATAGAGGACTCTTAGCTTCCCTACCT
CACCTTTGCATCAGTATAGGGATTCTACTAGGCTATCTACTGAATTACTTCTTCTCCAAGCTACCGATGCAAATAGGTTG
GAGGCTGATGCTAGGTATAGCCGCGGTCCCGTCCCTAGTGCTAGCCTTCGGGATCTTGAAAATGCCGGAATCTCCGCGGT
GGTTGATCCTACAAGGCCGCCTCGGAGAGGGGAAGAAGGTACTAGACTTGGTGTCGAACTCGCCCGAAGAGGCGAAAATA
CGGTTTCAAGACATTAAAATAGCTGCCGGAATCGACCCCAAGTGCGAGGATGAAGTGGTGAAGATGGAGAACAAGAAGAC
ACACGGAGAAGGTGTTTGGAAAGAACTCATTTTAAGACCTACTCCTGCGGTAAGACGGGTTCTTTTAACCGCATTAGGGA
TTCATTTCTTCCAGCACGCGACGGGAATCGAAGCCGTGCTGCTATACGGTCCGAAGATTTTTAAAAGAGCAGGAATAACG
GCTAAAGACAAGCTGTTCTTGGTCACAATCGGTGTCGGAATCATGAAAACGACGTTTATTTTCACGGCGACTTTCTTGCT
CGACAAGGTAGGTCGGAGGAAGCTTTTGTTGACCAGCGTCGGAGGAATGGTTTGCGCGTTGACGATGTTAGGATTTGGGC
TTACGATGGCCCAGAACTCAGGCGGGAAGCTAGCTTGGGCTTTGGTGCTCAGCATAGTTTCAGCTTACAGTTTCGTCGCG
GTTTTCTCTATTGGGCTTGGCCCAATAACTTGGGTCTACAGCTCTGAGGTGTTCCCGTTGAAGCTTAGAGCGCAAGGAGC
GAGTCTCGGCGTTGCGGTGAACAGAGTCATGAACGCCACCGTGTCGATGTCGTTTCTCTCGTTGACTAAGGCGATAACCA
CCGGAGGAGCTTTCTTTATGTTCGCCGGAGTAGCTGCGGTGGCGTGGAATTTCTTCTTCTTCCTCATGCCGGAGACTAAA
GGAAAGTCGCTTGAAGAGATCGAAGCGCTTTTTCAAAGAGACGGCGATCATAAAATCAAAATCGAGCCGACACTGTATGT
ACTGAAACTGAGCTCAGGTTCTGCTGTAATCCTCACCACCACGCAAAGTTTAAAACTTTTGAGATCAAAGATGAAGGAAG
ACGATGTCTTGCCGGCGGCGACGGCGACAAATCAGAAGAAGGATAGCTCCGATTCGGTCTTGTTCGGAAGAGGACGTTAC
AAGTTCTTTGCCTTCGCCGCTCTTATGCTTCTTGCGTTTTGGTCGATGTTCACCGGTACAGTCACTCTCCGGTTATCCAC
GGAAGATCTAAACCGGTTATCGGAAGATATCGGGATCCCAACGAACCACGAGAGCCTAGACGTTTTGGAAATGGAGGAGA
GGGAGAGAGTGGTGAAGCATATGTGGGATGTGTATACTAACAGTCGTCGGATCAAGTTGCCTCAGTTTTGGCAACAGGCG
TTTGTTGCTGCTTATGAGGAGCTTACCAGCGATGTTCCTGGGGTTAGAGACGCTGCTATTGGTGAAATCGCCAAGATGTC
GGTGGCTCGGTCTATCTCTCTTGATCCAGCTACTCCTTCCCGATCAATGAGCGCAAGGGTATTGGGAAGAAGCTTCAACA
AGATTCTACACAAGCCAGCAGCAAGTAGCTGA
>Bo1g005500.1 
GAGCGCCAAACTCAAAACCACCACCTCTTCCACCTCCGCGCGCAAGACACTCCTCTCACCCTCGTAACCGCCGATCTCCA
ACCCCCCGCGCAAGTGCAACCGTCTCCTATTAACGAGGAAGAAGATCCGTTCGAGTCCACGGGATTCATCACCGCCTTCT
CCACCTGGTCCCTCGAACCAAACCCGATCTTCGCTCGCTCCTCCCTCTCCTTCTCAGGCCACCTCGCCGAGCTCGAACGA
ACCCTGGAGCTCGCTTCGAATTCGACGAACTCGTCGTCGTCGACGGTGGTTGTGGATAGCCTTAGGGCTTATATGCAGAT
CGTCGACGTGGCGTCGATTTTGGGATTGGATTGCGATATCTCCGAGCATGCTTTCGAGAGATCTCAATTGCATCCAATGT
ACAGCAAAAGGAGATTGGGAAAGTACATCAAGATCTTAGGAGAAGCTTTACAGCTAAGCCAACCAATCAACAGCAACTCT
ATATCAGTTCATATGCCAAGGTTCTGCACTCTCCTTCAACTTAACAAGTCTGCTCAGCTTGAAGACAAACGGAAGACGCA
AGCGGAGATTTGTAAAATAACGGGACTAACTCTACGCAAAGTCTACAAAGAACTCTTAGAGAATTGGGACGATCTTCTCC
CGTCTAACTACACACCAGCCGTCCCACCGGAGAAAGCATTCTCCACAACACGTTCGACAACTCCTAGAGCCGTGGATCCA
TCGCCTGAACCGAGTTTCATGGACAGAGACAAGCCATCGGTTAAACCCATTGAAAGTTTAGATAATGCACACCAGCAACA
GTCCAAAGGCAAAGAAGATCAGTAT
>Bo1g005510.1 
ATGGATGAGATCTGGGAGAAAGCCGTTGAAACGGCGTTGGGCGGCGAAACGGAGCCGGAGACTACTCGCGTCCTCACTCT
CGACGGCGCAGTGAAGTGCGCCAAGGGCCTATTGCCGCGTCCCGGGATTCTCGAGAAGTATCCAAACCTCGAGCACTTAT
CTATAGCCGGCGTCGGCGTCTCCTCGCTCGATCGGTTCCCGCGGCTCGGGAAGTTGCAGAAGCTCGTGCTATCTGACAAC
AGAATCTCCGGTGGGCTTGAGTTTTTGGTTCAGGCGGGCTTGGGCTCGCTGCGTGACCTTGATTTATCGAATAATCGGAT
TGGGCTTTTTGAGGATCTGTTACCGTTGGCTGAGCTGGAGCTCCTGTCGCTTGATCTGTATAAGTGCCCCGTGACGAAGA
TGAGGGACTATCGAGCTAGGGTGTTCGGGTTGGTTAAGAGTTTGAAGTATTTGGATAAGATGGATGCTGAGGAGAATGAG
ATTCCGGAGTCTGATGATGACGAGGAGGATGATGATGATGATGAGGAGGAGGAGGGGGATGATGGAGATGATGGTGAGGA
GAGGAGAAATGTTATTAGCAATGGACGTAGTGAAGTGGTTGTTGAGGTTGATGAAGAAGAGAGCGGAGCTGATGATGACG
ACGGAGATGAGAGGCCTGAAGTGATGAGTAATGGGCGCAATGAAGAAGATAGCGGAGCTGATGATGAGGAGAGGCCAGAA
GTGATGAGCAATGGGCACAGTGAAGGGGCTGATGAAGAAGAGAGCGGAGCTGATGATGATGATGATGGTGAGGAGAGGCC
AAATGTGATGAGAAATGGGCGTAATGAAGGGGTTGTGGAGGGTGATGAAGAAGAGAGTGGAGCTGATGATGACGACGGAG
ATGAGAGGCCTGAAGTGATGAGCAATGGGCATAGTGAAGGGGTTGATGAGGAAGAGAGCGGAGCTGATGATGATGACGGA
GATGGTGATGAGGAGAGGCCAAATGTGATGAGCAATGGGCGCGATGAAGAGGTTGTGGAGGGTGATGAAGAAGAGAGCGG
AGCTGATGATGATGACGGAGATGATGGTGAGGAGAGGCCAGATGTGATGAGCAATAGGCACGGCGAAGGGGTTGTGGAGG
GTGATGAAGAAGAGAGCGGGGCTGATGATGACGAAGGAGATGATCCAGAGATTGATGCTGATGGCGAAGTGACTGCGGGA
AGACAGTCCAGTGAGTTACGAGATGAGCATCTGAATATGGATGAAGAAGAAGATGATGATGATAGTGATGAGGAAGATGA
GTATGAACAGGATGGCTTGATTGTTGATGATACAAATGAAATTGAGGAAGAGGTGAGCGAGGGCGAGGAAGAGATGGAGC
AGAGGGTGAGCGGTTTAGTTGCCAACGGAGCTCAAAATGTACTTATGAATATTGACGAAGAAGAAAATGACGAGAGTGGT
GAGGAAGATGAATATGAACCGGATGGTTTGCTTGTTGATGATACACATGAAATAGAGGAGGAAGATGGCGTGGAAGAGAT
GGATCTTGGTGTGCAACATGGGAATGAGTTGCTGAGGAACATCTTGGTTGGAGAGATTGAACATGAGCAGGAAGAGGATG
ATGACGACGAGAGCTGGGAAGAAGAAGAAGAAGAAGAGGAGGAGGAGGAGCATGGAACAGGAGGCCGAGCTCAGTCTATG
GCAGAAGCAGTCCAAGTAGACGAGGAAGATTCAGACGATGAAGTTCAGGCTTTGTATTCAATTGCATCATCTAACCTAAA
GAGGAAGAGAGATGAAGATGACGATGGAGATTCAGTTTCCAACAGCGATGATGATAATGCAAGCGATGATGTTTCAAGTG
ATGATGAAGATGAGTAG
>Bo1g005520.1 
ATGTTCAAGAGAAAGAATGCTCACCAACTTGATGACGATTCTCAGCAAGATAACAAGGTTAGCAAATTGAGATCTGCGTT
AGGACCGCTCTCGGGACATAGTTTAGTTTTCTGCTCTGATGCTTCCTTGAGGAGATATTTGGATGCTCGTAATTGGAATG
TCGAAAAAGCCAAGAAAATGATTGAGGAGACTCTTAAGTGGAGATCAACATACAAACCTCACGAGATCCTTTGGCATCAA
GTAGCACATGAAGGTGAGACCGGTAAAGTTTCAAGAGCTAGTTTTCATGATCGGCAAGGTAGAGTAGTGCTTATAATGAG
ACCTACAATGCAGAACTCACCATCAGCAGAAGGTAATATCAGGCATTTGGTTTATCTTCTTGAAAATGCAATCCTCAATC
TTCCAAGGGGACAAGAACAAATGTCTTGGCTCATCGATTTCACTGGTTGGTCTATGGCCGCTAATGTCCCTATGAAAACA
ACACGGGACATTGTCTACATTCTCCAGAACCATTACCCTGAGAGACTCGGTATGGCCTTTCTCTACAATCCACCAAGACT
ATTCCAAGCAGGCTACAAGGCTATTAAGTACTTCTTGGACCCACGCACAGCTCAAAAGGTCAAATTTGTGTACCCAAAAG
ACAAAACAAGTGATGAACTGATGAAATCACATTTTGATGTTGAGAATCTCCCCAAGGAGTTTGGAGGCAAAGCAACACTA
GCGTATGATCATGAGGAGTTTTCAAGACAAATGTATGAAGACGATGTCAAAAAGGCAAAGTACTGGGGATTAGAGGATAC
GGAACCAAACGGCTTCCATGCAGCTGATGTTGTTTCTGAGCCGGCCACTTCTCTTGCATAA
>Bo1g005530.1 
ATGGGTTTGTCAATGTTCTTCTCCTCTGAAAATGATGTCGTCCATCATCACTCCTCGCCTTATGCTTCTGTTGACTGCAC
TCTCTCCCTTGGAACTCCCTCTACTCGCCTCTTCAACGACGACGATGACCGTAGATTCTCTACTCATACTTCGAACAATA
TCTCCAACCCCTTAGGCTCATGGGACTTCTTGCACGGTGGCAAGAAAGCCGGTGGAGGCGGCGGAAACAACTTAGTTGCT
CGCCGCTGCGCTAACTGTGACACCACTTCTACTCCTCTTTGGAGAAACGGTCCAAGTGGTCCCAAGTCACTGTGCAATGC
GTGTGGAATCCGATTCAAGAAGGAAGAAAGACGTACGTCGGCAGCCGGAAACTCTACTTCCGGTGGAGGACTAACGGCTT
TTGGTGTTCCGGCATCGGATCATCACGGAGGTGCAGATAACTATTATAATAACAACAGTAATAATAATCATTATTGTGCA
TCAACGTCGCCTTGGACTCACCACCAACAGCAAAATACGCAAAGAGTTCCTTATTACTCGCCGGCGAACAACAACAAATA
TTCTTTCGTTGATGACGTCAGAGAGAGCCATGATATCACGACCGATCCCTTCTTGTCTTGGAGGCTTAACGTTGCCGACC
GGACCAGACTTGTCCATGATTGTACGATGTGA
>Bo1g005540.1 
ATGGTCAACTGGGTCGAGGCACAAAAGCCATTGCTGAACGGTCTTATGAAAATGGCCGGTGTCGTTCCCTACACTTTAGA
GATCGAACCAGGAACAAAGATGAACTTTTGGGTTCCTAAAGAAATCCTAAAGAAGAAATCCCGTACCGGAAAACCAGCCA
AACCGGATAAACCAACCAAACCGGCGATTTTATTAATCCACGGCTTCGCAGCTGAAGGAATCGTAACGTGGCAGTTTCAA
GTCGGTGCATTATCCAAGAAGTACTCGGTTTACATACCGGACCTCCTCTTTTTCGGTGGTTCCTACTCCGATAACTCTGA
CCGGTCTCCGGCGTTTCAAGCCAACTGTTTGGTCAAGGGGCTTCGTATCCTCGGTGTGGATAAATTTGTTCCCGTAGGGT
TTAGCTACGGTGGCATGGTGGCTTTCAAGATTGCCGAGGCTTACCCGGAGATGGTTAGGGCAATGGTTGTGTCCGGTTCG
ATACTCGCGATGACCGACTCCATTAGTGAGTCGAGCTTGAACCGGTTAGGGTTTAGTTCTTCCAAGGAACTCTTGTTACC
GACTTCGGTTAAGGAACTTAAGGCTCTCTTCACCATTGCCGTGCATAAACCCTTGTGGTTTCCCAAACGATTGTTCAAAG
ACTTCATTGAGGTGATGTTCAACAACAGGAAAGAAAGAGCTGAATTATTAGAGGCTGTTGAAGTCAGCAACAAGGACGTG
ACAATACCTCATTTCCCATGGAAAATACATTTATTGTGGGGTGAAAGTGATCAAATCTTTGACTTCGAGTTAGCTAAAAA
CATGAAAACAGAATTAGGTGAGAACGCAACAATAGAAAGCATAAAGAAGGCAGGTCATTTGGTGCAACTGGAAAGGCCTT
GTGTTTACAATAGGCGCCTCAAAAAGTTTCTTGCATCCGTTCATTCTGAAGAAAAACTCATTCAATAA
>Bo1g005550.1 
ATGGTGAACTTGGTGGTTGCACTAAGATCCTCGATGTGCATGATCGTAAAATCAGCCGGCATTGTTCCCTACACCGTAGA
AATCGAACCAGGAACCAATATTCATTTCTGGTTACCAAAGAAAACCGGCGATAAACCGGCCGTGTTACTCATACATGGTT
TTGCCGGCGATGGAGTGATGACTTGGGCGTTACAGGTTCGTTCTTTATCAAAGAGATACTCTGTTTATATACCGGACTTG
CCCTTCTTCGGTAAGTCGTACACCGATAAACCGGACCGGTCACCGGAGTTTCAAGCCGAGTGTTTGGTAAAGGCTATGCG
TATCCTTGGCGTGAAAACGTTTGTTCCGGTCGGGTTTAGCTACGGTGGCGTTGTGGCGTTCAAGATTGCGGAGTTGCATG
GGGACATGGTTAAGGCTTTAGTGGTGTCTGGTTCTCCTCCGGTTATGACTGACTCGAATGTGAACCGGTTTGGGTTTAGT
TCAGTTTCGGATGTCTTGTTACCCAAAACGGTTAAAGGACTTAAGTTTCTTCTCTCCTTAGCTATGCATAAACGCATCTG
GCTCCCAAGTTGGCCACTAAAAGATTACCTTAAGGTGCATCAGGTATTTTATTTTCAGAAAGTTCTTTTATAA
>Bo1g005560.1 
AGCCACCACCGTGGGGTTTATCGTCGCCGGCGAACCCAGAAATCGACCGTCAAAGTTTTAGCCTTTAGCTCTGTTTCTCA
ATCTCAGAAAAAGGGTTCTTCTCAAATCTCTTCCTTGGCGTTTGTTGATAAACCAATGGCTAGATGGTTTCCTTTCTTCT
CTTCTCCTCCGTCAGATTCTCCGGCGAATCAATCCTCGTCTGAGTCCAAACCAGAGCGCGATGAGCCCAAAGGCTCGGGC
TTTGATCCCGAGGCTCTGGAGAGAGCTGCGAAGGCTCTTAGAGAGATCAACAGCTCTCCTCACTCCAAACAGGTGTTTGA
TCTCATGAGGAAGCAAGAGAAAACTCGATTAGCTGAGTCAGCAGCTGACAAGTCTCGTAACGATGCTATTCGAGCACACA
GTGATATTGAGAGACAGCAGAGATTAGCAGAGGCACAGAGAAGCCTTTTGCAGACAGAAGCACTAACCAAAGCTCAGACT
CTTCGGTACGAGGATGAGTTAGCCAGAAAGAGGCAGCAGACAGATCACGAAGCGCAGAGACATCACAACGTCGAGTTGGT
GAGGATGCAAGAGGAGTCTTCCATGAGGAAAGAGAGATCGAGGATCTCAACAGAAGAGCAGATCCAAGCTCAGCAACGCC
AGACCGAGAAAGAGAGAGCTGAGCTCGAGCGAGAGACCATTCGAGTCAAAGCCATGGCTGAAGCTGAAGGGAGGGCTCAC
GAGGCCAAGCTTACCGAGGATCAGAACAGAAGGCTGCTTATGGAGAGGATAAACGGTGAGAGGGAGAAGTGGCTTGCTGC
AATCAACACCATGTTTGGTCACATCGAAGGAGGGTTCAGGACTCTGTTAACGGATCGGAATAAGCTGATTGTGGCTGTTG
GTGGTGCTACAGCGTTGGCTGCAGGTGTTTACACTACTCGTGAGGGAGCTAGAGTCACATGGGGATACATTAACAGGATG
CTTGGCCAACCATCACTTATCAGAGAATCTTCAATGGGTAGGTTTCCATTGGCAGGCACAATGTCTCAGCTGAAAAACAG
AATCTCAGGGGCAGCAGCCTTATCTGCAGCCAAAGGATCAAAGCCGCTTGACAATGTAATTCTCCATCCTTCTTTAAAGA
AGCGAATCGAGCATCTGGCTAGAGCTACATCGAACACCAAGTCACACCAAGCACCGTTCCGCAACATGATGTTTTATGGA
CCTCCTGGTACTGGTAAAACTATGGTGGCAAGAGAAATAGCTCGAAAATCGGGTCTGGATTATGCTATGATGACAGGAGG
AGATGTTGCTCCTTTGGGATCACAAGCTGTTACTAAAATCCATCAGATATTTGATTGGGCTAAGACGTCTAACAAAGGTT
TACTTCTTTTCATTGATGAAGCTGATGCTTTCCTATGCGAACGTAACAGCGTTTACATGAGTGAGGCTCAGCGTAGTGCT
CTGAACGCTTTACTCTTCAGAACCGGTGATCAGTCCCGAGACATTGTTCTCGTCTTGGCTACCAACAGACCTGGAGATCT
CGACAGTGCGGTTACAGACAGGATAGATGAAGTCATTGAGTTCCCACTTCCAGGTGAAGAGGAACGTTTCAAGCTACTCA
ACCTCTATCTCAATAACTACTTGAAGAAGAATGAAGAGAACAGAGATACAAAGCCTAAATGGAGTCATTTGTTTAAGAAG
CTGTCACAGAAGATTAGAGTTGAAGATGACTTGACTGATAAAGTGATCTCCGAGGCTGCGAGGAAGACTGAAGGATTCTC
TGGCCGTGAGATCGCAAAGCTTGTGGCTGGAGTACAAGCTGGAGTGTACGGAAGGAAGGACTGCGTGTTGGATTCTCAGC
TTTTTAAAGAGATTGTTGAGTATAAAGTTGAAGAGCATCACCAGAGGATTAGGCTTGCTTCTGAAGGTTGTCAGCCATTA
CTCTTCTCTTAA
>Bo1g005570.1 
ATGGCTTCCAACTCCATGAGTTCTAACACTTCTTGGACGCGTAAGGAGAACAAACTATTTGAAAGGGCTTTGGCTATATA
TGAGCAGGACACTCCTGACCGATGGCATAACATTGCTAGAGCAGTTGGTGGGAAATCAGCTGAAGAAGTAAGGAGACACT
ACGAGCTCCTCGTAAGGGATGTCAATGACATTGAGTCAGGGCGTTATCCGCATCCTACTTACCGTTCAAATGGAAACTGA
>Bo1g005580.1 
ATGGGAATTACTCAACGGATAGAGAAGTTGCCTCATTCCTACAAGATGCACTCTTCCATGTGCTTAGAGTTAAAGAACTT
AGTTGATAGGGTCATGAGAATCTTTCCTGATATAGAAGATGCTAGACCAGGATCCTCCACAGGGATACAGACTCTATGTT
TGATCAACAAAGCTTTGGAGAAAGCTAAGTTGCTTCTTCAATACTGCAGTGAATCCAGTAAACTCTACATGGCAGTAACA
GGAGAAGCTATACTCTCAAGAGGTTGTAGAGCCAAAAAGTTATTAGAGCAAAGCTTAAGTGACATCAGAAGCATGGTACC
AACTGTTTTGGCTACTAAGATCACTCAAGTAGTCCAAGACCTTAGGTCAACTGAGTTGGCTCTAGAATCATCTGAAGAAG
AAGCTGGGAAAGCTGTTAGAGAACTGATGAAAAGGAGCACAACCTCATCTGTTTCTTCTGATGAGGTTAGAGATTTCCAT
TATGCAGCACTGAAGCTCCATCTCTCAACACCTGAAGCCATTGTGATTGAGAGAAGATCCCTGAAGTCTCTTTTTGCAAA
ACTAGGCGAGTGTGAAGTGAACAAGAGAAAGATTCTGAAGTACCTTCTCTGTCTTTTAAAGAAGCATGAGAAGATCATCT
GGAGAGATCACAAGGAGAACTCCTTCACACAGCTTCAGTCTGTGAATGATTCTGTGTGTGCTAGTGATGCAGAAGCAGGG
TGTTCTGAGGAGGAACACAATGCTACACTTCCTGAGCATTTTAAATGCCCTCTTTCTCTTACCGTCATGTATGATCCTGT
CATGATCTCCTCAGGCCACACCTTTGAGAGGATGTGGATTCAGAAATGGTTTGATGAAGGTAATGAGTCTTGTCCTAAAT
CAAGAAGGAAACTAGATGACTTCACAATGAAGCCTAACGTGGCCATGAAGGAACAGATATCAAAGTGGTGCTCCAAGAAC
GGTCTTGATGTTCAAGATCCAACAACAAAGCACGCAAAGTCTTCACACAATCTTGACTTCTCCATTGCTAGTTTTGGAAG
CTCTCTGTACAATCTTGACTTCTCGAGTAGGGACTTCAGCTCAAGCTTTTCAACTGATCCACCTTCCTACTCTAAGGGTG
GTTACTTCATGCCAATGAAGACGATAGCTTCTGAGTCAGGAACTGAAGTCACAGACTCAAGTCAAAGCGAGGTGGAGATA
GAGCCTTTAAGTGAACTCATTAAGCTTCCATGGGAGGCTCAGGTGAAGACCATTCAAGATGTAAAAAAACGTTTTGAGAA
CAACTCTAGGGCTTTTCAGTCTATGTTACCGAGTAAGTTTCTTGAGCCACTTGTCACGTTCTTGAAGAATGCTGCTGGAA
CCAATGCAAACACGATAAAGAGTGGGTTGGCTTTGTTGTTGACTTTCCTCAGTGGTAACAGAAAGGCTATAGAGGCTTTG
GAAGAAGACGTGTTTGAAACGTTATCTGTTTTTCTAGGGTTTGAGTTATTAGTAGCTGAAGAAGCTTTGAATGTACTTGA
GTTTCTCTCTAACCAGCCACATAGTCTCTCCAAGATAACTCTTTCTTCCCTTATGAAGATGGCTGAGTCTGGACCAGAAC
ATCTCCAAGAACAAGCTGTGATCACACTCAAGAACCTGTCCACAAGCAATGAGATTTGTCTAGAAATGGTAACTCTAGGT
TTCGTCAAGAACCTCACATTATTCTTGCAACAAAGCGTCTTCAGCAAGCAATCAATCATCATTATGAGGAACTTATGCAA
CACCGAGAAAGGGCGGGTTTGTATAACCGAGACACCGAGTTGTTTAGCTTCAATAGCTGAGTTGCTGGACTCAAATGTGC
CAGAGGAGCAAGAGACAGCAATCTCCATCCTCTTACAGCTGTGTGTGGAGAAGATAGAGTATTGTAACCTTGTGGTGAGG
GAAGGAGTTGATATTTATCCATCTCTCTTCTTGATATCCAACAATGGAACAGAGGAAGCTAAGGTGGGTGCATCAGAGTT
GCTTAGAGCTCTTGAAGAAGTAGATTTCAACAGAGAAGAAGAAGAAGAAAAAGAATCTTCCACAACTACTTCACAGGTTG
TTACTCCAGTTATGCATCAGGATCCTATAATAACAACACCATCTCCAAAGAAGTCTGGTCTATTTGGACTCAGTATCTCC
ATTCTAAAGAAGAAGAAAAGATAG
>Bo1g005590.1 
ATGTCTGCTTCATGTGCTGTAACACCGTCTGTTAGGACAGAACTAAGTAAAAGACTCACCTTTCCTGCTCAAACTCGTCG
ACCAAGGAACAAATGCGAAATCAGCAGAAGGGGCTTTGCAGTGAGAGGGATCGTTGCTTCTGGAGTTTCAGTCATGGGTT
CTCCTCCTCCTTCAGCTGCTTCTCAGCCCATCCAAGGTGGGGAGAGGTTAGCTTTTAAGCCGGAAGGATACAACTTTTGG
GAATGGAGAGGTCACAAGATTCATTACGTGGTTCAAGGAGAAGGCTTGCCTCTTGTTCTTATCCATGGCTTTGGTGCTTC
TGTCTTCCACTGGAGGTATAACATTCCTGAACTGGCTAAGAAGTACAAAGTGTACGCCTTGGACTTACTCGGTTTCGGAT
GGAGTGACAAAGCCCTCATAGAGTATGACGCCATGGTTTGGACTGATCAAGTTACTGACTTCATCAAAGAGGTTGTCAAA
GAGCCAACCGTTGTGGTTGGAAACAGCCTTGGAGGGTTCACAGCTTTGTCGGTTGCGGTGGGATTGCCAGAGAAGGTCAC
AGGAGTTGCGCTTCTCAACTCTGCAGGACAGTTTGCATCCGAGAGTAGTAAAAAGCAAGAGGAAGAAGCTGAGGAAACCG
TGTTAACCAAGTTTGTAGTTAAGCCGCTCAAAGAGGTTTTCCAGCGAGTGGTTCTTGGGTTCTTGTTCTGGCAAGCTAAG
CAGCCTTCTCGAATCGAATCTGTGTTAAAGAGTGTGTACGTAAACGCTGCTAATGTTGATGACTACCTCGTTGAATCCAT
CTCAAAACCTGCAACAGACCCAAATGCTGGAGAAGTTTACTACAGATTGATGACAAGGTTCTTGACGAACCAGAGTAGAT
ACACTTTAGACAGTGTTCTAAGTAAGATGACTTGCCCGCTTCTGTTGCTTTGGGGTGATCTTGACCCGTGGGTTGGTCCT
GCTAAAGCCGAGAAGATCAAAGCGTTTTACTCGAAGTCATCGCTTGTGCACTTGCAAGCAGGGCATTGTCCTCATGACGA
AGTCCCTGAAGCTGTAAACATAGCTTTGTTGGATTGGTTGTCTAATGTAGTTACCGAGCCATCGTCCCCTGAACTCTCAG
AGGTGTAA
>Bo1g005600.1 
ATGGAGAAGAATCTCTCCCACCACCACTCTCGTAACCACTCTCTCCCGAAGAAACCTCTCAACAACGGTAACGGCGTTTA
CACCTCCTCCGTCAAAACACCAAACACCGTTACAACAACCACAACATACGACGACGTTTTCGGCGGCCCGCCTCGTTTCG
GCCCCCCGACTCTATCCCCCCGCCTCGAAGACTACTGCGAAATCTTCTCCGGCTTCAACGGCTCCTCACGCGCCGCCGTC
TCCTCGATTCCGATCCTCGATCTCCCCCTCGATAAAGGCCTCTCCTTTGACGTCCGGAGAGAGAGCTTCGACTACCTCGA
AGTCTTCGGAGGCTTCGACGGTCTCGATTCAGCTCCCTCGTACGATGAGCTCTTTAGGTCCACGGTGGCTGACGGAGATT
CCTCCGACGGTGCTTGGACTCCTGAAGAAGAAGAAGAAGAAGAAGAAGAAGTGGAGGAGAAAAGTCCTTCCTTTTCTAAC
GGAAGAGATTCGTATGACTCGATTGAGTTCAACATCTCTTACCACAAAGCTAATCAGGTGAACGGCGGCACGAGCGTCTC
ACGTGTTGCGCCTGATCTTGGCTCTTCTTCTTGTGTTGCTGCCTTTGAAGGCAAGGATGCTTGTGATCAGAAGCGTTGTT
ATAGTGGAGCTACTACGTCTTGTCTTAGTGAACCTTTTGTGACGGTTTCTGAGATTGGTTTGAAGACTCATCCTACTGGG
ATACCGCCTCCTTCGAGACCGCCTCCTGTGTTGAAGAGTGATTTTAGGAGGTCGGCTTCTAATTCTAGGACTACTGGATC
TGAAGGGTCTAATGAGGAAGGTAGTTCTCCGCCGTTCTTTGATGTTGAGGTTGATGCGAGTTCAGCTGCTGTGAGGGAAG
CTATGGTTAAAGCTGAGGCAAAACTTAAAAGTGCAAAAGAGATGTTTGAGAGGAAGCAAACCTCCATGAACGGTAGAATG
AGCGAGGAAGGGAAATCAAGCCATGCAGCTGGTCTGGACCATAAGTCTCTCTCTTCTCAAGGGTCTGTAAACTCTGACGG
AAACGAGGAATGGGAAGAGGCTACACAGTTTGTTGAGCTGGTGAGAACAGAGCAGCCTAGAAACGCTGATGAGAACAGTG
GTGGAGAAGATGTTTCTTTCCCTCGTAGTGCAGGGTTCTTCGACCAGAAGCTGACGAGGCCAGCTAATGCTGACTGGGAG
AAGCAACAGAGGAGAGCAAAAGGAGACAGGGAGGAGGATCATGAAGCCAAGAAGTTGCCAAAACACCCTGGAGCGAGAAA
AGTAGCGTCTAGGCATAAGAGACGTGAGGACAGGCTTGTAGAAAAAGCTCCTGAGAAGTTGAGAGATGTTGAGCTGCAAT
TTGAGATAGGCAATAATGTATCTGATCATGGTGGGATAGTGAAACAAAGAAACCTGATTAGGCCAGAAGAAAGCAAGCCC
TTAACTGAGAAACTTTCAAAGCAAAAGATGGCAGACCGGAGAGCAGCTGAAAAGAATCTGGATAATGTGTTTGATTGGGA
ACAAAATGCGAGAAAGCTGAGGGAGGCACTTGGTCTATCAGATAACGAAAGCACGCTAGAGGTTCCCCTTGGAACGAATG
GCGAAATGGACGAGAGTGAGAGAAAACTGAAGGAGGCATTGAGGCGGATGGAGGAAGAAACTAGCTCTAAAGAGGAGGCT
AGTGTAAAGGAAGAAACAGAAGCTTTTGAGAAGGCAGAGAATGAGAAAAGACTAAAGGCAGCTTTGGAGCAAGAAGAGAA
GCTCAAAAAGCTTAAAGAAGAGAATGAACGGAGAGAGGCAGAGGCTCGTGAAAAGGCAGAGCAAGAAAGGAGAAGGAAAG
AGCAGGAAGAGTATGAATTGCGGCTAAAAGAAGCCTTTGAAAAGGAAGAAGAAAACCGCAGAATGAGAGAGGCTCGCGAA
AAGGCAGAAGAAGAAGAAAGGAGAAGGAAAGAACAAGAAGAGTATGAAAGGAGGCTAAAAGAAGCTTTTGAAAAGGAAGA
AAAGAACCGTAGAATGAGAGAGGCCCGTGAGAAGGCAGAAGCAGAGAATGAAAGGAAAATGAAAGAAGCACGTGAAAAGG
AAGAAAACGAACGGAGAAGAATAAAAGAGGCTCAAGAGAAGGCAGAGGCAGAGCGAAGGATACAAGAAGAGAAGGAAAGG
CAGATTAGAGAGTTGCAAGAGAAGGAAGCGTATGAGAGGAGAGCCAAAGAGGCTCTTGAACAGGCAGAGAATGAGAGGAA
GTTGAAAGAGGAGAATGAGAAGAAGCTGAAAGAAGCTATCGAGCTAGAAGAGAAAGAAAAAATGCTGATAGAAGCTTTTG
AGAGGGCGGAGACTGAGAGAAGACTAAAAGAGGATCTTGAACAAGAAGAGATGAGGCTGCAAGAGGCCAATGAAAGAGAA
AGAACACAGAGAGAAAATCAAGAGCGCCAGGAGAAGGAGAGAGACGAGAGACAAGGAGACACATGTGAAATGGAGAAAAC
GTGTGAAACCATCAATGAGGCTTTGGAAGAGGATGAGAGAGTAGACAACCACGAACCAGTGAACAAAGTACTAGTGGAAG
AAGAAGAAGAGGAAGGACCAAGCCAGAGAGTTTCTGTGTCCGAAGAAGCCTGTCACTGGAAGGTATTTGAAAAGAATCTT
AAAGACGCAAGCCAAAAAGAAGGAACCAATGAGCTGGATACTGAATCTGAGCAGCTGAACGGAGTAGAATCAGGTGAGGA
GTCTGCTTCTGTGACTGAAGCAAAGCTCAACCAGAAAAGCAAAACAGTTGAAGAAAGATCAGAAGACGAGAAATTCGTCA
AAAACGGAACTGTTGGCGGTGCCAAACTAGAAAGACCACTGCCATCTCGAGTATTCATGCAACGGGAGAAAGAAGCAGAG
AGGCTAAAGCGAGAGCTAGACACCAAGATGGAGAATCTAAGAAAGATAGAGGAAGAAAGGGAGAGGGAAATAGAAAGAGA
GAAAGATCGAATGGCTTTCGATCAGAGAGCCTTGGCTGATGCACGCGAAAGACTGGAGAAAGCATGCGCCGAGGCGAGAG
AAAGGTCTTTCCCTTCAACGGAGGCTAGGCTGAGAGCAGAACGTGCAGCAGTTGAGAGAGCAACCGCGGAAGCTCGTGAA
CGCGCAGCTGAAAAGGCTGCTTTTGAGGCAAGAGATCGGATGGAGAGATCAGTTTCTGATAAGCAGTTAGGTTCTTTTGG
TGAGCGAACCGAGACGCAGTTTCAAAACTCAGCCTCTTTTGGTGCTTCAAGATATCAAAACTCTCCTGGTGCTGATGGTG
AATCACCTCAAAGGTATACATCGAGACTAGAAAGGCATCGAAGAACAGCTGATCGTGTAGCTAAAGCTCTAGCAGAGAAG
AACATGCGTGATCTCGTGGCTCAGAGAGAACAAGCAGAGAGAGTTAGGATTGCTGAAACCTTAGACGCTGAAGTAAAGAG
ATGGTCAAGTGGGAAAGAAGGAAACATTAGAGCATTACTCTCAACATTACAATACATCCTCGGTTCTGAAAGCGGTTGGC
AACCGTTACCGTTAACAGAAGTCATAACATCAGCAGCTGTGAAACGAGCTTATAGGAAAGCAACGCTTTGTGTTCATCCA
GATAAGTTGCAGCAACGAGGTGCAAATATTCACCAGAAATATATCTGTGAAAAGGTCTTTGATCTTCTTAAGGAAGCTTG
GAACAGATTCAACTCTGAAGAAAGGTAG
>Bo1g005610.1 
ATGCAAATCCTAAGAAGCTTAAGCACGAGGACAAGAAGCCGTCGTGGAGGCTACGAGCGAGTGAGTGATGATTCAACTTT
CAGTTTACTCGGAGCAAAGCTAAGAAGATCGACGAGTGTTCCTTACTACGCTCCATCTATCAAGCTTGGTGCTGGTGGTG
TTCCGACCATACTCGAGGAGCTTCCTCGTCAGAAGTCCAAGAAAGTCAAACCAACAAGCAAATTTAGCCACCCTATATTT
AGCTTTTTATATGGGAAGAAGAAGAAGTTGCCGACCACCAGGAAGCCTGAGTTTTCTAGGTATCTTGAGTATTTGAAAGA
AGGTGGTATGTGGGATGCGAGAACTAATACTCCTGTTATCTATTACAAGTAG
>Bo1g005620.1 
ATGGAAATGCTAAGAAGCTTTAGCACAAGGACAAGAAGCCGCCGTGGAGGCTACGAGCGAGTAAGTGATGATTCAACTTT
CAGTTTACTGGGAGCCAAGCTAAAGAGATCGACGAGTGTTCCTTACTACGCTCCATCTATCAAGCTTGGTGCTGGTGGTG
TTCCAGCCATACTAGAGGAGCTTCCTCGTCAGAAATCCAAGAAAGTCAAACCTCCAAGCAAATTTAGCCACCCTATCTTT
AGCTTCTTATACGGCAAGAAGAAGAAGCCATCGACGACAAGGAAGCCTGAGTTTTCTAGGTATCTTGAGTATCTGAAAGA
AGGTGGTATGTGGGATGCGAGAACTAATGCGCCTATTATTTATTACAAGTAG
>Bo1g005630.1 
ATGGATAAGAGGGATCTAGAAAGAGAGTTTCACATGACAGGTGGAGATGGGAAAACTAGTTATGCAAGAAACTCTACCTT
CCAGAAGAAAGCATCTGATCAAGCAAAACACATAACACTAGAGACACTGCAAGAACTCTACAAGGAGACAAAACCAAAGA
GTTTAGGAATAGCTGACTTGGGATGTTCTTCAGGACCAAACACTCTCTCCACCATTAGAGACATCATCAAAGCCGTGGAG
TTTTCTCACCGCCGAGAGATCCCAAGCCAGCCCTTGCCGGAATTCAGCATCTTCCTTAACGATCTCCCAGGAAATGACTT
CAACTCCATATTCAAGAACTTGCCTGATTTTCACATAGAGCTAAAGAGAGATGCCAAAAACGGTGAATGCCCTTCAGTTT
TCATTTCAGCTTACCCTGGATCATTCTATGGAAGGCTCTTCCCTGAAAATACCATCCACTTTATCTATGCCTCTTACAGC
TTACACTGGCTTTCCAAGATTCCTCCAGATTTGTATGATGATCAAGGCAAGTCCATAAACAAAGGTTGTGTTAACATCTG
CTCTTCAAGCCCTGAAGCTGTTTCCAAAGCTTACTACAGTCAATTCAAGGAAGATTTCTCCATGTTCCTTCGGTTTAGAT
CAAAAGAGTTGGTTGCTTCAGGCAGAATGGTGCTCATAATGCTCGGAAGAGAAAGTCCTGATCATGTGGATAGAGGAAAC
TCTTTCCTCTGGGAGCTTCTGGCTAGATCCATAGCCAATCTTGTCGCACAGGGAGAAACTGAGGAAGAGAAGCTAAATTC
TTACGAGATGCACTTTTACGCCCCGAGTGCTGCTGAGATAGAAGATGAAGTGAAGGAAGAAGGGTCTTTTGAACTAGAGA
AGTTAGAGATGTTAGAGGTTGACAAGGAGAAAGGCGACGAGGATGGTGTTAGTTATGGTAAGACGGCTGCAAAGACGGTA
AGAGCGGTTCAAGAGTCAATGCTTGCTCTACCCTTCGGGGAAGAGATTCTTGACAAGCTGTTTGATACATATGGTAGAAT
GGTTGACGAGGAGTTGGCCAAAGAAGACATAAGACCCATCACATTTGTTGTTGTCCTGAAAAGGAAACTTTGA
>Bo1g005640.1 
ATGCTCCGTCAGCTAGAATTGTCTTGTTCGGTGTCCACCATGTTCAGCACTATCCCTTGTTTCTGTAAAAGAGGTGATAT
CATTGTCGCCGACGAAGGTGTTCACTGGGGGATACAAAATGGACTTCAGCTTTCGAGAAGTACAATCGTGTACTTCAAGC
ACAATGACATGGACTCTCTTCGTAGTACTTTGGAGAAAATCATGACAAAGAACTTGAGGCGTTACATTGTAGCTGAAGCT
GTATATCAGAACTCAGGCCAATTCGCACCTCTTGATGAGATAGTGAAACTAAAAGAGAAGTATCATTTTCGTGTTATATT
GGATGAAAGCAACTCTTTGGGTGTGCTTGGCCGATCCGGGAGAGGTCTTGCAGAGCATCACGGTGTCCCTATTGAGAAGA
TAGATGTTGTGACTGCAGCAATGGGCCACGCATTAGCCACAGAAGGTGGGTTCTGCACTGGGAATGCCCGCATCATCGAT
TACCAGAGACTTAGCAGCTCAGGATACGTGTTCTCTGCTTCTCTGCCACCGTATCTCGCGAGTGCTGCCATCACAGCTAT
TGATGTCATTGATCAAAACCCTGAGTTGTTAGTTAAGATGAAGCAGAACATTGCTCTGTTGTGGAAAGGATTGTCAGATA
TCAAGGGGATGTCGCTAGCAAGCAACCCTGAATCACCTATTGTGTTCTTGAAACTAGAGAAGTCTAGTGGTTCAACTAAA
GAAGACTTGCTTCTTCTTGAGAAAATGGCTGATCGTGCTCTGAAGGAAGACTCCTTGTTGGTTGTGAGCTCTAAGAAGTC
CTTTCTTGATAAATGCCGCACTCTTTGTCTCAGCGGGACATTCAGATACTGA
>Bo1g005650.1 
ATGTCTTCCATCCAACAAACCGCGATGAAACCAAGGATGGGCTCTTTCAAGAAGAGGAGCTCATCTAAGAACCTAAGGTA
TTCAATGAAGAGAAGGACAAGTAGCAAAGTGACGCCCGTGGAGATTGAAGACGTGCATGACGCTGAGGAGTTGAAATCAG
TCGATGCTTTCCGTCAAGCGCTTATTCTCGACGAGCTGCTCCCTGAGAAACACGATGACTACCATATGATGCTAAGATTT
TTGAAGGCCAGAAAATTCGATCTCGACAAAACCAAACTCATGTGGACTGAGATGCTTCGTTGGAGGAAAGAGTTTGGTGC
TGACACCGTTATGGAGGAGTTTGAATTCAAAGAAATTGATGAAGTGTTGAAGTACTATCCTCAAGGACACCATGGAGTTG
ACAAGGAAGGAAGGCCTGTGTATATCGAAAGGCTTGGTCAAGTAGACTCTACCAAGTTGATGCAAGTCACAACTTTGGAT
AGGTATGTCAACTACCATGTTATGGAGTTTGAAAGGACTTTCAACGTTAAGTTCCCAGCTTGCTCCATCGCTGCAAAGAA
GCAGATTGATCAAAGCACAACTATTCTTGATGTCCAAGGAGTGGGACTTAAAAACTTCAACAAGGCTGCTAGGGACTTGG
TTACTCGTCTTCAGGCGGTTGATGGTAACAACTATCCCGAGGATTCAGGATGTTGTGGAGCACGGTTAAGTCCTTCCTTG
ACCCCAAGACTACAGCAAAGATCAATGCAAGTTCTTGGCAACAAGTACCAAAGCAAGTTGCTTGAGATAATTGATGAAAG
TGAACTCCCTGAGTTTCTTGGAGGTACATGTACTTGTGCTGACAGTGGGGGATGTATGCGCTCTGACAAAGGCCCATGGA
ACAATCCAGAGATCATGCAGAGAGTTAAAAATGGTGATCACAAATGCACAAAGAGATCACAAGCTGAAAACGGTGCTGAG
GAGACCATCTTTGAGGGAAGTGAATCTACAGCAGAGCAGGCTCCTGAAGAGACAAAGGATTCAGCACAACCCTCTTCCTC
TTCCTCTGACATTGTCCCTGTTGCTGCTCACCCAGCCTGGAACATGCCAGAAGCTCACAAGTTTTCCCTCTCAAAAAAGG
AAGTATATGCCATCCAAGAAGCATGCAACACTGCTACATCCGATGGAGGGAGGTCACCCATTTTCACCGGCGTCATGGCT
CTTGTGATGGGTGTTGTCACCATGATCAGAGTGACAAAAAACGTCCCAAGGAAACTAACCGAGTCAACCTTATACTCGAG
CCCCGTGTACTGTGACGACGCGTCGATGAACAAGAGTGCGATGCAGTCAGAGAAAATGATGGTGCCAGCAATCTCAGGAG
AAGACTTCATGGCCATCATGAAAAGAATGGCTGAGCTGGAGCAGAAAGTGACCGTCTTGAGCGCACAGCCAACAACTATG
CCTCCGGAAAAGGAAGAGATGCTTAACGCCGCCATTAGCCGGTCCAATGTATTGGAGCAAGAGCTTGCTGCAACCAAGAA
GGCTTTGGATGATTCTCTTGGTCGTCAAGAGGACCTGGTGGCATACATTGAGAAAAAGAAGAAGAAGAAGAAGCTTTTCA
ACTACTGGTGA
>Bo1g005660.1 
ATGCAGATACGGAGGTGCCCACACAGTTTCATTCAGCTTCTCTTCGTCTCCGCTTTTGCAATTGGATTATTTGAGGGTGC
TGGGTCTGTACCCGTACCCGATTCGAACTGCTACGCTCTCGACAATTCAAGTCGTCTTGTCGATTTTAGCAGCTGGATTG
GTCATCCGTTTGAATATGATGGCAAGGAGTTTGATTTGGTGGTTAGATTTTGCAAGGATGTTGAAACAAGAGGGCAGGCG
GGTTATGTTGATTTTGGACGATTTGACCCGTTGAGCTACTTTGATTCCAGCTCTGGACATTTCGATTTTGTTCAGGGGTT
TTACCACGGTGACCTGGCGAATTGCGAGCAGAGCTATGACAAACTTGGACGTACAGCACAGGTCAATATTATTTGTGGGA
ACTGTGTTGATGGACGCTGTAAAGGTGGACTTGGATGCATATGTAGTGTCACTCAAGATTCAACTTGCAGAGTTACTGTC
GAGTTGGCTATTCCGTGTGAGAAACCTGGCCCTCGTGTCTTCAAGGGTTTCACGGTCGGTTTGCATCCTCGCTCATGGGA
ACTTATTTATAATGGGATGACACAGTTTGGATTTGACAAACCTCGTCGTGAATTTAGCTTCAAGACCGAGCAGACTCATC
TTACACTCTACATGACTGCAATTGCTTCTCTTTCAACATTGGTAGGGAAGCCTATCATCAAGGTCTCCCCGGAGAATGGT
CTTAACGTCAAGATATCTGGTTCTTCCTTGACTGGGAATCATCCAACAACCTTATCTCCTTCAACTCTAGTACTGGACTG
GAACTGTGAGAAAACTCGCAAGACTCCGTATGAAGTCAATGTCACTATCCCAGTGGATGGTTATGATCCTGTTCAGTTCT
TCCTCACAAAACTCTGTGAATACAACCAAGGTGCTGAAGGAGGATCAGCGAAAGGATGGGCTATATTTGGAGTTTTTTCC
TGCGTATCCCTCGTTGCATTTACACTTTTCTGCTGTGGAGGATTTATCTACAAGACAAGAGTAGAACGCGTGCGTGGGAT
TGATGCATTGCCAGGCATGTCACTTCTATCAGGCTTACTAGAAACTGCGAGTGGAAGTGGACAAAGCTACTCAAGAACTG
AAGAGATCAACAACGCTTTTGCCAATGAAGTCTCATGGGACCGCTCTTCCACGTCTTCTACTCAAGCACCAACGCAGAGA
CCAAGTGAAAGGACATATGGTGCTATCTAA
>Bo1g005670.1 
ATGGCAGGACTCAGTAGCTCTCTCTTTGTTCTTTCTCTCCTTTGCGTTCTCCCTCTTTACCTCTGCCAACAGAGCTACGG
AGGCAAACTAAACCCTGGTTACTACGCACATTCATGCCCTCAAGCCGGAGAGATAGTGAGATCAGTTGTAGCTCAAGCTG
TTGCTAGAGAAACCCGTATGGCCGCTTCATTGATGAGACTTCATTTCCACGACTGTTTCGTTCAGGGTTGTGATGGCTCT
CTGCTTCTAGACAGCAGTGGGAGGATAGTGAGTGAGAAAAGCTCCAACCCTAACAGCAAATCAGCTCGTGGATTTGAAGT
AGTTGACCAGATCAAAGCTCAACTTGAGAAACAATGCCCTGGAACTGTCTCTTGTGCTGATATTCTAACCCTAGCCGCTA
GAGACTCCTCTGTTCTTACTGGTGGACCAAGCTGGATGGTCCCATTGGGAAGAAGAGATTCAAGAAGTGCAAGCTTGAGC
GGTTCGAACAACAACATCCCTGCACCAAACAACACGTTCCAGACAATCCTCAGCAAGTTTAATCGTCAAGGACTTGATGT
CACCGACCTTGTTGCTCTCTCCGGGAGTCACACTATTGGATTCTCGAGATGCACAAGTTTCAGACAGAGGCTATACAACC
AGTCCGGAAACGGTCGTCCAGACATGACATTGGAACAATCATTCGCTGCTAACTTGCGTCAAAGGTGTCCAAGATCCGGA
GGGGACCAGATTCTCTCGGTGCTGGACAAGGTCAGCCCGGCGAAGTTCGACAACAGCTACTTCAAGAACTTGATGGAGAA
CATGGGGTTGTTGAACTCGGACCAGGTTCTGTTCAGCAGCAATGATAAATCGAGAGATCTTGTAAAGAAGTATGCAGAGG
ATCAAGGAGAGTTTTTCGAGCAGTTTGCCGAGTCGATGATCAAGATGGGAAACATCTCTCCCTTGACCGGTTCGAGTGGT
GAAATCAGGAAGGATTGCAGGAAGATAAACTCTTGA
>Bo1g005680.1 
ATGACAACTTCATCTGCATCAACTCGCAAGGGTCTGACCAAAATCGCCACTAATAGACTACAGAAAGAGTTCATGGAGTG
GCAGACTAGTCCTCCTGCAGGTTTCAAGCACAGAGTCTCTGATAATCTCCAACGATGGATCATTGAAGTGAATGGAGCTC
CAGGAACCCTTTATGCCAATGAAACTTACCAACTTCAAGTGGAATTTCCTGAGCATTATCCTATGGAAGCTCCACAGGTT
ATCTTTCAGCATCCAGCTCCACTCCATCCTCATATTTACAGCAACGGTCATATTTGCTTGGATGTTTTGTATGATTCATG
GTCGCCTGCGATGAGACTAAGTTCAATCTGTCTTAGTATTCTCTCAATGCTCTCAAGCTCATCCGTTAAGCAAAAGCCTA
AAGACAACGACCATTACTTGAAAAACTGCAAAAATGGAAGGTCCCCTAAAGAAACTAGGTGGCGGTTCCACGACGATAAA
GTATAA
>Bo1g005690.1 
ATGGCGTCTTCTTCACTCTCGTCTCTTTCCTCCATCCTCAGCAACCCTCAAGGCTGCTCTCTCTGCTTCAAATCCTCTAC
AAGACGCGGTCTCTCTCGAACATTCCTCTCCTCGAAACTTAACCATTCTTCTTCTTCTTCCTCTGCTCTCCTCCCTCGTT
GCTATCGTCTCACACAGAACTCGATCAAGAGGAAGAAAGGGTTTGCATTAGATCTTTCCAGAAGCTTCTCTGTTTCTCAA
ACTAAGTTCGATGGCCCAAGCCTCCACCAATTCATCTCCAAAGCTCAAACTTCCCTTACCGCTCCTCAAACCGAATCTGA
ATGCACCACACAAGACTCCGACATTTCATCACCATCAAAAGGTAGGATCTATCACGAAACATACGGATGCCAGATGAACA
TCAACGACATGGAGATAGTCCTCTCCATCATGAACAACTCCGGCTACAAAGAAGTAGTCACCGACCCCGAGAGCGCGGAA
GTCATCTTCATCAACACTTGCGCCATCCGTGACAACGCGGAGCAGAGAGTGTGGCAAAGGCTCAACTACTTCTGGTTCCT
GAAACGCCAATGGAAAGCCAATGTCGCCGAAGGGAGAGCAAAGTCTACTAAACCTCCCAAAGTTGTCGTCTTGGGATGCA
TGGCTGAGAGGCTAAAGGACAAGATTCTTGATTCCGACAAAATGGTCGATGTGGTGTGTGGTCCTGATGCGTACAGAGAC
CTCCCGAGGCTGCTGGAAGAAGTGGACTACGGTCAGAAGGGAATCAACACTCTTCTCTCTCTAGAAGAGACTTACGCAGA
CATAACTCCTGTCCGAATCTCTCAGAACGCTATAACAGCCTTTGTATCGGTCATGAGAGGATGCAACAACATGTGTGCTT
TCTGCATTGTGCCGTTCACAAGAGGGAGAGAGCGGTCACGTCCTGTTGAGTCCATCGTCCGCGAGGTTAAGGAGCTGTGG
GAGTCCGGTGTGAAAGAAGTGACTCTCTTAGGACAGAACGTGAACAGCTACAACGATGATTCGTCTGATCCTGAGCCATC
AGGAGGAGGGGGTGCTAAGTGGGAGTACAGTGAAGGGTTCTCGAGCAGGTGTAAGGTTAAAAACATGGGTTTGAGGTTTG
CTGATCTTTTGGACAGACTCTCTTTGGAGTTTCCTGAGATGAGGTTTAGGTTTACTTCTCCTCACCCTAAAGATTACCCT
GATGATCTGCTGTATCTGATGAGGGATAGGCATAACATATGTAATCTCATTCATCTTCCTGCACAGTCTGGTAATAGTAG
GATACTTGATAGGATGAAGAGAGGTTACACCAGAGAAGCTTACTTGGATCTTGTTAAGAAGATTCGGAGTATTATACCGG
ACGTGGCTATAACCAGCGATTTCATAACTGGCTTCTGTGGAGAAACCGAAGAAGAGCACCAAGAAACGCTAAGCCTGGTG
AGAGCAGTTGGATACGACATGGCGTATATGTTTGCATACAGCATGAGGGAGAAGACGCACGCTCACAGGAACTACACAGA
CGACGTTCCAGAGGAAGTGAAGCAGAGACGTTTAACAGAACTCATCGAAGCCTTCCGCGAGACAACAGGTCCTTGTTACG
ACTCTCAGGTCGGTTCGGTCCAGTTAGTTTTGGTGGAAGGGCCGAACAAGAGAGCTCCTGAGACAGAACTGATCGGCAAA
ACAGATAAAGGACATCGTGTTTCGTTTGTTAGAAAGCCTCTTTTTGATAAAGACAAAGGGAATGGTGATTTGAAGAGGAG
TCCTGAAGTTGGTGACTTCGTGGAGGTTAAGATTGAGAGATCGACGAGAGCGTCTTTGTACGGAGAAGCTCTCGCGATTA
GTAAGATGTCTTTGTTTCACGATGTTGGTGGTGTCGATGCTGTTGTTGCGTCTTGCGCAAGTTAA
>Bo1g005700.1 
ATGGATTATTGGATCGCCGGTTTCTTGGTTTTGACGGCCGGAGTTCTACTCCTTTCATGGCTCTGGTTCCGTTTAACAAA
CTCAAAAACAAGAGATGAAGACAAACAAGAAGAGAGTGAGAAGAAGAAGGGAATGATTCCGAAGGGAAGTTTAGGATGGC
CGGTGATCGGAGAAACCCTAACCTTTATTGCTTGTGGATATTCTTCTCGGCCTGTTTCCTTCATGGACAAACGAAAGTCT
TTGTATGGGAAGGTGTTCAAGACGAACATAATAGGGACACCAATCATAATATCAACCGATGCAGAAGTTAACAAAGTGGT
GCTCCAAAACCATGGGAACACATTTGTCCCTGCATACCCTAAATCAATCACTGAACTACTTGGAGAAAACTCTATTCTCA
GCATCAATGGAGCTCATCAAAAGAGGCTACACACTCTCATTAGCGCGTTCCTTAGATCCCCTCACCTCAAGGAGAGGATC
ACTCGAGACATTGAGGCCTCGGTTGCTCTCACTTTAGCTTCTTGGTCTCAACTTCCCTTGGTTCATGTCCAAGATGAGAT
CAAAAAGATGACGTTTGAGATACTAGTAAAACTGCTGATGAGCATATCTCCTGGTGAAGATTTGAATATTCTTAAACTAG
AGTTCCAAGAATTCATCAAGGGTTTGATTTGTATCCCCATCAAATTCCCTGGCACTAGACTTCATAAATCCTTAAAGGCC
AAAGAAAGGTTAATAAAGATAGTTCAGAAGGTTGTGGAGGAGAGACAAGTGACTACGACCGAGATGCCAAATTCTCCAGC
AAATGACGCGGTGGATGTGCTCTTAAGAGACGTTAATGACGGTGGTTGTTCGGATAAGCAATCTCACCCGTTAGATTTCA
TCAGTGGAAAGATCGTAGAGATGATGATACCCGGAGAAGAAACGATGCCAACGGCGATGACGTTGGCTGTCAAATTTCTA
AGTGACAATCCCGTCGCTCTAGCTAAACTCGTGGAGGAGAATATGGAGATGAAGAGGCGTAAATTGGAGTCGGGAAAAGA
ATACGGTTGGTCAGATTATATGTCTCTCTCTTTTACTCAAAATGTGATAAATGAAACGTTGAGAATGGCTAATATCATTA
ACGGTGTGTGGAGGAAGGCTCTTAAAGATGTGGAAATAAAAGGTTACTTGATACCAAAAGGATGGTGTGTATTGGCATCA
TTTATATCAGTTCACATGGATGAAGATATTTACGAGAATCCCTATCAATTCGATCCGTGGAGATGGGATAGGATTAATGG
AACGGCAAACAGTAATATTTGCTTCACACCCTTTGGTGGTGGGCAAAGGCTATGTCCCGGTTTAGAACTATCTAAGCTCG
AAATTTCCATCTTTCTTCACCAACTCGTAACCCGGTTCAGTTGGACAGCCGAGAAAGACGAGATCGTGTCATTTCCAACG
GTCAAGATGAAACGGAGGCTTCCGATCCGAGTGACTCCGGTCGAGAGAACCTCTCCTATCTCAGTTGAAGATCATTAG
>Bo1g005710.1 
ATGGGGACTGGTGATACTGCTCCACGGCTGATTCTCTGGCTCTGCTTAGGGTTTTTGATTCTAGGCGTTGGGTTTGTTCA
ATGCGGCGTTACCTATGACCGTAAAGCACTTCTCATCAATGGGCAGAGACGAATCCTCTTCTCTGGCTCCATACATTACC
CTCGAAGCACACCTGATATGTGGGAAGGTTTGATTCAGAAGGCGAAAGATGGAGGCGTTGATGTGATTGAGACTTATGTC
TTCTGGAATCTCCATGAGCCTTCTCCTGGCAAATATGATTTGGAAGGGAGAAATGATTTGGTGAGATTCGTGAAGACGAT
ACACAAAGCTGGACTATATGCTCATCTTCGGATTGGGCCTTATGTTTGTGCTGAGTGGAACTTCGGAGGATTCCCTGTTT
GGCTGAAGTATGTTCCTAGAATCAGCTTCAGAACAGATAACGAGCCTTTCAAGAGAGCTATGCAAGGATTCACAGAGAGA
ATAGTTGAGCTGATGAAGAGTGAGAACTTGTATGAGTCCCAGGGTGGTCCCATCATCCTTTCTCAGATTGAGAATGAGTA
TGGAAGACAAGGGCAGTTATTAGGAGCAGAAGGTCACAACTACATGACATGGGCTGCTAAAATGGCTATAGCAACTGAGA
CTGGTGTCCCATGGGTCATGTGCAAAGAAGACGATGCCCCTGACCCTGTGATAAACACATGCAACGGTTTCTACTGTCAT
TCATTTGCTCCCAACAAGCCATACAAGCCATTAATATGGACAGAGGCGTGGAGTGGCTGGTTCACTGAGTTCGGTGGGCC
AATGCACCATAGACCAGTTCAGGATCTGGCGTTTGCTGTTGCACGTTTCATACAAAAAGGAGGATCCTTTGTTAACTATT
ACATGTATCATGGTGGAACTAACTTTGGAAGAACAGCTGGAGGTCCATTTGTCACTACCAGCTATGACTATGATGCTCCC
ATTGACGAATATGGTTTAATCAGGGAGCCTAAGTATGGTCATCTAAAGGAGCTCCACAGAGCTATCAAGATGTGTGAAAA
AGCTTTGGTTTCAACTGATCCTGTTGTTACATCTCTAGGAAACAAGCAACAGGCTCATGTATACTCTTCAGAATCAGGAG
ATTGTTCAGCTTTCCTCGCAAACTATGACACAGAATCAGCAGCAAGAGTATTGTTCAACAACGTTCATTATAACTTGCCT
CCTTGGTCCATCAGCATTCTTCCTGACTGCAGAAACGCTGTCTTCAATACTGCAAAGGTTGGAGTTCAAACATCACAGAT
GGAAATGTTGCCGACAAGCACACCGAACTTCCAGTGGCAAAGTTACTTGGAAGATCTTTCTTCTCTAGATGACAGCTCCA
CATTCACCACTCAAGGGCTCTTGGAGCAGATCAATGTCACCCGTGACACTAGCGATTATCTTTGGTACATGACCAGTGTT
GATATTGGTTCAACTGAATCATTCCTGCATGGAGGAGAGCTGCCAACTCTCATTATCCAGTCCACAGGCCATGCCGTGCA
TATATTTGTCAATGGACAGCTTTCAGGTTCTGCCTTTGGAACAAGGCAAAACAGGAGATTCACTTATAGGGGAAAGATCA
ATCTACATTCTGGAACTAACAGAATCGCTTTGCTGAGTGTTGCTGTTGGATTGCCAAATGTGGGTGGACACTTTGAGTCA
TGGAACACTGGAATCTTGGGACCAGTGGCTCTGCACGGGCTGTCTCAAGGGAAACGTGATTTATCATGGCAAAAATGGAC
TTACCAGGTGGGGTTGAAAGGAGAAGCTATGAATCTTGCTTATCCAACCAACACTCCCTCTAATGGGTGGATGGATGTGT
CCTTAATTGTACAAAAGCCTCAGCCTTTGACATGGCACAAGGCTTACTTTGATGCACCTGAAGGCAACGAGCCGCTTGCT
TTAGACATGGAAGGAATGGGAAAAGGTCAGATATGGGTGAACGGAGAGAGCATTGGGAGATACTGGACAGCGTTCGCCAC
CGGTGACTGTGGTCATTGCAGCTACACAGGAACATACAAACCGAACAAGTGCCTATCCGGCTGTGGTCAGCCTACGCAAA
GATACTACCACGTGCCGAGATCATGGCTAAAACCGAGCCAAAACCTCTTGGTGATATTCGAGGAGCTTGGAGGAAACCCA
TCAGCTGTTTCTCTGGTCAAAAGATCGGTCTCTGGAGTCTGCGCTGAAGTCTCTGAGTACCATCCCAATATCAAGAACTG
GCAGATAGAAAGCTATGGGAAAGGACAAACGTTTCGTAGACCCAAAGTTCATTTGAAATGTAGTCCTGGTCAAGCTATCT
CAGCTATTAAGTTTGCGAGCTTTGGGACTCCTTTGGGAAAATGCGGGAGTTACCAACAGGGAGAGTGTCACGCAGATACC
TCGTACGCTATCTTAGAGAGGAAGTGTGTAGGGAAAGCGAGATGTGCAGTGACGATATCCAACAGTAACTTTGGGAAAGA
TCCGTGTCCGAATGTGTTGAAACGGTTGACTGTTGAAGCTGTTTGTTCCCCTGAGACATCTATAACTAGCTGGAAGCCTT
GA
>Bo1g005720.1 
ATGGCGAAACGTACAGTCGCTGACGTTGTACTTCTCAGTGACAGTGACGACGAAGACATCGGAGTCGTACGACGAGGAGG
AGGAGGAGGAGCGTTTCGGAGGAGATCGGCGTCACTGATGGAGAATCGTCAAGTTCCAAGTACGATCGCCGATACGACGG
TGACTCGTCGAGAAACCCTAGAATGCCGGAGCTTCTGGAAAGCCGGAGATAACTTTGTGATTCCGAAAGCTGTTACTCCT
ACAGCTCCAGGTATGCTTGAGCATGCTCGTGTTCATCCCAAGTTCCTTCACTCGAATGCCACGTCACACAAATGGGCCTT
TGGAGCAATCGCTGAGCTACTTGATAATGCTGTTGATGAGATACAGAACGGTGCTACTTATGTCAAGATAGATAAGATTG
ACATTGCTAAAGATAACTCACCAGCTTTGATTTTCCAAGATGATGGAGCCGGGATGGATCCTGATGGGATCAGAAAATGC
ATGAGCTTAGGCTACTCATCGAAGAAGTCTAATACAACGATTGGACAGTATGGAAATGGTTTCAAGACAAGTACTATGAG
ACTCGGAGCTGATGCCATCGTTTTCACTCGCTCAACTCGTGGAGGAAAATCAACCCAGAGCATCGGCCTTCTGTCTTACA
CATTCCTTAGGAGAACTGGTCAGGATGATGTGATTGTTCCTATGATAGATATTGATATATCCAGTGACCTGCCCCAACCA
ATTATTTATGGCACTTCCGAAGATTGGTTTGCCAACCTTGACATTCTTCTCAAGTGGTCTCCGTTTTCAACAGAGGATGA
ACTTTTGCAGCAGTTCGAGGATATTGGGACACATGGAACGAAAGTAATGATATACAACTTGTGGCTTAATGATGAAGGAG
TATATGAACTGAGTTTTGACGACGAAGATGAGGACATACGGCTCCGAGATGAAAATGCCCTGGTAAGGAAAGGGGTTGTC
GCTGTGACATTAGAACTAAGATCCCATATCTCATACCGTTTCCGACATTCTCTAAAGGCTTACATATCCATGTTGTATCT
CAAAAAGTTCAAAAACTTCAAAATTATTCTTCGGGGAATCCCTGTGGAGCAATTCAACATTGCTGATGAACTCAGATATC
CTGAGACTATAATGTACAAACCCCATGCAGCTGCAGTGGAATATGCTGTCACTGAAATTAAAGTTGGATTCGTCAAGGAG
GCACCTAAACTTCCAGTATGTGGTTTCAATGTCTATCACAAAAACCGTCTCATCATGCCTTTCTGGAGGGTCACTCTGAG
CGGTTCGACTAGCGGAAACGGTGTTGTCGGAGTTCTTGAAGCAAACTTCATAGAACCCGCTCACGATAAGCAAGATTTTG
AGAGGTCTTCTCTGTTCCAGCGGCTGGAGGCGAGATTGCAATATCCTTGTTTGATTATTCTTCCTTTCTTCTTTATTATG
GAGAAAAACAGGAAATGCTGCAGCGAGGCTGTTGGATACCATCCTGACTCCCGTGCACACAAGTCGAAGAGGAAAGCAAC
ACCTGATCAACCGCCTGGTGACGATACATTCAACCCTCCACCTTTGCCTTCTGATAAAATTAGTCAAGGTGGTCCGAAAA
TCCGTGAAATCAGTCTTAGTAAAGGCACTTCTAGCCGTGAACATAAGTCGAAGAGGACAAAAACACCTGATCAACCGCCT
GGTGACGATACATTCAATCCTCCACCTTTGCCTTCTGATAAAATTAGTCAAGGTGGTCTGATAATACGTGAAATCAGCCT
TAGTAAAGGCACTTCTAGCCGTACAGTTGCTCTTCCACCGCCACATATGAGAAATTTCACGGGTGTAAGAAGTAACTTCC
AACCTGTGCAGCCCAATCCTCAACCAGTGCAGCTCAATCTTCAACCTGTGCAGCTTAATCCTCAACCAGTGCAGCTCAAT
CCTCAACCTGCAGCTACTGAATCTGGAGACAACCTTGGTGGCGAGACAGCGTATAAGCTAAGCGAAGAGAACATACAACT
GTTCATGGAGTGCGAGGAATATGCAAAGAAAGAGACTGAAATGGAGCAGACGGTAAGGAATTTAGAAAAGGAACTGGAAG
AAGCCAAAATTAGACATCACGCTGTTTTATTTTATTTTTATTTCAATAGCATCGAGTCCAACGACGCCGAGTTGAATTCG
TTCGTCGCTTCCTCGTCGGAGATGTCGACCAACGCGAAAACTGTAGTCGCCGCCGACGTCGTGCATCTAGTCAGTGACGA
CGAAGATGACGTAGGAGGAGGAGGAGGAGGAGGAGGAAGAGGATTGTCTCTAATCGAAACTCCGCAAGTTCCGAGTACAA
CCGCTAATGCGGCGGTGGCTCCACTGGAAACCCTAGAGTGCCGGAGCTTCTGGAAGGCCGGAGAAAGCTATGTGACACCG
AACGTTGTTTCTCAAGCTGCTCCAGGTATGCTTGAGCATGCTCGTGTTCATCCCAAGTTCCTTCACTCGAATGCCACGTC
ACACAAATGGGCCTTTGGAGCCATAGCTGAACTACTTGACAATGCTGTTGACGAGATACAAAACGGTGCAACCTTTGTTA
AGATCGATAAGATCGACATTGCGAAGAATAATTCTCCAGCTTTAGTTTTCCAAGATGATGGCGCTGGGATGGATCCCAAT
GGAATCAGAAAATGCATGAGCTTAGGCTACTCGTCAAAGAAGTCTAATACAACGATTGGACAGTATGGAAATGGTTTCAA
GACAAGTACCATGAGACTTGGAGCTGATGCCATTGTTTTTAGTCGCTCAACTCGTTCAGGGAAAGCTACTCAAAGCGTCG
GCCTTCTGTCTTACACATTCCTTAGAAGAACTGGTCAAGATGATGTCATTGTTCCTATGATTGATATTGATATATCCAAG
GAGCGGCCACAACCAATTATCTATGGATCTTCAGAAGATTGGTCTACCAACCTTGACATTCTTCTCAAATGGTCTCCATT
CTCAACAAAGGATGAACTTCTTCAACAGTTTGATGATATTGGAACGCATGGAACAAAAATAATTATCTACAACTTGTGGC
TTAATGATGAAGGAATCTATGAGCTGAGTTTTGACGACGACGATGAGGACATCCGGCTCCGAGATGAAAGTGTCCATGAT
GGAAAACGGGTGCACGCTAAAGAATTGGAACGGAGATCTCATATTTCATACCACTTACGTTACTCCCTGAGAGCTTACAC
TTCAATGTTGTATCTGGAAAAGTTTAAAAATTTCAAGATTATACTTCGGGGAATCCCTGTGAAGCAGTTCAACATTGCTG
ATGAATTCAGATATCCTGAAATTATAAAGTACAGGCCCCAGATAGCTACAATTGAACAAGCTACCACTGAAATCAAAGTT
GGATTTATAAAGGAGGCACCTAAACTTCCAGTCTGCGGTTACAATGTCTATCACAAAAACCGTCTTATCCGGCCATTCTG
GAAGGTCACTATGGACGGGTCAGCTTTAGGCAATGGTGTTGTAGGAGTTCTTGAAGCTAACTTCATAGAACCAGCTCATG
ACAAACAAGATTTTGAGAGGTCTTCTTTATTCCAGCGGTTGGAAGCGAGGTTGAAGAAGATTGTCTACGATTACTGGAGT
AGCCACAGCCACGTTTTCGGGTACAGGACTCCTCAAATGCCTGCAGATAAGTCAAAAAGGATACCGATACCTGATCAACC
ACCTCCTGTCAATACATTCAATCCTTTTCCTTCCCCTTCTTCTCAAGGTGGCCCAATAATACGCGAAATCAATATAAGTA
ATGCCACTTCAGTCCGTACAGTTGCTGCTCCACCGCCACATATGAGAAATTCTACTGGTGTAAGAAATAACTTCCAGCCC
GTGCAACTTACTCCTCAACCTGCAGTTACCGATACTAGAAACAAGCACGTTGGCAAGTCAGTGGAGGAGATAAGCCAAGA
GAACATACAACTCTTCATGAAGTGCGAGGAATATGTAAAGAAGGAGACTGAAATGGAACAGACTGTAAGGAACTTGGAAA
AAGAACTGGAAGAAGCTAAAAGTAAATGTGCACAACTTGCTATGCTTGTGGATGCTAAGAAGAAGGAGATGCAACAAGTT
TAA
>Bo1g005730.1 
ATGGCTGGGATGTTTTCATTAGGAGGAAACAACAACAACAACAACGGATACGAAGAAGAAGAAACTCAACAACAACAAAA
TACGAATTGGGCTTGGTATAGATCAAATACAAACACCAATAGTATTAACCCAAGCTCGAGCCTATGGCAGATTCCACCAG
AGCAGCAGCTTCTCATGCATCATCATCAGTCACAACCACAACACCAAAGCCTGGATCTTTATCCAGGTCATCAGATCGAC
GTCTGTGATGTAGCCACATCATCAAGATCCATCACCATAAGCTGTCGGGATTGTGGGAACCAAGCCAAGAAAGATTGCAC
TCACATGCGTTGTAGGACTTGCTGTAAGAGCCGTGGCTTCGATTGTTCCACTCACGTGAGGAGCACGTGGATCCCCGTTG
CCAGACGCCGTGAGAGACAGCAGCAGGTTCATATGTCCACATCTGGAGGCAGCGGTTCCAGTGTCCCTAAACGTCATAGG
GATGCTACTCTTCCGGGAACATCCTCCTTTCGCTCGCCATCCGACTCAGCAGGGTTAGAAATGGGGGAGGCAATTTTTCC
GCCCGAAGTGAGCTCGGATGCGCTTTTCCAGTGTGTAAAAATGAGCGGCGTAGACGACGAAGAAGATGATGGTCAATACG
CTTATCAAACGACCGTGAACATCGGAGGTCATCTCTTCAAAGGGATTCTATATGACCAAGGCCCTGAAAGCAGCTACGTG
AGTGGTGGTAGTGGCGGAAGCGATCATCAAAGCTCATCTGCAGGTGGTGGAAATCCAATTAATACTCCGGCAATAGCTGG
TGGTGGAGGAGGATCGTCGACGATGTTTGTAGATCCTAATTCGAGTGGTTACTATTCCAGTAACATGGCGACTATGTTCG
TGCCACCAGGTACGCAATTCTATCAAAACCCACCAAGATCTTAA
>Bo1g005740.1 
ATGGAGGAGATTGTGGATCAGAGCTTGAGAGAGATGAGAGAGACGTTTGCGAGCGGGAGGACGAGGAGTGTGAAGTGGAG
GAAGACACAGCTCGAAGCTATAATAGAGATGGTTAAAGACAACGAAGACAAGATGTGTGATGTTCTGTTTCAAGATTTGG
GTAAACACAGTACTGAAGCTTTCAGAGATGAACTTGGCTTTGTCATGAGATCTGCTACTACCGCTTTAAACTGTCTTGAT
AAGTGGGTCGTTCCCAAAAAGAGCGACCTTCCTCTGTTGTTCTACCCATCAACTGGGAAAGTGATCTCAGAACCGTATGG
GACGGTTCTTGTTCTGTCTAGCTGGAATTTTCCTATATCTTTGTCTTTGGACCCAATGATTGGGGCAATATCAGCAGGAA
ATACCGTGTTGCTTAAGGCATCTGAATTAAGCCCTAACGCATCTGCCTTCCTTGCCAAGACAATCCCGTCTTATCTCGAC
AACAAAGCCATCAAAGTTATTGAAGGAGGACCTGATGTCGCCACTATCCTCTTGAAGCATCAATGGGACAAGATCTTCTT
CACTGGGAGTCCAAAGATTGGAAAAATCATAATGGCTGCAGCTGCAGAGCATTTGACTCCAGTGACATTGGAGCTTGGTG
GAAAATGTCCCACCATAGTTGATCACCACTCTGTCTCCAAGGACATGAAGTCGGTTGCGAAGAGAATCTCTGGAGGGAAG
TGGGGTTCTTGCAGTGGACAAGCTTGTATCTCTGTAGATTACGTTCTTGTCGAAAAGAGCTATGCGTCTACTCTAATTGA
AATGTTGAAGCCGATGATAAGGTCTTTCTTTGGGGAAAACCCTAAAGAATCTGGATGTCTCTCTAGGATTGTCACCAAGA
AACACTTTCAGAGATTGGCTCGTCTTCTTAATGATCCTGGTGTTCAAGCTTCAATCGTTTATGGTGGCTCCATGGATGAA
GAGAAGCTGTATATTGAGCCAACCATCTTGTTGGATCCTCCTCTTGATTCTGAGATAATGAATGAAGAAATATTTGGCCC
AATTCTCCCTATTATCACATTACGTGACATCCAAGAAAGCATAGGGTTCATCAAGTCAAAACCAAAGCCACTTGCCATCT
ATGCATTCACCAAGGACGAGAACCTTAAAACTAGAATCTTGTCTGAAACATCTTCCGGAAGTGTTACTTTCAACGACGTC
ATGATCCAGTATATGTGTGATGCGTTGCCCTTTGGAGGAGTGGGAGAGAGTGGAATAGGAAGGTATCACGGGAAATACTC
ATTCGAATGTTTCAGTCACGAGAAGGCAATAATGGAAGGAAGCTTAGCAATGGATCTTGAAGCTCGATACCCTCCATGGA
ACAGTTTCAAGCTCACCTTTCTTAGACTCGCATTTCGTGAAGCTTACTTCAAGCTTGTCCTCTTTATGCTTGGTCTTAAA
AAATAA
>Bo1g005750.1 
ATGGAGTATGTAGAAGCATTCCTCAGTGATTTCTCCGTCGATGACCTTCTTGACTTGTCTAACACGGACGCTTTCGTACG
AGAGAAGTCGTCTTCTTCACCAAGAGAAGAAGAACGTGAGAAAGCTAACAGCTCTTCCGACCAAATCACCCTTCTTTCAC
CTCTCGATGATATCTTATCTCTTCCCGGCTCTGGCCCTAAGCTCAACGCTCCAGTTGGTGATTTGGAAGACCTAGAGTGG
CTATCAAATTTCGTGGATGATTCTTTTTCAGATTATCATGACTTTCCAGTGAATCCAGTTGCGTCGGTGGAGGTTCAAAG
GCAGTACGTTCCGGTTAAACCCCGAAGCAAACGACGTCGTACTAATGGCCATCTATGGTCTCTGGAGTCACCGTACTCCT
CCTTGTACACCGCTGTCTCCACCGAGAAGAAGAAGAGAGGGAGACCGAAGGCAGAGACGTCGTCCGGGGACGGTGTCCAG
CAGCAGACGAGGCGGTGCTGCAGCCATTGTGGGGTCCAGAAAACGCCTCAATGGAGGATGGGTCCGTTAGGTGCGAAGAC
GCTGTGTAATGCGTGTGGGGTCCGGTTTAAGTCGGGTCGGCTTTTACCCGAGTATAGACCCGCTTGTAGCCCGACGTTTT
CGACTGAGATTCACTCTAACTCACACAGGAAAGTGTTGGAGCTGCGACTGACGAAAACGGCGGATCAGGGTCAGGGTTGA
>Bo1g005760.1 
ATGGAGAGTGTAATAAGAGAGAGACCATCATCAAACATGGTGTTTTTATTGTTTGGTATTGCTTCTGTTGTGTTGTTGCT
GAGCTCAAACAATGTTAATGGGTTACGAGACTTAAAGGAGAGAGATGGAAGTGAGAGTAGGTCTATGAGTGGTACTACGT
CTTCAAGCGTTTTGGATTCTAAGAACTTTTATACGAATGTTTCGACCGTTGGGTTTGAAAATGACTTAGTTGGTGAAAAT
TGTCATGCAAACAAGAGTAGAAAATGTGAGCCACGAGGTGGTGGAGTAGGAGGTGGTGGGGGTGGAGGAGGTGATGGTGG
AGCCAGAGAAGAAAATTCCCACAAAAAGAAAAAAAGAAATAGTGGTGGCGGAGGTGGAGGTGGAGGTGGTGGTGGAGGTG
GTGGTGGAGGATTTCGTGGCGGAGGTGGGGGAGGAGGAGGTAGAGGTGGCGGAGGTCGTGGAGGAGGTTGGGTAGGAGTA
GGCGGAAGTGATGGGAAGGGCGGAGGATGGGGCTTTGGATGGGGATGGGGAGGTGATGGACACGGCGGAAACGGCGGTCG
TTGTTGGTATCCCGGTTGTGCTAAAAAAAACAAAGGGAAGTCGTAG
>Bo1g005770.1 
ATGGAGTCTTCTATATCACAAACACTAAGCCAAGTATTAGATCCCACCACGGGTATTCTCATCGTTGTCTCACTTTTCAT
CTTCATCGGCCTCATCACACGGGGACGAAGGCCTCCGTACCCACCCGGTCCACGTGGTTGGCCCATCATAGGCAATATGT
CAATGATGGACCAACTCACTCACCGTGGTTTAGCCAACTTAGCTAAAAAGTACGGTGGCTTGTGCCATCTCCGCATGGGA
TTTCTCCACATGTACGCCGTTTCCTCGCCAGACGTGGCTAGGCAAGTCCTTCAAGTCCAGGACAGCGTCTTCTCAAACCG
ACCAGCAACTATAGCTATAAGCTATTTGACTTATGACCGAGCCGACATGGCGTTTGCTCACTACGGACCGTTTTGGAGAC
AGATGAGGAAAGTTTGTGTCATGAAGGTGTTTAGCCGTAAACGAGCCGAGTCATGGGCTTCTGTTCGTGATGAAGTGGAC
AGAATGATCCGGTCGGTTTCTAGTAACGTTGGTAAGTCTATCAACGTTGGTGAGCAAATTTTTGCACTGACCCGAAACAT
AACTTACCGGGCAGCGTTCGGGTCAGCATGTGAAAAGGGACAAGACGAGTTCATAAGAATTTTACAAGAGTTCTCTAAGC
TTTTTGGAGCCTTCAACGTAGCGGATTTCATACCGTATTTCGGGTGGATCGATCCTCAGGGAATAAACAAGCGGCTCGTG
AAGGCCCGTAATGACCTAGACGGATTTATTGACGATATCATCGATGAACACATAAAGAAGAAAGAGAATCAAAACAGTAT
TGATGCTGGAGATGTTGTTGATACCGATATGGTTGATGATCTTCTTGCTTTTTACAGTGAAGAGGCGAAATTAGTGAGCG
AGACAGCGGATCTTCAGAACTCCATCAAACTTACCCGTGACAATATCAAAGCAATCATCATGGACGTTATGTTTGGAGGA
ACGGAAACGGTAGCGTCAGCGATAGAGTGGGCATTGACTGAGTTATTACGGAGCCCAGAGGATCTAAAACGAGTCCAACA
AGAACTCGCTGAAGTTGTCGGACTTGACCGACGTGTGGAAGAATCAGACATCGAGAAGTTGACTTTTCTGAAATGCACAC
TCAAAGAAACCCTAAGGCTACACCCACCGATCCCACTCCTCCTCCACGAAACCGCAGAGGACACTGAGATCGACGGTTAC
TTCGTTCCCAAGAAATCTCGCGTTATGATCAACGCGTTTGCGATTGGACGCGACAAGAACTCTTGGGTTGATCCCGAAAC
GTTTAGACCGTCGAGGTTTTTGGAACCGGGCGTACCAGATTTCAAAGGGAGTAACTTCGAGTTTATACCATTCGGGTCGG
GTCGTCGGTCGTGCCCGGGTATGCAGCTCGGGTTATACGCGCTTGAACTAGCCGTGGCCCATATATTACATTGCTTCACG
TGGAAATTACCTGATGGCATGAAACCAAGCGAGCTTGATATGAGCGACGTGTTTGGTCTGACGGCTCCTAAAGCCACGCG
TCTCTACGCTGTCCCGAGCACGCGCCTTATTTGTTCTGTTTAA
>Bo1g005780.1 
ATGGTGGAAGAAGCTACGTCGAATTTGACTCCGACGCAGAGATACGCTGCCGGCGCGTTGTTCGCGATCGCGCTAAACCA
AGCGCAAATCAACCAGACTCAGCCGCTGGGGATCCCCGCTGCGCTAGACGACGACGAAGAGTGTGATCGTTCCGAGGAAC
GGAGAAGCAATTGCAGTAGCGGCGATTCCGTCTCCGATGACCCTAACCTCTGGGTACACGAGACGTCGGGCCTTCTCCGT
CCCGTTTTCAGATGTCTCGATATTGATTCATCAGCTTGGCTTGGTCTCGAGGAGACTGCTAACTCTTCTCCGGCTAAGCA
TCACATCGGTGCGTTCACGAGGCTACTCTCAGAAGAAGCGAGTGAAGCTTCCGTCGAAATGGTGGAGCAGGAGATGGCCT
TAGCTAAAGCTGCTGACGCTATGGTTCATAGCATTCGGAGCTCTTTATCTATAGATGCTAAGAAGGAGAAGCATCAGGAA
TACGAAAACGAGTGCCGGGAGAAGTACGCTGTTCCCGAGGTTAAATCGAAAGCTGTGGAGAAGGATAAGGTTAACGATAA
GGAGGAGTCGGATGCTGCTGCTGAAAGAGAGAGTCTTGAAGCGGGTGTAGTGATTAGAGATGGAAGCCACAACCCTGAGG
TTGTTGAAGATGATAAATCTGTCGAGGATTTGATATTGCTTAGCCATCAGAGGAAGATCAATGTTCTTTATGAGCTGCTC
TCTGCTTGCTTGTCGGATAAGTATCAAGAGGTTAAGAAATGTACTCGCCGTAGAAAAGGATATGATGCTCGTCACCGCGT
TGCTCTCCGTTTACTCGCCACCTGGTTTAACATTGAGTGGATTAAAGTGGAAGCAATTGAGACAATGGTGGCATGCTCTG
CCATGGCCCTTCAGAAATCTGCTGAAATGAATGGTCAGGATGCTGCATCTTCTTCGAGTACATGGGCTAAGTGGAAGCGT
GGAGGCATCATTGGTGCCGCTGCTTTAACTGGGGGAACTTTGATGGCCATCACTGGTGGATTGGCTGCTCCAGCTATTGC
TGCGGGGTTTGGTGCACTGGCACCAACACTGGGCACACTGGTGCCGGTGATCGGAGCTGGTGGGTTTGCTGCTGCGGCTA
GTGCTGCTGGAACTGTTGCTGGCTCGGTTGCGGTTGCAGCATCATTTGGAGCTGCTGGAGCTGGTCTCACAGGGACTAAG
ATGGCAAGGAGGATTGGGGATCTTGAGGAGTTTGAATTCAAAGCTATTGGCGAAAATCATAATCAAGGACGGCTAGCAGT
GGAAGTCTTGGTTGCTGGTGTTGTTTTTGAAGAAGAAGATTTTGTGAAACCATGGCAAGGGTTAACTAGTAGTTTGGAGA
GGTACACGCTGCAATGGGAGTCCAAGAATCTTATCTTAGTGAGCACTGCAATTCAGGATTGGCTTACTTCAAGACTGGCC
ATGGAATTGATGAAACAAGGAGCAATGCACACTGTTCTGAGCTCTCTTTTATTGGCATTGGCATGGCCAGCGACAATCTT
AGTAGCTGCAGATTTCATAGATAGCAAATGGAGTATTGCTATTGATAGGTCGGATAAAGCGGGAAAACTTCTAGCTGAAG
TGCTACAAAAAGGCTTGCAAGGAAATAGACCCATTACTCTCGTGGGATTCTCGCTTGGTGCGCGTGTCATCTTCAAATGC
CTCCAGACTCTGGCCGAAACAGAACAAAACGCTGAACTAGTGGAAAGAGTTGTTATTCTTGGAGCACCCATTTCAATCAA
TAACGAAAACTGGCGAGACGTAAGAAAGATGGTAGCTGGAAGATTCATCAATGTATATGCAACAAATGATTGGACCCTCG
GTGTTGCCTTCCGCGCAAGTCTATTATCCCAAGGGTTAGCCGGAATACAACCCATTTGCGTCCCTGGAATCGAAAATGTG
GATGTAACCGATATGGTGGAAGGTCACTCTTCATATCTATGGAAGACTCAGCAAATCCTAGAGAGGCTCGAAATTGACAC
TTATTACCCTGTTTTTCGAGACACTCTCTAA
>Bo1g005790.1 
ATGGCGACGACGGCGATAGGCTTTCTGATGCTCTTGTCATACTTCTTGAGCTTGTCCCATGGATTAGTACAACCCCGTAG
GATCTCTCATGGTTTGTCCGAAAGCGGAAAGTACTTGACGAGAGATGAGCTCTGGTTCAATCAAACCCTTGACCACTTCT
CTCCATATGACCATCGCAGATTCAGACAGAGATACTATGAATATCTAGATCATTTACGAGTTCCTGATGGACCTATATTT
CTGATGATCTGCGGCGAAGGCCCTTGCTATGGAATACCAAATGATTATATAAGTGTGTTAGCGAAGAAGTTCGACGCAGG
TGTTGTTTCACTCGAGCATCGTTACTATGGAAAAAGCTCACCTTTTAACTCATTAGCCACTGAGAATCTCAAGTATCTTT
CATCTAAACAAGCCCTTTCCGATTTAGCTGCTTTTCGTGGATATTACCAGGAATATTTGAATGTTAAGCTGAATAGAACT
GGGAAGGTTGATAATCCTTGGTTCTTCTTCGGAGCGTCTTACTCTGGAGCTTTGAGCGCTTGGTTCCGCCTAAAGTTCCC
TCATTTGACTTGTGGAAGCCTCGCTAGCTCTGCAGTTGTTCGTGCTGTCTACGAGTTTCCTGAATTTGACAAACAGATAG
GTGAGTCAGCTGGACCGGAATGTAAAGCTGCACTACAAGAGACTAATAAACTCGTGGAACTAGCGCTTAAAGTAAATAAT
AAGGCTCTGAAAGCTCTCTTCAATTCCACCGAGCTTGATGTTGATGGTGATTTCTTATACTTCGTAGCGGATGCACAAGT
CATGGCGTTCCAATACGGAAACCCAGATAAGTTATGTGTTCCTATGGTGGATGCCAAGAAGAGCGGTGGTGATTTAGTGG
AAGCATATGCTAAATACGTTAGAGAGTATTGCTTCGGAGTTTTTGGGTTAAGCGCTAAAACATATAGCAGGAAGCATCTG
CTAGATACTGCGATCACCCCAGAGAGCGCAGATCGTCTGTGGTGGTTCCAAGTTTGCACTGAAGTGGCGTATTTCCAGGT
GGCACCTGCAAACGATAGCATCCGGTCTCATCAAGTCAACACAGAGTATCATTTGGATCTATGCAAGACTCTGTTTGGTA
AAGGTGTTTATCCTGAAGTCGATGCAACAAACCTGTACTATGGAGGTGATAGAATTGCTGCTACGAAAATTGTTTTCACG
AATGGGTCACAAGATCCATGGCGTCATGCATCCAAACAGACCTCATCTCCTGACCTGCCTTCTTACATCATCACTTGTCA
CAACTGTGGCCATGGAAGTGATCTTCGAGGATGCCCTCAGTCTCCATTGATCATCGAAGGTGATTCCAAGAACTGCAGTT
CGCCAGATGCTGTGAATAAAGTGAGGCAACATATAATAGAACACATGGACTTGTGGCTCTCTGAGTGCCGTGGAGTGCTT
CGAAGTTCCATCTAG
>Bo1g005800.1 
ATGATGAGGAGAAGATCCATTTTCTTCCTTCTCCTTATCTTCCACGCGCTGTTACTCTCACGCGCCGATGATTCTCATTC
CAACCCCGAGATCGACGCACTCACTGCGTTTAAGCTCAACCTCCACGACCCACTCGGTGCGTTAACCTCATGGGACCCCT
CGACCCCCTCGGCTCCCTGCGACTGGCGCGGCGTCTTCTGCACCAACCGCCGCGTCACTGAGATCCGTCTTCCCCGTCTC
CAGCTCTCCGGAAGAATCTCCGACCGTATCTCCGACCTCCGCATGCTTCGTAAGCTCTCTCTCCGGTCAAACTCCTTCAA
CGGAACCATCCCTCCTTCGCTCGCCTTCTGCACGCGCCTACTCTCCGTCTTCCTCCAGTACAACTCCCTCACCGGAAAAC
TCCCCCCGGGGTTGAAGAATCTCACCGAGCTAGAAGTCTTCAACGTCGCGGGAAACCGTCTCTCCGGAGAGATCTCAGGC
CCTTTATTACCGTTAAGTCTCAAGTGTCTCGACGTCTCCTCAAACGTCTTCACTGGTCAGATACCGAGTGGACTCGCTAA
CTTGACTCAGCTCCAGCTTCTCAACCTCTCGTATAATCAATTAAATGGTGCGATTCCTGCGAGCCTCGGCAAGCTTCAGA
GTCTTGAGTATCTCTGGCTAGACTTCAACCTCTTGCAAGGGACGTTACCTTCTGCTTTATCCAACTGCTCCTCAATCGTT
CACCTGAGCGCGTCGGAGAACGCTATCGGCGGCGTGATTCCCGCCGCGTTCGGCGCTCTTCCCAACCTCGAAGTCATCGC
TCTCAGCAACAACAACCTCTCCGGTACCGTCCCCTTCTCTCTCCTCTGCAACACTTCGCTAACGATCGTTCGGTTGGGAT
CCAATGCCTTCTCCGACGTCGTGAGGCCTGAGACGGTTAACTGTCGTAGTTCCGGTTTACAAGTCTTGGATCTCAGTGAG
AATCGAATCTCCGGGCGTTTTCCGATGTGGTTGACGAGCATCGTATCCTTAACGAATCTTGATGTTTCTGGAAATGTATT
TTCCGGCGAGATTCCGGCGGAGATCGGTGGCTTGAAGTTGTTGGAAGAGCTCAAGTTGGCTAATAACTCTCTTAACGGTG
AGATCCCGGTTGAGATTAAGCAATGCGGTTCGTTAGGGGTGCTAGATTTGGAAGGAAACCGGTTAACCGGTTTAGTTCCT
GAGTTTCTAGGCTACATGAAGGCTTTAAAGGTTTTGTCTCTAGGAAGAAACAGCTTCTCAGGCTACGTTCCTTCGTCTAT
GGTCAACCTCCAGCAGCTTGACCGGTTAGACTTGGGTGAAAACGATTTGAACGGGAGCTTTCCGGTGGAGTTGATGGCGT
TAACGAACTTATCCGACCTGGATCTGAGCGGAAACCGGTTTACCGGGGAGGTTCCGGTTAGTATCAGCAACTTGAGTAAC
CTCAGTTTTTTAAACTTGAGTGGGAATGAGTTCTCTGGTGAGATACCGGCTAGTGTGGGGAATCTGTTTAAGCTAACGTC
TCTTGATTTAAGCAAACAGAACATGTCCGGGGAGATTCCGGTTGAGCTCTCCGGTTTACCCAACTTGCAAGTGATTGCGT
TGCAGGAGAATAACTTCTCCGGTCTTGTCCCTGAAGGGTTTAGCAGCTTGGTGAGTTTACGGTATGTGAACTTGAGCTCC
AACTCGTTCTCCGGTGAGATACCGCAGACTTTCGGGTTTCTTCGGGTGCTGGTGGCGCTCTCGCTGTCGGATAATCACAT
CTCCGGGTCTATACCGCCTGAAGTTGGAAACTGCTCTGCTCTTGAGATTCTCGAGTTGAGATCAAACCGGTTAACGGGGA
ATATTCCGGTTGATCTCTCGAGACTTTCTCGTTTGAAAGTGATGGACTTGGGTCGGAACAACTTGTCAGGTGAGATCTCA
CCAATGAGCTCGTCTCTCCAGTCGCTGTCACTTGACCACAATCATCTCTCGGGAGTCATACCTGAGTCTTTCTCTCGGCT
ATCAAACTTGTCAAGGCTTGATCTCTCTGTTAACAACTTAACCGGGGAGATTCCACCTCTTATTGCAACTAACTTGGTGT
ACTTTAATGTCTCGAACAACAATCTCAAAGGAGAGATTCCACCTTCTTTCACCAACCCCTCAGACTTCTCAGGCAACGCG
GAGCTATGCGGCAAGCCGTTGAACCGAAAATGCGAAGGCAGCACGGCGGAGGAGAGGAAGAAGAGGAGGAAAATGATTCT
GATGATAGTCACGGCTGCGATAGGCGCTTGTCTCTTAACGCTCTTCTGCTGCTTCTACATCTACACACTCTTGCGCTGGA
GAAAGAAGCTGAAACAACAGTCTGCAACGGGGGAGAAGAAACGGAGTCCCGGTAGAACAAGCGCGGGGAGCAGAGTACGC
AGCAGCACGAGCCGGTCGAGCACGGAGAACGGAGAGCCGAAGCTGGTGATGTTCAACAACAAGATCACTCTAGCTGAGAC
AATAGAAGCGACGAGACAGTTCGATGAAGAGAACGTTCTCAGCAGAACCAAATACGGTTTGCTATTCAAAGCTAATTACA
ACGATGGTATGGTTCTTTCGATCCGCCGCTTACCTAATGGCTCTCTCTTGAACGAGAACTTGTTCAAGAAAGAAGCTGAG
GTTCTCGGGAAAGTCAAGCACAGGAACATCACTGTCCTTAGAGGCTACTACGCCGGTCCACCGGATCTGAGGCTCTTGGT
GTATGACTACATGCCTAATGGTAATTTATCTACTCTGCTTCAAGAAGCTTCTCACCAAGATGGTCATGTCCTGAACTGGC
CAATGCGTCACCTCATTGCTCTTGGGATCGCTCGAGGACTCGGTTTCCTCCATCAATCCAACATGGTTCATGGTGATATA
AAGCCACAGAATGTACTCTTCGACGCCGACTTCGAAGCCCATTTATCCGACTTCGGGCTTGACCGTCTCACGGTTCGATC
CCCTTCAAGAACAGCAGTCACATCAGCCACCATAGGGACGTTAGGCTACGTTTCTCCAGAAGCTACATTGTCCGGAGAGA
TCACAAGAGAATCCGACATCTACAGCTTCGGCATTGTCCTACTCGAAATCCTAACCGGGAAGAGACCGGTGATGTTCACA
CAAGACGAGGATATAGTGAAATGGGTTAAGAAACAGCTTCAGAGAGGTCAAGTCACAGAGCTGCTAGAGCCAGGTCTGCT
GGAACTAGACCCGGAATCGTCTGAATGGGAAGAGTTCTTGTTAGGTATCAAAGTCGGACTTCTTTGTACGGCCACGGATC
CTCTTGACCGACCAACAATGTCTGATATTGTGTTCATGTTAGAAGGTTGTCGTGTTGGTCCTGACGTTACTTCCTCCGCC
GATCAACCCTCACCGGCCTAA
>Bo1g005810.1 
ATGGAATCAGTTGATCAGTCATGTAGTGTTCCTCCGGGATTCAGATTCCATCCAACAGATGAAGAGCTCGTTGGTTACTA
TTTGAGGAAGAAAGTGGCTTCACAAAAGATCGATCTTGATGTCATTAGAGATATTGATCTCTACAGAATCGAACCGTGGG
ATTTACAAGAGAAATGCCGAATCGGATATGAGGAACGAAATGAATGGTATTTCTTCAGCCACAAAGATAAGAAATATCCA
ACGGGGACAAGGACGAACAGAGCGACCATCGCTGGTTTCTGGAAGGCCACAGGTCGAGACAAGGCTGTTTATGACAAGTC
AAAACTAATTGGTATGAGGAAAACACTTGTATTCTACAAAGGAAGAGCCCCTAATGGCCAAAAAACTGATTGGATCATGC
ATGAATACCGGCTAGAGTCCGATGAGAATGCCCCTCCTCAGGAAGAAGGATGGGTGGTCTGTAGAGCTTTCAAGAAAAAA
CCAACGACCGGGCAAGCCAAGAACACGGAAACTTGGAGATCAAGTTACTTTTACGATGAATTACCGAGCGGAGTTGGCTC
GGCTATGGAGCCTCTCGATTACGTATCTAAGCAGAAGCAAAACATTTTTGCACAAGATGTTTTGTTCAAGCAAGAACTAG
AAGGGTCGGATATTGGTTTGAACTTCATCCACTGCGATCAATTCATTCAACTTCCCCAGCTAGAAAGCCCTTCACTCCCT
AATATGAAGAGGCCAATGAGCTCAACGTCAATAACATCATCGGAGAAGATTCATAATAAGCACAAAAGACCACTAATAGA
AGAGGACGAGCTGATAAATAGTCAAAATAAAGTTAAGAGGAAGAGAACATCAGTGGTGACGACGGATTGGAGAGCACTCG
ATAAATTTGTTGCTTCTCAACTTATGAGCCAAGAAGATGGAGTTTTAGATTTTGGTGGTCATAAAGAAGACGACAGCAAA
AACACTGGTCACTGCAATAACGAAGTGAGCATTAATAACAATGGAACAGAGATGGCTTCGTCGTCGTTATTAAGTGATAG
AGAAGAAGAGAACAGGTTCATCAGTGGGTTCTTGTGTACGAATTTGGACGATGACTTATATAGGGATTTGCATGTTTGA
>Bo1g005820.1 
ATGAGACTCGATGCTGAATTGAGTCAGGTCCTGGGCAATGTTTCAGAAGCTTTGCTCATTACCTCCTTTCCAGGGAGCGA
AGTCCCATCATGGTTCAACCATCGTACAATTCGATCTTCCTTAAAGCTCAAGTTTCCGCCACATTGGTGCGACAACAGGC
TTTCAACAATAGTTCTATGCGCTGTTGTGGCATTCCCTTACCCACAAGATGAAATCAACCGTTTCTCGATAGAGTGCACT
TGTGAGTTCACAAACGAACTTGGAACATGTGTACGTTTCAGCTGCACTCTTGGTGGAGGTTGGATCGAACCGCGCGAGAT
TGATTCGGACCATGTGTTTATCGGTTACACCAGCTGCTCACACCTAAGAAATCATGTAGAAGGGTCGCGAGAACATCTTG
AATGTGTTCATACAGAGGCTTCAATAGAATTCAAAGTGAGAGATGGAGCAGGTGAGATTGTGAATTGTGGTTTAAGTTTA
GTATACGAGGAACCAAACCATGTCGTTGCTGAAGGAGACTGTAATGGAACTTCTGCAAGAAGAGATTTCTCAGTTGAAGA
GAGTATAGCATGGGCTTTTGTAACAATGATGGGTTACTCTTGCAACAAGCAACATATAGAGTAG
>Bo1g005830.1 
ATGCAAGGCCCCAACTCAGAGAAAGACATGGGGACGTCTGATAAAGTATCACCGGAGCTTAAGTGCCCACAAATTTCAAT
AGGTGATATAGAAGATGTTCCAACGATCAGGCTGAACAAGGATGGATCAACACCAAAGCAGATTAGAGATATGATGAAAG
TTGATGGTTTAACCAATGATGATGTCAAGAGCCATTTACAAAAATATAGAATGCATATCCGTAAGCATCCGCTGTATCCA
GCAGCAAAGACTCTGCCATCCTCGGATCAGGCTGTTTTGTTAGATAAAGAAACACAAAGCTTAATAAGCTTGATGAGATC
GGATTCACCACAAAGCCCGCTTGTTGTTGGTAGAGGTTTGTTCAGTAATAATAATGGTCATAGCTCAGAGGACGAAGAGA
AATCTGATGGACCTAGTAGCTGGAAAAGTGAGTCAAATAAGAAGAGACAAGCGTTGGATCTTGAGCTTTGA
>Bo1g005840.1 
ATGCTAAATGTGGACAGCACAAAATGGGAGCAAGAGCTGGATGAGTTTGGTGTTGAAGGTATTCCTCATTTCGCATTCCT
CGATAGACAAGGGAACGAGGAAGGTAATGTGGTGGGGAGGCTCCCGAGGCAGTATCTAGTCGAGAACGTGAATGCACTTG
CAGCTGGGAAGCAATCGATTCCTCATGCTCGAGCCGTGGGACAGTACAGTAGCGCCGAAGCCCCGTGA
>Bo1g005850.1 
ATGATGAAACCTGAGAAGGGCAGCCGATGCATCTTGGAACCGATCCCTCTTGATCTGAAGAAATTGACTAGATCGCCTGC
AAAGAGCCGCCCAGTTCCTATGCGTGTCCAAGACTTGGTCTTCCTTTATCCGAAGCCAAAGATTCGTCGCTTCTTACTAC
GCTGCCAAGCCATAGCTTTTGTTATAACACTTGGAGGAGGAGGAGGAGGAGGACTAGTATCTCGTAGCCGAGTTACCTCC
CCGTATTATCGCCCTATGACTGTGGGACTAAGCATCAATGGTTTCATGTATTATGCTGCTTCTGTTCCAAATCAAACTGC
AGAGACTCCTCCTACTCATGTGTTTGTGTGTTTTGATGTTAGAAACGAGAGGATACTAAGTTTTATCACTACGCCTAAGG
AGGTCCTGGTTTGGAAGGTTCATACATCATTGATAGAATACAAAGGGAAGCTAGCTGTCGTTGTACCAACAAACTGTTTG
AGATCTGGTTCTTCTTTCGACCGTTTTGATCTTTGGATACTGGAGGATGTGACGAAACATGAGTGGTCCAGACAATCATT
TCAGCTTCCCTTGTCTCTTCCCTTCGCTTTTCGGAGGAGTCAGCGTATGATTTCCCAAGGAACCAACAAGGCCGGTGAAA
TCATTTTCTCCCCAACATCTCTGCCAGGCCGTGCCCAGCCCTTCTATGTTTTCTACTTCAACCCAGACACCAAAAACACG
AGAAGAGTCAGGATCCACGGAGTCGCTGATACTGAAGAGTTCTGGAGCCGTCATGGACTCACAGGCATGTGCTGCGTCTC
TTTCTCGCCCCAACACGATGATAGTATTGCTTTTTTATAA
>Bo1g005860.1 
ATGTCAATGTTGAAACTCAACACCCCCACTTTCCCAAATTTAGCGTCATCTCTGTTCCCAAATTCGAACCCAAGAGGACC
CAGCCAGATTCGATTCTCTAACAGATGGGGCAAGGCTAACGCCGATCTCCTCTCTCTCTCTCTTTTGGATCAACGTTGCA
GAAGGGATCAAATTCGTTGTTGCGGGATGGCAGGAGGAGGAGGAGGAGGAGGTGATCATCATCATGTGGGAGTGTGGTGG
GACCTGAACACGTGTCCGGTTCCGGCTGGTGTAGACCCTCGTTGTGTCCGTCCGTGTATAGAATCTGCCTTGGAGAAGCT
GTTTGGTAGTCGTTCTGCAGTCAGCATCTATATCTATGCCATAGGAAACCTAGAATTCATCTCTACTGACCTCTTGCAAA
ACATCTCTTCCTCCGGAATCATTGTTACTCATGCCCCCTGCGGTATGCACGACTTACATGATTTTCTTATCGACTGGTCT
GCGGATGAGCTTAAAAACCCACATCCTCCTGGTTACGTAATGATCATCTCGAGTGATTATAGACTGCTTTACCCTAAGCG
TTTTCGGCTTTTTGGATTCACTACTTTTGTTGCATATCCAAAAGGTGTTCGCCTACTTGCCCATCTTACCCAGCTAAAAT
TTATTGGCCGAGAGTTTGACGAAGTGTTTGCCAAAGAGTTTGTCTGGGAAACCTTATTGAGTGATAATTTGGATGAAACT
TTATTATTGAGTGACAACAACACATGTGATGAGAAACCTCTCTGCATTTGCAACATATGCTGTTATGATTACGAAGTATG
TGACGAATTCATCACTCATCTCAAGTGTGAAGAGCACAGAAACCAGTGGTCTGAAATTGTGCACGACCGCAAGCTTAAAT
ATTTTTGCCAAGTTTGCAATTATCCCGCCTATAGCCACTATAACCTCTTTCTCCATAACCAAAGTGAAGCACATAATCGC
AAGCTGGTTGAGAAACAGGCTCAAGAAGAGGAGGATTGCCAGAGCAGGAAGACAAATCCAGAATTGGATCTCTTCTACGA
GAGAAACAAGGAGCAATCTCTTTGA
>Bo1g005870.1 
ATGGAGATGGCCCAGATCGAGTTATATGACATTACCGCCGTGGAGTTGGTGGATTCGCTTCCTCTCGTGAGAAGAGCTGA
TCCTCATAACCTTCATTTTTTCGACGGTGCGTTTGATTTCGCGTTTACTGCACATCTTGATGATGCTCTGTTTCCGTGGA
AGGTCGTGGAGGAGATGGAGAGGACGGTGAGGCGAGGCCGGTTTTGCGTGGTGACGGTTGATGAATGCGGTGGGGATGAT
GTTAGGGAGATTGCTAGACTGTTCTTGAAGTCTAAGCTCGTTGATGTTGCTAATGTAACCTTAGAAGGATCCAAAAAGAC
TAGTATACTACTCAAAGTTCAAGACTTTAAGACATGA
>Bo1g005880.1 
ATGTCGTTGAAACTCAACACCCCCACTTTCCCAAATTTAGCGTCATCTCTGTTCCCAAATTCGAACCCAAGAGGACCCAG
CCAGATTCGATTCTCTAACCGATGGGGCAACGCTAACGCCGATCTCCTCTCTCTCTCTCTCTTGGATCAACGTTGCAGAA
GGGATCAAATTCGTTGTTGCGGGATGGCAGGAGGAGGAGGAGGAGGAGGAGGAGGAGGTGATCATCATCATGTGGGAGTG
TGGTGGGACCTGAACACGTGTCCGGTTCCGGCTGGTGTAGACCCTCGTTGTGTCCGTCCGTGTATAGAATCTGCCTTGGA
GAAGCTGTTTGGTCGTCGTTCTGCAGTCAGCATCTATATCTATGCCATAGGAAACCTAGAATTCATCTCTACTGACCTCT
TGCAAAACATCTCTTCCTCCGGAATCATTGTTACTCATGCCCCCTGCGGTATGCACGACTTACATGATTTTCTTATCGAC
TGGTCTGCGGATGAGCTTAAAAACCCACATCCTCCTGGTTACGTAATGATCATCTCGAGTGATTATAGACTGCTTTACCC
TAAGCGTTTTCGGCTTTTTGGATTCACTACTTTTGTTGCATATCCAAAAGGTGTTCGCCTACTTGCCCATCTTACCCAGC
TAAAATTTATTGGCCGAGAGTTTGACGAAGTGTTTGCCAAAGAGTTTGTCTGGGAAACCTTATTGAGTGATAATTTGGAT
GAAACTTTATTATTGAGTGACAACAACACATGTGATGAGAAACCTCTCTGCATTTGCAACATATGCTGTTATGATTACGA
AGTATGTGACGAATTCATCACTCATCTCAAGTGTGAAGAGCACAGAAACCAGTGGTCTGAAATTGTGCACGACCGCAAGC
TTAAATATTTTTGCCAAGTTTGCAATTATCCCGCCTATAGCCACTATAACCTCTTTCTCCATAACCAAAGTGAAGCACAT
AATCGCAAGCTGGTTGAGAAACAGGCTCAAGAAGAGGAGGATTGCCAGAGCAGGAAGACAAATCCAGAATTGGATCTCTT
CTACGAGAGAAACAAGGAGCAATCTCTTTGA
>Bo1g005890.1 
ATGGAGATGGCCCAGATCGAGTTATATGACATTACCGCCGTGGAGTTGGTGGATTCGCTTCCTCTCGTGAGAAGAGCTGA
TCCTCATAACCTTCATTTTTTCGACGGTGCGTTTGATTTCGCGTTTACTGCGCATCTTGATGATGCTCTGTTTCCGTGGA
GGGTCGTGGAGGAGTTGGAGCGGACGGTGAGGCAAGGCCGGTTTTGCTTGGTGGCGGTTGATGAATGCGGTGGGGATGAT
GTTAGGGAAATTGCTAGACTGTTCTTGAAGTCTAAGCTCGTTGATGTTGCTAATGTAACCTTAGAAGGATCCAAAAAGAC
TAGTATACTACTCAAAGTTCAAGACTTTAAGACATGA
>Bo1g005900.1 
ATGCATCTTCCAGATGTACAAACTAACAGGGCATATCCTTTGGATTCTTTGCCGCAAGAATTTGACCCATGCCACCTAGT
TGAACTCAATTTGTCTTACAGTCATCTTCAGAAACTTTGGGGAGGAACCAAGAACCTCGACATGTTGAAGACGTGTAAGC
TTTGTCATTCCCAGCAGCTGACTGAGGTTGACGATCTTTGTAAAGCTCAAAATATCGAGCTAATTGATCTCCAAGGCTGT
ACAAAACTGCAGAGATTTCCAGCCACCGGTCAACTACGTCATCTCCGAGTTGTAAATCTTTCAGGCTGCACAGAGATCAG
AAGTATCCCAGAGGTTTCACCTAACATTGTGGAGCTTCATCTCCAGGGAACTGGCACAAGAGAATTACCAATATCTCTTG
CAAAGTTCAAAGGTAAACTAATGAGTACACCCCATAGATGCAAGTCGGTCACACCAGAGCTTGTGCAAGCAATAAGAGCA
TCGAAAGGTTCGATTGTCTTGCTCTCAAAGAGCTACGCCTCTTCGAGTAGGTGCTTGGATGAGCTGGTAGAGATTATGAA
TTGCAATAAAGAGCTGGCTCAAAAAGTAGTGGCCATATTCTACAACGTGGCTCCTTCCGATGTTAGGCTTCAGAGTGGAG
ACTTTGGGAGGGCCTTTCAAACTACGTGCATAGGCAAATCAGAGGATGAGAAACAGAAGTGGGCGCAGGCTTTGGCCGAT
GTTGCGTATATACAGAAAAGTAAATCAACTGTATCTATCAGATAA
>Bo1g005910.1 
ATGGGTCGTGTCATCAGAGCTCAACGTAAGGGAGCAGGCTCCGTCTTCAAGTCCCACACTCACCACCGCAAGGGCCCCGC
CAAGTTCAGGAGCCTCGACTTCGGCGAGAGAAATGGTTACCTCAAGGGTGTCGTCACCGAGATCATCCACGATCCGGGTC
GTGGTGCTCCGTTAGCTCGCGTCGCCTTCCGTCATCCTTTCCGTTACAAGAAGCAGAAGGAGCTCTTCGTCGCCGCCGAA
GGTATGTACACGGGACAGTTCTTGTACTGCGGTAAGAAGGCCACTCTCGTTGTCGGAAATGTTCTGCCTCTCAGATCTAT
CCCCGAGGGAGCTGTTGTCTGCAACGTCGAGCACCATGTTGGTGATCGTGGTGTGCTCGCTAGGGCTTCTGGTGATTACG
CTATCGTCATCTCTCACAACCCCGACAACGACACGACCAGGGTTAAGTTGCCATCTGGATCGAAGAAGATTGTCCCAAGT
GGATGCAGGGCCATGATTGGTCAAGTCGCTGGTGGTGGAAGAACCGAGAAGCCGATGCTCAAGGCGGGTAACGCATACCA
CAAGTACCGTGTGAAGAGGAATTGCTGGCCTAAGGTTCGTGGTGTGGCTATGAACCCTGTTGAGCATCCCCACGGAGGAG
GTAACCATCAACATATTGGTCACGCCAGTACCGTTCGTCGTGATGCACCACCTGGGCAAAAGGTTGGTCTTATTGCTGCA
AGGAGGACTGGTCGTCTCAGAGGTCAAGCTGCTGCTCTTGCCTCCAAGCAAGAATAA
>Bo1g005920.1 
ATGGACGGTCGAAGTTGGCCATGGAAGAAAAAGTCCACGACCGAGAAACCGGTGGTTGGAAACGAGCCAACTAATGTCTC
TTCTTTGTCCTACCTAGCATCTCTAGAGAACCAGGAGAAGTGTAAGAACACAAACTATGTTCAGATAACTATGGATACAT
ACACTCATTTGAGCAAAATGGAGGATCAGGTCAAACTGTTTGAGAGCCAAGTCAAGGATCTTAATGAAAAAATCACTACT
GCACAGTCAGAGTTAAGCACTAAAGAATGTTTGATTCTTCAGCATGCCAAAGTCGCCGAAGAAGCTGTTTCAGGATGGGA
GAAGGCTGATGCAGAGACTTTGATACTCAAACGTCAACTTGAGTCTGTTACACTCTTAAAGCTCACTGCAGAGGATCGAG
CCTCGCATTTGGATGATGCTCTAAAAGAGTGCACAAGACAGATAAGGGTTGTGAAAGATGAGAGCGAACAGAACCTGCAA
GCTGTGGTTCTCGCTAAAACCATACACTGGGACAAGATCAAAGCCCAACTCGAACTAAAAATCGAAGAACTAAACCAAGG
ACTACACCGAGCAGCTTCCGACAACGCGTCGCTCACTAGAACACTGCAAGAGCGGTCAGAGACGATAGTAAGGATCAGGG
AGGAAAAGTCTAAAGCCGAAGCTGAGGTTGAGAAGTTAAAAACTAATATTCAGTTGGCTGAGAAGGAGATTAGTACGTTG
AAGTACGACGTCCACGTGGCGTCGAAAGAAGTGGAGATTCGCAACGAGGAGAAGAACATGAGCTTGAAGTCGGCGGAGAA
CGCGAACAGACAGTATCTAGAAGGAGTGAAGAAGATTGCGAAGCTTGAAGGAGAGTGTCAGAGGCTGAGAGGGCTTCTGA
GGAAGAAGCTTCCTGGTCCTGGTGCTATGGCTCAGATGAAGCTAGAAGTTGAATGCTTAGGACATGAACTCACAGATCAT
AAGTGGGAAGAGTGCAAAAGAGAGAATGTAAATCTCACTAAACGTACACTAGAGATGGAGGAGGAGATTCAGACACTTAA
AGAGCTTCTAGCTTCTAAAAACAATGAGCTGAATGTTTCTAGAAACGTGTGCGCCAAGACTCTTGGGAAGCTTAAGGCTC
TTGAAGCACAGATGCATGATCAGTATCATCCGCCTAGTGTGACCTCGGTGTCAGAAGATGGATTTGATGAAGAAGGAAGC
TCAGCAACCTCAGGAGATTTTCATAAAGTGAGAAAAGCAAATGTTGATGGCTCCACAAAGGCTAGGGTTTGTAATAGATT
GGAGTTGATGGATGACTTCTTGGAGATTGAGAAGTTAGCAGCTAATGACTCAGCTTCAAAGTCTTGCAACAGCGCCTGTA
GTAGTAAGCACAGTGAGAAGGATGATACAGCGCTTGATCAGCTGTTAACGGTTCTGCGTTCAAGAATCAGTAGTGTATTT
GAATCTCAAGAGGGCATTAGCATTGAGAAAATAGTTGAAGCCATGAGACTCTCCATCCAAGAGATGCTAGGATCATCATC
ACTCAGACAGCTCCCAAGTCCTTTGTTTGAAGTTGCTGATGAAACTCATGAGAAACATGTTTTGTCATCTCAGGACAAAA
AGGTTGAAGATTCAGAATCTAATCCACTAGAAGACACATTTGCTAAGACTGAGGATGATTCATCATGTAAAAGCTTGTTG
AAGGAGGTAGAGTTGGAGAAAGAAAAGATTGAACTAGAATTAACAAGATGCTTGGAGAATCTTGAAAGTGCAAAGTTAGA
GTTGGAAGAGAAAGAGAAGCTCATATCAGAGATGAAGTGGCAGCTTACTTCATCGAGAGACCTCCAAAGCTTGGCGGAAA
CTCAGCTCAAATGCGTGACAGAGTCATACAAAACGCTGGAACTCCATGCCAAAGAGTTAGAAGCTAATGTGAAAAGACTG
GAAGAAGAGACAGAGAGACTTGAAAGGGCGTTCTCCACAGAAAAGCGTGGACATGAGGAGACTCTAGCTAAGTGCAAAGA
CCTTCAAGAAGAAATGCAAAGGAATGAGACTTGCAGAAAGGGTTCAGCATCCAAAAGCCAACCTAATCAGGAGAAAGACA
TAGCATCTGCAACAGAGAAGCTTGCAGCTTGCCAAGAAACGATTCACTTACTCAGCCAGCAGTTACAATCCTTGCAACCT
CAGAGCAACCACATTCCCAATACTCAATCTCCTGAGAAGAAGATCCAACACCACAAAGCCTCAGAGGCAACACCAAACTC
TGGACAAGACGATCTTCCTCATGATCATAATAACATTCAGCCATCTCACTCTTTTAGACACACGGTGAATCCAACTGTCC
ACGCGATCATCAAGTCTAGCTCGGTTTCTTCATCTTCTAGAGAAGATGGTGAGAAGCATACGCGTGGATTAGGCCGTTTC
TTCTCATCTAAATCGAAGAACAATGGACGTTAG
>Bo1g005930.1 
ATGGCGATAAAGAAGTCGAACAAAGTGGCAGCGTCTCAAGCAGCAACTATAAAGAAACTCTTGAAGAGATGCTCAAGTCT
TGGAAAGAAGAATCAAGGTAATTGCTACTTCAGCGACGTACCGAAAGGTCACTTCCCGGTCTACGTCGGTCAACAAAGAA
GTCGTTACGTGGTCCCAATCGCATGGCTAGCTCATCCAGAGTTTCAGACACTCCTCCAACTAGCTGAGGAAGAGTTTGGG
TTTGAGCACGAGATGGGTCTCACTATCCCTTGTGATGAAGCCGTCTTTCAATCACTCATCTCCATGTTCAGATAG
>Bo1g005940.1 
ATGGCTGCTGCACATGATCCATCATCAAGAGAAGCCCTTGAGATGAAATTTGGTCAGCTGCAAGTGGATTGTGATTTACA
AGCGGAGCTGCTGGATAGAGTCAAATCAGCTGCAGCCAGCTTACACTACTTGAGGTCAAAAGCTACGATCTTGCCCGTTC
CTGGTCTACCACATGTGTCGCTCAGTGTAGAAGATGATGGTTCAGTTTCTGAAGTGGTCAAGGACATCATCAGTCTTCTG
ACTTTTACTGGAACTAGCAAGAACCAAGACTCCTTGGTTACAGAGGATGGATCTTCTACTTTGAAGATGCTCCAGTCCAT
ACAGATGGTCTCTGATGTGCTGGAGTCTCTTCTGAGGAGGGTCACCGCAGCAGAATCTGAAGTGTCGTTTCAAAAGGAGA
GGGTGATCATAAGCGAGGAAGAAAATAGAAGGAAGACAGTCCAAATCGAGAATTTGTCATTGAGGTTAGAAGAGATGAAA
CAGATTGTACATGAGAATAAAGATGTTCTCGACGAGACAGTGGAGATAATCAAGAAACTGGTTGAAGATAGTAGGAAGGA
TAGAGAGAAAGCTGTTGAGAATGAAGAGGAGCTCCGTCGTGTGAAGACAGAGTTTGAGTCGCTTAGAAATTATGTTAATA
CTTCCACCAATGTTGTGGAAACACTTCTTTCGTCGGAGAGGCAGTTCCAAACTATCGAAGCACGGCTGGTTGCCAAGTCT
GCACAGCTGGAAGGTGAGAAGGCGCAGAAAGAGGTAGAGGTTCAAAAGCTGATGGAGGAGAACGTGAAGCTAACCGCTCT
TCTTGACAAGAAAGAAGCGCAGCTTCAAGCCTTGAATGAACAATGCAAAGTCATGGCTTTGAATGGTTCAAACATCTGA
>Bo1g005950.1 
ATGGAGCCACTCGACGACGACCTTTTCCTCGGCAAGTATCAGCCATCGGATCTCAAGATCGCTTCGGAGTTTCTAACCAC
TTGGCTGCCTTTCTTATCTAGAGATCTCTGCTCAGACTGCGTCCATGTTCTCTCCCGTCGAATCCGTTCTCTACATCCAG
ATAATTCTTGTAATAACAACTCAGAGACTGTTTCTAGAGATGACAAACCGATTACTCATCTGGTGGTGGAAGACATGGAT
TCTGAAGAAACCGATCGTAACGTAGAGGATGACCGTGACGGCAAGTTCAATGCTTCTGTGACGACGAGTCCTAAAATGTC
ATGGGCTGATATGACACAAGAGGATGGGCTTAATGAAGAAGAAGAGGAAGAAGAGCAGAAGGTGAGTGAAGACTGGACGA
AGACTCCTCAGAAGCGTAAGTTGTCTAGGGATGAAAGAGAGCAGTATCGGTTCATTAACGTGAAGAGGATGAAAGTGTTT
AGCTGTTACGAGAAAGTTAAAGGGAGACGCGTTGATATCCTCGATGGACTTGAATTGCATACTGGTGTTTTCAGCGCTGC
TGAGCAGAAAAGGATCGTTGATTATGTCTATGAGCTACAAGAGAAGGGTCGCAAAGGAGAGCTCCAAGAACGTACTTTCA
CTGCTCCACATAAGTGGATGAGAGGCAAAGGAAGAGTTACTATTCAATTCGGATGTTGTTACAACTACGCAACAGACAAA
GCGGGAAACCCACCAGGGATCCTTCAACACGGAGCTGTTGATCCAATACCATTACTTTTCAAAGTAATAATCAGAAGGTT
GGTCGGGTGGCATGTGCTTCCTCCAACGTGTGTACCTGATAGTTGTATCGTCAATATATATGACGAAGGTGATTGCATAC
CTCCTCATATCGATAACCACGATTTTCTACGACCTTTCTGCACAGTCTCATTCCTCAGTGAGTGCGATATACTCTTTGGA
GCTAATCTCAAAATCGATGGACCTGGTGAATTCTCTGGTTCTTACTCGTTGCCGCTTCCTGTCGGATCAGTTCTTGTGTT
GAAGGGTAATGGTGCAGATGTAGCTAAGCATTGTGTACCTGCGGTTCCTCAGAAGAGGATATCGATCACGTTTAGGAAAA
TGGACGAGTCCAAAAGACCAGTTGGGTTCACTCCTGATCCCGATTTGCAAGGGATCAAGCCGTTGCCGTACGAACAGACC
ACGCAGAGCACTCCTCCTGCTGTTGCAGCCATTAGCGCTTCAAGATGGAACAACAACCAAAACGGTGGTAACTACAACAG
TCGAGGAGGTGGTCAATGCAAGCATCGTGAGTCGAGTTGA
>Bo1g005960.1 
ATGAGTCCGATTCAGAATTTCGAGCAACACTCGGCTCGTCTCGTCGAGCCTGACCTTCCTACTCAAACGAGGCTTGAGAT
GGTGGTGGAGGTCAGAGACAGCCTAGAGATCACACACACGGCTGATTACTCGAGTTTTCTCAAATGCTACTTCAAGGCGT
CTTCGCTGATTCTTCTCAAGATCACAAAGCCTCAGTTCGTTGATAATCTCGACCACAAGCTGCGCAACGTGGTTCTCGAG
ATCCTCAACCGTATACCTCACAGCGAGGTCCTCCGTCCCTATGTTCAAGACCTTTTGAAAGTTGCGATGCAGGTGCTCAC
GACGGATAACGAGGAGAACGGGCTTATATGCATCCGCATAATCTTCGACCTTCTTAGGAACTTTAGGCCCTCGTTAGAGA
ATGAGGTTCAACCGTTCTTGGATTTTGTTCGTAAGATTTACCAGAATTTTAGATTGACCGTCAGTGATTTTTTGGAGGAG
GTTAAAACGGAGGAGGCGAAGCCTGTGGAGATATCCGCGCCTTCTGATCAGTCGCTGTCTCTTACAACGCATTTCAGGAA
TGGGAAGATTAACCCGAGTACGCGTTCGTTTAAAATAGTCACGGAGAGCCCTCTCGTTGTTATGTTTCTTTTCCAGCTCT
ATAGCAGGCTTGTCCAGACCAATATTCCTACTTTGTTGCCCCTGATGGTTGCTGCTATCTCTGTCCCTGGACCTGAGAAA
GTGCCTTCACGTATGAAGCATCAGTTGATTGAACTGAAGGGCGCTCAGATTAAGACGGTTTCTTTTTTAACTTACTTGTT
AAAAAGTTATGCCGAATATATCAGGCCGCATGAAGAAAGCATATGTAAGAGCATTGTGAATTTGCTTGTCACCTGTTCGG
ATTCTGCATCTATCAGAAAGGAACTATTAGTCTCACTAAAGCATGTACTTGGGACGGATTTTAAGAGGGGTTTATTTCCC
CTTCTTGACACTCTTTTGGAAGAAAGGGTTCTAGTAGGAACGGGGCGAGCATGCTTCGAGTCCTTGAGACCTCTGGCTTA
CAGCCTACTGGCCGAGATTGTTCACCATGTTCGAGCAGATCTGTCCATTTCTCAGGTGGAACCCATATTTGAGAAAGGTG
TTGATCAGCAGTTAATGGATGAGGCGCGGATTTTGTTGGGACGTATCCTGGATGCCTTTGTTGAGAAATTTAATACCTTC
AAGCGTTTTATTCCTCAGCTTTTAGATGAGGGTGGGGGAAAGAATCTTATCACTTTGAGGTCGAAGCTTGAACTTCCTGT
CCAGATAATGTCTGGTATTTACTTTAGACCACGCTGGTTGCAGGCAGTTTTAAATATGCAGGTTCCTACCGAACATTCCA
AAGAAGTGAATGATTGTAAGAATCTGGTCAAGACGCTGGTGATGGGAATGAAGACAATCATATGGAGTATAACCCATGCA
CATTTTCCCCGACCTCAGGGAATGCACCCACAAGCTCTTGCTTTACACTCATCAGTTACTCAGGCTTTTAAAGGAATGCG
AGAAGATGAGGTGCGGAAAGCCAGTGGTGTTTTAAAGAATGGTGTCCATTGCTTAGCTCTCTTCAAAGAGAAGGACGAGG
AGAAGGAAATGTTAAATCTTTTCTCCCAAATTTTGGCTATTATGGAACCTCGAGATCTAATGGATATGCTCTCTTTATGT
ATGCCTGAACTTTTTAAGTGCATGGTTGACAATACTCAGCTGGTTCAAATATTTGCTACTCTTCTGCAAGCTCCCAAAGT
GTACAAGCCATTTGCAGATGTTCTGATTAATTTCCTAGTAAGCAGCAAACTTGGTGTTCTGAAGGATCCAGATTCAGCTG
CAACAAAATTAGTTTTGCATCTGTTCCGGTGCCTCTTTGGTGCTGTGTCTAAAGCACCAGCTGATTTTGAACGAATATTG
CAACCTCAAGTGCCTGTTATTATGGAAGTCTGCGTGAAGAATGCGACTGAAGTTGAAAAGCCTCTTGGTTATATGCAGTT
GCTCCGAACTGTTTTCAGAGGACTTGCTGGATGTAAATTCGAGCTTCTTCTTAGAGATCTAATCCCCATGCTGCTACCTT
GTCTTAATATGCTTCTGACAATGCTCGAGGGTCCAGCTGCGGAAGACATGAGAGATCTTTTGATGGAGCTTTCTTTGACG
CTTCCTGCACGCTTAAGCTCTTTATTGCCATATCTTCCCCGTCTCATGAAGCCTCTTGTATTCTGTTTGAGAGGAAGTGA
TGAACTTGTGAGCTTGGGGTTACGCACCCTGGAATTCTGGGTGGATAGTCTGAATCCTGACTTTTTGGAGCCAAGTATGG
CAAATGTAATATCTGAAGTGATCTTAGCATTATGGTCTCACTTGAGGCCGGTGCCATATCCTTGGGGTGGAAAAGCGTTA
CAAATCGTGGGAAAATTGGGTGGTCGCAACAGGCGATTTCTGAAAGAACCACTTACACTAGAATGCAGAGATAATCCAGA
GTATGGGCTTCGGTTAATTCTGACATTTGAGCCGTCCACTCCATTTCTTGTGCCAATGGACAAATTCATTAATCTTGCTG
TAGCAGCTATTATGCAGAAAACCCCGACCACAGATGTCAACTACAGAAAGCAAGCTCTGAAATTCCTCCACGTTTGCTTG
TTGTCTCAGCTTCATTTGACTGGGAATGTCATTGACGAGGATCAGACGCGTAAACAATTATCAGTTTTGTTACTTTCCTC
TGCTGAGTCATCTTGGCGCAGGAGTGAATCAACAGAAGTGAAGGCTGAGTTAGGGGTTAAAACAAAGACACAGTTTATCG
CTGAGAAGTCAATTTTCAAGATGCTATTGATCACTATAATTTCTGCTAGTTCTGATCCAGATCTCAGGGATGCAGATGAT
GACTTTGTTGTAAACATATGTCGGCATTTTGCAATTATTTTGCATGGGGACTGTACCTCGTCGTATGCTTCAACTAGTAC
TGGTCGACCTGGGGGTTCTGTGATTTCAGCAAGTTCCAGGGCCAAGAATAATTGGTCTTCTAACTTAAAACAGCTGGATC
CTTTGATATTTTTAGATGCACTTGTTGATGTGCTTGCAGATGAAAACAGGCTTCACGCAAAAGCTGCTCTGACTGCATTA
AATATATTTTCTGAAACTCTGCTGTTCCTTGCTCGTGTCAAACATGCTGATGTGCTGGTGGCCAGGGGTGGTCACAGTGC
CTCTATGATTGTCTCCAGTCCTTCTACAAATCCGGTATATTCACCCCATCCAAGTGTGCGAATACCAGTGTTTGAACAAC
TTTTGCCTCGGTTGTTACATTGCTGTTATGGGAGTACATGGCAAGCACAAATGGGAGGTGTATTGGGGTTAGGTGCATTG
GTAGGGAAAGTGAATGTTGACATATTATGCGTTTTCCAAGTAAAAATTGTACGCGGTCTGTTCTACGTTCAAAAGAGACT
TCCGGTTTATGCTAGGAAAGAGCAAGAAGAGACAACTCAGGTTCTTATGCAAATTCTAAGAGTGGTTAATAATGTTGACG
AAGCAAACAGTGACGTCCGGAGACAAAGCTTTCAAGGTGTTGTAGGATATCTCGCTACTGAACTGTTCAATCCTAATTCA
TCTATCACAGTGAGAAAAAATGTTCAGAACTGTCTTGCACTTTTGGCTAGCCGGACTGGTAGTGAGGTATCTGAACTGCT
TGAGACGTTATACCAACCTTTGCTGCAGCCACTTATAATACGCCCACTTCGATCGAGGACAATTGATCAACAGGTTGGAA
GTGTGACAGCTCTGAATTTTTGTTTAGCACTGAGGCCCCCCCTTCTAAAATTGACTCCAGAGTTGGTTAGCTTCTTGCAA
GAAGCGTTACAAATAGCTGAGGCTGATGAAGGTGTATGGGCTGTGAAGTTAATGAGTCCCAAAGTACTCACATCACTGAA
CAAACTTCGAACAGCTTGTATTGAGATTCTGTGCACAGCTATGGCATGGGCTGACTTTCGAACTCCAAGTCACAATGAAC
TACGTGCAAAGATAATTTCCATGTTTTTCAAGTCGTTAACCTGTCGAGCACCAGAAATTGTGACCGTTGCCAAGGAGGGT
TTAAGACAGGTTATCAATCAACAACGGATGCCCAAAGAGCTTCTTCAGAGTAGCCTCAGACCTATACTAGTTAATTTGGC
ACACACAAAGAATCTCAATATGCCTTTACTGCAAGGTCTGGCACGTCTTCTCGAACTACTGTCAAATTGGTTCAATGTGA
CATTAGGAGGTAAGTTGCTGGAGCACCTTAGAAAATGGTTAGAGCCAGAGAAACTTGCACAGTCCCAGAAATCATGGAAA
ACTGGCGAAGAGCCTAAAATTGCAGCTGCTATTATCGAGCTCTTCCACTTACTTCCACCTGCTGCATCAAAATTTCTGGA
TGAGCTTGTAACATTAACTATGGACTTAGAAGCAGTTCTTCCTCAAGGGCAAGTGTACAGTGAAATTAACAGCCCATACC
GCCTCCCACTTACCAAGTTCTTGAATCGATATGCAACCCTAGCTGTTGATTATTTTCTTTCCAGATTAAGCGAACCAAAA
TATTTCCGAAGGTTTATGTATATAATCCGGTCAGAAGCTGGCCAACCATTAAGGGAAGAACTAGCAAAATCTCCTCAGAA
GATACTTTCGTGTGCCTTTCCTGAAATTTTACCAAAATCTGATGCTTTACTGAGTGTGGCAGCTTCAGTTCCTCCAGCTG
CATCATCTGGAGATGAAAATCTTGTCTCTACGCAGTCAGAAAGTTCTAACAGGACATCAACAAAATCCGATATAGCATCA
GATGCGTATTTTCAGGGTCTATATCTTATCAAGACGATGGTAAAACTGATACCCAGCTGGCTGCAGAGTAACCGTACTGT
TTTTGATGCCTTGGCTCTCCTTTGGAAATCACATGGAAGGACAGCTCGTCTGCAGAATGAGCAAGAGCTGAATTTAGTTC
AGGTTAAAGAGAGCAAATGGCTTGTCAAGTGCTTCCTCAATTATCTACGATATGAAAAATCTGAAATGAACATTCTTTTC
GATGTTCTCTCTATTTTCTTGTTGCGTAGTCGTATTGACTACGACTTTTTGAGGGAGTTTTACATAATTGAGGTTGCAGA
AGAATATCCGTCCAACCTGAAAAGAGCACTTGTTTTGCATTTTTTAAACCTTTTTCATTCGAAAAAACTAGGCAATGACC
ATCTAGTTCAGGCAATGCAAATGCTCATTCTTCCAATGCTTACATATGCCTTCCAAAACGGCCAAACTTGGGAAGTTATT
GACCCTAATATAGTGAAGACCATTGTTGAGAAGCTTCTCGATCCACCTGAAGAGGTTTCTGCTGAGTATGACGAACCTTT
GAGGATCGAACTTTTGCAGTTAGCTACTTTGCTTCTGAAATATCTTCAGGGTGAGCTGGTTCATCATCGAAAAGAGCTTA
TCAAGTTTGGATGGAATCATCTCAAACGGGAAGATAGTCCCAGTAAACAGTGGGCATTTGTTAATGTTTGCCACTTCTTG
GATGCGTATCAGGCTCCGGAGAAAATCATTCTGCAGGTTTTTGTGGCGCTTCTCAGGACATACCAGCCGGAGAATAAGAT
GCTAGTTAAGCAAGCCCTGGATATTCTAATGCCAGCATTACCTAAAAGGCTTGCGTTTGGAGATTCAAGAGTGCCTATTT
GGATAAGATATACCAAAAAAATTTTGGTGGAGGAGGGTCACTCAATTCCAAATTTGATCCACATCTTCCAACTCATTGTT
CGGCACTCGGATCTGTTTTACAGTTGTAGAGCACAGTTTGTACCTCAGATGGTGAATTCCTTGAGTCGCCTAGGTTTACC
ATCTAACACTACAGCAGAAAATAGGCGGCTCGCAATCGATCTTGCTGGACTGGTTGTTAGCTGGGAAAGGCAAAGACAGA
CTGAAATCAAAGTGGTTATTGATGGCAATGCAACCAGTGAGGTTGGTGATGGGCTACATCCTTCATCCGTAGCTGTTTCT
AAGCTTCCGTCAGATGGATCTTCCATATCTGAAGACCCAACTAGACGAATTAAAATTGAAGGTGGTATCCAGTCATTGTG
TGTTATGTCACCTGGTGGTGCATCATCACTGCCCAGTATAGAAACTCCTGGATCTGCTACCCAGCCTGATGAGGAATTCA
AGCCAAATGCTGCTATGGAAGAACTAATAATCAATTTTCTTATAAGAGTAGCAGTGGTCATCGAGCTTAAGGACAGGGAA
GCCAACACTATGTACAAACAAGCTTTAGATTTTCTTTCACAAGCTTTGGAAGTTTGGCCAAATGCGAACGTCAAGTTTAA
CTATTTAGAAAAGCTGTTAGGCAGCATGCTACCGTCTCAGTCAGATCCGTCCGCAGCACTTGCTCAGGGCTTGGATGTCA
TGAACAAAGTTCTGGAGAAGCAGCCGCATCTTTTCATTAAGAACAACATCAGCCAAATAGCACAGTTTCTTGAGCTGTCT
TTCAAACACAAGATGTTGGATGCTGGTAAATCGTTATGCTCTTTGTTGAAGATGGTCATCATCACCTTCCCACAGGATGG
AGCTAGTACACCTCCTGACATAAAGCTATTGTATCAGAAAGTCAGTGAGCTGGTACAGAAACATGTACATACTGCTTCAC
AAGCTTCAGGAGATGATAACTCTCTCGGTTCATTCAGCTTTGTACTTAATATCCTCAAAACCTTCGCAGAGGTACAGAAA
AACTTTGTTGATCCATATGTACTGGTGCGTATCCTTCAGCGACTGGCACGGGATCTGGGATTGGCAACGGGTGCTCATCC
TAGACAAAGCCAGCGGACAGATTCAGATTCTGCAGTAACTTCTTTTCGTCAAGCTGCTGACGCTGGGGCAGTTATATCTA
ATATAAAGTCAGTCTTGGAACTTATTGACGAAAGGGTTATGCTTTTGCCGGATTGCAAAAGACCCGTGACTCAAATATTG
AGCACATTTCTTTCAGAAAAAGGTATTGATTCTAGCGTGCTTCTCTGCGTGCTGGACATGCTAAAGAGGTGGACTGAGGA
TGGTTTCGGAAAGATAGGTTCATCTGGGTTCTCTGGTGCCTTCTTTAACCAGAAGGATATAATTTCTTTTCTTCAGAAGC
TTTCACAAGTTGATAAGCAGCACTTCTCGTCTGTTTCTTTGGAGGAGTGGGATAAGGCGTATCTTCAGCTTTTATATGGA
CTTTGTGCCGATTCTACGAAGTATCCGCCGGGCCTCCGACAAGAGATCTCTCTGAAAGTTGAAAGACATTCCATGCCTGG
TTTAAGGGCAAGGGATCCTGATATGCGAAGGAAGTTCTTCTTGTTATACCACGAGTTTCTCGGGAAAAATTTATTCGCAC
GATTGCAGTACATTCTTCAAAACCAAGACTGGGAAGCTATGAGTGATGTCTTTTGGCTGAAACAAGGTCTTGATCTCCTT
CTAGCCATCTTAATCGAGGATAAGAAAATTATTCTAGCACCCAATTCTGCCAGTATAGGATCATTTTTGGCATCAGATAA
CCCTGAAATACACCACCAACCACCTGCCATACCGGAGGGACCTGAAGAAGTTGCTTCAATGTTTGATGGCATAGTTCGGA
AGCACGCACAATTTCTTAGCGAAGCAAGCAAACTTCAGGTGGCTGATGTTGTTATCCCTCTAAGGGAGCTGGCTCACACA
GATGCCAATGTTGCTTATCATTTGTGGGTGCTAGTATTTCCAATTGTGTGGGCGACCCTACGCAAGGAAGAGCAGAGGGC
TTTGGCTAAACCTATGATTTCTCTTCTTTCGAAGGACTACCACAAGAAGCAGCAAGGTCAGAGGCCAAATGTAGTGCAAG
CACTTCTAGAAGGTCTTCAGTTGAGCCAGCCTCAACCTAGGATGCCTAGTGAGCTTATAAAATATATCGGAAAAACATAC
AATGCCTGGCATCTCGCATTGGCTATGCTAGAGACCCATGTTATGCTGTTCATGGATGACTCAAAATGTGCCGAGTCTCT
TGCTGAACTTTATCGTTTGTTAAATGAAGAAGACAGGAGATTTGGATTGTGGAAGAATAGGTCCATCACTGCCGAATCGA
GAGCTGGGCTTTCAATGGTTCAACATGGTTTTTGGCAGCGTGCTCAGAGCCTTTTTTATCAGGCGATGATCAAGGCAACC
CAAGGCACCTACAATAACACAGTACCGAAGGCTGAAATGTGCTTGTGGGAAGAGCAATGGCTCCATTGTGCCACTCAACT
TGGTCAGTGGGATGCCCTGGTAGATTTTGGAAAAACCACTGATAATTATGAAATTTTGCTTGATAGTCTTTGGAAAGTAC
CAGATTGGGTATATTTGAAGGATCATGTAATACCAAAGGCACAAGTGGAAGAGACGCCGAAGCTTCGTTTGGTTCAAGCT
TATTTTGCCCTTCATGATAAAAATGCTAACGGTGTCGGAGATGCTGAAAGCATAGTTGGGAAAGGCGTTGATCTTGCCTT
GGACCAGTGGTGGCAGTTACCTGAAATATCTCTCGAGGCTAGAGTGCCTCTACTGCAGCAATTCCAACAACTAGTGGAGG
TGCAAGAGTCTTTTAGAATCTATGTTGACATCGCAAATGGGAGTAAAGTTTCAGGAAATACTGCTGTTGGTGGACAGGGA
TATCAATATGCAGATCTGAAGGATATTCTTGAGACTTGGAGACTGAGGACTCCAAATGAATGGGACAACATGACTAACTG
GTATGATATACTGCAGTGGAGGAATGAAATGTATAACATTGTCATTGATGCATTTAAGGACTTCATAACTTCAAATACTC
AGCTTCATCACCTTGGTTACCGTGACAAAGCATGGAACGTTAATAAGCTTGCTAGGATAGCTCGGAAACAAGGGCTGTCT
GACGTTTGTGTTCAGATACTTGACAAAATGTATGGACACTCACAAATGGAAGTACAGGAAGCCTTTGTTAAAATTAAAGA
GCAGGCAAAGGCCTATCTGGAAACGAAAGGAGAGCTTGCTACTGGTATTAATCTGGTTAATAGCACAAATTTGGAGTTCT
TTCTAGCTAAGAATAAGGCAGAGATATTTCGGCTAAAGGGGGATTTTCATTTGAAGTTAAATGACACTGATGGTGCCAAT
CTTGCATATTCCAATGCAATCAGCGTATTCAATAATTTATCCAAAGGATGGATAAGCTGGGGAACTTACTCTGACATGGC
ATACCAAGAAACAGGAGATGAAATCTGGCTAGAATATGCTGTCAGCTGCTTTCTTCAGGGTATAAGATTTGGAGTTTCCC
ATTCCAGAAGCCACATGGCTCGTGTTCTTTATCTTCTCAGTTTCGATACGACAAACGAGCCTGCGGGTAGGATATTTGAT
AAACACTTGGACCAAGTACCTCACTGGGTGTGGCTTTCTTGGATCCCGCAGCTGTTGCTTTCCCTGCAGCGAACAGAAGC
ACCCCATTGCAAATTGGTTCTACTGAAAATTGCTGCAGTATTCCCGCAGGCTCTCTATTACTGGCTCCGCACATACTTAC
TGGAGCGTCGTGATGCGGCAAATAAAACTGAACTTAGCAGAGTGATTATGGCTCAAAGAATGCAGCAGAATGTTCCGGGT
GTTAGTGTGGGTAATTTATCATCAGAAACCCAAATCCATCATGGTGCTCAAAGTAGTGGGGCTCTTGGAACCCATGACAA
TGGTAACCCACATTCCCAAGAAAATGAACGTTCCACTTTGGATAACAGTTCAACTATTAGTGAGAATAGTCAAAACGCAG
CCATACGGAATAGTGCTTCGTTGGCAATCGCGGCTGCTGGTGCTTTTGATGCGGCAAAGGATATTATGGAAACTCTTAGG
AGTAAACATACCAACTTGGCCAGTGAACTTGAGATTCTTCTCACAGAAATAGGTTCGAGGTTTGTTACTTTGCCAGAAGA
AAGGCTTCTTGCGGTCGTGAATGCTTTGTTACATCGATGTTACAAATATCCAACTGCCACCAATGCGGAAGTTCCCCAAC
CGCTCAAGAAAGAACTCTCCGGTGTATGCAAAGCTTGCTTTTCTGCCGATGCCATCACCAAGCATGCTGACTTTGTGAGA
GAATACAAACAGGATTTCGAGCAAGACCTGGATCCAGAAAGTAGTTTATTCCCTGCCACACTCGCAGATTTGACAATAAA
ACTGAAAGAGTGGAAAAGCATTCTTCAGAGAAATGTTGAAGACAGGTTTCCTGCTGTGTTGAGATTGGAAGACGAGAGCA
AGGTGCTGCGTGACTTCAATGTTGTTGATGTGGAGATACCGGGACAGTACTTCGCTGACCAGGAAGTAGCACCTGATCAT
ACAGTAAAGTTGGATAGGGTTGCAGCAGACATACAAATTGTACGAAGGCATGGAAGCAGCTGCAGACGTTTAACTCTTAT
TGGCTCTGATGGCTCGCAAAAGCATTTCATTGTTCAGACATCATTGACTCCTAATGCGAGGAGTGATGAACGAATGTTGC
AGCTTTTCCGTGTGATGAACCAAATGTTTGATAAGCATAAGGAGTCAAGAAAACGCCATTTAGGAATTCATACACCGATC
ATAATTCCTGTGTGGTCTCAGGTCCGAATGGTTGAGGATGATCTCATGTACAACACTTTCCTTGAGGTGTATGAGTATCA
CTGTGAAAGGAATGGTCGAGAGTCAGATCTTCCTATTACCTACTTCAAGGAGAAACTCAATCAAGCCATCTCAGGGCAAA
TATCACCAGAGGCAATTGGAGATCTTCGGCTACAGGCTTATGGTGAAATCACAAAGAACATAGTCAGTGACAGTATATTC
TCTCAGTACATGTACAAGATATCGATGAGCGGAAGCCATCATTGGGCTTTCAAGAAGCAGTTCGCCGTCCAGCTAGCTGT
CTCCAATTTCATGTCTTTCCTTTTACAAATCGGTGGGAGATCTCCAAACAAGATCTTATTCGCCAAAGACAGTGGAAAGA
TATTGCAGACAGACTTTCATCCAACTTATGACCCCAATGGGATGCTCGAGCTCAATGAGCCGGTGCCTTTCCGCCTCACA
AGGAACATGCAGTCGTTTCTCTCTCATTTTGGTGTTGAAGGCCCTCTCATGTCAAACATGTGTGCCGCATCTCAGGCCGT
TTTCTCCTCCAAGCAAAAAGAACATATTCGATATCAGTTAGCCATGTTCTTCCGCGATGAGCTTCTGTCTTGGTTTGGAA
GAAGGCCTCTCGGAATGCCTATTCCTCCTGTTACAGGGGTTGCTACTTTGAGCTCGGCAGAGCTAAAGCACAAAGTTGAC
TCAAACGTAGACGATGTAATTAGGCGACTCAGAGGAATAGCTCCACAGTATTACTCCGAAGAGGATGAGAACTCTATTGA
GCCGCCACAGTCTGTGCAAAGAGGTGTGAATGAATTGGTGGAAGCAGCTTTGTCGCCTCGCAACCTATGTATGATGGATC
CAACATGGCATCCTTGGTTCTAA
>Bo1g005970.1 
ATGGTGGACGGGAAGGAGGAACCAGTTTCTTCACGGAAAATTCAAAAGGCAGAAAGAGAGAAGATACGTAGAGATAAGCT
CAAGAAACATGTTTTTGAGCTCGGTGATGCACTTGATCCTAACAGGCCTAAGAGTGACAAAGCTTCGATTCTCATTGACA
CAGTACAGATCCTGAAAGATCTAATGACTCAAGTCGATAGACTAAAGGCTGAGTATGTCACACTCTCTCAAGAGTCTCGT
GAGCTAAATCAAGACAAGAGCGAGCTGAGAGAAGAAAATTCATCTCTTAAATCCGATATCGAGATTCTTAGTGCTCAATG
TCAGCATAGAGTCATGGTCCCATGGATTCCACACTACGCTTATCCTCTCCCTGTAGTAGCAATAACTCAGGGTCAAGTCT
CCACTCTGCCTTCTCTACTCAATGGCACTCAAACTCCTTCACCTTTACCTAACCCCTCCACCACCTTTATGCCATATTTA
GCAGCCTCACTTGGTCCTAAAATGGAACGAAAAGATGATGTTGGTTTGGAGCTTGAGCTTAAAATCCATGCCTCTTCTTC
AGCTCATGATGCTTCCGGAAAAGAGGAGAAAGGAAACTCTACAGTCACTGCAAGCTCATCGAATAGTTACTACTCATCAT
CTCATGCTGTACAAGATTGTTCCCCATAG
>Bo1g005980.1 
ATGAAGGTAGTGACTTACAACGTCAATGGCCTTAAGCAACGAGTTTCCCAGTTCGATTCCCTCCTCAAACTCCTCGATTC
CTTCGACGCCGACATCATCTGCTTCCAGGAAACGAAGCTCAGGAGGCAAGAACTAACATCGGATCTAACGATAGCCGATG
GTTACGAATCGTTCTTCTCGTGCACTCGCACGTGCGAGAAAGGTCGTACCGGTTACTCCGGTGTAGCGACGTTCTGCAGG
GTGAAGTCAGCGTCTTCAAGCTGTGAAGCTGCTTTGCCTGTTGCTGCTGAAGAAGGCTTCACTGGTCTTGTTAACAGTGG
CTTCTCGAGAGGTGGGAAGAGTGATAGTTCTGTTGTAGCTGAAGGTCTTGAGGAGTGTGAGAGAGAAGAGCTTCTTAGGG
TTGATCAAGAGGGGCGTTGCGTTATGACTGATCACGGACATTTTGTTGTTTTTAATGTTTATGGACCAAGAGCTGTAGCT
GATGATGCTGAGAGGGTCGAGTTTAAGCATCGGTTCTATGATGTTTTAGAGAGAAGGTGGGAGTGTCTTCTGCGTCGAGG
AAGAAGGGTATTTGTTGTTGGGGATCTCAACATTGCTCCTTTTGCTATGGATCGGTGTGAAGCTGGCCCTGACTTCGAGA
AAAACGAGTTCAGAAAATGGTTTAGATCTCTGCTAGTTGAACGTGGAGGCTCCTTCTCTGACGTTTTCAGATCTAAACAT
CCTGAAAGGACAGATGCATTCACATGTTGGTCTTCTAGTAGTGGAGCTGAACAATTTAACTACGGTTCCAGAATCGATCA
TATCTTAGTTTCTGGACCATGCTTCCATGGAGGAGATCGAGATCAGGAAGGCCATAGTTTTTTAGCTTGCCATGTCAAGG
AATGCGACATATTAACAGAATATAAGCGGTTTAAGAATGAAAACATGCCAACAAGGTGGAAAGGTGGATTGGGTATAAAA
CTCAAGGGATCAGACCATGTTCCTGTCTTCACAAGTTTTGATGATTTGCCTGACATCCCCCAACACAGCACACCTCCTTT
AGCTTCAAGATATCTTCCCATGATTTTCGGTTTCCAGCAAACTCTTGGTACGAGAAACTTATTGTTTGTTCATTCCTCTG
TGGTGGATTTGATGAGAGAGTTATCAACTTATTTCACTCTTTTAAAAACTGGACCAGCGTCAGTGTTAATGAAAAGGCAA
GCTAATGAGCAAGCCAAGTCCATTGAGGTTTCATGTTCATCATTGAGTCAAAGTAGCACTACACCAGGTTGTGGAGAGAT
CTCAATAGGACCACTCAGAAACTGCAGTATGGTGGGTATTTCACATGAGGACTCTTGTTCTTTAGAGAAAGAATCCACTA
AGAGGGTGAACACAACATCTGGAGGCTCGAGTGATGGAAACAAGAAGAAAATGAGGAGGATCCAATCTTCTCAGCAGCTT
TCTTTAAAGTCCTTTTTCACTTCCAAATCTGCTGCTTCATATGCTTCCTCAAGTCAGAGCTCCTCCCAAGTCGAGAGCAT
CGCAGAACCGACTGTTTCCAGCAAAGGAGACGATGAGTTGACTGCTACTTCATCACAGGAACTAGATCAAAGCGGTTCTC
CTGCTAAACAAAAGAACGATGCAGCATTAATGGAGTGGCAGAGAATACAGAACCTAATGCAAAACAGCATACCTCTATGC
AAAGGACACAAAGAAGCTTGTGTCGCTCGAGTTGTAAAGAAACCAGGTCCCACTTTTGGACGCAGATTCTACGTCTGCTC
TCGAGCTGAGGGGCCTTCCTCTAATCCAGAAGCAAACTGTGGTTATTTCAAATGGGCTTCATCCAAATTCAGAGACAAGT
AG
>Bo1g005990.1 
ATGCTTTCTTCTTCTTCTCCAACTTCCTTCGCTCATCCCTTCCTCTCCTCTTCTTCTCCGCCTCTCTCCCCCGTATCTCC
ACCATCTCGCTCACCTCGTCTCCCGCCTCCTCTCGTCTCCGCCTCTTGCTCATACACCTGCACGGAAGACACCCCGCGAT
TACACCAGATCCCGCTTCGATCGACGACGGCGGCGACCGCCTCGCTCTACGAGATTCTGGAGGTTCCTCTCGGCGCGACG
AGCCAGGACATCAAATCGGCGTACCGGAGACTGGCCCGGATCTGCCATCCAGACGTGGCGGGAACCGATCGGACGACGTC
GGCTGATGAGTTCATGAAGATCCACGCGGCGTACTGTACGCTTTCCGATCCCGAGAAACGATCTGTCTACGATCGGAGGA
TGCTTCGCCGGAGCCGTCCCTTGACCGTCGGTAACTCGGGGATGGGCAGTTACGTCGGCCGGAACTGGGAAACCGATCAG
TGCTGGTAG
>Bo1g006000.1 
ATGGCGCTAGAGAATCAATCGGCGGCTACTAGATTCACCGGAAAGGTGAATTGGTTCAACGACTCAAAGGGATTCGGTTT
CATCACCCCCGACGATGGCACCACCGAGGAGCTTTTCGTCCACCAATCCTCCATCGTCTCCGAGGGATACAGGAGCCTCG
CCGTCGACGATCTGGTCGAGTTCGAGATCGCTCAGGGAACCGACGGGAAGACCAAGGCCGTCGAGGTCACCGCTCCCGGC
GGCGCTCCTTTGAAAAAGAAGGAGGCCGGCTCACGCGGGAGAAGCGGTCGCGGCGGAAGTTGTTACAACTGCGGCGACGC
TGGGCATCTCGCGAAGGATTGCCGCGACGGCGGGGAGCGAGGAGCGTGTTACACGTGTGGTGACACTGGTCACTTGGCTA
GGGATTGCGTTAAGAAGTCTGGTGGTGAGCGTGTGAGCGGTGGAGGTGGAGCTTGCTATACGTGTGGTGGATCTGGTCAC
ATGGCTAGGGAATGTCCGAGTAAGAGGCAGTCTGGTGGTGGTGGTTGTTACGAGTGTGGTGGCGCTGGTCACTTGGCTAG
GGATTGTGACAAGAGAGGTGGAGGAGGGAGAAGCTCTGGTGGTTGTTATGAATGTGGTGGTGCTGGTCATATGGCTCGTG
ATTGTGACAAGAGAGGAAGTGGTGGAGGTGGGAGAAGCTCTGGTGGAGGTGGTGGCAAGTGCTACAAGTGTGGTGAAGGA
GGTCACTTTGCAAGGGAGTGTTCTGTTGCTTGA
>Bo1g006010.1 
ATGTCGTCATCAGAGTCAGATGGCGTAGATGAAGCTGTTGAAGAATGGTTCGATGAAGAATTTGATAATATTGTCAACTC
CCTAGTTGATGTTCAAGCCAAAAAACCAAAGAGACGAGCTTATATCGAAAGAGATCGGGAACAAGGACACAATCTACTAT
GGAACGACTATTTCAAGGAAAATCCCACTTACCAACCGGAAATGTTTAGGCGGCGTTTTCGAATGAACAAGCCATTGTTC
CTTCGCATAGTGGATGCTCTAACAAATGAAGTTCCATACTTTCAGCAAAGAAGAAATGCCCATGGAAGATACGGACTATC
TACACTTCAGAAGTGTACAGCAGCTATACGTATGCTGGCGTATGGTCAATCAGGAGATACGTATGACGAATATCTCCGAC
TAGGTGAAAGTACTGCACTTTTATGTTTGGACAATTTCACTAATGCGATAATACAATTATTTGGAGATGAGTATCTAAGA
AGACCTACAGCTGATGATCTTCAACGACTACTGGATATTGGAGAGTTACGCGGGTTTCCGGGAATGGTAGGCAGCATCGA
CTGTATGCATTGGGAGTGGAAAAATTGCCCAACAGCTTGGAGAGGACAGTACACACGTGGTTCAGGAAAGCCGACAATTA
TCTTAGAGGCGGTGGCATCACAAGACTTGTGGATATGGCATGCATTTTTCGGACTTCCAGGTACCCTCAACGATATTAAT
GTTCTTGATCGGTCACCAGTTTTTGATGACATTTTACAAGGTCGAGCTCCTAAAGTTAATTTCAAGGTCAACAACCACAA
TTATCGTATGGCGTACTATCTTACCGATGGAATTTATCCGAAATGGTCAACATTTATCCAATCAATCTCACTTCCTCAAA
CTCCAAGAGCACAGCTATTTGCTCAACATCAAGAAGCCGTAAGAAAAGATGTCGAACGTGCTTTCGGAGTATTGCAAGCG
AGGTTTGCAATAGTTAAAAACCCAGCACTACTATGGGACAAGGAAAAGATAGGAAGGATTATGAGATGTTGTGTCATACT
GCACAACATGATAGTAGAGGACGAACGAGACAGATTCACTCAGTATGATACAGATGTATTCGAATCAGGAGAATCAAGCA
GAAGTTCCGAGGTTGATGTCGTCTCCTCTACGGAAAGCCTTTCTAATGTCGGTCAAATGCGTGGCATTCGCAATCAAATT
CGGGATCAACAGATACATCACCGTCTGAAAGCTGATCTAGTTGAAAATATATGGCAAATGTTCGGTAATCAAGATGAATA
A
>Bo1g006020.1 
ATGGATCCGTTTTCCCTTAATTCTCCCGGGTCTTCTCGTGTTCCCAAACCGGTTGAAAGGAAAAAGTGGACACCACAAGA
AGATATAGTCCTCATCAGTGCTTGGTTAAACACCAGCAAAGATCCCATAGTTAGTAACCAGCAGAAGTTAGTGTCTTTTT
GGAGAAGAATTGAGGAATATTTCAATTCAAGCCCTCTGCTAACAGGCTCTTCTGGAAGAGAGTGGAGTACATGTAAGCAG
AGGTGGGGAAGGCTAAATTCCGAGGTTTGTAAGTTTGTGGGAAGCTATGAGGCCGCTTTGAAGGAGCAAGCTAGTGGCCA
AAATGAGAACGATGTCATGAAGGCTGCCCATGACATCTTCTTCAACGACTACACGGGCAAGTTCACACTTGAACATGCGT
GGAGGGAGCTGCGGTTCGATCAAAAGTGGAGGTCAACTTATTTAACAACAGATGGTGCAAAGGAGAAAAGAAAGGAAGCT
ACAGAGACGGTGCCTGACTCAGAAGAAGAGGTTAGACCACCTGGTGTTAAGGCTTGCAAAGCAGCCGCCAAACGCAAGAA
GCATGGGAATGAAGCAGCATATGATCGACTACAGACCATTATAGACATGAAACAGAACATATCCAAACAGAAACTACTAG
ATCGTCTCCTCTCAAAAAAAAGATACTCTAACTGA
>Bo1g006030.1 
ATGGATCCCGCAGAGGAGAGGAGAGATACAAAGAGGCATCAGGAGTACATAAACATGTTGGGAAACGTTTACGATTCAGA
ATATGGAATTCCAAGACGATGTCCCTGTGGTGGGAGAATGATTGACGAGGTGCGGGTGAAGGAGGAGCACGAGACTCATC
CTGGAAAGCGCTTCTTCACCTGCATAAACTACGAGGCTGATGGGTTACATTATCGTCAGCCTTGGGTTGTAGGTGTCCAG
GAGGAGATCGAACATCTGCGTAAGCGTGTGGACGAGGCTGAGGAGGTGATCAAGTGGGTGCCCAATCTCAAGAGACAGAT
AGAGAGTGTAGAGGCACAGGTTAAAAGGCTCGCTCTGCTGGTTGATAGGCTCACTGGTGACGTTTATAACCTCACTGTGC
AGGTGGATACTATGGAGAAGGTCTGCTTCGATTAA
>Bo1g006040.1 
ATGGGTTACTCTCAAAATTCTCTCTTTGTTTTTCTACTTCTTGTTCTAGTCTACGGCGTTTCCTCCACCACCTTCACCGT
CGTTAACCAGTGCAGCTACACCGTCTGGCCCGGCCTTCTCTCCGGAGCAGGAACCGCTCCTTTACCCACCACCGGATTCT
CTTTAAACCCTACAGAAACACGTGTCATACAGATCCCCGCCGCTTGGTCCGGCCGTATCTGGGGCCGTACTCTCTGCACA
CAAGACGCAACCACCGGTAAATTCACCTGCGTCACCGGAGACTGCGGTTCCTCCGCCGTCGAGTGCTCCGGATCCGGCGC
CGCACCTCCGGCGACGCTAGCCGAGTTCACCTTGAACGGAGCCGGCGGTCTCGACTTCTACGACGTCAGCCTCGTCGACG
GCTACAACATCCCTATGGCGATCGTGCCGCAAGGCGGCGGAGATGCGAGCGGCGTCGCCGGGAACTGCACCATCACCGGC
TGCGTTGCGGAGCTCAACGGCCCTTGTCCTGCTCAGCTGAAAGTGGCGACGACGACGGGGACTGCAGATGGAGTGGGTTG
CAAAAGCGCTTGCGAGGCGTTTGGGACGCCGGAGTATTGCTGTAGCGGCGCGTTTGGAACGCCGGACACGTGTAAGCCGA
GCGAGTACTCGCTGTTTTTCAAAAACGCGTGTCCTAGAGCTTATAGTTATGCGTACGACGACGGAACAAGTACGTTTACT
TGCGCCGGAGCTGATTACCTCATCACTTTCTGTCCTTCTCCTAACCCAAGTGTGAAGAGTGCAAAGAAGGAAGGAGTACT
TGAGCCTGAAGCCGTAAGCTACTCGTCCGCGTCGCCAACTCTATCCACCGTGTTTTCTGTTGGTGTTTTAGCTGTTGGGG
TGTGGGCACTACAACGCGTTTGA
>Bo1g006050.1 
ATGGATCCCACTTCTTCTTCTTCTTCATCTCTTAGATGGAGAATCCTTCGCCAAGCTCTTATCCACAGATCTGATTCTCA
ATCTGAAGCTGAGATCAAGCGGGTTTCAAGAAAATCAACCCAAGGATTCAACTTGATTCCGTGTCAAGTACTGGATTCTT
CTCCGGAATCAGAAGACTCTCGGGAAGCATCCCTTTGCTACTCAATTCCCATCGCTGCTTCTCCCAAACTCTATCTAACA
CAAAGAGTGGATAATTGCAGTGATCTCAATGACTTCGAGATATCTAATCGACACAACATTGATAACACAGGACTTGTCTG
TCAGTGGCCTTCAGAAGAAGTTCTAGCTTACTTCTGCATGTCTCAGCCAGATCGCTTCAGAGGTAAGAGAGTCATTGAGC
TTGGATCCGGGTATGGTTTAGCCGGTTTAGTTATCGCTGCTGCCACCGAAGCATCACAAGTGGTCATCTCAGATGGAAAT
CCCCAAGTAGTCAATTATATTAAACGTAACATAGAGTCCAACTCCATGGCATTTAGCAACAACACAAGCGTAAAAGCCAT
GGAGTTGCATTGGAACCAGCATGAACTCTCAGAGTTGACCAACACGTTTGACATCATAGTTGCGAGCGATTGTACATTTT
TCAAGGAGTTTCATAAGGACCTTGCAAGTATCATCAAGGTGCTGCTGAAAGCCAACGAACCCTCTGAAGCGTTATTCTTC
AGCCCTAAGAGAGGTGACTCTTTAGACAAGTTCCTAAAGGAGATTGAAAACGTTGGTTTACATTATGTCTTAACTGAAAA
ATATGATGAACAAGTTTGGAAGCGCCATGAGACGCTTGTGAAAGGAGACGATGAATCTTGGCCTAGTTATGACAAGAGCC
ACTGTTACCCTTTACTTATTCAAATTACTAATTATCATAAATAG
>BnaC01g02630D 
ATGAAAGATGATTACAAGGTTGATGAGAAGAAACAAGCAGCTGCAGATGTATTGTTTAGTTACTCCAAGTTTGCTATGGC
CTGCATCGGTAACCAGACTCGTCCTACCGACATGAGGCTGCATCTCATGAAGGAGATCTCGGGATTGCCAACTTCTCTGA
AAAGAAGAGAAGCTTCCAGAGCTGCAACTTCTCCTGATCCACTCGGCGAATCTTCCAGCTCCGGCACCGCCAGGCTTGAT
AAAGTTGATAGCTTCAGAGCTCTTTGA
>Bo1g006060.1 
ATGGCAGTGGTGAATGTCGATGCAGAGTACCTCAAAGAGATTGAGAAGACTCGTAGGGACCTTCGAGCTCTCATCTCTTC
CCGAAACTGTGCTCCCATTATGCTCCGTCTCGCATGGCATGACGCGGGAACATATGATGCCACAAAGAAAAGTGGAGGTC
CCAATGGTTCTATCAGGTTCAAGGACGAGCTAAACCGCCCCCATAACAAAGGTCTCGAGAAAGCGGTCGCCTTCTGCGAG
GAAGTAAAAGCTAAGCATCCACGAGTCTCTTACGCAGACCTTTACCAACTCGCAGGAGTTGTTGCAGTTGAAGTTACAGG
TGGCCCTGCAATCCATTTTACTCCAGGCCGTAAGGATGCTGAGTCAGCAGATGAAGGAGATCTTCCAGATCCGAATCAAG
GTGCCTCACATCTAAGAACTCTCTTCTCTCGTATGGGTCTAACGGATAACGACATTGTAGCTCTCTCTGGCGGCCACACT
TTGGGGCGTGCACATAAGGAGAGATCAGATTTCGAAGGTCCTTGGACACGAGATCCTCTCAAGTTTGACAACTCTTATTT
CGTAGAGCTTCTAAATGGGGAAACTCCAGAACTGCTGCAACTGAAAACCGACAAGGCTCTACTCGGTGACCCCAAGTTCG
AACCTTATGTGAAGCTGTATGCAAAGGACGAGGATGCGTTCTTCAGAGATTACGCAATCTCACACAAGAAACTCTCAGAA
CTAGGATGCAATCTGCCAAGAAAAACTCTTCCAACAGTAACGCAGCAGGCGGTTGGAATCGCTGTTGCTGCAGCTGCTGT
CATCTTTACCATATGCTATGAAGTAAGGAGACTAGGCAAGTGA
>Bo1g006070.1 
ATGAGCGCGTCAAGGTTCATAAAGTGCGTCACGGTTGGTGATGGAGCTGTCGGTAAAACATGTTTGCTCATTTCTTACAC
CAGCAACACCTTTCCCACGGACTATGTCCCCACTGTTTTCGACAACTTTAGTGCCAATGTGGTTGTTAATGGAGCCACGG
TCAATCTTGGATTGTGGGATACTGCAGGGCAGGAGGACTATAACAGACTAAGACCTTTGAGTTACCGCGGTGCTGATGTA
TTCATTCTAGCCTTCTCTCTCATTAGTAAGGCTAGTTACGAAAATGTTTCCAAGAAGTGGATCCCAGAGCTGAAGCACTA
TGCTCCTGGTGTCCCCATCGTCCTTGTTGGAACCAAACTTGATCTTCGGGATGACAAACAGTTTTTTGTCGACCATCCTG
GTGCCGTCCCTATTACCACTGCTCAGGGAGAGGAGCTCAAGAACCTAATCGAAGCGCCTGCTTACATCGAGTGCAGTTCA
AAATCACAAGAGAATGTGAAGGGAGTCTTTGATGCAGCGATCAGAGTGGTCCTTCAACCTCCAAAGCAGAAGAAAAAGAA
GAACAAAGCACAAAAGGCTTGTTCCATTTTGTAA
>Bo1g006080.1 
ATGTCTCGGTGTTTCCCGTTCCCGCCACCTGGCTATGTACTGAACGGAAGCGAGGCTCTGATCGAATCGATCAAGAGGGC
AGAGGAGAAAGCTAAGAAAGAACTAACAAAGAAGGAGAGAAAAAGAGAAAAGAAGGATAAAAAGAGGAAGGAGAGGGAAA
GCGAGAAACACTCTCATAAGAGAAGGCGCAAAGAAGAAGTAGTTGCTAAAGATGGCAAGAACAACCAGAAAGTTCCCAAA
CTAAAAGCAAGTGAGAATGGCTGTTTGGAGAAGAGTAGTCTTACTGTAGAACGTGACTTGGTTCAGTCCACGTCTCAGAA
CTCTTGTGATAGCACTCTTAACAGCAATGAGCTGCCTAAGCAGCACAAGGAGAAGCTGCCACATAATAACAACAACAACG
ACTCTGAAAGCATCTTCCGGATTCGGTTGCCTATCCGAAGGCAGAATGATGATCCTGAGGTGATGGTGACGACCACCAAC
AAGGATCAAGAAAGACCTTGTCCCTCCCGGGAGATAAAGTTAGATACCGTGAAGAGTGTAACTAGAGAGCAGCCGCAAGA
ACAACATCCTTGTTCCACTTCAAAGCCACATGAAGAGAAAAAAAAAGACCAAATTTACAGAACGAGAGTAGGCAAAGAGA
GGAAATTGTCATCCACTACTTCAAGCGGCTTATGCAGGTTGTGCCCTCCATCAATGGCGGTGCAATTCTTGGATGTAGTT
GAGAACTGGGTCCCTAACAGAGTAGAGCTAACTAGCTCGGAAGATGATGAATGTTGGTGGTTCATGAAGAAGCCAAGTTG
CCACAAGTTTGGCTCAGAAAGATGCAAACAACTTAACAGAAATAACGAGAGCAAGCAAGCCATAAGCAGTTCAATGGCGT
GGCCATGTGCTCGCCTTTTACCAGAAGCTGATGTCCACGCCTTACCTTACACCGTCCCTTTCTGA
>Bo1g006090.1 
ATGTCACACTCATGGGATGGACTCGGGGAGATAGCGTCAGTAGCTCAGCTCACGGGCCTAGACGCAGTCAAGCTCATAGG
CCTCATAGTCAAAGCCGCGAACACCGCGTGGATGCACAAGAAGAACTGCCGCCAGTTCGCTCAGCACCTCAAACTCATCG
GCAACTTGCTCGAACAGCTCAAGATCTCGGAGATGAAGAAGTATCCAGAGACTCGCGAGCCTCTCGAAGGGCTCGAGGAT
GCTCTGAGGAGGTCTTACATTTTGGTTAACAGTTGTCGTGACAGGAGCTATCTTTACCTGTTGGCTATGGGATGGAACAT
TGTTTATCAGTTCAGGAAAGCTCAGGACGAGATTGATCGTTTTCTCAAGATCATACCACTCATCACTTTGGTTGATAACG
CTCGTGTTAGGGAGAGGTTAGAGTACATTGACCGTGATCAGTTCGAGTACACTCTCGATGAAGAGGATAGACACGTGCAA
GATGTTATTTTGAAACAAGAATCCACCAGAGAAGCGGCTTCCGTGCTCAAGAAGACTCTCTCTTGCTCGTACCCTAACTT
GCGTTTCTGTGATGCTCTCAAAACCGAAAACGAGAAGCTGCAGCTCGAGCTTCAGCGTTCTCAGGAGCATTATGATGTGG
CTCAGTGTGAAGTCATTCAGCGTTTGATTGGTGTGACTCAAACTGTTGCTGAGGTTGATGGCGGCTCTGAGAAGGAGCTG
TCCAAGAAAGCTTCTAATAAAAAGGCTGACCGTAGTGTAAGCCATAAGATGGAGTATTCGTATGAGGAAGATCCTCCCAT
GAAAAGCACTAGTCGTGCAGCTTCAAGATCCACTTCTTCTGTTACATCAGGACATGATATGCTTTCACGAAGAGCATCAC
TACACCATGAAGAATGGCACACTGATTTACTAGCTTGTTGCTCGGAACCTTCTCTTTGCTTGAAGACATTTTTTTTCCCG
TGTGGTACTTTGGCAAAGATTGCCACTGCAGCAACTAACAGACACATCTCTTCAGCTGAAGCATGTAATGAGCTAATGGC
ATATTCTTTGATACTTTCTTGTTGCTGCTACACTTGTTGTGTAAGGAGGAAACTCCGGAAAACACTCAACATTACGGGAG
GGTTCATTGACGATTTTCTATCTCATTTGATGTGTTGTTGCTGTGCTCTTGTCCAAGAACTGCGAGAAGTTGAGATTCGT
GGGGCTTATGGTACGGAGAAGACGAAAATAAGTCCACCTTCGTCGCAGTTCATGGAACATTGA
>Bo1g006100.1 
ATGATGAAGAAACAGGCACAAACGATTTTGGCGAATGTTAGGAGGGGATTCTCATCTATCGCCTCTTCCCCCGTGGCCTC
GAGTTTTAAGCATGTGTGGAAGGAGCAGAACAAATTTGTTCTTGGTTTTGTATTTATGGGAGGATGGTTCGCCCAATCTA
TCATAAATGCTTACAAGAGAAGAGAGCATTGGTTAAGAGTACACAAGTTCTTGGAGGACGAGGAAAAGCGTATCCGAGGG
GAAATTTACCTTAAGCGTGATAAGGGAAAGAAGAAGGATGATTGA
>BnaC01g02710D 
ATGTCGTGGGATTTTGCAAAATCAGAAGGCACGACTTGTGAGTGGACAGAAGCCAAAGCCCTCTATCCTCTTCGAAGATT
CATTCAGCTCTGGCCTGCAAAGCTTTCTCGGAGACCTACACCGGGTACTCTCGTTACCCTTGGGATTGTGATCTCGACTT
TCTCGATCAACCAATCTGTCAGGTCACATGACAATGAAAAGGTTAAGGAAGAGTGCAATGCCCTCAGAGTCCTGGTTTTG
AAGAATAAAAAGGAAATTGGTGATGTGGAAAGTCGGTTTAACCTTGCTGAGGAAAAGCTCATCAGTGTGGTGAAAGAGCT
AGAGGTTGAGAAGGAGAAGCTTGAGAAGCTTGAGAAGGAGAAGCTTGAGAAGAAGAAGTAA
>Bo1g006110.1 
ATGTCATCAGCAAGGCATCAGAGAAACCATAGAATCTCTGCTACAAACAAGAACAAGATTCTCAACACTGTTTCCTCCAT
CTCATCCTCATCATCTCCTTTACACTCATCACAAGACTCTCAAGAAGCCCAAAAGAGTTCTTTAGTCACCATGGAAGAAG
TTTGGGAAGACATCAACTTTGCTTCCATCCACCACCTAAACCGCCACAGCCAACATCCACCAGACAACCATCAGCCAAGA
TTCAGGAGCCATAACCACCAGAACCAAAACCCTAACTCCATCTTCCAAAATTTTCTCAGCAGACCTTCGAACCAGGAACC
AACCATACACACAAGCCTCAATGGAGATACCACCACTGTCTTCAGCAGCTCTCCTTTGGCACCTCCTGCAACTGTTCTTA
GCTTGAACTCCGGTGCCGGCTTCGAGTTTCTTGATAACCAAGATCCTCTTGCTACCTCTAATCTGCATAGCCACAATCAT
CTCACAGACGTTCCTTCATTCAACACTTCTCTTGAGGATTTTACTTGTTTTGGTAAGAAAAGAGGTCAAGAGTCCAATGA
AGGTTCAGGGAATAGAAGACACAAGCGCATGATCAAGAACAGAGAATCTGCAGCTCGTTCCAGAGCTAGGAAACAGGAAT
GTGCCTCTCCTCCTCTACTAACCCTTCTACTCCAAAAAGAAATGTGGTTTTGCCATCAAAATGCTTTTGCTTATACAAAC
GAGTTAGAGCTTGAAGTTGCTCACCTGCAGGCAGAAAACGCAAAACTCAGGAGACAACAAGATCAGATAAACAAACAAGC
AGAGAGAAAGTTCTTATTGTTTTTTGCCCTTAAAAGGAAATAG
>Bo1g006120.1 
ATGATGGCCTCCGCCGCTTCTTCTACGAGCGAGAATCGCGGCAGCCCCGCGCAATCACGCCGTCCCTCTCCGTGGAGTCA
GATCGTCCGCGGCGAATCAGAGCCGCGGACGATCTCCTCCTCCGCCGCTCCTTCCTCTCCTCAACGCAGAGATCCGATTC
CTTCTGCGTCCGTTGCTCCTCCACCTGCTCCGGTTGCCGGAGACGATAGATCGGAGGAGTCTGGTGGTGCTCAGGGAAAT
GCAGGGAAGAAGCCTGTTTGGAAAAGGCCATCTAATGGTGCTTCTTCTGAGGCTGGACCTGTCATGGGAGCTTCGTCGTG
GCCTGCTCTTTCGGAGACTACCAAAGCTCCCTCCAGCAAATCTTCCTCCGATTCGTTAAAGAGTCTCGGCGATGTACCTT
CTTCCTCATCGGTGGTGGTTACCGTTTCTCAGGGAAATGCAAATGCTTCTGTTCCTGCACCAAAGCAAGGTGGTCGTGCA
AACCCTAACCCAACACCAAACACCTCGCGCCAGAGATCATTTAAACGGAATAACAGCGCTTCTGGATCCGCTGCTAATGG
TTCTAATTCTCAACCATCGCCGCAAGGTCCACTTGTCGAAACGCCTTCGCACAACCCTTCTCCTAGAGGTCAAAACCAGA
GGAATGGCTCTGCATCGCAAACCCACGGTGGTGGTAGTGACAGCTTTTCACCACGAGACTCTCACAGGAACCAGAATGGT
AACCATCACCACCACCACCAGAGTCATGGTGGCAGGCGCAACCAGGAGCACGGGAATCAAAACTGGAATTTCAGCAGAAG
CTTTAATGGGAGAGCACATTCACAAAGAGGTGCCCCAGCATTTGTAAGACATCAACCTCCACATATTCAGTCAATTCCTC
CTCAGTTTATGGCAGCTCAGCCTATTCAGCCTTTTGGCGGGCCTGTGCCTTTCCCTTCTGAATTGGCATCTCCATATTAT
CCCCGTATGCCTTTCATCGGCCCTCTCTCGCCTGGTCCAGTCTTTTACCAAGTCCAAGATCCTCCTCTAAACGTTAAACT
ACAGAAGCAAGTACATTATTATTTTAGTGAAGAGAATTTGATTAGAGACACGTATCTTCGTGGGCACATGGATGATCAGG
GTTTTGTTCCGCTACATGTGATTGCTGGTTTCAAAAAGGTTGCAGAACTTACAGATAGTATACAGCAAATAGTGGAGGCT
CTACAAGGTTCACCATTTGTTGAAGTGCAGGGTGACAGAATAAGGAAGCGCTATAATTGGCAACATTGGTTGCTTCCTGA
AGATGCGAGCCTTCAGTTTGTTGATGCAGTAGCAAGCGGAGTTGGAAACTTGTCGATTGGTCAGAGCTCGCCGGATCCAA
TTGGTGGTCCAAGCAGCCAGTTGCAACCTGCGGGAGCAGAAAACAAAGCTGCTTCAGATGGTCAGCAGCAGTTTTCTGTT
GTTAATCCAGTGAACAACCTCAATGGCTCAAATGGTGCAAACCGTTGA
>Bo1g006130.1 
ATGTCGGCGTTTTTCTTCAAGACCACTCTCTTCTTGATCCCGGTTCTGACGCTGCTACTAACCTCCCCGAGCTGCTCCAA
AGCTCGAATCTTCACCTTCGAGATGCACCACCGATTCTCCGACGAAGTCAAGCGCTGGTCCGATTTAACCGGACGATTCG
GTAGCACTTTCCCCCCTAAAGGAACCTTCGAGTACTACAACGCCCTCGTCCTCCGCGACCGCCTCATCCGCGGCCGCCGC
CGCCTCTCCGATTCCGAGGAATCCGAGTCGTCCGCTCTCACTTTCTCCGACGGAAACTCCACTTCTCGCATCAGCTCCCT
CGGATTTTTGCATTACACGACGGTGAAATTGGGAACTCCGGGGATGAGATTCATGGTGGCGCTCGACACAGGGAGCGACC
TCTTCTGGGTGCCTTGCGATTGCGGCAAATGCGCACCTACCGAAGGACCTGCTTACTCTTCTGAGTTTGAGCTGAGCATT
TACAACCCTAAACTCTCGAAAACAAACAAGAAAGTCACCTGCAACAACAGCCTATGCGCGCAGCGTAACCAGTGCCTTGG
AACGTTCAGCACTTGCCCTTACATGGTCTCTTACGTCTCCGCTCAGACTTCCACCTCCGGTGTTCTCATGGAAGATGTTA
TGCACTTGACTACGGAGGATAAGAGCCCTGAGCGTGTCGAGGCTTACGTCACATTCGGATGTGGACAGGTTCAGAGCGGT
TCTTTTCTTGACATTGCGGCGCCGAATGGTTTATTCGGTCTTGGTATGGAGAAGATATCGGTTCCGAGTGTGTTGGCGAG
GGAAGGTCTGGTTGCTGATTCTTTCTCAATGTGTTTTGGACATGATGGAGTTGGGAGGATTAGTTTTGGGGATAAAGGTA
GTTCTGATCAGGAAGAGACGCCCTTTAATCTCAACCCTTCTCATCCGAACTACAACATCACGGTGACTAGAGTACGTGTG
GGGACAACTCTCATAGATGATGAGTTTACAGCTCTGTTTGACACTGGCACTTCATTTACTTATTTGGTGGATCCCATGTA
TACATCAGTCTCAGAGAGTTTCCATTCTCAGGCTCAAGATAAGCGCCATTCACCTGATCCGAGGATTCCCTTCAACTATT
GCTATGACATGAGCTCTGATGCGAATGCGAGTTTGATACCGAGTTTAAGCCTCACAATGAAAGGAAACAGCCACTTCACC
ATCAACGATCCTATAATAGTCATCTCTACCGAGGGTGAGCTTGTATATTGCCTGGCCATTGTCAAAAGCTCTGAACTCAA
CATAATCGGACAAAACTACATGACGGGGTATCGTGTAGTATTCGACAGAGAGAAGCTCGTATTAGCTTGGAAAAAGTTTG
ACTGCTATGATATTGAAGAGACAAAGACAACTCTTACCGGAGCAAACAAAACAGAGGCGGTGGCTCCGGCAATGGCAGCC
GGGATAAGGACTCATAATAACAACTCCTCAGAGGAGCTACACAGAACAAACCAAACCAACTCCGAAAGTAGCTCATCTTC
CACCAACCAAAGATTTAAAACAGTAACGCTATGGTCTTTCTTCAGATTTTTGTTCATATTATTTCCACTTTTATAG
>Bo1g006140.1 
ATGAAGTTCCTCATTCAATCCATCGCTGGGAGGAATCGATCTCTGGTTCGAGCTCTGGTTAGTCGGCGTTTCTTCGCTTC
TTCTTCATCGCCGGAGGAACTCGCGAAGAGAAATTACGCCAACGATCTGTCGGAGTACAACTCGGTTGTCAACTCCGTCA
CAGCTCAGCGCAGGCACTATCTGTTGAGGGATGTGTATGATGATATGAAGATAGATGGTGTGCAGCCTACAGCTGATATA
TTCCATTCGTTTGTTGTGGGAGTGATGAAGGGTGCTCGTTTAAGTGATGCTTTCTTTTTCCGTGAAGAGATGAAGTCCAT
GGGGATTGCTCCTGATGTGAACTTGTACAACTTCTTGATTTCCACTTGTGGTAAATGCAAGAATGGAAAGGAGGCGATCC
GAGTCTTTGACGAGATGAAGAGATACGATGTAAAGCCAAATGGACAGACTTTTGTTTGCCTCCTCAATGCCTGCGCTGTT
TCTGGCCATTTAGATCTTGTGTATGCGATAGTTCGAGATATGACTGCTGCTGGTGTTGGTTTGAACCAGTTCTGCTATGC
AGGACTCATAACTGCACATCTAAACAAGGAGCCTAGACCAGAAAACCTTTCCACCAAGATTCTCGAGTTGGTGGAGCAGT
CGAAAGGCTGGTCATCAATTGATTCATCAAGGAAGAGTGCAGAGGATATGATGTTTAGCATCAGCGAAGAAGAGCTATAC
AATGTTCCGACCGCTGAATATTCCCACAGGAGCAGGTTTCTGCAGAGGAATTTGACCGTGTACCACGTAGCATTCAGTGC
GCTCGCTGATATAAAGGATGTACAAGCAACGGAAGCTCTTCTTGAGATGCTTAAGAAAGACGGAAAGAATACGGATACTT
ACTGCGTGGTACAAATTATGAGGTGCTACCTACACTCGAAAGACTTTAAAAATGGTCTTAAATGGTTTCAAGATTACATG
AACTCAGACAAAACCCCTGCCATGGAACTCTACACGACTCTTATAGAGGGAGCAATGACAGATTACACCGAGGAAGGAAT
GAAGATTGCTCAAGAGACTCTGGTCAGCATGAACGATCGAAATTTCTTCTTAGATGCAAGAACTGGAAGTAATCTGCTAC
TCAAAGCTGCTGGTGAAACGACCGGAGGGTACACGGTTGCCAACATGACCTGGGATCTTATGCAAGCTCGGAATATTCCA
CAGACACTAGCTTCTGTTGAAGCTTACTACAAGGGACTGAAAGAACGTGAAATACCAGAGGATGATCCGAGATTGATGCT
AGTAACGCGTACATTCAACACCCTGAAGCGTCAGCAAGGGACATTTCTTAATCGACGTTAA
>Bo1g006150.1 
ATGGCATCTTCTTCTAGATCTCAATCTGGGTTTTGTCCTCTCTCCCCGTGTCCCTCTCTCGGTAACTTCGTCGAACGGAT
CAAAGACGCGTGTCGTTTCCTTGTCTCTGCTGTTCTTGGCACAGTTCTCTCGGCGATTCTGACCTTCTTCTTCGCTCTAG
TGGGAACATTGCTTGGAGCAGTCACAGGAGCCTTGATAGGCCAAGAAACAGAGAGTGGTTTCATCCGAGGAGCTGCGGTT
GGAGCCATCTCAGGAGCTGTTTTCTCCATCGAAGTCTTTGAGTCATCTCTTGTTCTCTGGAAATCTAATGAATCACGTTT
CGGTTGCCTCCTCTACTTGATTGATGTCATTGTTAGTCTTATAAGTGGTAGACTCGTACGGGAACGCATAGGTCCAGCTA
TGTTAAGCGCGGTTCAAAGTCAGATGGGAGCTGTGGATGCAACTTTTGATGAGCTCTCTAGTATCTTTGACACCGGTGGC
TCAAAAGGATTAACAGGAGACATGGTTAATAAAATTCCCAAAATCAAAATCACTGGCAAAAACAACTTGGATGCTTCTGG
CAACAAAGACTCTTGTTCTGTCTGTCTTCAGGATTTTCAACTTGGTGAGACTGTAAGAAGCTTGCCACAATGTCATCACA
TGTTTCACTTGCCTTGCATAGACAATTGGCTACTCAGACACGGATCATGTCCTATGTGTAGACGTGATCTCTAA
>Bo1g006160.1 
ATGGCTTCCGAGAATCCTTTCCGCAGCATACTGAAGGCGCTGGATAAGCCTGGTGGTGGCGAGTTCGGAAACTACTACAG
CTTGCCTGCTCTCAACGATCCGAGGATCGATAAGCTACCTTATTCGATTAGGATCCTTCTCGAATCGGCGATACGTAACT
GCGATGAGTTTCAAGTTAAGAGCAAAGATGTTGAGAAGATTCTTGATTGGGAGAATACTTCTCCCAAACAGGTTGAGATT
CCCTTCAAGCCTGCTCGTGTGCTTCTTCAGGACTTTACTGGTGTCCCTGCGGTTGTTGATCTTGCTTGCATGAGAGATGC
GATGAACAATCTCGGTGGTGATTCTAATAAGATTAATCCTCTGGTCCCTGTAGATCTTGTCATTGATCACTCTGTTCAAG
TGGATGTGGCGAGGTCAGAGAACGCAGTGCAGGCTAATATGGAGCTCGAGTTCCAGCGTAACAAAGAACGGTTTGCTTTT
CTTAAGTGGGGTTCCAATGCTTTTGACAACATGCTTGTTGTACCTCCTGGATCTGGGATTGTTCATCAAGTCAACCTAGA
GTACCTTGCCAGAGTTGTTTTCAACAGAAATGGACTTCTTTACCCAGACAGTGTTGTTGGAACTGACTCTCACACCACTA
TGATTGATGGACTGGGTGTTGCTGGATGGGGAGTTGGCGGTATTGAAGCCGAAGCTACCATGCTTGGTCAGCCAATGAGC
ATGGTCCTGCCTGGTGTTGTGGGTTTCAAGCTAACGGGAAAACTGAGGGATGGAATGACGGCCACTGATCTGGTCTTAAC
AGTCACTCAGATGCTGAGGAAACATGGAGTAGTTGGAAAGTTTGTTGAATTCCACGGGGAAGGGATGAGAGAATTATCTT
TAGCTGATCGTGCTACAATTGCTAATATGTCTCCTGAGTATGGTGCAACCATGGGATTCTTCCCCGTCGATCATGTCACA
TTGCAGTACCTCAAATTGACAGGCAGGAGCGATGAAACTGTTGCTATGATAGAGGCATATCTGCGAGCAAACAAGATGTT
TGTGGACTACAGTGAGCCGGCGAGTAAGACAGTATACTCCTCAAATCTGGAATTGAATCTCGAGGATGTTGAGCCCTGTG
TTTCTGGTCCGAAGAGGCCACATGATCGCGTTCCTTTGAAGGAAATGAAAGCTGACTGGCATTCTTGCTTGGATAGCAGA
GTAGGATTCAAGGGGTTTGCTGTACGAAAAGAAGCACAGAGCAAGGCTGTAGAGTTCAGCTTTAACGGGACCCCGGCAAA
GCTTAGACATGGAGATGTTGTAATAGCAGCAATCACCAGTTGCACAAATACCTCAAACCCTAGTGTTATGCTTGGCGCTG
CCTTGGTTGCAAAAAAGGCCTGCGAACTAGGACTGGAGGTTAAACCATGGATTAAAACTAGTCTTGCTCCTGGCTCCGGA
GTTGTAACAAAATACTTGGCAAAGAGTGGCTTGCAGAAGTACTTGAATCAGCTTGGATTCAGTATAGTTGGTTATGGGTG
CACCACATGCATCGGAAACTCAGGGGATATCCATGAAGCTGTGGCTTCAGCAATAGTTGATAATGACTTGGTGGCATCCG
CTGTGTTGTCCGGGAATAGAAACTTTGAGGGACGTGTTCATCCATTAACAAGAGCAAACTACCTAGCTTCCCCTCCGCTT
GTTGTAGCCTATGCACTGGCTGGCACTGTTGACATTGATTTCGAGACGGAGCCCATTGGAACTGGTAAAGACGGCAAAAA
GATATTTTTCAGGGACATCTGGCCCTCTAACAAAGAAGTGGCCGAGGTTGTGCAAGCTAGTGTTCTTCCTGATATGTTCA
AAGCCACTTATGAAGCAATCACCGAAGGGAATTCCATGTGGAACGAGTTATCTGTCGCTTCAGGCACACTCTACGAGTGG
GATCCGAAATCAACTTACATTCACGAGCCACCTTATTTCAAGGGCATGACCATGTCTCCACCAGGTCCACATGGTGTGAA
[truncated: 64,732,781 more chars]
